# Supplementary material for: Engineered GM1 Intersects Between Mitochondrial and Synaptic Pathways to Ameliorate ALS Pathology
Source: Adv Sci (Weinh). 2026 Jan 5;13(20):e14128. doi: 10.1002/advs.202514128 (PMC13067844; doi:10.1002/advs.202514128)
Supplement: Supplementary file 2 — Supporting File 2: advs73639‐sup‐0002‐Data.zip. [file ADVS-13-e14128-s001.zip]

Archive with 4 entries (3 files):
- advs73639-sup-0001-Data/
- advs73639-sup-0001-Data/Pilotto et al-iMNs proteomics.xlsx
- advs73639-sup-0001-Data/Pilotto et al-Sympto-C9-500 proteomics.xlsx
- advs73639-sup-0001-Data/Pilotto-et al-Presympto-C9-500 proteomics.xlsx
