# Supplementary material for: Engineered GM1 Intersects Between Mitochondrial and Synaptic Pathways to Ameliorate ALS Pathology
Source: Adv Sci (Weinh). 2026 Jan 5;13(20):e14128. doi: 10.1002/advs.202514128 (PMC13067844; doi:10.1002/advs.202514128)
Supplement: Supplementary file 2 — Supporting File 2: advs73639‐sup‐0002‐Data.zip. [file ADVS-13-e14128-s001.zip › advs73639-sup-0001-Data/Pilotto et al-iMNs proteomics.xlsx]

## Sheet: Preotin list iMNs
GN	Leading_Proteins	Protein IDs	Description	iMaxLFQ log2FC C9orf72 - CTRL	iMaxLFQ log2FC C9orf72_TNL - CTRL_TNL	iMaxLFQ log2FC C9orf72_TNL - C9orf72	iMaxLFQ log2FC CTRL_TNL - CTRL	iMaxLFQ EB_stat C9orf72 - CTRL	iMaxLFQ EB_stat C9orf72_TNL - CTRL_TNL	iMaxLFQ EB_stat C9orf72_TNL - C9orf72	iMaxLFQ EB_stat CTRL_TNL - CTRL	iMaxLFQ EB_adjpVal C9orf72 - CTRL	iMaxLFQ EB_adjpVal C9orf72_TNL - CTRL_TNL	iMaxLFQ EB_adjpVal C9orf72_TNL - C9orf72	iMaxLFQ EB_adjpVal CTRL_TNL - CTRL
AAAS	sp|Q9NRG9|AAAS_HUMAN	Q9NRG9	Aladin	0.152016	0.813342	-0.268008	-0.929334	0.88959	1.01961	-1.36514	-1.1694	0.938928	0.99977	0.839421	0.999333
AADAT	sp|Q8N5Z0-2|AADAT_HUMAN	Q8N5Z0-2	Isoform 2 of Kynurenine/alpha-aminoadipate aminotransferase, mitochondrial	-0.292402	2.37778	0.246624	-2.42355	-1.68666	5.98928	1.21105	-6.38345	0.823932	0.0613009	0.847719	0.183484
AAGAB	sp|Q6PD74|AAGAB_HUMAN	Q6PD74	Alpha- and gamma-adaptin-binding protein p34	0.253158	1.27813	-0.0992053	-1.12417	1.63965	1.57291	-0.548921	-1.38763	0.825746	0.99977	0.930098	0.999333
AAK1	sp|Q2M2I8|AAK1_HUMAN	Q2M2I8	AP2-associated protein kinase 1	-0.207923	0.156761	0.133085	-0.231599	-1.41682	0.553892	0.748527	-0.89661	0.859477	0.99977	0.918217	0.999333
AAMP	sp|Q13685|AAMP_HUMAN	Q13685	Angio-associated migratory cell protein	-0.37492	0.0249601	0.405529	0.00564894	-1.86999	0.112219	2.14289	0.0254916	0.769773	0.99977	0.736738	0.999333
AAR2	sp|Q9Y312|AAR2_HUMAN	Q9Y312	Protein AAR2 homolog	-0.13008	0.149687	0.239384	-0.0403832	-0.617757	0.581287	0.984534	-0.18334	0.948711	0.99977	0.891152	0.999333
AARS1	sp|P49588|SYAC_HUMAN	P49588	Alanine--tRNA ligase, cytoplasmic	0.0964074	0.207738	-0.181297	-0.292628	0.558328	0.728819	-1.04317	-1.05546	0.96162	0.99977	0.8787	0.999333
AARS2	sp|Q5JTZ9|SYAM_HUMAN	Q5JTZ9	Alanine--tRNA ligase, mitochondrial	0.0978538	0.291138	-0.105082	-0.298366	0.664085	0.773345	-0.544293	-0.84675	0.947138	0.99977	0.930098	0.999333
AARSD1	sp|Q9BTE6|AASD1_HUMAN	Q9BTE6	Alanyl-tRNA editing protein Aarsd1	0.0308793	-0.049237	-0.0490982	0.0310181	0.210773	-0.140846	-0.296784	0.092161	0.983362	0.99977	0.967867	0.999333
AASDHPPT	sp|Q9NRN7|ADPPT_HUMAN	Q9NRN7	L-aminoadipate-semialdehyde dehydrogenase-phosphopantetheinyl transferase	0.0461878	0.00445638	-0.0762541	-0.0345227	0.246567	0.0148822	-0.347749	-0.127076	0.979132	0.99977	0.962981	0.999333
AASS	sp|Q9UDR5|AASS_HUMAN	Q9UDR5	Alpha-aminoadipic semialdehyde synthase, mitochondrial	0.403559	-0.212549	-0.607922	0.00818639	1.16293	-0.486027	-2.06441	0.0174381	0.898225	0.99977	0.747163	0.999333
AATF	sp|Q9NY61|AATF_HUMAN	Q9NY61	Protein AATF	-0.0682775	-0.0642633	0.13707	0.133056	-0.300438	-0.276443	0.679487	0.543813	0.976496	0.99977	0.922505	0.999333
ABAT	sp|P80404|GABT_HUMAN	P80404	4-aminobutyrate aminotransferase, mitochondrial	-0.0846078	0.00516775	0.109295	0.0195199	-0.362035	0.0197244	0.380911	0.0988468	0.97132	0.99977	0.958942	0.999333
ABCA3	sp|Q99758|ABCA3_HUMAN	Q99758	Phospholipid-transporting ATPase ABCA3	-0.0485629	0.188896	-0.167857	-0.405316	-0.0625965	0.200714	-0.160877	-0.606357	0.995039	0.99977	0.985591	0.999333
ABCB10	sp|Q9NRK6|ABCBA_HUMAN	Q9NRK6	ATP-binding cassette sub-family B member 10, mitochondrial
ABCB6	sp|Q9NP58-4|ABCB6_HUMAN	Q9NP58-4	Isoform 2 of ATP-binding cassette sub-family B member 6	0.310005	-0.132398	-0.29898	0.143423	1.06628	-0.403952	-1.10539	0.423733	0.90861	0.99977	0.868093	0.999333
ABCB7	sp|O75027-2|ABCB7_HUMAN	O75027-2	Isoform 2 of Iron-sulfur clusters transporter ABCB7, mitochondrial	0.161387	-0.0782386	-0.0918085	0.147818	1.01212	-0.376357	-0.618818	0.723106	0.921008	0.99977	0.928625	0.999333
ABCB8	sp|Q9NUT2|MITOS_HUMAN	Q9NUT2	Mitochondrial potassium channel ATP-binding subunit	-0.229364	-0.396525	-0.112051	0.05511	-0.665533	-0.448335	-0.148841	0.0899781	0.947138	0.99977	0.986999	0.999333
ABCC1	sp|P33527-3|MRP1_HUMAN	P33527-3	Isoform 3 of Multidrug resistance-associated protein 1	-0.0131175	-0.2434	-0.618608	-0.388325	-0.0539283	-0.825391	-2.27037	-1.47549	0.996128	0.99977	0.729817	0.999333
ABCC4	sp|O15439-2|MRP4_HUMAN	O15439-2	Isoform 2 of ATP-binding cassette sub-family C member 4		0.260749	1.44002	1.3311		0.778933	3.18381	2.59754		0.99977	0.618962	0.999333
ABCD1	sp|P33897|ABCD1_HUMAN	P33897	ATP-binding cassette sub-family D member 1	-0.518413	-0.083474	0.302463	-0.132476	-1.45786	-0.196756	0.744063	-0.351458	0.847466	0.99977	0.918395	0.999333
ABCD3	sp|P28288|ABCD3_HUMAN	P28288	ATP-binding cassette sub-family D member 3	0.150595	-0.250504	-0.239208	0.161892	0.903695	-1.13654	-1.33896	0.806825	0.936577	0.99977	0.842332	0.999333
ABCE1	sp|P61221|ABCE1_HUMAN	P61221	ATP-binding cassette sub-family E member 1	-0.0817205	-0.0809608	-0.036168	-0.0369277	-0.446165	-0.420722	-0.216795	-0.190233	0.96876	0.99977	0.978	0.999333
ABCF1	sp|Q8NE71|ABCF1_HUMAN	Q8NE71	ATP-binding cassette sub-family F member 1	0.00376095	-0.0689975	-0.0344759	0.0382825	0.0258476	-0.348777	-0.236535	0.206382	0.997651	0.99977	0.974851	0.999333
ABCF2	sp|Q9UG63-2|ABCF2_HUMAN	Q9UG63-2	Isoform 2 of ATP-binding cassette sub-family F member 2	-0.231945	0.0409529	0.350154	0.0772562	-1.4943	0.15318	1.55664	0.373326	0.842867	0.99977	0.811368	0.999333
ABCF3	sp|Q9NUQ8|ABCF3_HUMAN	Q9NUQ8	ATP-binding cassette sub-family F member 3	-0.323497	-0.511071	0.112881	0.300455	-1.22736	-1.4337	0.288393	1.3915	0.886527	0.99977	0.968035	0.999333
ABHD10	sp|Q9NUJ1|ABHDA_HUMAN	Q9NUJ1	Palmitoyl-protein thioesterase ABHD10, mitochondrial	0.0536057	0.0133232	-0.166509	-0.126227	0.335063	0.0648525	-1.02916	-0.655557	0.971552	0.99977	0.882613	0.999333
ABHD11	sp|Q8NFV4-4|ABHDB_HUMAN	Q8NFV4-4	Isoform 4 of Protein ABHD11	1.90388	1.06628	-0.289728		2.45992	1.81335	-1.60261		0.686147	0.972984	0.801107
ABHD12	sp|Q8N2K0-2|ABD12_HUMAN	Q8N2K0-2	Isoform 2 of Lysophosphatidylserine lipase ABHD12	0.0219811	-0.172599	-0.0810386	0.113542	0.126753	-0.671573	-0.373874	0.528167	0.993426	0.99977	0.96057	0.999333
ABHD13	sp|Q7L211|ABHDD_HUMAN	Q7L211	Protein ABHD13	0.159538		-2.43405	-1.77092	0.404075		-8.09456	-1.98676	0.97132		0.0340157	0.999333
ABHD14B	sp|Q96IU4|ABHEB_HUMAN	Q96IU4	Putative protein-lysine deacylase ABHD14B	0.54418	0.629697	-0.615588	-0.701105	2.69061	2.22478	-2.81876	-2.65238	0.678716	0.803803	0.688895	0.999333
ABHD16A	sp|O95870|ABHGA_HUMAN	O95870	Phosphatidylserine lipase ABHD16A	-0.20282	-0.101341	0.186513	0.0850339	-1.12834	-0.444368	0.984708	0.404009	0.902026	0.99977	0.891152	0.999333
ABHD17B	sp|Q5VST6-2|AB17B_HUMAN	Q5VST6-2	Isoform 2 of Alpha/beta hydrolase domain-containing protein 17B	0.28387	0.83026	-0.711913	-1.2583	1.14828	1.23683	-1.75787	-2.10588	0.900466	0.99977	0.775075	0.999333
ABHD6	sp|Q9BV23|ABHD6_HUMAN	Q9BV23	Monoacylglycerol lipase ABHD6	-0.412617	-0.34446	-0.330592	-0.39875	-1.1047	-0.630668	-0.640501	-0.937705	0.903585	0.99977	0.928625	0.999333
ABI1	sp|Q8IZP0-10|ABI1_HUMAN	Q8IZP0-10	Isoform 10 of Abl interactor 1	-0.0189355	0.129351	0.0859338	-0.0623523	-0.124024	0.548285	0.569612	-0.274091	0.993426	0.99977	0.928625	0.999333
ABI2	sp|Q9NYB9-2|ABI2_HUMAN	Q9NYB9-2	Isoform 2 of Abl interactor 2	0.147015	0.260384	0.105231	-0.00813748	0.757306	0.969164	0.502646	-0.0325737	0.941785	0.99977	0.934963	0.999333
ABL1	sp|P00519-2|ABL1_HUMAN	P00519-2	Isoform IB of Tyrosine-protein kinase ABL1
ABL2	sp|P42684-5|ABL2_HUMAN	P42684-5	Isoform 5 of Tyrosine-protein kinase ABL2	0.230267	0.752745	-0.163699	-0.686177	1.47576	1.58044	-0.846745	-1.48732	0.846919	0.99977	0.90822	0.999333
ABLIM1	sp|O14639-2|ABLM1_HUMAN	O14639-2	Isoform 2 of Actin-binding LIM protein 1	0.146448	0.129866	0.0826634	0.0992454	0.409142	0.401554	0.301836	0.255857	0.971275	0.99977	0.967053	0.999333
ABR	sp|Q12979-4|ABR_HUMAN	Q12979-4	Isoform 4 of Active breakpoint cluster region-related protein	0.258123	0.0465334	0.120673	0.332262	1.25543	0.156505	0.451497	1.38399	0.88325	0.99977	0.943362	0.999333
ABRACL	sp|Q9P1F3|ABRAL_HUMAN	Q9P1F3	Costars family protein ABRACL	0.122842	0.0639957	-0.0551872	0.00365906	0.520641	0.169938	-0.304125	0.00915376	0.964706	0.99977	0.967053	0.999333
ABRAXAS2	sp|Q15018|ABRX2_HUMAN	Q15018	BRISC complex subunit Abraxas 2	0.0361754	1.31353	0.13949	-1.13786	0.195687	2.16907	0.497679	-1.99346	0.985433	0.820368	0.934963	0.999333
ABT1	sp|Q9ULW3|ABT1_HUMAN	Q9ULW3	Activator of basal transcription 1	0.64309	0.457923	-0.543477	-0.35831	1.85812	0.816126	-1.68293	-0.624771	0.772066	0.99977	0.776414	0.999333
ABTB2	sp|Q8N961|ABTB2_HUMAN	Q8N961	Ankyrin repeat and BTB/POZ domain-containing protein 2
ACAA1	sp|P09110|THIK_HUMAN	P09110	3-ketoacyl-CoA thiolase, peroxisomal	-0.0058104	-0.152189	0.034211	0.18059	-0.0285807	-0.607505	0.151514	0.810632	0.997568	0.99977	0.986875	0.999333
ACAA2	sp|P42765|THIM_HUMAN	P42765	3-ketoacyl-CoA thiolase, mitochondrial	0.0498452	0.156752	0.0887433	-0.0181635	0.226571	0.638774	0.352559	-0.0884255	0.983216	0.99977	0.962981	0.999333
ACACA	sp|Q13085-4|ACACA_HUMAN	Q13085-4	Isoform 4 of Acetyl-CoA carboxylase 1	0.0539855	0.0261993	-0.0204955	0.00729067	0.354189	0.102563	-0.131282	0.0297837	0.97132	0.99977	0.987975	0.999333
ACACB	sp|O00763-2|ACACB_HUMAN	O00763-2	Isoform 2 of Acetyl-CoA carboxylase 2	0.087605	0.00554372	-0.50995	-0.427889	0.278681	0.0115267	-1.18227	-1.1075	0.97847	0.99977	0.857381	0.999333
ACAD11	sp|Q709F0-2|ACD11_HUMAN	Q709F0-2	Isoform 2 of Acyl-CoA dehydrogenase family member 11	2.35597	0.610589	-0.331129	1.41426	3.12103	1.39954	-0.728817	1.94965	0.56401	0.99977	0.918395	0.999333
ACAD8	sp|Q9UKU7|ACAD8_HUMAN	Q9UKU7	Isobutyryl-CoA dehydrogenase, mitochondrial	0.251484	0.0608054	-0.0535792	0.1371	0.780844	0.192421	-0.189667	0.39813	0.941785	0.99977	0.984058	0.999333
ACAD9	sp|Q9H845|ACAD9_HUMAN	Q9H845	Complex I assembly factor ACAD9, mitochondrial	0.202085	0.173526	0.00919093	0.0377498	1.11232	0.789673	0.0579888	0.166996	0.903585	0.99977	0.997303	0.999333
ACADM	sp|P11310-2|ACADM_HUMAN	P11310-2	Isoform 2 of Medium-chain specific acyl-CoA dehydrogenase, mitochondrial	-0.0417674	-0.216823	-0.120314	0.0547412	-0.225538	-1.02711	-0.640129	0.276845	0.983362	0.99977	0.928625	0.999333
ACADS	sp|P16219|ACADS_HUMAN	P16219	Short-chain specific acyl-CoA dehydrogenase, mitochondrial	0.380819	0.257987	-0.29742	-0.174587	0.754085	0.617529	-0.805081	-0.328489	0.941785	0.99977	0.91542	0.999333
ACADSB	sp|P45954|ACDSB_HUMAN	P45954	Short/branched chain specific acyl-CoA dehydrogenase, mitochondrial	-0.0146013	0.177388	-0.0849069	-0.276896	-0.0957871	0.520617	-0.53127	-0.833324	0.994692	0.99977	0.930894	0.999333
ACADVL	sp|P49748-3|ACADV_HUMAN	P49748-3	Isoform 3 of Very long-chain specific acyl-CoA dehydrogenase, mitochondrial	0.10576	0.106925	-0.130212	-0.131377	0.56029	0.434483	-0.751337	-0.529991	0.961531	0.99977	0.917804	0.999333
ACAP2	sp|Q15057|ACAP2_HUMAN	Q15057	Arf-GAP with coiled-coil, ANK repeat and PH domain-containing protein 2	0.0836038	0.328164	-0.146329	-0.39089	0.44893	1.09918	-0.795386	-1.33271	0.96876	0.99977	0.91542	0.999333
ACAP3	sp|Q96P50-1|ACAP3_HUMAN	Q96P50-1	Isoform 2 of Arf-GAP with coiled-coil, ANK repeat and PH domain-containing protein 3	0.0620651	-0.204979	-0.210329	0.0567156	0.186363	-0.491804	-0.597366	0.142061	0.985433	0.99977	0.928625	0.999333
ACAT1	sp|P24752|THIL_HUMAN	P24752	Acetyl-CoA acetyltransferase, mitochondrial	0.0418455	0.129552	-0.0571607	-0.144868	0.257984	0.591787	-0.346	-0.702638	0.97847	0.99977	0.963565	0.999333
ACAT2	sp|Q9BWD1|THIC_HUMAN	Q9BWD1	Acetyl-CoA acetyltransferase, cytosolic	0.209309	0.315685	-0.097437	-0.203813	0.520639	0.65946	-0.19515	-0.531561	0.964706	0.99977	0.981951	0.999333
ACBD3	sp|Q9H3P7|GCP60_HUMAN	Q9H3P7	Golgi resident protein GCP60	-0.201897	-0.0649662	0.346521	0.20959	-1.13225	-0.326471	2.01723	1.08795	0.902026	0.99977	0.748469	0.999333
ACBD5	sp|Q5T8D3-2|ACBD5_HUMAN	Q5T8D3-2	Isoform 2 of Acyl-CoA-binding domain-containing protein 5	-1.0558	-0.310549	1.14339	0.398139	-1.30617	-0.488952	1.21401	0.909642	0.880278	0.99977	0.847719	0.999333
ACBD6	sp|Q9BR61|ACBD6_HUMAN	Q9BR61	Acyl-CoA-binding domain-containing protein 6	1.00337	0.435326	-0.243666	0.324374	1.8185	0.879484	-0.878756	0.480983	0.792092	0.99977	0.903751	0.999333
ACBD7	sp|Q8N6N7|ACBD7_HUMAN	Q8N6N7	Acyl-CoA-binding domain-containing protein 7	-0.118827	-0.389382	-0.207739	0.062815	-0.760911	-1.39831	-0.896071	0.291786	0.941785	0.99977	0.900527	0.999333
ACHE	sp|P22303-2|ACES_HUMAN	P22303-2	Isoform H of Acetylcholinesterase	0.171137	-0.156494	-0.240409	0.0872222	0.498566	-0.508031	-1.00091	0.22746	0.965576	0.99977	0.884905	0.999333
ACIN1	sp|Q9UKV3-5|ACINU_HUMAN	Q9UKV3-5	Isoform 4 of Apoptotic chromatin condensation inducer in the nucleus	-0.279899	-0.155447	0.300632	0.176181	-1.14146	-0.728561	1.44575	0.739563	0.901869	0.99977	0.831416	0.999333
ACLY	sp|P53396-2|ACLY_HUMAN	P53396-2	Isoform 2 of ATP-citrate synthase	0.0429404	-0.00597643	-0.234364	-0.185447	0.130025	-0.0229117	-0.74726	-0.681102	0.992433	0.99977	0.918395	0.999333
ACO1	sp|P21399|ACOHC_HUMAN	P21399	Cytoplasmic aconitate hydratase	0.0398449	0.294268	-0.207924	-0.462347	0.192276	1.29488	-0.961022	-2.21151	0.985433	0.99977	0.894177	0.999333
ACO2	sp|Q99798|ACON_HUMAN	Q99798	Aconitate hydratase, mitochondrial	-0.0340498	0.0356694	0.0344183	-0.035301	-0.254622	0.157392	0.209115	-0.180246	0.97847	0.99977	0.978771	0.999333
ACOT13	sp|Q9NPJ3-2|ACO13_HUMAN	Q9NPJ3-2	Isoform 2 of Acyl-coenzyme A thioesterase 13	0.337935	0.337492	-0.329172	-0.328729	1.63566	0.830257	-0.979535	-1.05203	0.825746	0.99977	0.892807	0.999333
ACOT2	sp|P49753|ACOT2_HUMAN	P49753	Acyl-coenzyme A thioesterase 2, mitochondrial	2.40833	2.86026	-0.154423		3.27724	10.8351	-0.469463		0.502728	0.00669764	0.942314
ACOT7	sp|O00154-4|BACH_HUMAN	O00154-4	Isoform 4 of Cytosolic acyl coenzyme A thioester hydrolase	-0.0724625	0.114623	0.0535384	-0.133547	-0.311897	0.289163	0.166932	-0.404143	0.974324	0.99977	0.985517	0.999333
ACOT8	sp|O14734|ACOT8_HUMAN	O14734	Acyl-coenzyme A thioesterase 8	0.196985	-0.325061	-0.185277	0.336769	0.834352	-0.940022	-0.590753	1.21442	0.941785	0.99977	0.928625	0.999333
ACOT9	sp|Q9Y305|ACOT9_HUMAN	Q9Y305	Acyl-coenzyme A thioesterase 9, mitochondrial	0.124914	0.136757	-0.11281	-0.124653	0.248429	0.281088	-0.275991	-0.222015	0.97847	0.99977	0.969377	0.999333
ACOX1	sp|Q15067-2|ACOX1_HUMAN	Q15067-2	Isoform 2 of Peroxisomal acyl-coenzyme A oxidase 1	-1.03154	-0.38713	1.09934	0.454934	-1.25906	-0.882386	1.32147	1.08988	0.88325	0.99977	0.842332	0.999333
ACOX3	sp|O15254|ACOX3_HUMAN	O15254	Peroxisomal acyl-coenzyme A oxidase 3	-0.206765	-0.144343	-0.0694136	-0.131836	-1.05718	-0.730138	-0.425119	-0.620023	0.912842	0.99977	0.947563	0.999333
ACP1	sp|P24666|PPAC_HUMAN	P24666	Low molecular weight phosphotyrosine protein phosphatase	-0.0130629	-0.0158333	-0.01993	-0.0171596	-0.0636044	-0.0627258	-0.0825985	-0.0811531	0.995039	0.99977	0.994436	0.999333
ACP2	sp|P11117|PPAL_HUMAN	P11117	Lysosomal acid phosphatase	-0.282412	-0.112822	0.157767	-0.0118232	-1.02658	-0.29168	0.466259	-0.0354894	0.917327	0.99977	0.942859	0.999333
ACSF2	sp|Q96CM8-2|ACSF2_HUMAN	Q96CM8-2	Isoform 2 of Medium-chain acyl-CoA ligase ACSF2, mitochondrial	0.383961	0.238554	0.12845	0.273857	1.03691	0.678503	0.295936	1.01058	0.913052	0.99977	0.967888	0.999333
ACSF3	sp|Q4G176|ACSF3_HUMAN	Q4G176	Malonate--CoA ligase ACSF3, mitochondrial	0.591144	-0.126196	-0.110122	0.607218	1.65281	-0.290591	-0.434229	1.22593	0.825746	0.99977	0.945828	0.999333
ACSL1	sp|P33121-2|ACSL1_HUMAN	P33121-2	Isoform 2 of Long-chain-fatty-acid--CoA ligase 1	0.21338	-0.910915	-0.630386	0.493908	0.942081	-2.92978	-2.24215	1.90283	0.931589	0.561367	0.729817	0.999333
ACSL3	sp|O95573|ACSL3_HUMAN	O95573	Fatty acid CoA ligase Acsl3	0.184057	0.100704	-0.169084	-0.0857302	1.00206	0.342498	-0.865903	-0.30603	0.922779	0.99977	0.90643	0.999333
ACSL4	sp|O60488|ACSL4_HUMAN	O60488	Long-chain-fatty-acid--CoA ligase 4	0.153733	-0.00866818	-0.303945	-0.141544	0.538741	-0.0263084	-0.946406	-0.485032	0.962877	0.99977	0.894693	0.999333
ACSM6	sp|Q6P461-3|ACSM6_HUMAN	Q6P461-3	Isoform 3 of Acyl-coenzyme A synthetase ACSM6, mitochondrial		2.9608	2.1444			6.13914	2.60089			0.0566975	0.707486
ACSS1	sp|Q9NUB1-2|ACS2L_HUMAN	Q9NUB1-2	Isoform 2 of Acetyl-coenzyme A synthetase 2-like, mitochondrial	-0.481088	-0.367596	0.674424	0.560933	-0.503232	-0.859058	0.684769	1.53545	0.965351	0.99977	0.920912	0.999333
ACSS2	sp|Q9NR19-2|ACSA_HUMAN	Q9NR19-2	Isoform 2 of Acetyl-coenzyme A synthetase, cytoplasmic	0.295684	0.000612087	-0.461127	-0.166056	1.34292	0.00209711	-2.13112	-0.576876	0.877769	0.99977	0.73809	0.999333
ACSS3	sp|Q9H6R3|ACSS3_HUMAN	Q9H6R3	Acyl-CoA synthetase short-chain family member 3, mitochondrial
ACTA1	sp|P68133|ACTS_HUMAN	P68133	Actin, alpha skeletal muscle	0.171402	0.166806	-0.0755255	-0.070929	0.902928	0.696837	-0.428699	-0.295562	0.936577	0.99977	0.947085	0.999333
ACTB	sp|P60709|ACTB_HUMAN	P60709	Actin, cytoplasmic 1	-0.149408	0.348817	0.305221	-0.193004	-0.535714	1.0413	1.83001	-0.490212	0.962877	0.99977	0.768649	0.999333
ACTBL2	sp|Q562R1|ACTBL_HUMAN	Q562R1	Beta-actin-like protein 2	0.110521	0.0544017	0.0530443	0.109164	0.397864	0.256514	0.214724	0.462976	0.97132	0.99977	0.978355	0.999333
ACTG1	sp|P63261|ACTG_HUMAN	P63261	Actin, cytoplasmic 2	-0.0484926	0.145022	-0.0219014	-0.215416	-0.292935	0.573034	-0.121649	-0.917285	0.978007	0.99977	0.989487	0.999333
ACTG2	sp|P63267|ACTH_HUMAN	P63267	Actin, gamma-enteric smooth muscle	0.729626	0.625905	-0.287295	-0.183575	1.76331	1.19194	-0.731279	-0.340412	0.804656	0.99977	0.918395	0.999333
ACTL6A	sp|O96019|ACL6A_HUMAN	O96019	Actin-like protein 6A	-0.0281246	0.174426	-0.117049	-0.3196	-0.132871	0.524838	-0.513399	-1.00912	0.992106	0.99977	0.933038	0.999333
ACTL6B	sp|O94805|ACL6B_HUMAN	O94805	Actin-like protein 6B	-0.0653801	0.0247923	-0.0260023	-0.116175	-0.229367	0.066921	-0.0688968	-0.416452	0.982857	0.99977	0.996332	0.999333
ACTL8	sp|Q9H568|ACTL8_HUMAN	Q9H568	Actin-like protein 8		-1.72377		1.87088		-1.32447		1.4432		0.99977		0.999333
ACTN1	sp|P12814-3|ACTN1_HUMAN	P12814-3	Isoform 3 of Alpha-actinin-1	-0.410935	0.26608	0.53823	-0.138785	-1.11762	0.83196	1.46611	-0.439942	0.903154	0.99977	0.826439	0.999333
ACTN2	sp|P35609-2|ACTN2_HUMAN	P35609-2	Isoform 2 of Alpha-actinin-2	-0.114023	-0.1069	0.220449	0.213325	-0.236969	-0.235861	0.383804	0.633423	0.981118	0.99977	0.958052	0.999333
ACTN4	sp|O43707|ACTN4_HUMAN	O43707	Alpha-actinin-4	-0.0892322	0.243302	0.266651	-0.0658831	-0.287823	0.834083	1.00568	-0.203024	0.97847	0.99977	0.883317	0.999333
ACTR10	sp|Q9NZ32|ARP10_HUMAN	Q9NZ32	Actin-related protein 10	-0.0605193	0.16179	0.0203716	-0.201938	-0.409114	0.678664	0.127101	-0.913075	0.971275	0.99977	0.988746	0.999333
ACTR1A	sp|P61163|ACTZ_HUMAN	P61163	Alpha-centractin	-0.0317414	-0.0352503	-0.122319	-0.11881	-0.221554	-0.132974	-0.737796	-0.486562	0.983362	0.99977	0.918395	0.999333
ACTR1B	sp|P42025|ACTY_HUMAN	P42025	Beta-centractin	0.0055277	-0.157313	-0.410638	-0.247797	0.0253869	-0.426604	-2.21462	-0.651058	0.997651	0.99977	0.729817	0.999333
ACTR2	sp|P61160|ARP2_HUMAN	P61160	Actin-related protein 2	0.0451514	0.368202	-0.181145	-0.504195	0.277129	1.0062	-1.06295	-1.40754	0.97847	0.99977	0.877009	0.999333
ACTR3	sp|P61158|ARP3_HUMAN	P61158	Actin-related protein 3	0.0128647	0.0585428	-0.0635594	-0.109238	0.0898219	0.220375	-0.40203	-0.437947	0.994692	0.99977	0.953949	0.999333
ACTR3B	sp|Q9P1U1|ARP3B_HUMAN	Q9P1U1	Actin-related protein 3B	0.311274	-0.415973	-0.572895	0.154352	1.70971	-1.29349	-2.72146	0.516155	0.814637	0.99977	0.695496	0.999333
ACTR5	sp|Q9H9F9|ARP5_HUMAN	Q9H9F9	Actin-related protein 5	0.518223	0.653298	-0.141352	-0.276427	3.04659	1.36459	-0.372736	-0.793887	0.596851	0.99977	0.960643	0.999333
ACTR6	sp|Q9GZN1|ARP6_HUMAN	Q9GZN1	Actin-related protein 6	-0.0778873		-1.67786	-2.31844	-0.20706		-2.09904	-5.24269	0.983362		0.739727	0.299573
ACTR8	sp|Q9H981-2|ARP8_HUMAN	Q9H981-2	Isoform 2 of Actin-related protein 8	0.382821	0.752422	-0.899128	-1.26873	1.01163	1.63232	-2.23165	-2.8859	0.921008	0.99977	0.729817	0.999333
ACVR2B	sp|Q13705|AVR2B_HUMAN	Q13705	Activin receptor type-2B
ACY1	sp|Q03154-3|ACY1_HUMAN	Q03154-3	Isoform 3 of Aminoacylase-1	0.223054	1.62981	0.339088	-1.06767	0.366818	2.89295	0.793294	-1.52339	0.97132	0.577388	0.91542	0.999333
ACYP1	sp|P07311|ACYP1_HUMAN	P07311	Acylphosphatase-1	-0.545205	-0.111787	0.0762394	-0.357178	-2.50315	-0.480866	0.333883	-1.67641	0.684386	0.99977	0.964916	0.999333
ADA	sp|P00813|ADA_HUMAN	P00813	Adenosine deaminase	0.30545	0.187467	0.00367801	0.121661	0.808981	0.477711	0.00846944	0.368284	0.941785	0.99977	0.998735	0.999333
ADAM10	sp|O14672|ADA10_HUMAN	O14672	Disintegrin and metalloproteinase domain-containing protein 10	0.115491	-0.060028	-0.0663397	0.109179	0.498545	-0.225404	-0.353264	0.376997	0.965576	0.99977	0.962973	0.999333
ADAM9	sp|Q13443-2|ADAM9_HUMAN	Q13443-2	Isoform 2 of Disintegrin and metalloproteinase domain-containing protein 9	1.08887	0.579695	0.0352029	0.544376	1.69693	0.857305	0.135959	0.616876	0.821989	0.99977	0.987739	0.999333
ADAMTS5	sp|Q9UNA0|ATS5_HUMAN	Q9UNA0	A disintegrin and metalloproteinase with thrombospondin motifs 5	-0.522496	0.280469	-0.0148528	-0.817819	-0.600999	0.92293	-0.0452351	-0.984175	0.952902	0.99977	0.997542	0.999333
ADAR	sp|P55265-2|DSRAD_HUMAN;sp|P55265-4|DSRAD_HUMAN	P55265-2;P55265-4	Isoform 2 of Double-stranded RNA-specific adenosine deaminase;Isoform 4 of Double-stranded RNA-specific adenosine deaminase	0.0740815	-0.0678169	-0.0543171	0.0875813	0.467352	-0.295977	-0.313088	0.420108	0.967822	0.99977	0.967053	0.999333
ADCY9	sp|O60503|ADCY9_HUMAN	O60503	Adenylate cyclase type 9	-0.261685	-0.353377	0.297281	0.388973	-0.251858	-0.481093	0.341894	0.422839	0.97847	0.99977	0.964207	0.999333
ADD1	sp|P35611-2|ADDA_HUMAN;sp|P35611-4|ADDA_HUMAN	P35611-2;P35611-4	Isoform 2 of Alpha-adducin;Isoform 4 of Alpha-adducin	-0.130239	-0.0436146	0.0753999	-0.0112249	-0.741035	-0.175321	0.412227	-0.0477628	0.941785	0.99977	0.950915	0.999333
ADD2	sp|P35612|ADDB_HUMAN	P35612	Beta-adducin	-0.279014	-0.00677852	0.208929	-0.0633072	-1.63885	-0.0250037	0.945685	-0.28015	0.825746	0.99977	0.894693	0.999333
ADD3	sp|Q9UEY8-2|ADDG_HUMAN	Q9UEY8-2	Isoform 1 of Gamma-adducin	0.51431	-0.468022	-0.0218199	0.960512	2.70329	-1.25484	-0.106762	2.65579	0.678716	0.99977	0.991305	0.999333
ADGRB3	sp|O60242-2|AGRB3_HUMAN	O60242-2	Isoform 2 of Adhesion G protein-coupled receptor B3		-2.52813		2.65964		-4.39284		3.24763		0.178871		0.999333
ADGRG1	sp|Q9Y653-2|AGRG1_HUMAN	Q9Y653-2	Isoform 2 of Adhesion G-protein coupled receptor G1	-0.12927	-0.153893	0.20126	0.225882	-0.378273	-0.430508	0.891737	0.524214	0.97132	0.99977	0.901466	0.999333
ADGRL1	sp|O94910-2|AGRL1_HUMAN	O94910-2	Isoform 2 of Adhesion G protein-coupled receptor L1		1.19722	1.31878			5.6196	2.48073			0.072958	0.728299
ADGRL2	sp|O95490-2|AGRL2_HUMAN	O95490-2	Isoform 2 of Adhesion G protein-coupled receptor L2	-0.116635	0.185166	0.205279	-0.0965224	-0.63879	0.500631	1.09396	-0.265808	0.948206	0.99977	0.868093	0.999333
ADGRL3	sp|Q9HAR2-2|AGRL3_HUMAN	Q9HAR2-2	Isoform 2 of Adhesion G protein-coupled receptor L3	0.0144422	-0.341212	0.152081	0.507735	0.0929564	-1.29539	0.895477	2.05873	0.994692	0.99977	0.900527	0.999333
ADH5	sp|P11766|ADHX_HUMAN	P11766	Alcohol dehydrogenase class-3	0.390708	-0.0305248	-0.418587	0.00264558	2.80546	-0.0757373	-2.51466	0.00678924	0.652786	0.99977	0.728299	0.999333
ADI1	sp|Q9BV57|MTND_HUMAN	Q9BV57	Acireductone dioxygenase		3.51545	2.53617			8.16534	2.12821			0.0200946	0.73809
ADK	sp|P55263|ADK_HUMAN	P55263	Adenosine kinase	0.0223188	0.110157	-0.164267	-0.252105	0.126738	0.444264	-0.879747	-1.08858	0.993426	0.99977	0.903586	0.999333
ADNP	sp|Q9H2P0|ADNP_HUMAN	Q9H2P0	Activity-dependent neuroprotector homeobox protein	-0.102456	-0.0203933	0.0926291	0.0105663	-0.657843	-0.0942471	0.631402	0.0499154	0.947138	0.99977	0.928625	0.999333
ADNP2	sp|Q6IQ32|ADNP2_HUMAN	Q6IQ32	Activity-dependent neuroprotector homeobox protein 2	1.1273	1.066	-0.12729		1.67947	2.54383	-0.449065		0.824659	0.704549	0.943362
ADO	sp|Q96SZ5|AEDO_HUMAN	Q96SZ5	2-aminoethanethiol dioxygenase	-0.127287	-0.111934	0.0480488	0.0326966	-0.910097	-0.481705	0.33559	0.148206	0.936577	0.99977	0.964613	0.999333
ADPGK	sp|Q9BRR6-2|ADPGK_HUMAN	Q9BRR6-2	Isoform 2 of ADP-dependent glucokinase	0.133225	-0.0251398	-0.00563518	0.15273	0.64268	-0.0940872	-0.0291701	0.567128	0.94752	0.99977	0.997542	0.999333
ADPRS	sp|Q9NX46|ADPRS_HUMAN	Q9NX46	ADP-ribosylhydrolase ARH3	-0.28909	0.062912	0.533559	0.181556	-0.514382	0.169612	1.02281	0.43246	0.964706	0.99977	0.883087	0.999333
ADRM1	sp|Q16186|ADRM1_HUMAN	Q16186	Proteasomal ubiquitin receptor ADRM1	-0.148853	0.210251	0.0781919	-0.280913	-1.04938	0.891391	0.480911	-1.31878	0.912842	0.99977	0.938958	0.999333
ADSL	sp|P30566|PUR8_HUMAN	P30566	Adenylosuccinate lyase	-0.0896107	-0.214455	-0.0459	0.078944	-0.558174	-0.760058	-0.225725	0.319182	0.96162	0.99977	0.975273	0.999333
ADSS2	sp|P30520|PURA2_HUMAN	P30520	Adenylosuccinate synthetase isozyme 2	-0.0535773	0.845607	0.143336	-0.755848	-0.251201	1.74849	0.561234	-1.63427	0.97847	0.992076	0.928625	0.999333
AFAP1	sp|Q8N556-2|AFAP1_HUMAN	Q8N556-2	Isoform 2 of Actin filament-associated protein 1	-0.0263709	0.00792585	0.107997	0.0737003	-0.100712	0.0243305	0.391034	0.23844	0.994692	0.99977	0.957549	0.999333
AFAP1L2	sp|Q8N4X5-2|AF1L2_HUMAN	Q8N4X5-2	Isoform 2 of Actin filament-associated protein 1-like 2		2.13854	2.11611			4.7805	2.21144			0.134083	0.729817
AFDN	sp|P55196-1|AFAD_HUMAN;sp|P55196-5|AFAD_HUMAN	P55196-1;P55196-5	Isoform 2 of Afadin;Isoform 5 of Afadin	0.156238	0.334756	-0.0291312	-0.20765	0.723586	1.43757	-0.117627	-1.08938	0.941785	0.99977	0.990077	0.999333
AFF4	sp|Q9UHB7|AFF4_HUMAN	Q9UHB7	AF4/FMR2 family member 4	-0.201932	0.117408	-0.0502058	-0.369546	-0.350247	0.515328	-0.087257	-1.64739	0.97132	0.99977	0.994436	0.999333
AFG1L	sp|Q8WV93|AFG1L_HUMAN	Q8WV93	AFG1-like ATPase
AFG3L2	sp|Q9Y4W6|AFG32_HUMAN	Q9Y4W6	AFG3-like protein 2	-0.0478212	-0.228247	-0.0011624	0.179264	-0.284528	-1.01996	-0.00741966	0.809585	0.97847	0.99977	0.998907	0.999333
AFTPH	sp|Q6ULP2-6|AFTIN_HUMAN	Q6ULP2-6	Isoform 2 of Aftiphilin	-0.102543	0.532717	0.125711	-0.509549	-0.429705	1.38565	0.609018	-1.28145	0.96876	0.99977	0.928625	0.999333
AGAP1	sp|Q9UPQ3-2|AGAP1_HUMAN	Q9UPQ3-2	Isoform 2 of Arf-GAP with GTPase, ANK repeat and PH domain-containing protein 1	0.0551109	-0.207744	0.0506406	0.313496	0.209032	-0.668863	0.215504	0.962575	0.983362	0.99977	0.978355	0.999333
AGAP3	sp|Q96P47-2|AGAP3_HUMAN	Q96P47-2	Isoform 2 of Arf-GAP with GTPase, ANK repeat and PH domain-containing protein 3	-0.0343897	-0.0725127	-0.110782	-0.0726586	-0.1144	-0.312964	-0.370531	-0.323331	0.994429	0.99977	0.960845	0.999333
AGFG1	sp|P52594-2|AGFG1_HUMAN	P52594-2	Isoform 2 of Arf-GAP domain and FG repeat-containing protein 1	-0.431859	0.139428	0.27934	-0.291948	-1.55411	0.658211	1.24788	-1.13975	0.832329	0.99977	0.842545	0.999333
AGK	sp|Q53H12|AGK_HUMAN	Q53H12	Acylglycerol kinase, mitochondrial	0.0970108	-0.134097	-0.050684	0.180424	0.559757	-0.600771	-0.357209	0.772838	0.961531	0.99977	0.962804	0.999333
AGL	sp|P35573-2|GDE_HUMAN	P35573-2	Isoform 5 of Glycogen debranching enzyme	0.195345	0.182368	-0.288539	-0.275562	1.16368	0.528058	-1.16514	-0.944125	0.898225	0.99977	0.858967	0.999333
AGO1	sp|Q9UL18|AGO1_HUMAN	Q9UL18	Protein argonaute-1	-0.229917	-0.0620788	0.252994	0.0851566	-1.38903	-0.320192	1.69511	0.438765	0.866165	0.99977	0.776414	0.999333
AGO2	sp|Q9UKV8|AGO2_HUMAN	Q9UKV8	Protein argonaute-2	-0.0613202	-0.148376	0.0759424	0.162998	-0.39838	-0.695405	0.523411	0.782358	0.97132	0.99977	0.93202	0.999333
AGO3	sp|Q9H9G7-2|AGO3_HUMAN	Q9H9G7-2	Isoform 2 of Protein argonaute-3	-2.96963			-1.66417	-7.35691			-2.61913	0.0311058			0.999333
AGPAT1	sp|Q99943|PLCA_HUMAN	Q99943	1-acyl-sn-glycerol-3-phosphate acyltransferase alpha	-0.0586537	0.20222	0.141176	-0.119697	-0.337633	0.507409	0.592347	-0.330282	0.971552	0.99977	0.928625	0.999333
AGPAT3	sp|Q9NRZ7-2|PLCC_HUMAN	Q9NRZ7-2	Isoform 2 of 1-acyl-sn-glycerol-3-phosphate acyltransferase gamma	0.486556	0.0494834	-0.38672	0.0503517	0.900121	0.0841918	-0.812093	0.0789289	0.936577	0.99977	0.91542	0.999333
AGPAT4	sp|Q9NRZ5|PLCD_HUMAN	Q9NRZ5	1-acyl-sn-glycerol-3-phosphate acyltransferase delta	0.145338	-0.350649	-0.298884	0.197103	0.474317	-1.2183	-1.03453	0.661412	0.966152	0.99977	0.880671	0.999333
AGPAT5	sp|Q9NUQ2|PLCE_HUMAN	Q9NUQ2	1-acyl-sn-glycerol-3-phosphate acyltransferase epsilon	-0.147377	-0.568836	-0.241727	0.179732	-0.765553	-1.68154	-0.872744	0.659267	0.941785	0.99977	0.905078	0.999333
AGPS	sp|O00116|ADAS_HUMAN	O00116	Alkyldihydroxyacetonephosphate synthase, peroxisomal	-0.0657288	-0.0845571	0.0508762	0.0697044	-0.449076	-0.373286	0.314731	0.338199	0.96876	0.99977	0.967053	0.999333
AGRN	sp|O00468-3|AGRIN_HUMAN	O00468-3	Isoform 3 of Agrin	0.558283	0.00527454	-0.628019	-0.0750111	0.992896	0.010293	-1.29097	-0.129395	0.9239	0.99977	0.842545	0.999333
AGTPBP1	sp|Q9UPW5|CBPC1_HUMAN	Q9UPW5	Cytosolic carboxypeptidase 1	-0.463657	0.218591	0.762955	0.0807068	-3.03474	0.635159	2.41541	0.383162	0.600926	0.99977	0.728299	0.999333
AGTRAP	sp|Q6RW13|ATRAP_HUMAN	Q6RW13	Type-1 angiotensin II receptor-associated protein	-2.60836	-0.47152	2.38396	0.24712	-2.08784	-0.806959	1.8047	0.583729	0.731042	0.99977	0.771112	0.999333
AHCTF1	sp|Q8WYP5-2|ELYS_HUMAN	Q8WYP5-2	Isoform 2 of Protein ELYS	-0.00693375	-0.121585	-0.240837	-0.126186	-0.0461055	-0.597089	-1.70719	-0.636109	0.996727	0.99977	0.776414	0.999333
AHCY	sp|P23526|SAHH_HUMAN	P23526	Adenosylhomocysteinase	-0.00916505	0.283205	-0.0503449	-0.342715	-0.0609425	1.29142	-0.334143	-1.64343	0.995362	0.99977	0.964872	0.999333
AHCYL1	sp|O43865|SAHH2_HUMAN	O43865	S-adenosylhomocysteine hydrolase-like protein 1	0.0509062	-0.0256538	-0.0898875	-0.0133275	0.304799	-0.104855	-0.418939	-0.0676761	0.975187	0.99977	0.948179	0.999333
AHCYL2	sp|Q96HN2-2|SAHH3_HUMAN	Q96HN2-2	Isoform 2 of Adenosylhomocysteinase 3	0.0855814	-0.211867	-0.474432	-0.176984	0.349041	-0.746824	-2.45627	-0.566309	0.97132	0.99977	0.728299	0.999333
AHDC1	sp|Q5TGY3|AHDC1_HUMAN	Q5TGY3	AT-hook DNA-binding motif-containing protein 1	0.244333	-0.193165	-0.0854301	0.352068	1.50211	-0.835874	-0.581771	1.52223	0.842867	0.99977	0.928625	0.999333
AHNAK	sp|Q09666|AHNK_HUMAN	Q09666	Neuroblast differentiation-associated protein AHNAK	0.375333	-0.546131	-0.453428	0.468037	0.529952	-1.95023	-0.669662	1.37012	0.962877	0.92634	0.923397	0.999333
AHNAK2	sp|Q8IVF2-3|AHNK2_HUMAN	Q8IVF2-3	Isoform 3 of Protein AHNAK2
AHSA1	sp|O95433|AHSA1_HUMAN	O95433	Activator of 90 kDa heat shock protein ATPase homolog 1	0.118902	0.0722061	-0.17339	-0.126694	0.821657	0.312472	-0.999775	-0.629511	0.941785	0.99977	0.885684	0.999333
AHSG	sp|P02765|FETUA_HUMAN	P02765	Alpha-2-HS-glycoprotein	0.317683	-0.480003	-1.52515	-0.727465	0.283885	-0.490656	-1.11314	-1.1574	0.97847	0.99977	0.868093	0.999333
AIDA	sp|Q96BJ3|AIDA_HUMAN	Q96BJ3	Axin interactor, dorsalization-associated protein	0.0499279	0.257823	0.186261	-0.0216335	0.298668	0.99056	0.887948	-0.0980252	0.977229	0.99977	0.902466	0.999333
AIF1L	sp|Q9BQI0-2|AIF1L_HUMAN	Q9BQI0-2	Isoform 2 of Allograft inflammatory factor 1-like		2.01361	2.08451			2.40833	1.74867			0.749253	0.776414
AIFM1	sp|O95831|AIFM1_HUMAN	O95831	Apoptosis-inducing factor 1, mitochondrial	-0.266388	-0.224813	0.121582	0.0800074	-1.07683	-0.699527	0.538276	0.242176	0.907954	0.99977	0.930184	0.999333
AIMP1	sp|Q12904-2|AIMP1_HUMAN	Q12904-2	Isoform 2 of Aminoacyl tRNA synthase complex-interacting multifunctional protein 1	-0.146666	-0.218756	0.18102	0.253109	-0.72341	-0.996191	0.945365	1.15657	0.941785	0.99977	0.894693	0.999333
AIMP2	sp|Q13155|AIMP2_HUMAN	Q13155	Aminoacyl tRNA synthase complex-interacting multifunctional protein 2	0.155985	-0.0920834	-0.290351	-0.0422826	0.777163	-0.345042	-1.33381	-0.171813	0.941785	0.99977	0.842332	0.999333
AIP	sp|O00170|AIP_HUMAN	O00170	AH receptor-interacting protein	-0.0782384	0.0254974	0.059336	-0.0443999	-0.501475	0.0988584	0.365865	-0.180576	0.965351	0.99977	0.960886	0.999333
AK1	sp|P00568|KAD1_HUMAN	P00568	Adenylate kinase isoenzyme 1	-0.106863	-0.000964696	0.0238515	-0.0820473	-0.598079	-0.00326197	0.119652	-0.296963	0.953407	0.99977	0.990077	0.999333
AK2	sp|P54819-2|KAD2_HUMAN	P54819-2	Isoform 2 of Adenylate kinase 2, mitochondrial	-0.267169	0.121467	0.264258	-0.124379	-0.736849	0.397476	0.686038	-0.455755	0.941785	0.99977	0.920912	0.999333
AK3	sp|Q9UIJ7|KAD3_HUMAN	Q9UIJ7	GTP:AMP phosphotransferase AK3, mitochondrial	0.107194	0.199256	-0.114972	-0.207034	0.732437	0.777177	-0.638942	-0.913771	0.941785	0.99977	0.928625	0.999333
AK4	sp|P27144|KAD4_HUMAN	P27144	Adenylate kinase 4, mitochondrial	0.111048	-0.199002	-0.329373	-0.019323	0.670545	-0.677746	-1.72706	-0.0710334	0.947138	0.99977	0.776414	0.999333
AKAP1	sp|Q92667|AKAP1_HUMAN	Q92667	A-kinase anchor protein 1, mitochondrial	0.0351894	0.144761	0.130507	0.0209351	0.176624	0.448084	0.606893	0.0680329	0.9865	0.99977	0.928625	0.999333
AKAP11	sp|Q9UKA4|AKA11_HUMAN	Q9UKA4	A-kinase anchor protein 11
AKAP12	sp|Q02952|AKA12_HUMAN	Q02952	A-kinase anchor protein 12	-0.345015	0.277752	0.625982	0.00321484	-1.1493	1.23519	2.42696	0.0123096	0.900466	0.99977	0.728299	0.999333
AKAP13	sp|Q12802-2|AKP13_HUMAN	Q12802-2	Isoform 2 of A-kinase anchor protein 13	0.505809	0.308398	-0.12386	0.073551	2.95336	0.828414	-0.412159	0.261523	0.609488	0.99977	0.950915	0.999333
AKAP17A	sp|Q02040|AK17A_HUMAN	Q02040	A-kinase anchor protein 17A	-0.100399	-0.386326	-0.16021	0.125717	-0.640242	-1.36266	-0.790337	0.508643	0.947725	0.99977	0.91542	0.999333
AKAP2	sp|Q9Y2D5-6|AKAP2_HUMAN	Q9Y2D5-6	Isoform 4 of A-kinase anchor protein 2	0.254782	0.0789766	-0.0794685	0.0963371	0.796498	0.303883	-0.330234	0.297708	0.941785	0.99977	0.965175	0.999333
AKAP8	sp|O43823|AKAP8_HUMAN	O43823	A-kinase anchor protein 8	-0.117087	0.382453	0.235636	-0.263904	-0.461594	0.863844	0.934568	-0.598359	0.968723	0.99977	0.894693	0.999333
AKAP8L	sp|Q9ULX6|AKP8L_HUMAN	Q9ULX6	A-kinase anchor protein 8-like	-0.232945	-0.15833	0.367147	0.292532	-0.835697	-0.757097	1.75184	1.10084	0.941785	0.99977	0.776414	0.999333
AKAP9	sp|Q99996-1|AKAP9_HUMAN	Q99996-1	Isoform 1 of A-kinase anchor protein 9	-0.205403	0.0257468	0.162254	-0.0688957	-1.0537	0.118478	0.769678	-0.359027	0.912842	0.99977	0.91542	0.999333
AKR1A1	sp|P14550|AK1A1_HUMAN	P14550	Aldo-keto reductase family 1 member A1	0.236559	0.0648582	-0.339103	-0.167402	1.14765	0.175729	-1.61085	-0.461872	0.900466	0.99977	0.797226	0.999333
AKR1B1	sp|P15121|ALDR_HUMAN	P15121	Aldo-keto reductase family 1 member B1	-0.0210559	0.271585	-0.137864	-0.430505	-0.156376	0.842185	-0.759043	-1.4636	0.988597	0.99977	0.916319	0.999333
AKR1C1	sp|Q04828|AK1C1_HUMAN	Q04828	Aldo-keto reductase family 1 member C1	-0.397437	-0.137526	0.190721	-0.0691901	-0.705881	-0.267381	0.3421	-0.133061	0.942256	0.99977	0.964207	0.999333
AKR1C2	sp|P52895|AK1C2_HUMAN	P52895	Aldo-keto reductase family 1 member C2	-0.38398	-0.0445505	0.215892	-0.123538	-0.666528	-0.0800542	0.342016	-0.247534	0.947138	0.99977	0.964207	0.999333
AKR7A2	sp|O43488|ARK72_HUMAN	O43488	Aflatoxin B1 aldehyde reductase member 2	-0.0308952	0.00416716	-0.132147	-0.167209	-0.163533	0.0179951	-0.755589	-0.719823	0.988051	0.99977	0.917621	0.999333
AKT1	sp|P31749|AKT1_HUMAN	P31749	RAC-alpha serine/threonine-protein kinase	0.0245031	0.0912346	0.0903073	0.0235758	0.0790768	0.307974	0.390731	0.0670842	0.994692	0.99977	0.957549	0.999333
AKT1S1	sp|Q96B36|AKTS1_HUMAN	Q96B36	Proline-rich AKT1 substrate 1	-1.47916	2.29291	1.64219	-2.12988	-1.99915	5.09237	2.18458	-4.92643	0.741597	0.104205	0.732312	0.367221
AKT2	sp|P31751|AKT2_HUMAN	P31751	RAC-beta serine/threonine-protein kinase	0.245037	0.136914	-0.23347	-0.125347	0.632815	0.315128	-0.780171	-0.254462	0.948455	0.99977	0.91542	0.999333
AKT3	sp|Q9Y243-2|AKT3_HUMAN	Q9Y243-2	Isoform 2 of RAC-gamma serine/threonine-protein kinase	3.5956	2.09632	-0.0310102		12.601	1.5899	-0.131445		0.00469268	0.99977	0.987975
AKTIP	sp|Q9H8T0-2|AKTIP_HUMAN	Q9H8T0-2	Isoform 2 of AKT-interacting protein	-1.61213	1.98814	2.11817	-1.4821	-2.35837	2.5334	3.07533	-1.8896	0.691823	0.709108	0.634949	0.999333
ALAD	sp|P13716|HEM2_HUMAN	P13716	Delta-aminolevulinic acid dehydratase	-0.29258	1.12828	0.165541	-1.25532	-1.78247	1.76909	0.867803	-1.98825	0.802116	0.981886	0.906093	0.999333
ALB	sp|P02768|ALBU_HUMAN	P02768	Serum albumin	0.736573	-1.6481	-2.38401	0.000667658	1.33869	-1.58316	-2.20309	0.00123146	0.87807	0.99977	0.73215	0.999856
ALCAM	sp|Q13740-2|CD166_HUMAN	Q13740-2	Isoform 2 of CD166 antigen	-0.0183499	0.281984	-0.0417168	-0.34205	-0.0772552	0.572813	-0.129575	-0.770357	0.994692	0.99977	0.988148	0.999333
ALDH16A1	sp|Q8IZ83|A16A1_HUMAN	Q8IZ83	Aldehyde dehydrogenase family 16 member A1	-0.405627	0.242701	0.604237	-0.0440912	-2.0291	0.793052	2.74333	-0.153995	0.739963	0.99977	0.694357	0.999333
ALDH18A1	sp|P54886|P5CS_HUMAN	P54886	Delta-1-pyrroline-5-carboxylate synthase	0.208935	0.0033995	-0.184897	0.0206385	1.00306	0.0145469	-0.932474	0.0887759	0.922779	0.99977	0.894693	0.999333
ALDH1A1	sp|P00352|AL1A1_HUMAN	P00352	Aldehyde dehydrogenase 1A1	-0.136796	-1.74003	-1.7395	-0.136267	-0.181085	-1.0705	-1.0185	-0.190543	0.985892	0.99977	0.883087	0.999333
ALDH1B1	sp|P30837|AL1B1_HUMAN	P30837	Aldehyde dehydrogenase X, mitochondrial	0.0557933	-0.106077	-0.015879	0.145991	0.323205	-0.448445	-0.0847137	0.675917	0.972718	0.99977	0.994436	0.999333
ALDH1L2	sp|Q3SY69|AL1L2_HUMAN	Q3SY69	Mitochondrial 10-formyltetrahydrofolate dehydrogenase		4.01683	3.09891			8.61272	3.32777			0.0179627	0.591442
ALDH2	sp|P05091|ALDH2_HUMAN	P05091	Aldehyde dehydrogenase, mitochondrial	0.0948897	0.0520305	-0.144954	-0.102094	0.207413	0.108524	-0.286607	-0.236729	0.983362	0.99977	0.968487	0.999333
ALDH3A2	sp|P51648|AL3A2_HUMAN	P51648	Aldehyde dehydrogenase family 3 member A2	0.13003	-0.252184	-0.1616	0.220614	0.752929	-0.951429	-0.854842	0.895989	0.941785	0.99977	0.907426	0.999333
ALDH4A1	sp|P30038|AL4A1_HUMAN	P30038	Delta-1-pyrroline-5-carboxylate dehydrogenase, mitochondrial	0.0494779	0.0307195	-0.129616	-0.110857	0.266109	0.133413	-0.627062	-0.546834	0.97847	0.99977	0.928625	0.999333
ALDH5A1	sp|P51649|SSDH_HUMAN	P51649	Succinate-semialdehyde dehydrogenase, mitochondrial	-0.194012	-0.164944	0.0888239	0.0597562	-1.12742	-0.795336	0.578935	0.284695	0.902026	0.99977	0.928625	0.999333
ALDH6A1	sp|Q02252-2|MMSA_HUMAN	Q02252-2	Isoform 2 of Methylmalonate-semialdehyde dehydrogenase [acylating], mitochondrial	0.132109	0.226857	-0.135879	-0.230628	0.731087	0.911006	-0.652924	-1.05378	0.941785	0.99977	0.927312	0.999333
ALDH7A1	sp|P49419-2|AL7A1_HUMAN	P49419-2	Isoform 2 of Alpha-aminoadipic semialdehyde dehydrogenase	0.0526478	0.0438796	-0.130728	-0.12196	0.309879	0.200106	-0.806387	-0.568787	0.974324	0.99977	0.91542	0.999333
ALDH9A1	sp|P49189-3|AL9A1_HUMAN	P49189-3	Isoform 3 of 4-trimethylaminobutyraldehyde dehydrogenase	0.207045	0.368123	-0.134905	-0.295982	1.25387	1.41251	-0.617228	-1.3988	0.883619	0.99977	0.928625	0.999333
ALDOA	sp|P04075|ALDOA_HUMAN	P04075	Fructose-bisphosphate aldolase A	-0.261765	0.273105	0.358658	-0.176212	-0.534342	0.62296	0.792295	-0.372952	0.962877	0.99977	0.91542	0.999333
ALDOB	sp|P05062|ALDOB_HUMAN	P05062	Fructose-bisphosphate aldolase B	1.64195		-1.38228		1.50899		-1.18602		0.841162		0.857381
ALDOC	sp|P09972|ALDOC_HUMAN	P09972	Fructose-bisphosphate aldolase C	0.188654	0.131332	-0.233853	-0.176532	0.594098	0.393472	-0.667381	-0.595299	0.954461	0.99977	0.92463	0.999333
ALG1	sp|Q9BT22|ALG1_HUMAN	Q9BT22	Chitobiosyldiphosphodolichol beta-mannosyltransferase	0.191077	-0.00277861	-0.101207	0.0926492	1.09032	-0.0119655	-0.565073	0.421724	0.906057	0.99977	0.928625	0.999333
ALG10	sp|Q5BKT4|AG10A_HUMAN	Q5BKT4	Dol-P-Glc:Glc(2)Man(9)GlcNAc(2)-PP-Dol alpha-1,2-glucosyltransferase	0.170233	0.317255	-0.0181866	-0.165209	0.802525	0.827133	-0.0813059	-0.442382	0.941785	0.99977	0.994436	0.999333
ALG11	sp|Q2TAA5|ALG11_HUMAN	Q2TAA5	GDP-Man:Man(3)GlcNAc(2)-PP-Dol alpha-1,2-mannosyltransferase	-1.10993	-0.732166	0.069561	-0.308205	-2.1897	-0.968443	0.0812127	-0.836693	0.722881	0.99977	0.994436	0.999333
ALG12	sp|Q9BV10|ALG12_HUMAN	Q9BV10	Dol-P-Man:Man(7)GlcNAc(2)-PP-Dol alpha-1,6-mannosyltransferase	-0.0966348	-0.485465	-0.0858059	0.303025	-0.191253	-0.676566	-0.147225	0.456663	0.985433	0.99977	0.987352	0.999333
ALG13	sp|Q9NP73|ALG13_HUMAN	Q9NP73	Putative bifunctional UDP-N-acetylglucosamine transferase and deubiquitinase ALG13
ALG2	sp|Q9H553|ALG2_HUMAN	Q9H553	Alpha-1,3/1,6-mannosyltransferase ALG2	0.348626	-0.00989019	-0.38907	-0.0305544	1.87731	-0.0370266	-1.82572	-0.127835	0.768979	0.99977	0.768649	0.999333
ALG5	sp|Q9Y673-2|ALG5_HUMAN	Q9Y673-2	Isoform 2 of Dolichyl-phosphate beta-glucosyltransferase	-0.182161	-0.430607	-0.129908	0.118538	-0.854531	-1.8911	-0.592403	0.558455	0.941785	0.953825	0.928625	0.999333
ALG6	sp|Q9Y672|ALG6_HUMAN	Q9Y672	Dolichyl pyrophosphate Man9GlcNAc2 alpha-1,3-glucosyltransferase	-0.178022	-0.639637	0.0938141	0.555429	-0.413972	-1.68917	0.175859	2.50678	0.96974	0.99977	0.985311	0.999333
ALG8	sp|Q9BVK2-2|ALG8_HUMAN	Q9BVK2-2	Isoform 2 of Probable dolichyl pyrophosphate Glc1Man9GlcNAc2 alpha-1,3-glucosyltransferase	0.243561	0.136279	-0.309424	-0.202142	1.10706	0.430488	-1.76278	-0.601854	0.903585	0.99977	0.775075	0.999333
ALG9	sp|Q9H6U8|ALG9_HUMAN	Q9H6U8	Alpha-1,2-mannosyltransferase ALG9	0.0935956	-0.262177	-0.403102	-0.0473293	0.359721	-1.13675	-1.51406	-0.220578	0.97132	0.99977	0.819103	0.999333
ALKBH1	sp|Q13686|ALKB1_HUMAN	Q13686	Nucleic acid dioxygenase ALKBH1
ALKBH5	sp|Q6P6C2|ALKB5_HUMAN	Q6P6C2	RNA demethylase ALKBH5	0.369533	-0.323925	-0.541704	0.151753	1.80611	-1.10646	-3.05357	0.501931	0.79574	0.99977	0.639749	0.999333
ALKBH7	sp|Q9BT30|ALKB7_HUMAN	Q9BT30	Alpha-ketoglutarate-dependent dioxygenase alkB homolog 7, mitochondrial		-2.03452		0.981485		-5.00599		1.82556		0.113192		0.999333
ALKBH8	sp|Q96BT7-4|ALKB8_HUMAN	Q96BT7-4	Isoform 4 of Alkylated DNA repair protein alkB homolog 8	2.05328	1.91328	0.453519		2.1985	2.2219	0.561802		0.72256	0.805512	0.928625
ALMS1	sp|Q8TCU4-2|ALMS1_HUMAN	Q8TCU4-2	Isoform 2 of Alstrom syndrome protein 1
ALPL	sp|P05186-3|PPBT_HUMAN	P05186-3	Isoform 3 of Alkaline phosphatase, tissue-nonspecific isozyme	0.452304	0.0995994	0.0457242	0.398429	1.38541	0.217564	0.211161	0.777069	0.866165	0.99977	0.978771	0.999333
ALS2	sp|Q96Q42|ALS2_HUMAN	Q96Q42	Alsin	-0.793415	-2.00522	-1.62624	-0.414434	-1.3157	-1.46582	-1.22393	-0.534762	0.880278	0.99977	0.845548	0.999333
ALYREF	sp|Q86V81|THOC4_HUMAN	Q86V81	THO complex subunit 4	-0.392357	-0.0299148	0.464688	0.102245	-0.735125	-0.0944271	0.896053	0.304599	0.941785	0.99977	0.900527	0.999333
AMBRA1	sp|Q9C0C7-2|AMRA1_HUMAN	Q9C0C7-2	Isoform 2 of Activating molecule in BECN1-regulated autophagy protein 1	0.4568	0.504421	0.631126	0.583505	0.397321	0.516181	0.628915	0.519671	0.97132	0.99977	0.928625	0.999333
AMDHD2	sp|Q9Y303-2|NAGA_HUMAN	Q9Y303-2	Isoform 2 of N-acetylglucosamine-6-phosphate deacetylase	1.05143		-1.3157		5.0239		-3.75041		0.1378		0.458625
AMER2	sp|Q8N7J2-2|AMER2_HUMAN	Q8N7J2-2	Isoform 2 of APC membrane recruitment protein 2	-0.251622	-1.61094	-1.6945	-0.335183	-1.20823	-2.07396	-2.13807	-1.29451	0.886527	0.862925	0.736738	0.999333
AMFR	sp|Q9UKV5|AMFR_HUMAN	Q9UKV5	E3 ubiquitin-protein ligase AMFR	-0.151344	-1.0225	-0.0100545	0.8611	-0.568861	-2.01865	-0.0393619	1.68757	0.960673	0.891334	0.997542	0.999333
AMOTL2	sp|Q9Y2J4-4|AMOL2_HUMAN	Q9Y2J4-4	Isoform 4 of Angiomotin-like protein 2	-0.222859	0.033892	0.284375	0.0276243	-1.11029	0.139842	1.33869	0.123549	0.903585	0.99977	0.842332	0.999333
AMPD2	sp|Q01433-2|AMPD2_HUMAN	Q01433-2	Isoform Ex1A-2-3 of AMP deaminase 2	0.41974	0.37043	-0.0512752	-0.0019654	1.7431	1.10368	-0.289921	-0.00537148	0.80668	0.99977	0.967911	0.999333
AMPH	sp|P49418|AMPH_HUMAN	P49418	Amphiphysin	-0.348604	0.0420637	0.358498	-0.0321701	-1.2508	0.0972415	1.01487	-0.0855591	0.8838	0.99977	0.883087	0.999333
AMT	sp|P48728|GCST_HUMAN	P48728	Aminomethyltransferase, mitochondrial	-0.087607	-0.111085	0.078355	0.101833	-0.330986	-0.344994	0.29232	0.324399	0.971552	0.99977	0.967911	0.999333
AMZ2	sp|Q86W34|AMZ2_HUMAN	Q86W34	Archaemetzincin-2		1.26766	0.285852			5.11438	0.547331			0.102825	0.930098
ANAPC1	sp|Q9H1A4|APC1_HUMAN	Q9H1A4	Anaphase-promoting complex subunit 1	-0.0298242	-0.533197	0.154404	0.657777	-0.138653	-1.07942	0.759872	1.32357	0.992037	0.99977	0.915959	0.999333
ANAPC10	sp|Q9UM13|APC10_HUMAN	Q9UM13	Anaphase-promoting complex subunit 10	-0.865264	-0.163231	0.664175	-0.0378568	-1.90782	-0.47924	1.38725	-0.125009	0.760971	0.99977	0.835394	0.999333
ANAPC2	sp|Q9UJX6-2|ANC2_HUMAN	Q9UJX6-2	Isoform 2 of Anaphase-promoting complex subunit 2	0.318254	0.25077	0.202116	0.2696	1.35474	0.570331	0.68912	0.668641	0.874252	0.99977	0.920808	0.999333
ANAPC4	sp|Q9UJX5-3|APC4_HUMAN	Q9UJX5-3	Isoform 3 of Anaphase-promoting complex subunit 4	0.175104	0.0971603	0.177405	0.255349	0.534858	0.307895	0.478219	0.97823	0.962877	0.99977	0.939844	0.999333
ANAPC5	sp|Q9UJX4-3|APC5_HUMAN	Q9UJX4-3	Isoform 3 of Anaphase-promoting complex subunit 5	-0.0640829	1.93102	0.169763	-1.82534	-0.221917	3.47874	0.651698	-3.21697	0.983362	0.392033	0.927825	0.999333
ANAPC7	sp|Q9UJX3-2|APC7_HUMAN	Q9UJX3-2	Isoform 2 of Anaphase-promoting complex subunit 7	-0.0187249	-0.119078	-0.110002	-0.00964924	-0.0958494	-0.486914	-0.443023	-0.0524464	0.994692	0.99977	0.944418	0.999333
ANGEL2	sp|Q5VTE6|ANGE2_HUMAN	Q5VTE6	Protein angel homolog 2	0.21461	0.0218317	-0.307292	-0.114514	0.775506	0.0518927	-1.2401	-0.263687	0.941785	0.99977	0.842545	0.999333
ANGPTL2	sp|Q9UKU9|ANGL2_HUMAN	Q9UKU9	Angiopoietin-related protein 2	1.51304		-0.269077		5.4149		-0.871575		0.102369		0.905078
ANK1	sp|P16157-10|ANK1_HUMAN	P16157-10	Isoform Er9 of Ankyrin-1	-0.267423		-1.00703	-1.14393	-0.486781		-2.13776	-2.30822	0.965576		0.736738	0.999333
ANK2	sp|Q01484|ANK2_HUMAN	Q01484	Ankyrin-2	-0.0850722	-0.153999	0.129445	0.198372	-0.515516	-0.695447	0.829753	0.912884	0.964706	0.99977	0.913141	0.999333
ANK3	sp|Q12955|ANK3_HUMAN	Q12955	Ankyrin-3	-0.0809227	-0.0738514	0.195016	0.187945	-0.420418	-0.267513	0.788906	0.840884	0.96876	0.99977	0.91542	0.999333
ANKFY1	sp|Q9P2R3-2|ANFY1_HUMAN	Q9P2R3-2	Isoform 2 of Rabankyrin-5	-0.0486282	-0.0111515	0.106165	0.0686883	-0.329922	-0.0512288	0.655692	0.349169	0.971552	0.99977	0.926278	0.999333
ANKHD1	sp|Q8IWZ3-4|ANKH1_HUMAN	Q8IWZ3-4	Isoform 4 of Ankyrin repeat and KH domain-containing protein 1	0.164908	-0.0685416	-0.0891528	0.144297	0.912504	-0.25845	-0.445075	0.592627	0.936577	0.99977	0.944021	0.999333
ANKIB1	sp|Q9P2G1|AKIB1_HUMAN	Q9P2G1	Ankyrin repeat and IBR domain-containing protein 1	0.220883	-0.300967	-0.0398792	0.481971	0.830628	-0.946011	-0.132545	1.7103	0.941785	0.99977	0.987975	0.999333
ANKLE2	sp|Q86XL3|ANKL2_HUMAN	Q86XL3	Ankyrin repeat and LEM domain-containing protein 2	-0.336413	0.37253	1.02991	0.320967	-1.55563	1.41796	6.1537	1.11926	0.832329	0.99977	0.0834908	0.999333
ANKMY2	sp|Q8IV38|ANKY2_HUMAN	Q8IV38	Ankyrin repeat and MYND domain-containing protein 2	-0.0403115	0.0125904	0.0237541	-0.0291478	-0.208293	0.0476992	0.106611	-0.125109	0.983362	0.99977	0.991305	0.999333
ANKRD11	sp|Q6UB99|ANR11_HUMAN	Q6UB99	Ankyrin repeat domain-containing protein 11	-1.52639	0.208403	1.80337	0.0685733	-2.91186	0.541958	3.49353	0.174866	0.626214	0.99977	0.540081	0.999333
ANKRD13A	sp|Q8IZ07|AN13A_HUMAN	Q8IZ07	Ankyrin repeat domain-containing protein 13A	-0.264493	0.0429693	0.123539	-0.183923	-1.23206	0.137422	0.409456	-0.80205	0.886527	0.99977	0.951688	0.999333
ANKRD16	sp|Q6P6B7|ANR16_HUMAN	Q6P6B7	Ankyrin repeat domain-containing protein 16	1.3181		-1.0353		6.54969		-4.08765		0.0484875		0.374162
ANKRD17	sp|O75179-2|ANR17_HUMAN	O75179-2	Isoform 2 of Ankyrin repeat domain-containing protein 17	-0.0249532	0.0219802	0.123814	0.076881	-0.179787	0.106742	0.762793	0.434977	0.985892	0.99977	0.915743	0.999333
ANKRD28	sp|O15084-1|ANR28_HUMAN	O15084-1	Isoform 3 of Serine/threonine-protein phosphatase 6 regulatory ankyrin repeat subunit A	0.0153826	0.160796	0.0397902	-0.105623	0.104089	0.793386	0.255174	-0.571474	0.994692	0.99977	0.973203	0.999333
ANKRD40	sp|Q6AI12|ANR40_HUMAN	Q6AI12	Ankyrin repeat domain-containing protein 40	-0.172836	-0.279894	-0.363031	-0.255973	-0.579677	-0.862069	-0.934957	-1.20738	0.956704	0.99977	0.894693	0.999333
ANKRD46	sp|Q86W74-1|ANR46_HUMAN	Q86W74-1	Isoform 2 of Ankyrin repeat domain-containing protein 46	-0.952198	-1.43904	0.147575	0.634415	-1.58402	-3.52335	0.27173	1.33136	0.825836	0.3788	0.97038	0.999333
ANKRD50	sp|Q9ULJ7|ANR50_HUMAN	Q9ULJ7	Ankyrin repeat domain-containing protein 50	0.308892	-1.9618	-2.43212	-0.161435	0.937726	-2.30856	-2.86576	-0.399918	0.932798	0.772658	0.681809	0.999333
ANKRD52	sp|Q8NB46|ANR52_HUMAN	Q8NB46	Serine/threonine-protein phosphatase 6 regulatory ankyrin repeat subunit C	0.0338881	-0.353634	-0.233932	0.15359	0.0512064	-0.415556	-0.243601	0.287957	0.996412	0.99977	0.974851	0.999333
ANKRD54	sp|Q6NXT1|ANR54_HUMAN	Q6NXT1	Ankyrin repeat domain-containing protein 54	-1.31483	0.967757	1.11717	-1.16542	-3.65088	2.03495	3.01059	-2.49976	0.398406	0.882148	0.649287	0.999333
ANKS1A	sp|Q92625|ANS1A_HUMAN	Q92625	Ankyrin repeat and SAM domain-containing protein 1A	0.125995	0.211993	-0.0649692	-0.150968	0.679375	1.05747	-0.45267	-0.686587	0.947138	0.99977	0.943362	0.999333
ANKZF1	sp|Q9H8Y5|ANKZ1_HUMAN	Q9H8Y5	Ankyrin repeat and zinc finger domain-containing protein 1
ANLN	sp|Q9NQW6-2|ANLN_HUMAN	Q9NQW6-2	Isoform 2 of Anillin	0.106737	-0.0374215	-0.366338	-0.22218	0.318149	-0.069581	-0.609009	-0.918514	0.973546	0.99977	0.928625	0.999333
ANO10	sp|Q9NW15|ANO10_HUMAN	Q9NW15	Anoctamin-10	0.101365	-0.203541	-0.0288097	0.276097	0.713621	-0.823593	-0.158517	1.30361	0.941785	0.99977	0.985619	0.999333
ANO6	sp|Q4KMQ2-2|ANO6_HUMAN	Q4KMQ2-2	Isoform 2 of Anoctamin-6	0.957014	-0.863244	-0.922146	0.898111	1.97407	-1.20678	-1.95487	1.23784	0.741597	0.99977	0.752876	0.999333
ANO8	sp|Q9HCE9-2|ANO8_HUMAN	Q9HCE9-2	Isoform 2 of Anoctamin-8	0.431971		-1.14347	-0.592602	1.72451		-2.19139	-0.931177	0.808277		0.732312	0.999333
ANOS1	sp|P23352|KALM_HUMAN	P23352	Anosmin-1	-0.322511	-0.705075	0.0520653	0.434629	-0.822985	-1.40116	0.0979913	1.18969	0.941785	0.99977	0.993219	0.999333
ANP32A	sp|P39687|AN32A_HUMAN	P39687	Acidic leucine-rich nuclear phosphoprotein 32 family member A	0.0204349	0.0315997	-0.111655	-0.12282	0.059901	0.0858334	-0.386748	-0.303989	0.995581	0.99977	0.957549	0.999333
ANP32B	sp|Q92688-2|AN32B_HUMAN	Q92688-2	Isoform 2 of Acidic leucine-rich nuclear phosphoprotein 32 family member B	-0.0961188	0.0479041	0.0916829	-0.05234	-0.283243	0.157344	0.281729	-0.167335	0.97847	0.99977	0.968766	0.999333
ANP32E	sp|Q9BTT0|AN32E_HUMAN	Q9BTT0	Acidic leucine-rich nuclear phosphoprotein 32 family member E	0.141383	0.636265	-0.137267	-0.632149	0.69762	1.3254	-0.863246	-1.28188	0.942256	0.99977	0.907066	0.999333
ANTXR1	sp|Q9H6X2-6|ANTR1_HUMAN	Q9H6X2-6	Isoform 6 of Anthrax toxin receptor 1	1.71472	1.13974	-0.627768		2.41741	1.68081	-1.3724		0.687698	0.99977	0.836261
ANXA1	sp|P04083|ANXA1_HUMAN	P04083	Annexin A1	-0.489859	-0.0419203	0.429624	-0.0183149	-1.32034	-0.115942	1.1391	-0.052066	0.880278	0.99977	0.861645	0.999333
ANXA11	sp|P50995-2|ANX11_HUMAN	P50995-2	Isoform 2 of Annexin A11	0.200616	0.401797	0.132094	-0.0690863	0.804447	1.55954	0.589087	-0.255149	0.941785	0.99977	0.928625	0.999333
ANXA2	sp|P07355-2|ANXA2_HUMAN	P07355-2	Isoform 2 of Annexin A2	-0.255732	0.31668	0.305576	-0.266836	-0.668461	0.495826	1.59546	-0.373496	0.947138	0.99977	0.802752	0.999333
ANXA2P2	sp|A6NMY6|AXA2L_HUMAN	A6NMY6	Putative annexin A2-like protein	-0.411692	0.101715	0.375426	-0.137982	-1.64988	0.30669	1.88566	-0.386513	0.825746	0.99977	0.760286	0.999333
ANXA4	sp|P09525-3|ANXA4_HUMAN	P09525-3	Isoform 3 of Annexin A4	0.291658	0.444934	0.314993	0.161717	0.774491	1.48302	1.1222	0.42485	0.941785	0.99977	0.866454	0.999333
ANXA5	sp|P08758|ANXA5_HUMAN	P08758	Annexin A5	0.556326	0.304018	-0.365074	-0.112766	1.21718	0.931052	-0.913918	-0.291685	0.886527	0.99977	0.899322	0.999333
ANXA6	sp|P08133|ANXA6_HUMAN	P08133	Annexin A6	-0.0333063	0.0464722	0.103005	0.0232262	-0.154145	0.156277	0.519947	0.0767948	0.988597	0.99977	0.932455	0.999333
ANXA7	sp|P20073-2|ANXA7_HUMAN	P20073-2	Isoform 2 of Annexin A7	-0.0137919	-0.297871	-0.285223	-0.00114395	-0.0558576	-1.16205	-0.951252	-0.0061215	0.995626	0.99977	0.894177	0.999333
AOX1	sp|Q06278|AOXA_HUMAN	Q06278	Aldehyde oxidase
AP1B1	sp|Q10567-2|AP1B1_HUMAN	Q10567-2	Isoform B of AP-1 complex subunit beta-1	-0.0090145	-0.0788044	0.00298393	0.0727739	-0.0395716	-0.371363	0.0173539	0.294105	0.99728	0.99977	0.997576	0.999333
AP1G1	sp|O43747-2|AP1G1_HUMAN	O43747-2	Isoform 2 of AP-1 complex subunit gamma-1	-0.0951338	0.123293	0.219894	0.00146762	-0.394442	0.440195	0.868592	0.00558397	0.97132	0.99977	0.905849	0.999333
AP1M1	sp|Q9BXS5|AP1M1_HUMAN	Q9BXS5	AP-1 complex subunit mu-1	-0.220069	0.12257	0.246926	-0.0957128	-0.95809	0.494366	1.42833	-0.341812	0.928336	0.99977	0.833852	0.999333
AP1S1	sp|P61966|AP1S1_HUMAN	P61966	AP-1 complex subunit sigma-1A	-0.13155	0.0865846	0.0364277	-0.181707	-0.448163	0.283492	0.149344	-0.537346	0.96876	0.99977	0.986999	0.999333
AP2A1	sp|O95782-2|AP2A1_HUMAN	O95782-2	Isoform B of AP-2 complex subunit alpha-1	-0.130926	0.0334225	0.127301	-0.0370475	-0.901211	0.152505	0.775101	-0.189855	0.936577	0.99977	0.91542	0.999333
AP2A2	sp|O94973-2|AP2A2_HUMAN;sp|O94973|AP2A2_HUMAN	O94973-2;O94973	Isoform 2 of AP-2 complex subunit alpha-2;AP-2 complex subunit alpha-2	-0.354363	0.215217	0.0383432	-0.531237	-1.58254	0.444472	0.13128	-1.1871	0.825836	0.99977	0.987975	0.999333
AP2B1	sp|P63010-2|AP2B1_HUMAN	P63010-2	Isoform 2 of AP-2 complex subunit beta	-0.218515	0.0896887	0.276166	-0.0320373	-1.36491	0.381323	1.86915	-0.137331	0.873824	0.99977	0.760286	0.999333
AP2M1	sp|Q96CW1-2|AP2M1_HUMAN	Q96CW1-2	Isoform 2 of AP-2 complex subunit mu	-0.193571	-0.0884432	0.0945079	-0.0106197	-1.27092	-0.460175	0.627934	-0.0586726	0.882309	0.99977	0.928625	0.999333
AP2S1	sp|P53680|AP2S1_HUMAN	P53680	AP-2 complex subunit sigma	-0.352407	0.243432	0.336642	-0.259197	-1.63527	0.641079	1.95785	-0.654711	0.825746	0.99977	0.752876	0.999333
AP3B1	sp|O00203-3|AP3B1_HUMAN	O00203-3	Isoform 2 of AP-3 complex subunit beta-1	0.190788	-0.0158707	-0.0299041	0.176754	1.04785	-0.0586521	-0.181249	0.64723	0.912842	0.99977	0.985028	0.999333
AP3B2	sp|Q13367-4|AP3B2_HUMAN	Q13367-4	Isoform 4 of AP-3 complex subunit beta-2	-0.312897	-0.196245	0.121715	0.00506276	-1.62678	-0.808526	0.531172	0.02522	0.825746	0.99977	0.930894	0.999333
AP3D1	sp|O14617-5|AP3D1_HUMAN	O14617-5	Isoform 5 of AP-3 complex subunit delta-1	-0.0948386	0.0322337	0.221809	0.0947366	-0.598524	0.141118	1.24396	0.464776	0.953407	0.99977	0.842545	0.999333
AP3M1	sp|Q9Y2T2|AP3M1_HUMAN	Q9Y2T2	AP-3 complex subunit mu-1	-0.139668	-0.212266	0.0312199	0.103818	-0.665036	-0.892006	0.133815	0.501792	0.947138	0.99977	0.987901	0.999333
AP3M2	sp|P53677|AP3M2_HUMAN	P53677	AP-3 complex subunit mu-2	0.782191	-0.205436	-1.05916	-0.0715334	0.815758	-0.262369	-1.65192	-0.0684992	0.941785	0.99977	0.783377	0.999333
AP3S1	sp|Q92572|AP3S1_HUMAN	Q92572	AP-3 complex subunit sigma-1	0.218911	0.342008	0.0509422	-0.0721545	0.795419	0.781076	0.181296	-0.167053	0.941785	0.99977	0.985028	0.999333
AP4B1	sp|Q9Y6B7|AP4B1_HUMAN	Q9Y6B7	AP-4 complex subunit beta-1	0.270962		-2.31676	-1.12236	1.15688		-7.96823	-2.07461	0.899875		0.0341318	0.999333
AP4E1	sp|Q9UPM8-2|AP4E1_HUMAN	Q9UPM8-2	Isoform 2 of AP-4 complex subunit epsilon-1	-1.11944			-0.621076	-2.69652			-1.5263	0.678716			0.999333
AP5B1	sp|Q2VPB7|AP5B1_HUMAN	Q2VPB7	AP-5 complex subunit beta-1	0.587317	-0.0268024	-0.247913		0.938825	-0.0611499	-0.452719		0.93211	0.99977	0.943362
AP5Z1	sp|O43299-2|AP5Z1_HUMAN	O43299-2	Isoform 2 of AP-5 complex subunit zeta-1	0.215333	-0.174925	-0.26498	0.125278	1.19227	-0.773211	-1.50886	0.569484	0.89176	0.99977	0.819103	0.999333
APAF1	sp|O14727-2|APAF_HUMAN	O14727-2	Isoform 2 of Apoptotic protease-activating factor 1	-0.145286	0.599436	0.132968	-0.611755	-0.68725	2.65965	0.592318	-3.0153	0.947138	0.672417	0.928625	0.999333
APBA1	sp|Q02410-2|APBA1_HUMAN	Q02410-2	Isoform 2 of Amyloid-beta A4 precursor protein-binding family A member 1	-0.331909	-0.571993	0.0446961	0.28478	-0.84855	-0.820013	0.07075	0.556595	0.941785	0.99977	0.996023	0.999333
APBA2	sp|Q99767-2|APBA2_HUMAN	Q99767-2	Isoform 2 of Amyloid-beta A4 precursor protein-binding family A member 2	-0.898793	0.23026	1.25909	0.130035	-1.49383	0.662268	2.11547	0.365802	0.842867	0.99977	0.739727	0.999333
APBB1	sp|O00213-2|APBB1_HUMAN	O00213-2	Isoform 2 of Amyloid beta precursor protein binding family B member 1	-0.174229	-0.381619	-0.347257	-0.139866	-0.863299	-1.0318	-0.922264	-0.696237	0.941785	0.99977	0.897683	0.999333
APC	sp|P25054-2|APC_HUMAN	P25054-2	Isoform 2 of Adenomatous polyposis coli protein	-0.0185002	-0.156822	0.0546652	0.192987	-0.0346172	-0.282285	0.0892582	0.405403	0.997373	0.99977	0.994276	0.999333
APEH	sp|P13798|ACPH_HUMAN	P13798	Acylamino-acid-releasing enzyme	-0.00348478	0.450668	0.1108	-0.343353	-0.0111867	1.69894	0.325799	-1.54539	0.998532	0.99977	0.965175	0.999333
APEX1	sp|P27695|APEX1_HUMAN	P27695	DNA-(apurinic or apyrimidinic site) endonuclease	0.0724809	-0.0346908	-0.277123	-0.169951	0.415381	-0.107508	-0.936494	-0.778066	0.969092	0.99977	0.894693	0.999333
API5	sp|Q9BZZ5-2|API5_HUMAN	Q9BZZ5-2	Isoform 2 of Apoptosis inhibitor 5	-0.249713	0.324278	0.181874	-0.392118	-0.713578	0.793418	0.566535	-0.917505	0.941785	0.99977	0.928625	0.999333
APLP1	sp|P51693-2|APLP1_HUMAN	P51693-2	Isoform 2 of Amyloid beta precursor like protein 1	-0.20864	0.0269387	-0.0479302	-0.283509	-0.941653	0.0990906	-0.171035	-1.37177	0.931589	0.99977	0.985517	0.999333
APLP2	sp|Q06481-2|APLP2_HUMAN	Q06481-2	Isoform 2 of Amyloid beta precursor like protein 2	-0.197948	-0.31526	0.178771	0.296084	-0.721039	-1.30423	0.646355	1.28265	0.941785	0.99977	0.928625	0.999333
APMAP	sp|Q9HDC9|APMAP_HUMAN	Q9HDC9	Adipocyte plasma membrane-associated protein	0.259123	-0.218962	-0.24821	0.229876	0.662729	-0.5039	-0.862219	0.458282	0.947138	0.99977	0.907252	0.999333
APOA1	sp|P02647|APOA1_HUMAN	P02647	Apolipoprotein A-I	-0.024276	-0.052358	-0.598508	-0.570426	-0.0426447	-0.09233	-0.814674	-1.62344	0.996933	0.99977	0.91542	0.999333
APOBEC3C	sp|Q9NRW3|ABC3C_HUMAN	Q9NRW3	DNA dC->dU-editing enzyme APOBEC-3C	0.0600187	-1.04679	0.263608	1.37041	0.0634017	-1.45699	0.268056	2.02621	0.995039	0.99977	0.970586	0.999333
APOE	sp|P02649|APOE_HUMAN	P02649	Apolipoprotein E	0.211701	0.096231	-0.392088	-0.276617	0.495307	0.223207	-0.785246	-0.789868	0.965576	0.99977	0.91542	0.999333
APOL2	sp|Q9BQE5|APOL2_HUMAN	Q9BQE5	Apolipoprotein L2	-0.154809	-0.0600883	0.325999	0.231278	-0.27286	-0.0964945	0.563059	0.376492	0.97847	0.99977	0.928625	0.999333
APOM	sp|O95445-2|APOM_HUMAN	O95445-2	Isoform 2 of Apolipoprotein M	-0.710469	-0.228376	0.368559	-0.113534	-1.96808	-0.514126	0.897055	-0.28387	0.74391	0.99977	0.900527	0.999333
APOO	sp|Q9BUR5|MIC26_HUMAN	Q9BUR5	MIC	-0.21469	-0.305699	0.37449	0.465499	-0.900194	-0.745316	1.12643	1.36633	0.936577	0.99977	0.865573	0.999333
APOOL	sp|Q6UXV4|MIC27_HUMAN	Q6UXV4	MIC	-0.209324	0.115982	0.490929	0.165623	-0.488124	0.481405	1.34975	0.518193	0.965576	0.99977	0.841354	0.999333
APP	sp|P05067-11|A4_HUMAN;sp|P05067-4|A4_HUMAN	P05067-11;P05067-4	Isoform 11 of Amyloid-beta precursor protein;Isoform APP695 of Amyloid-beta precursor protein	0.0464038	0.131726	0.112175	0.026853	0.14928	0.418871	0.356758	0.0878563	0.989375	0.99977	0.962804	0.999333
APPBP2	sp|Q92624|APBP2_HUMAN	Q92624	Amyloid protein-binding protein 2
APPL1	sp|Q9UKG1|DP13A_HUMAN	Q9UKG1	DCC-interacting protein 13-alpha	0.0701954	0.251969	-0.245797	-0.427571	0.452132	1.02115	-1.6699	-1.76328	0.96876	0.99977	0.776414	0.999333
APPL2	sp|Q8NEU8|DP13B_HUMAN	Q8NEU8	DCC-interacting protein 13-beta
APRT	sp|P07741|APT_HUMAN	P07741	Adenine phosphoribosyltransferase	0.433991	-0.300154	-0.713451	0.0206942	1.34732	-0.632074	-2.60962	0.0413298	0.877439	0.99977	0.707486	0.999333
APTX	sp|Q7Z2E3-7|APTX_HUMAN	Q7Z2E3-7	Isoform 7 of Aprataxin	0.289791	-0.0260306	-0.236011	0.0798109	1.56149	-0.067702	-0.783532	0.261955	0.831998	0.99977	0.91542	0.999333
AQR	sp|O60306|AQR_HUMAN	O60306	RNA helicase aquarius	0.123443	-0.209431	-0.17858	0.154294	0.7647	-0.824266	-0.974543	0.668058	0.941785	0.99977	0.89372	0.999333
ARAF	sp|P10398|ARAF_HUMAN	P10398	Serine/threonine-protein kinase A-Raf	2.33244		-2.16951		2.61416		-2.14407		0.678716		0.736738
ARAP1	sp|Q96P48-1|ARAP1_HUMAN	Q96P48-1	Isoform 1 of Arf-GAP with Rho-GAP domain, ANK repeat and PH domain-containing protein 1	4.04458	2.03072	-1.08145		11.3157	2.61332	-2.7601		0.00580085	0.677271	0.691978
ARCN1	sp|P48444|COPD_HUMAN	P48444	Coatomer subunit delta	-0.399681	-0.00506125	0.356295	-0.0383247	-2.10669	-0.02302	2.32108	-0.162882	0.731042	0.99977	0.729817	0.999333
ARF1	sp|P84077|ARF1_HUMAN	P84077	ADP-ribosylation factor 1	0.0259171	-0.0128643	-0.266473	-0.227692	0.0995999	-0.0517775	-1.04263	-0.930759	0.994692	0.99977	0.8787	0.999333
ARF4	sp|P18085|ARF4_HUMAN	P18085	ADP-ribosylation factor 4	-0.0173783	-0.509696	-0.305045	0.187273	-0.0648503	-1.97467	-1.01337	0.88021	0.995039	0.910377	0.883087	0.999333
ARF5	sp|P84085|ARF5_HUMAN	P84085	ADP-ribosylation factor 5	-0.0730358	-0.348003	-0.131349	0.143618	-0.336108	-1.07787	-0.37961	0.782178	0.971552	0.99977	0.958942	0.999333
ARF6	sp|P62330|ARF6_HUMAN	P62330	ADP-ribosylation factor 6	0.261725	-0.193652	-0.284343	0.171034	1.33087	-0.934464	-1.68586	0.781705	0.880278	0.99977	0.776414	0.999333
ARFGAP1	sp|Q8N6T3|ARFG1_HUMAN	Q8N6T3	ADP-ribosylation factor GTPase-activating protein 1	-0.317215	0.0920039	0.405099	-0.00411945	-1.63219	0.347753	1.82587	-0.0175194	0.825746	0.99977	0.768649	0.999333
ARFGAP2	sp|Q8N6H7|ARFG2_HUMAN	Q8N6H7	ADP-ribosylation factor GTPase-activating protein 2	-0.228385	-0.343031	0.0958974	0.210543	-1.12843	-0.61398	0.333027	0.403152	0.902026	0.99977	0.965175	0.999333
ARFGAP3	sp|Q9NP61|ARFG3_HUMAN	Q9NP61	ADP-ribosylation factor GTPase-activating protein 3	-0.597117	0.162795	0.664148	-0.0957635	-2.48135	0.718279	3.00652	-0.406544	0.684386	0.99977	0.649287	0.999333
ARFGEF1	sp|Q9Y6D6|BIG1_HUMAN	Q9Y6D6	Brefeldin A-inhibited guanine nucleotide-exchange protein 1	-0.0537764	0.16338	-0.00527322	-0.22243	-0.345542	0.761959	-0.0326792	-1.11562	0.97132	0.99977	0.997542	0.999333
ARFGEF2	sp|Q9Y6D5|BIG2_HUMAN	Q9Y6D5	Brefeldin A-inhibited guanine nucleotide-exchange protein 2	-0.0238944	-0.0402895	-0.211434	-0.195039	-0.135273	-0.105107	-0.960222	-0.54536	0.992037	0.99977	0.894177	0.999333
ARFGEF3	sp|Q5TH69|BIG3_HUMAN	Q5TH69	Brefeldin A-inhibited guanine nucleotide-exchange protein 3	0.433753	-2.29502	-2.54053	0.188245	1.79826	-2.15631	-2.4609	0.407129	0.798343	0.826896	0.728299	0.999333
ARFIP1	sp|P53367-2|ARFP1_HUMAN	P53367-2	Isoform A of Arfaptin-1	-0.0955831	0.109375	0.167622	-0.0373358	-0.611781	0.487989	0.953294	-0.187281	0.950342	0.99977	0.894177	0.999333
ARFIP2	sp|P53365-3|ARFP2_HUMAN	P53365-3	Isoform 3 of Arfaptin-2	0.0683702	0.118664	0.0588195	0.00852594	0.355065	0.483116	0.259651	0.0411583	0.97132	0.99977	0.972938	0.999333
ARFRP1	sp|Q13795-2|ARFRP_HUMAN	Q13795-2	Isoform 2 of ADP-ribosylation factor-related protein 1	-0.168081	-0.487383	-0.0924647	0.226837	-0.800317	-1.43211	-0.280818	0.985249	0.941785	0.99977	0.968766	0.999333
ARG2	sp|P78540|ARGI2_HUMAN	P78540	Arginase-2, mitochondrial	-0.106157	0.480721	0.153655	-0.433223	-0.495595	1.38858	0.742646	-1.25424	0.965576	0.99977	0.918395	0.999333
ARGLU1	sp|Q9NWB6|ARGL1_HUMAN	Q9NWB6	Arginine and glutamate-rich protein 1	-0.237633	-0.206961	0.337594	0.306921	-1.08938	-1.02019	1.70803	1.45454	0.906057	0.99977	0.776414	0.999333
ARHGAP1	sp|Q07960|RHG01_HUMAN	Q07960	Rho GTPase-activating protein 1	0.0165527	0.0937433	-0.0776826	-0.154873	0.0970983	0.418847	-0.491186	-0.697047	0.994692	0.99977	0.93717	0.999333
ARHGAP12	sp|Q8IWW6-2|RHG12_HUMAN	Q8IWW6-2	Isoform 2 of Rho GTPase-activating protein 12	-0.479859	1.53251	0.72854	-1.28382	-1.01641	2.49765	1.36494	-2.26791	0.920343	0.719574	0.839421	0.999333
ARHGAP17	sp|Q68EM7-5|RHG17_HUMAN	Q68EM7-5	Isoform 5 of Rho GTPase-activating protein 17	0.140468	0.179302	-0.158111	-0.196945	0.778279	0.728807	-0.73054	-0.94909	0.941785	0.99977	0.918395	0.999333
ARHGAP21	sp|Q5T5U3|RHG21_HUMAN	Q5T5U3	Rho GTPase-activating protein 21	-0.145881	-0.0179008	0.195424	0.0674437	-0.861578	-0.0901525	1.14245	0.364356	0.941785	0.99977	0.861478	0.999333
ARHGAP32	sp|A7KAX9|RHG32_HUMAN	A7KAX9	Rho GTPase-activating protein 32
ARHGAP33	sp|O14559-10|RHG33_HUMAN	O14559-10	Isoform 2 of Rho GTPase-activating protein 33	-0.282018		-0.814691	-0.998636	-1.15146		-1.30629	-3.15072	0.899875		0.842545	0.999333
ARHGAP35	sp|Q9NRY4|RHG35_HUMAN	Q9NRY4	Rho GTPase-activating protein 35	-0.0113828	0.0792478	0.0365581	-0.0540725	-0.0781532	0.356448	0.233026	-0.264551	0.994692	0.99977	0.974851	0.999333
ARHGAP5	sp|Q13017-2|RHG05_HUMAN	Q13017-2	Isoform 2 of Rho GTPase-activating protein 5	0.0353962	1.77263	0.308076	-1.42916	0.169052	2.27333	1.65945	-1.81474	0.986683	0.786986	0.780463	0.999333
ARHGDIA	sp|P52565|GDIR1_HUMAN	P52565	Rho GDP-dissociation inhibitor 1	-0.254082	0.0632182	0.196874	-0.120427	-1.11971	0.201675	1.15249	-0.354819	0.902823	0.99977	0.860211	0.999333
ARHGEF1	sp|Q92888-3|ARHG1_HUMAN	Q92888-3	Isoform 3 of Rho guanine nucleotide exchange factor 1	1.27452	0.48056	0.158173	0.952135	1.56886	1.32924	0.833881	1.13259	0.831915	0.99977	0.91257	0.999333
ARHGEF10	sp|O15013-4|ARHGA_HUMAN	O15013-4	Isoform 4 of Rho guanine nucleotide exchange factor 10	0.224884	1.1601	-0.0313639	-0.966579	0.809877	3.27514	-0.113794	-2.75178	0.941785	0.447548	0.990077	0.999333
ARHGEF10L	sp|Q9HCE6-2|ARGAL_HUMAN	Q9HCE6-2	Isoform 2 of Rho guanine nucleotide exchange factor 10-like protein	0.295951	1.52788	-0.256545	-1.48848	1.38447	3.50859	-1.0689	-3.54552	0.866165	0.383543	0.875307	0.999333
ARHGEF11	sp|O15085-2|ARHGB_HUMAN	O15085-2	Isoform 2 of Rho guanine nucleotide exchange factor 11	-0.06077	0.548852	-0.132586	-0.742208	-0.265937	0.737456	-0.56517	-0.997064	0.97847	0.99977	0.928625	0.999333
ARHGEF12	sp|Q9NZN5-2|ARHGC_HUMAN	Q9NZN5-2	Isoform 2 of Rho guanine nucleotide exchange factor 12	-0.117257	0.180559	0.303695	0.00587958	-0.587608	0.728133	1.44194	0.0255254	0.95451	0.99977	0.831825	0.999333
ARHGEF18	sp|Q6ZSZ5-5|ARHGI_HUMAN	Q6ZSZ5-5	Isoform 2 of Rho guanine nucleotide exchange factor 18	-0.211468	-0.243445	0.0719865	0.103963	-0.56682	-0.469111	0.147798	0.246384	0.961154	0.99977	0.987273	0.999333
ARHGEF2	sp|Q92974-2|ARHG2_HUMAN	Q92974-2	Isoform 2 of Rho guanine nucleotide exchange factor 2	0.329275	0.0753746	-0.138295	0.115606	1.80131	0.312843	-0.785858	0.488609	0.796427	0.99977	0.91542	0.999333
ARHGEF40	sp|Q8TER5-3|ARH40_HUMAN	Q8TER5-3	Isoform 3 of Rho guanine nucleotide exchange factor 40	0.534783	-0.595355	-0.57992	0.550218	0.992582	-1.48342	-1.76066	0.961624	0.9239	0.99977	0.775075	0.999333
ARHGEF7	sp|Q14155-3|ARHG7_HUMAN	Q14155-3	Isoform 3 of Rho guanine nucleotide exchange factor 7	0.0655046	-0.156964	0.102908	0.325376	0.44552	-0.46023	0.5846	1.00843	0.96876	0.99977	0.928625	0.999333
ARHGEF9	sp|O43307-2|ARHG9_HUMAN	O43307-2	Isoform 2 of Rho guanine nucleotide exchange factor 9	-2.00711	0.0899963	2.26184	0.164727	-6.02666	0.359374	6.27572	0.810147	0.0656859	0.99977	0.0764317	0.999333
ARID1A	sp|O14497|ARI1A_HUMAN	O14497	AT-rich interactive domain-containing protein 1A	-0.0151457	0.157098	0.0969874	-0.0752566	-0.0586595	0.622637	0.500284	-0.255976	0.995621	0.99977	0.934963	0.999333
ARID1B	sp|Q8NFD5-2|ARI1B_HUMAN	Q8NFD5-2	Isoform 2 of AT-rich interactive domain-containing protein 1B	-0.386651	-0.120194	0.272966	0.00650852	-1.85589	-0.489347	1.05331	0.0352139	0.77224	0.99977	0.877813	0.999333
ARID2	sp|Q68CP9-3|ARID2_HUMAN	Q68CP9-3	Isoform 2 of AT-rich interactive domain-containing protein 2	0.0219256	0.145417	0.147672	0.0241801	0.119161	0.656015	0.785401	0.116196	0.994222	0.99977	0.91542	0.999333
ARID3A	sp|Q99856|ARI3A_HUMAN	Q99856	AT-rich interactive domain-containing protein 3A	0.0790981	-0.0637285	-0.173006	-0.0301792	0.394334	-0.246952	-0.708657	-0.142982	0.97132	0.99977	0.918395	0.999333
ARID3B	sp|Q8IVW6-3|ARI3B_HUMAN	Q8IVW6-3	Isoform 3 of AT-rich interactive domain-containing protein 3B	0.646757	-0.252969	-0.886157	0.0135684	2.63375	-0.726251	-3.35007	0.0410754	0.678716	0.99977	0.591442	0.999333
ARID4B	sp|Q4LE39-2|ARI4B_HUMAN	Q4LE39-2	Isoform 2 of AT-rich interactive domain-containing protein 4B	0.22928	-0.351746	0.109151	0.690176	0.604799	-1.58117	0.48199	1.90726	0.952448	0.99977	0.938958	0.999333
ARIH1	sp|Q9Y4X5|ARI1_HUMAN	Q9Y4X5	E3 ubiquitin-protein ligase ARIH1	-0.0736372	0.28196	0.261672	-0.0939254	-0.390315	1.09815	1.13019	-0.442304	0.97132	0.99977	0.865201	0.999333
ARIH2	sp|O95376|ARI2_HUMAN	O95376	E3 ubiquitin-protein ligase ARIH2	-0.0784817	0.223571	0.0960899	-0.205962	-0.483147	0.722774	0.587042	-0.680982	0.965576	0.99977	0.928625	0.999333
ARL1	sp|P40616-2|ARL1_HUMAN	P40616-2	Isoform 2 of ADP-ribosylation factor-like protein 1	0.22922	-0.108383	-0.398893	-0.0612897	1.48299	-0.523665	-2.33234	-0.335888	0.842867	0.99977	0.728907	0.999333
ARL14EP	sp|Q8N8R7|AL14E_HUMAN	Q8N8R7	ARL14 effector protein	-0.0293177	1.44374	0.138311	-1.33475	-0.184412	4.61828	0.687213	-4.72318	0.985433	0.149886	0.920808	0.410298
ARL15	sp|Q9NXU5|ARL15_HUMAN	Q9NXU5	ADP-ribosylation factor-like protein 15	-0.213041	-0.0300256	0.17723	-0.00578501	-0.705078	-0.125719	0.554252	-0.0279319	0.942256	0.99977	0.929233	0.999333
ARL2	sp|P36404|ARL2_HUMAN	P36404	ADP-ribosylation factor-like protein 2	-0.0482817	-0.140493	-0.347957	-0.255745	-0.184884	-0.438253	-0.949645	-1.30704	0.985433	0.99977	0.894177	0.999333
ARL2BP	sp|Q9Y2Y0|AR2BP_HUMAN	Q9Y2Y0	ADP-ribosylation factor-like protein 2-binding protein	-0.096942	0.0519752	0.134477	-0.0144403	-0.530428	0.189806	0.771266	-0.0532031	0.962877	0.99977	0.91542	0.999333
ARL3	sp|P36405|ARL3_HUMAN	P36405	ADP-ribosylation factor-like protein 3	0.106953	-0.053005	-0.300269	-0.140311	0.596239	-0.195901	-1.68155	-0.532768	0.954259	0.99977	0.776414	0.999333
ARL6	sp|Q9H0F7-2|ARL6_HUMAN	Q9H0F7-2	Isoform 2 of ADP-ribosylation factor-like protein 6	-0.0173326	-0.219121	-0.200111	0.00167737	-0.0834371	-0.71451	-0.895024	0.00578836	0.994692	0.99977	0.900559	0.999333
ARL6IP1	sp|Q15041|AR6P1_HUMAN	Q15041	ADP-ribosylation factor-like protein 6-interacting protein 1	0.040126	-0.0703147	-0.0548207	0.05562	0.232501	-0.301576	-0.314104	0.250398	0.981736	0.99977	0.967053	0.999333
ARL6IP4	sp|Q66PJ3-1|AR6P4_HUMAN	Q66PJ3-1	Isoform 1 of ADP-ribosylation factor-like protein 6-interacting protein 4	0.114974	-0.301256	-0.311392	0.104838	0.258478	-0.940687	-0.61113	0.507203	0.97847	0.99977	0.928625	0.999333
ARL6IP5	sp|O75915|PRAF3_HUMAN	O75915	PRA1 family protein 3	-0.0416278	-0.189779	-0.118489	0.029662	-0.207845	-0.782802	-0.598489	0.12609	0.983362	0.99977	0.928625	0.999333
ARL8A	sp|Q96BM9|ARL8A_HUMAN	Q96BM9	ADP-ribosylation factor-like protein 8A	-0.450771	-0.772533	0.404842	0.726604	-1.23366	-1.5226	0.831412	1.81174	0.886527	0.99977	0.913121	0.999333
ARL8B	sp|Q9NVJ2|ARL8B_HUMAN	Q9NVJ2	ADP-ribosylation factor-like protein 8B	0.17164	-0.468406	-0.323807	0.316239	0.420629	-1.25492	-0.755994	0.908341	0.96876	0.99977	0.917621	0.999333
ARMC1	sp|Q9NVT9|ARMC1_HUMAN	Q9NVT9	Armadillo repeat-containing protein 1	-0.0709418	-0.243945	-0.182025	-0.00902146	-0.40201	-1.18092	-0.986043	-0.047946	0.97132	0.99977	0.891152	0.999333
ARMC10	sp|Q8N2F6-2|ARM10_HUMAN;sp|Q8N2F6-3|ARM10_HUMAN	Q8N2F6-2;Q8N2F6-3	Isoform 2 of Armadillo repeat-containing protein 10;Isoform 3 of Armadillo repeat-containing protein 10	-1.23715	-0.369866	0.378645	-0.488636	-2.42569	-0.421785	0.61266	-0.599897	0.687698	0.99977	0.928625	0.999333
ARMC5	sp|Q96C12|ARMC5_HUMAN	Q96C12	Armadillo repeat-containing protein 5		-0.250036	-0.043842			-0.269069	-0.0459586			0.99977	0.997542
ARMC6	sp|Q6NXE6-2|ARMC6_HUMAN	Q6NXE6-2	Isoform 2 of Armadillo repeat-containing protein 6	0.0456452	0.579947	0.149294	-0.385008	0.261344	1.5119	0.894267	-1.00591	0.97847	0.99977	0.900559	0.999333
ARMC8	sp|Q8IUR7-2|ARMC8_HUMAN	Q8IUR7-2	Isoform 2 of Armadillo repeat-containing protein 8	0.380727	-0.265499	-0.61928	0.0269467	2.78846	-0.881197	-2.67923	0.115186	0.654844	0.99977	0.70112	0.999333
ARMC9	sp|Q7Z3E5-2|ARMC9_HUMAN	Q7Z3E5-2	Isoform 2 of LisH domain-containing protein ARMC9	0.120704	0.186626	-0.0532518	-0.119173	0.442036	0.925152	-0.193898	-0.632129	0.96876	0.99977	0.982184	0.999333
ARMCX1	sp|Q9P291|ARMX1_HUMAN	Q9P291	Armadillo repeat-containing X-linked protein 1	-0.377633	0.185651	0.227406	-0.335878	-0.973889	0.474444	0.566204	-0.895588	0.925355	0.99977	0.928625	0.999333
ARMCX2	sp|Q7L311|ARMX2_HUMAN	Q7L311	Armadillo repeat-containing X-linked protein 2	-0.391258	-0.497092	0.259159	0.364994	-1.34267	-2.1379	0.832791	1.84953	0.877769	0.836462	0.913073	0.999333
ARMCX3	sp|Q9UH62|ARMX3_HUMAN	Q9UH62	Armadillo repeat-containing X-linked protein 3	-0.444086	-0.0600521	0.23049	-0.153544	-1.57286	-0.181015	0.742311	-0.508139	0.830226	0.99977	0.918395	0.999333
ARMH3	sp|Q5T2E6|ARMD3_HUMAN	Q5T2E6	Armadillo-like helical domain-containing protein 3	-0.0858703	-1.062	-0.392065	0.584068	-0.463124	-1.72292	-0.929147	1.17384	0.96853	0.99977	0.894693	0.999333
ARMT1	sp|Q9H993|ARMT1_HUMAN	Q9H993	Damage-control phosphatase ARMT1	0.0955786	-0.0141321	-0.137629	-0.0279187	0.561906	-0.0628448	-0.838579	-0.127492	0.961531	0.99977	0.910058	0.999333
ARNT2	sp|Q9HBZ2-2|ARNT2_HUMAN	Q9HBZ2-2	Isoform 2 of Aryl hydrocarbon receptor nuclear translocator 2	0.107282	1.76388	1.2486	-0.40799	0.124526	7.52944	2.29013	-0.598293	0.993426	0.0271166	0.729817	0.999333
ARPC1A	sp|Q92747|ARC1A_HUMAN	Q92747	Actin-related protein 2/3 complex subunit 1A	-0.205213	-0.0723625	0.053687	-0.0791632	-1.51644	-0.236387	0.309163	-0.281871	0.839758	0.99977	0.967053	0.999333
ARPC1B	sp|O15143|ARC1B_HUMAN	O15143	Actin-related protein 2/3 complex subunit 1B	0.166144	0.109784	-0.224401	-0.168042	0.966943	0.377568	-0.868091	-0.782276	0.926263	0.99977	0.906088	0.999333
ARPC2	sp|O15144|ARPC2_HUMAN	O15144	Actin-related protein 2/3 complex subunit 2	-0.0593217	0.19852	0.00171135	-0.256131	-0.418171	0.735061	0.00979395	-1.05317	0.969092	0.99977	0.998243	0.999333
ARPC3	sp|O15145|ARPC3_HUMAN	O15145	Actin-related protein 2/3 complex subunit 3	-0.127808	-0.107675	0.10414	0.0840065	-0.551112	-0.376403	0.412214	0.32055	0.962479	0.99977	0.950915	0.999333
ARPC4	sp|P59998|ARPC4_HUMAN	P59998	Actin-related protein 2/3 complex subunit 4	0.0765825	-0.0104823	-0.25471	-0.167645	0.463181	-0.0378376	-1.34073	-0.659725	0.96853	0.99977	0.842332	0.999333
ARPC5	sp|O15511|ARPC5_HUMAN	O15511	Actin-related protein 2/3 complex subunit 5	-0.247906	0.103113	0.278152	-0.0728668	-1.00046	0.457905	1.49846	-0.272893	0.922857	0.99977	0.819103	0.999333
ARPC5L	sp|Q9BPX5|ARP5L_HUMAN	Q9BPX5	Actin-related protein 2/3 complex subunit 5-like protein	-0.228174	0.371185	0.798948	0.199589	-0.588869	1.16374	2.6482	0.509893	0.95451	0.99977	0.70112	0.999333
ARPIN	sp|Q7Z6K5-2|ARPIN_HUMAN	Q7Z6K5-2	Isoform C15orf38-AP3S2 of Arpin	-4.07738	3.20387	3.41848	-3.86278	-4.28958	2.57677	3.14272	-3.37593	0.240325	0.691767	0.618962	0.999333
ARPP19	sp|P56211|ARP19_HUMAN	P56211	cAMP-regulated phosphoprotein 19	-0.731949	-0.0701216	0.607916	-0.0539116	-2.50468	-0.192407	1.74978	-0.172884	0.684386	0.99977	0.776414	0.999333
ARRB1	sp|P49407-2|ARRB1_HUMAN	P49407-2	Isoform 1B of Beta-arrestin-1	0.0091333	0.253554	0.0744317	-0.169989	0.0318322	0.73967	0.304297	-0.462571	0.997373	0.99977	0.967053	0.999333
ARRB2	sp|P32121-2|ARRB2_HUMAN	P32121-2	Isoform 3 of Beta-arrestin-2	0.0664695	0.262329	-0.0456086	-0.241468	0.383201	1.35548	-0.302746	-1.21279	0.97132	0.99977	0.967053	0.999333
ARSA	sp|P15289|ARSA_HUMAN	P15289	Arylsulfatase A	0.0382037	-0.380992	-0.11621	0.302987	0.114053	-1.0198	-0.331449	0.850464	0.994429	0.99977	0.965175	0.999333
ARSB	sp|P15848|ARSB_HUMAN	P15848	Arylsulfatase B	-0.162024	0.193101	-0.0831175	-0.438242	-0.835486	0.474298	-0.323383	-1.18524	0.941785	0.99977	0.965175	0.999333
ARVCF	sp|O00192-2|ARVC_HUMAN	O00192-2	Isoform Short of Armadillo repeat protein deleted in velo-cardio-facial syndrome	-0.0384654	-0.348676	-0.10783	0.20238	-0.160166	-1.29704	-0.504676	0.718355	0.988269	0.99977	0.934963	0.999333
AS3MT	sp|Q9HBK9-2|AS3MT_HUMAN	Q9HBK9-2	Isoform 2 of Arsenite methyltransferase	0.0862735	-0.328676	-0.224851	0.190099	0.316549	-0.933008	-0.804357	0.554905	0.973558	0.99977	0.91542	0.999333
ASAH1	sp|Q13510-2|ASAH1_HUMAN	Q13510-2	Isoform 2 of Acid ceramidase	-0.193642	-0.0265391	0.216367	0.0492649	-1.26592	-0.106194	0.964515	0.270032	0.882309	0.99977	0.894177	0.999333
ASAP1	sp|Q9ULH1-2|ASAP1_HUMAN	Q9ULH1-2	Isoform 1 of Arf-GAP with SH3 domain, ANK repeat and PH domain-containing protein 1	-0.0310665	-0.133579	0.123546	0.226058	-0.132651	-0.369344	0.503836	0.645231	0.992106	0.99977	0.934963	0.999333
ASAP2	sp|O43150-2|ASAP2_HUMAN	O43150-2	Isoform 2 of Arf-GAP with SH3 domain, ANK repeat and PH domain-containing protein 2	0.990621	0.66695	-0.786046	-0.462376	1.20705	3.03446	-1.17744	-0.911037	0.886527	0.528593	0.858967	0.999333
ASAP3	sp|Q8TDY4-3|ASAP3_HUMAN	Q8TDY4-3	Isoform 3 of Arf-GAP with SH3 domain, ANK repeat and PH domain-containing protein 3	0.297854	2.30077	-0.1626	-2.16552	0.900159	3.3408	-0.613136	-3.02514	0.936577	0.431151	0.928625	0.999333
ASB3	sp|Q9Y575-2|ASB3_HUMAN	Q9Y575-2	Isoform 2 of Ankyrin repeat and SOCS box protein 3	-2.00328			-2.11982	-2.22079			-2.67491	0.718453			0.999333
ASCC1	sp|Q8N9N2-2|ASCC1_HUMAN	Q8N9N2-2	Isoform 2 of Activating signal cointegrator 1 complex subunit 1	-0.189395	-0.031109	0.0290041	-0.129282	-0.766445	-0.0854867	0.0829126	-0.479444	0.941785	0.99977	0.994436	0.999333
ASCC2	sp|Q9H1I8|ASCC2_HUMAN	Q9H1I8	Activating signal cointegrator 1 complex subunit 2	0.188091	0.118313	-0.209008	-0.13923	0.948308	0.497247	-0.920297	-0.687603	0.931291	0.99977	0.897936	0.999333
ASCC3	sp|Q8N3C0|ASCC3_HUMAN	Q8N3C0	Activating signal cointegrator 1 complex subunit 3	0.322847	0.100448	-0.191517	0.030883	0.980038	0.368794	-0.740503	0.0935795	0.924006	0.99977	0.918395	0.999333
ASDURF	sp|L0R819|ASURF_HUMAN	L0R819	ASNSD1 upstream open reading frame protein	-2.03397	-0.0980481	1.632	-0.303926	-2.51141	-0.194724	2.25005	-0.496211	0.684386	0.99977	0.729817	0.999333
ASF1A	sp|Q9Y294|ASF1A_HUMAN	Q9Y294	Histone chaperone ASF1A	-0.00654431	0.676895	0.0718169	-0.611623	-0.00933115	0.848987	0.119522	-0.700305	0.999073	0.99977	0.990077	0.999333
ASF1B	sp|Q9NVP2|ASF1B_HUMAN	Q9NVP2	Histone chaperone ASF1B	1.65672	0.325409	0.0276205	1.35893	2.0507	1.3181	0.112224	1.74494	0.738007	0.99977	0.990695	0.999333
ASH2L	sp|Q9UBL3-3|ASH2L_HUMAN	Q9UBL3-3	Isoform 3 of Set1/Ash2 histone methyltransferase complex subunit ASH2	-0.0258389	-0.150423	0.221799	0.346383	-0.131844	-0.675421	1.16932	1.59063	0.992162	0.99977	0.858967	0.999333
ASIC1	sp|P78348-1|ASIC1_HUMAN	P78348-1	Isoform 1 of Acid-sensing ion channel 1	0.0550165	0.152626	-0.148099	-0.245708	0.146731	0.374416	-0.354382	-0.674998	0.990392	0.99977	0.962804	0.999333
ASIC4	sp|Q96FT7-1|ASIC4_HUMAN	Q96FT7-1	Isoform 1 of Acid-sensing ion channel 4	-0.540456	0.0851469	0.811642	0.186039	-3.47544	0.373657	4.35363	0.958101	0.464884	0.99977	0.321784	0.999333
ASL	sp|P04424-2|ARLY_HUMAN	P04424-2	Isoform 2 of Argininosuccinate lyase	0.440929	0.674447	0.414901	0.181383	0.620798	0.919761	0.643734	0.229451	0.948711	0.99977	0.928625	0.999333
ASMTL	sp|O95671|ASML_HUMAN	O95671	Probable bifunctional dTTP/UTP pyrophosphatase/methyltransferase protein	0.196087	0.23438	-0.149484	-0.187777	1.2254	1.12472	-0.991036	-0.921928	0.886527	0.99977	0.891152	0.999333
ASNS	sp|P08243-2|ASNS_HUMAN	P08243-2	Isoform 2 of Asparagine synthetase [glutamine-hydrolyzing]	-0.0678766	0.182414	-0.122974	-0.373265	-0.1761	0.562689	-0.328449	-1.12653	0.986537	0.99977	0.965175	0.999333
ASPA	sp|P45381|ACY2_HUMAN	P45381	Aspartoacylase	-1.20253	1.64436	1.48704	-1.35985	-2.68367	1.78074	2.16543	-1.74028	0.678716	0.981684	0.736125	0.999333
ASPH	sp|Q12797|ASPH_HUMAN	Q12797	Aspartyl/asparaginyl beta-hydroxylase	0.0528754	-0.0954389	-0.243136	-0.0948217	0.267376	-0.382848	-1.51251	-0.358004	0.97847	0.99977	0.819103	0.999333
ASPM	sp|Q8IZT6|ASPM_HUMAN	Q8IZT6	Abnormal spindle-like microcephaly-associated protein		0.155517	1.4632	1.30319		0.564366	3.82731	2.00046		0.99977	0.432312	0.999333
ASPSCR1	sp|Q9BZE9-2|ASPC1_HUMAN	Q9BZE9-2	Isoform 2 of Tether containing UBX domain for GLUT4	0.123115	-0.132916	-0.280253	-0.0242218	0.754259	-0.429151	-1.27841	-0.0900611	0.941785	0.99977	0.842545	0.999333
ASRGL1	sp|Q7L266|ASGL1_HUMAN	Q7L266	Isoaspartyl peptidase/L-asparaginase	-0.185179	0.320514	0.402882	-0.10281	-0.576672	0.925578	1.09628	-0.347859	0.957569	0.99977	0.868093	0.999333
ASS1	sp|P00966|ASSY_HUMAN	P00966	Argininosuccinate synthase	0.149892	0.284312	-0.099548	-0.233968	0.257542	0.498878	-0.174693	-0.401959	0.97847	0.99977	0.985311	0.999333
ASTN1	sp|O14525-2|ASTN1_HUMAN	O14525-2	Isoform 1 of Astrotactin-1	-1.85998	0.455476	2.03453	-0.280918	-3.37153	1.38934	3.70608	-0.854678	0.485363	0.99977	0.475396	0.999333
ATAD1	sp|Q8NBU5|ATAD1_HUMAN	Q8NBU5	Outer mitochondrial transmembrane helix translocase	-0.0989797	-0.308276	0.0393432	0.248639	-0.737943	-1.35452	0.213742	1.37643	0.941785	0.99977	0.978443	0.999333
ATAD2	sp|Q6PL18|ATAD2_HUMAN	Q6PL18	ATPase family AAA domain-containing protein 2	1.57744	0.803837	-0.763099		4.77158	1.5445	-1.4904		0.164921	0.99977	0.820404
ATAD2B	sp|Q9ULI0-2|ATD2B_HUMAN	Q9ULI0-2	Isoform 2 of ATPase family AAA domain-containing protein 2B	0.346323	0.119737	-0.327463	-0.100876	1.60578	0.340263	-1.15085	-0.338692	0.825836	0.99977	0.860211	0.999333
ATAD3A	sp|Q9NVI7-2|ATD3A_HUMAN	Q9NVI7-2	Isoform 2 of ATPase family AAA domain-containing protein 3A	0.0877778	-0.16749	-0.0749787	0.180289	0.425964	-0.665723	-0.473701	0.657599	0.96876	0.99977	0.941503	0.999333
ATAD3B	sp|Q5T9A4|ATD3B_HUMAN	Q5T9A4	ATPase family AAA domain-containing protein 3B	0.662314	0.108109	-0.221769	0.332436	2.19876	0.308082	-0.786682	0.92046	0.72256	0.99977	0.91542	0.999333
ATAD5	sp|Q96QE3|ATAD5_HUMAN	Q96QE3	ATPase family AAA domain-containing protein 5
ATAT1	sp|Q5SQI0-3|ATAT_HUMAN;sp|Q5SQI0-4|ATAT_HUMAN	Q5SQI0-3;Q5SQI0-4	Isoform 3 of Alpha-tubulin N-acetyltransferase 1;Isoform 4 of Alpha-tubulin N-acetyltransferase 1	-0.145177	0.0418975	-0.0844746	-0.271549	-0.674177	0.128716	-0.339857	-0.914613	0.947138	0.99977	0.964613	0.999333
ATCAY	sp|Q86WG3-3|ATCAY_HUMAN	Q86WG3-3	Isoform 2 of Caytaxin	-0.1453	0.15859	0.216319	-0.0875705	-0.953745	0.512543	1.02987	-0.325021	0.928944	0.99977	0.882613	0.999333
ATE1	sp|O95260-2|ATE1_HUMAN	O95260-2	Isoform ATE1-2 of Arginyl-tRNA--protein transferase 1	-0.155484	0.1097	-0.00697274	-0.272156	-0.771407	0.420097	-0.0364931	-1.04486	0.941785	0.99977	0.997542	0.999333
ATF2	sp|P15336|ATF2_HUMAN	P15336	Cyclic AMP-dependent transcription factor ATF-2	0.224861	0.0937689	-0.258617	-0.127525	0.628811	0.301136	-0.588493	-0.697155	0.948711	0.99977	0.928625	0.999333
ATF6B	sp|Q99941-2|ATF6B_HUMAN	Q99941-2	Isoform 1 of Cyclic AMP-dependent transcription factor ATF-6 beta		1.18826	0.995132			1.7314	2.12848			0.99977	0.73809
ATF7IP	sp|Q6VMQ6-4|MCAF1_HUMAN	Q6VMQ6-4	Isoform 3 of Activating transcription factor 7-interacting protein 1	-0.286825	0.454329	0.343787	-0.397367	-1.15322	1.6821	1.16083	-1.87056	0.899875	0.99977	0.858967	0.999333
ATG101	sp|Q9BSB4|ATGA1_HUMAN	Q9BSB4	Autophagy-related protein 101	1.33101	0.386701		0.657663	2.0613	0.524175		0.782307	0.734034	0.99977		0.999333
ATG16L1	sp|Q676U5|A16L1_HUMAN	Q676U5	Autophagy-related protein 16-1	-0.096223	0.17646	0.27198	-0.000702574	-0.450292	0.822075	1.25362	-0.00349781	0.96876	0.99977	0.842545	0.999626
ATG2B	sp|Q96BY7|ATG2B_HUMAN	Q96BY7	Autophagy-related protein 2 homolog B	0.303491	1.59842	0.163083		0.738662	3.38318	0.644772		0.941785	0.420771	0.928625
ATG3	sp|Q9NT62|ATG3_HUMAN	Q9NT62	Ubiquitin-like-conjugating enzyme ATG3	-0.170411	-0.135402	0.0642997	0.0292911	-0.479433	-0.469122	0.231442	0.08278	0.966152	0.99977	0.974851	0.999333
ATG4B	sp|Q9Y4P1-2|ATG4B_HUMAN	Q9Y4P1-2	Isoform 2 of Cysteine protease ATG4B	0.0414289	0.147471	-0.185029	-0.291072	0.250433	0.66253	-1.08602	-1.39506	0.97847	0.99977	0.870492	0.999333
ATG5	sp|Q9H1Y0|ATG5_HUMAN	Q9H1Y0	Autophagy protein 5	0.190559	0.134207	-0.035099	0.0212532	1.13179	0.505977	-0.158939	0.0976947	0.902026	0.99977	0.985619	0.999333
ATG7	sp|O95352-3|ATG7_HUMAN	O95352-3	Isoform 3 of Ubiquitin-like modifier-activating enzyme ATG7	-0.106046	-0.450303	-0.199661	0.144597	-0.584438	-1.69049	-1.03808	0.575849	0.955525	0.99977	0.8787	0.999333
ATG9A	sp|Q7Z3C6|ATG9A_HUMAN	Q7Z3C6	Autophagy-related protein 9A	0.545678	0.126827	-0.472009	-0.0531585	1.07256	0.257422	-1.01409	-0.10025	0.907954	0.99977	0.883087	0.999333
ATIC	sp|P31939|PUR9_HUMAN	P31939	Bifunctional purine biosynthesis protein ATIC	0.106261	0.17911	-0.107227	-0.180076	0.490975	0.757444	-0.485183	-0.807074	0.965576	0.99977	0.938885	0.999333
ATL1	sp|Q8WXF7|ATLA1_HUMAN	Q8WXF7	Atlastin-1	-0.0894161	-0.129611	0.0830553	0.12325	-0.494499	-0.551549	0.404498	0.600575	0.965576	0.99977	0.953225	0.999333
ATL2	sp|Q8NHH9-4|ATLA2_HUMAN;sp|Q8NHH9|ATLA2_HUMAN	Q8NHH9-4;Q8NHH9	Isoform 4 of Atlastin-2;Atlastin-2	-0.0939173	0.0297515	0.233519	0.10985	-0.318286	0.132627	0.818068	0.48488	0.973546	0.99977	0.91542	0.999333
ATL3	sp|Q6DD88|ATLA3_HUMAN	Q6DD88	Atlastin-3	0.543003	0.543965	0.0216575	0.020695	2.4782	1.04906	0.0495361	0.0562234	0.684386	0.99977	0.997542	0.999333
ATM	sp|Q13315|ATM_HUMAN	Q13315	Serine-protein kinase ATM	0.239086	-0.266861	-0.17772	0.328227	1.30917	-0.965529	-0.725944	1.50148	0.880278	0.99977	0.918395	0.999333
ATN1	sp|P54259|ATN1_HUMAN	P54259	Atrophin-1		1.43559	0.842784			4.14999	1.64692			0.216247	0.783826
ATOX1	sp|O00244|ATOX1_HUMAN	O00244	Copper transport protein ATOX1	-0.50457	0.217461	0.651083	-0.0709478	-1.20296	0.652036	2.29985	-0.159916	0.888993	0.99977	0.729817	0.999333
ATP11A	sp|P98196|AT11A_HUMAN	P98196	Phospholipid-transporting ATPase IH		-1.07149		1.16574		-2.40002		4.28168		0.749389		0.565725
ATP11C	sp|Q8NB49-2|AT11C_HUMAN	Q8NB49-2	Isoform 2 of Phospholipid-transporting ATPase IG	-0.167795	0.502827	-0.129242	-0.799863	-0.39073	0.638131	-0.263058	-1.05687	0.97132	0.99977	0.972938	0.999333
ATP13A1	sp|Q9HD20-2|AT131_HUMAN	Q9HD20-2	Isoform B of Endoplasmic reticulum transmembrane helix translocase	-0.0215266	-0.222388	0.0043989	0.20526	-0.151548	-0.989086	0.0256095	1.06081	0.989289	0.99977	0.997542	0.999333
ATP13A3	sp|Q9H7F0-2|AT133_HUMAN	Q9H7F0-2	Isoform 2 of Polyamine-transporting ATPase 13A3		2.93179	5.2293			1.95342	15.0397			0.925663	0.00564078
ATP1A1	sp|P05023-4|AT1A1_HUMAN	P05023-4	Isoform 4 of Sodium/potassium-transporting ATPase subunit alpha-1	0.0815946	0.0525036	0.121468	0.150559	0.437756	0.160843	0.43438	0.600727	0.96876	0.99977	0.945828	0.999333
ATP1A3	sp|P13637-2|AT1A3_HUMAN	P13637-2	Isoform 2 of Sodium/potassium-transporting ATPase subunit alpha-3	-0.182237	-0.225876	0.123412	0.167052	-0.786086	-0.734232	0.391804	0.754914	0.941785	0.99977	0.957549	0.999333
ATP1B1	sp|P05026-2|AT1B1_HUMAN	P05026-2	Isoform 2 of Sodium/potassium-transporting ATPase subunit beta-1	-0.0781225	-0.0819508	0.165841	0.169669	-0.257648	-0.239156	0.466204	0.591403	0.97847	0.99977	0.942859	0.999333
ATP1B2	sp|P14415|AT1B2_HUMAN	P14415	Sodium/potassium-transporting ATPase subunit beta-2	-0.185252	-0.345398	0.324055	0.484201	-0.992156	-0.912366	1.16391	1.52481	0.9239	0.99977	0.858967	0.999333
ATP1B3	sp|P54709|AT1B3_HUMAN	P54709	Sodium/potassium-transporting ATPase subunit beta-3	-0.123068	-0.22124	0.219499	0.317671	-0.757756	-0.9561	1.46997	1.38139	0.941785	0.99977	0.826439	0.999333
ATP2A2	sp|P16615|AT2A2_HUMAN	P16615	Sarcoplasmic/endoplasmic reticulum calcium ATPase 2	0.0635854	-0.0219949	-0.0347675	0.0508129	0.368978	-0.0753988	-0.174618	0.189429	0.97132	0.99977	0.985311	0.999333
ATP2B1	sp|P20020-4|AT2B1_HUMAN	P20020-4	Isoform C of Plasma membrane calcium-transporting ATPase 1	-0.0149743	0.00742246	0.0763537	0.0539569	-0.0704038	0.0235598	0.347903	0.177053	0.994848	0.99977	0.962981	0.999333
ATP2B4	sp|P23634-6|AT2B4_HUMAN	P23634-6	Isoform XB of Plasma membrane calcium-transporting ATPase 4	0.132099	-0.20154	0.0916355	0.425274	0.84804	-0.867038	0.498769	2.10443	0.941785	0.99977	0.934963	0.999333
ATP2C1	sp|P98194-2|AT2C1_HUMAN	P98194-2	Isoform 2 of Calcium-transporting ATPase type 2C member 1	-0.416017	-0.0685497	0.202542	-0.144925	-1.4804	-0.185397	0.61905	-0.441349	0.843783	0.99977	0.928625	0.999333
ATP5F1A	sp|P25705|ATPA_HUMAN	P25705	ATP synthase subunit alpha, mitochondrial	-0.0373128	-0.240013	-0.143982	0.0587181	-0.190012	-1.00323	-0.604804	0.308595	0.985433	0.99977	0.928625	0.999333
ATP5F1B	sp|P06576|ATPB_HUMAN	P06576	ATP synthase subunit beta, mitochondrial	-0.147305	-0.0204955	-0.0450481	-0.171857	-0.767178	-0.0474168	-0.134692	-0.506494	0.941785	0.99977	0.987739	0.999333
ATP5F1C	sp|P36542|ATPG_HUMAN	P36542	ATP synthase subunit gamma, mitochondrial	0.0788062	-0.280061	-0.140122	0.218745	0.442979	-1.41394	-0.79054	1.17189	0.96876	0.99977	0.91542	0.999333
ATP5F1D	sp|P30049|ATPD_HUMAN	P30049	ATP synthase subunit delta, mitochondrial	-0.134907	0.167915	-0.343393	-0.646215	-0.68072	0.219408	-1.63221	-0.845399	0.947138	0.99977	0.790524	0.999333
ATP5IF1	sp|Q9UII2|ATIF1_HUMAN	Q9UII2	ATPase inhibitor, mitochondrial	-0.362045	0.428097	0.948948	0.158805	-0.74712	1.61595	1.85006	0.784249	0.941785	0.99977	0.768649	0.999333
ATP5ME	sp|P56385|ATP5I_HUMAN	P56385	ATP synthase subunit e, mitochondrial	0.122903	0.39717	-0.0970389	-0.371306	0.497809	0.582986	-0.233381	-0.616799	0.965576	0.99977	0.974851	0.999333
ATP5MF	sp|P56134-3|ATPK_HUMAN	P56134-3	Isoform 3 of ATP synthase subunit f, mitochondrial	0.130969	0.484285	-0.193152	-0.546468	0.424005	1.00773	-0.876243	-1.04661	0.96876	0.99977	0.905078	0.999333
ATP5MG	sp|O75964|ATP5L_HUMAN	O75964	ATP synthase subunit g, mitochondrial	0.178428	-0.516801	-0.298411	0.396818	0.770366	-1.22936	-0.765877	1.37268	0.941785	0.99977	0.915743	0.999333
ATP5MK	sp|Q96IX5|ATPMK_HUMAN	Q96IX5	ATP synthase membrane subunit K, mitochondrial	0.0192337	-0.138863	-0.302918	-0.144822	0.100726	-0.318832	-1.03761	-0.383996	0.994692	0.99977	0.8787	0.999333
ATP5PB	sp|P24539|AT5F1_HUMAN	P24539	ATP synthase F(0) complex subunit B1, mitochondrial	0.0782672	-0.0299711	-0.0346182	0.0736201	0.436845	-0.121167	-0.178294	0.323701	0.96876	0.99977	0.985311	0.999333
ATP5PD	sp|O75947|ATP5H_HUMAN	O75947	ATP synthase subunit d, mitochondrial	-0.0698098	0.0786304	0.117089	-0.0313507	-0.43866	0.203835	0.450388	-0.0959694	0.96876	0.99977	0.943362	0.999333
ATP5PF	sp|P18859-2|ATP5J_HUMAN	P18859-2	Isoform 2 of ATP synthase-coupling factor 6, mitochondrial	-0.365377	-0.0149089	0.180552	-0.169916	-2.3276	-0.0294725	0.471748	-0.451136	0.695423	0.99977	0.941503	0.999333
ATP5PO	sp|P48047|ATPO_HUMAN	P48047	ATP synthase subunit O, mitochondrial	-0.0245972	-0.142403	-0.122504	-0.00469789	-0.150825	-0.490359	-0.769172	-0.0164579	0.989375	0.99977	0.91542	0.999333
ATP6AP1	sp|Q15904|VAS1_HUMAN	Q15904	V-type proton ATPase subunit S1	-0.307351	-0.24233	0.145863	0.0808422	-1.59528	-0.8352	0.546985	0.365689	0.825836	0.99977	0.930098	0.999333
ATP6AP2	sp|O75787|RENR_HUMAN	O75787	Renin receptor	0.0546082	-0.328241	-0.357866	0.0249834	0.192507	-1.393	-1.66342	0.0867367	0.985433	0.99977	0.779314	0.999333
ATP6V0A1	sp|Q93050-1|VPP1_HUMAN	Q93050-1	Isoform 2 of V-type proton ATPase 116 kDa subunit a 1	-0.244296	-0.114876	0.185049	0.0556281	-0.966655	-0.384297	0.548368	0.279981	0.926263	0.99977	0.930098	0.999333
ATP6V0A2	sp|Q9Y487|VPP2_HUMAN	Q9Y487	V-type proton ATPase 116 kDa subunit a 2	-0.095695	1.79572	0.224114	-1.66731	-0.422569	2.15217	1.1708	-1.97244	0.96876	0.827164	0.858967	0.999333
ATP6V0B	sp|Q99437-2|VATO_HUMAN	Q99437-2	Isoform 2 of V-type proton ATPase 21 kDa proteolipid subunit c''	0.226493		-0.199029		0.79655		-0.639498		0.941785		0.928625
ATP6V0C	sp|P27449|VATL_HUMAN	P27449	V-type proton ATPase 16 kDa proteolipid subunit c	0.550254	0.713569	-0.146772	-0.310086	0.913349	1.56123	-0.258341	-0.62576	0.936577	0.99977	0.973203	0.999333
ATP6V0D1	sp|P61421|VA0D1_HUMAN	P61421	V-type proton ATPase subunit d 1	-0.357991	-0.0636438	0.217025	-0.0773223	-1.6625	-0.165585	0.641662	-0.270099	0.825746	0.99977	0.928625	0.999333
ATP6V1A	sp|P38606|VATA_HUMAN	P38606	V-type proton ATPase catalytic subunit A	-0.267885	0.274233	0.136131	-0.405986	-1.78937	0.824053	0.83359	-1.2639	0.802116	0.99977	0.91257	0.999333
ATP6V1B2	sp|P21281|VATB2_HUMAN	P21281	V-type proton ATPase subunit B, brain isoform	-0.373023	-0.0756541	0.139485	-0.157884	-1.95566	-0.255999	0.675352	-0.566601	0.747395	0.99977	0.922505	0.999333
ATP6V1C1	sp|P21283|VATC1_HUMAN	P21283	V-type proton ATPase subunit C 1	-0.109563	0.0380982	0.201188	0.0535271	-0.51289	0.146431	1.05129	0.199644	0.964706	0.99977	0.8781	0.999333
ATP6V1D	sp|Q9Y5K8|VATD_HUMAN	Q9Y5K8	V-type proton ATPase subunit D	-0.0964453	-0.328861	-0.210553	0.0218623	-0.554572	-1.08339	-0.758063	0.103074	0.962479	0.99977	0.916371	0.999333
ATP6V1E1	sp|P36543|VATE1_HUMAN	P36543	V-type proton ATPase subunit E 1	-0.216014	7.47239e-05	0.126953	-0.0891356	-1.45084	0.000263927	0.794193	-0.329993	0.847829	0.999957	0.91542	0.999333
ATP6V1F	sp|Q16864-2|VATF_HUMAN	Q16864-2	Isoform 2 of V-type proton ATPase subunit F	-0.187165	-0.0734062	0.0929442	-0.0208149	-0.892938	-0.334781	0.55461	-0.0862095	0.938595	0.99977	0.929233	0.999333
ATP6V1G1	sp|O75348|VATG1_HUMAN	O75348	V-type proton ATPase subunit G 1	-0.00488578	-0.266691	-0.397935	-0.136129	-0.0162552	-0.759723	-1.4337	-0.374107	0.998329	0.99977	0.831825	0.999333
ATP6V1G2	sp|O95670|VATG2_HUMAN	O95670	V-type proton ATPase subunit G 2	-0.274351	0.265597	0.279443	-0.260504	-1.26716	0.853635	1.30939	-0.848191	0.882309	0.99977	0.842545	0.999333
ATP6V1H	sp|Q9UI12-2|VATH_HUMAN	Q9UI12-2	Isoform 2 of V-type proton ATPase subunit H	-0.217885	0.0102007	0.107951	-0.120135	-1.45216	0.0360731	0.571858	-0.475708	0.847466	0.99977	0.928625	0.999333
ATP7A	sp|Q04656-2|ATP7A_HUMAN	Q04656-2	Isoform 1 of Copper-transporting ATPase 1	-0.23721	0.252437	0.458006	-0.0316413	-0.599849	0.772937	1.05112	-0.117291	0.952902	0.99977	0.8781	0.999333
ATP8A1	sp|Q9Y2Q0-2|AT8A1_HUMAN;sp|Q9Y2Q0|AT8A1_HUMAN	Q9Y2Q0-2;Q9Y2Q0	Isoform 2 of Phospholipid-transporting ATPase IA;Phospholipid-transporting ATPase IA	0.0324554	-0.0663437	0.251907	0.350706	0.10481	-0.152476	0.638291	0.965544	0.994692	0.99977	0.928625	0.999333
ATP8A2	sp|Q9NTI2-1|AT8A2_HUMAN	Q9NTI2-1	Isoform 1 of Phospholipid-transporting ATPase IB	-0.163218	-0.40166	-0.236718	0.00172485	-0.603462	-1.05557	-0.588431	0.0070388	0.952448	0.99977	0.928625	0.999333
ATP9A	sp|O75110|ATP9A_HUMAN	O75110	Probable phospholipid-transporting ATPase IIA	-0.0313762	-0.241562	0.12616	0.336346	-0.102545	-0.899409	0.386437	1.41675	0.994692	0.99977	0.957549	0.999333
ATPAF1	sp|Q5TC12-3|ATPF1_HUMAN	Q5TC12-3	Isoform 3 of ATP synthase mitochondrial F1 complex assembly factor 1	0.0100227	-0.0450052	-0.0291119	0.0259159	0.0519636	-0.195745	-0.126755	0.140279	0.996376	0.99977	0.988746	0.999333
ATPAF2	sp|Q8N5M1|ATPF2_HUMAN	Q8N5M1	ATP synthase mitochondrial F1 complex assembly factor 2	-0.339364	-0.227457	0.11176	-0.000147443	-1.9179	-0.819695	0.449125	-0.000697581	0.760971	0.99977	0.943362	0.999856
ATR	sp|Q13535-2|ATR_HUMAN	Q13535-2	Isoform 2 of Serine/threonine-protein kinase ATR	-1.41818	-0.526122	-0.165626	-1.05768	-2.83802	-0.406863	-0.138357	-1.3659	0.638909	0.99977	0.987739	0.999333
ATRN	sp|O75882|ATRN_HUMAN	O75882	Attractin	-0.264774	-0.197089	0.205878	0.138193	-1.01763	-0.895975	0.784853	0.665813	0.920343	0.99977	0.91542	0.999333
ATRX	sp|P46100|ATRX_HUMAN	P46100	Transcriptional regulator ATRX	-0.308009	-0.102618	0.267534	0.0621425	-2.05152	-0.480374	1.83268	0.302472	0.738007	0.99977	0.768649	0.999333
ATXN10	sp|Q9UBB4|ATX10_HUMAN	Q9UBB4	Ataxin-10	0.0258563	-0.0346414	-0.154775	-0.0942771	0.090504	-0.0987213	-0.53985	-0.272778	0.994692	0.99977	0.930184	0.999333
ATXN2	sp|Q99700-2|ATX2_HUMAN	Q99700-2	Isoform 2 of Ataxin-2	-0.0785774	0.0451809	0.363306	0.239548	-0.377679	0.192665	1.56333	1.18624	0.97132	0.99977	0.81027	0.999333
ATXN2L	sp|Q8WWM7-2|ATX2L_HUMAN	Q8WWM7-2	Isoform 2 of Ataxin-2-like protein	-0.27553	-0.0362624	0.360949	0.121681	-0.935888	-0.152239	1.37455	0.463133	0.932798	0.99977	0.835659	0.999333
ATXN3	sp|P54252-1|ATX3_HUMAN	P54252-1	Isoform 1 of Ataxin-3	-0.0775963	0.465018	-0.0281705	-0.570785	-0.447634	0.792856	-0.160685	-0.974489	0.96876	0.99977	0.985591	0.999333
ATXN7L3	sp|Q14CW9-2|AT7L3_HUMAN	Q14CW9-2	Isoform 2 of Ataxin-7-like protein 3	-2.43511			-1.89862	-2.33163			-2.61444	0.695423			0.999333
ATXN7L3B	sp|Q96GX2|A7L3B_HUMAN	Q96GX2	Ataxin-7-like protein 3B	-0.343971	0.245918	0.405561	-0.184328	-1.95794	1.16814	2.32939	-0.918296	0.746849	0.99977	0.728907	0.999333
AUH	sp|Q13825|AUHM_HUMAN	Q13825	Methylglutaconyl-CoA hydratase, mitochondrial	-0.00719697	-0.233878	-0.184778	0.0419024	-0.0320948	-1.1276	-0.894656	0.196206	0.997373	0.99977	0.900559	0.999333
AUP1	sp|Q9Y679|AUP1_HUMAN	Q9Y679	Lipid droplet-regulating VLDL assembly factor AUP1	-0.195199	0.103006	0.37265	0.0744446	-0.846786	0.310148	1.23497	0.277773	0.941785	0.99977	0.842545	0.999333
AURKA	sp|O14965|AURKA_HUMAN	O14965	Aurora kinase A	-1.78659	0.092195	1.8582	-0.0205847	-2.66315	0.214376	2.73685	-0.0492702	0.678716	0.99977	0.694655	0.999333
AURKB	sp|Q96GD4-5|AURKB_HUMAN	Q96GD4-5	Isoform 5 of Aurora kinase B	-0.370457	-0.483394	-0.11095	0.00198713	-0.625899	-0.645424	-0.137436	0.00370778	0.948711	0.99977	0.987739	0.999626
AVEN	sp|Q9NQS1|AVEN_HUMAN	Q9NQS1	Cell death regulator Aven	0.198662	-0.116483	-0.212721	0.102424	0.857962	-0.481257	-0.823024	0.498602	0.941785	0.99977	0.91542	0.999333
AVL9	sp|Q8NBF6-2|AVL9_HUMAN	Q8NBF6-2	Isoform 2 of Late secretory pathway protein AVL9 homolog	1.11853		-0.503878	-0.383183	2.02582		-1.10909	-0.701119	0.741526		0.868093	0.999333
B2M	sp|P61769|B2MG_HUMAN	P61769	Beta-2-microglobulin	0.00833221	0.795393	0.924582	0.137521	0.0115102	1.28745	1.66361	0.180084	0.998532	0.99977	0.779314	0.999333
B3GALT6	sp|Q96L58|B3GT6_HUMAN	Q96L58	Beta-1,3-galactosyltransferase 6	-2.77515	-2.05843		-0.0379586	-7.46591	-2.47336		-0.104451	0.0291459	0.733643		0.999333
B3GAT3	sp|O94766|B3GA3_HUMAN	O94766	Galactosylgalactosylxylosylprotein 3-beta-glucuronosyltransferase 3	0.119454	-0.367371	-0.107556	0.379269	0.591513	-1.12305	-0.514896	1.19469	0.95451	0.99977	0.933038	0.999333
B3GLCT	sp|Q6Y288|B3GLT_HUMAN	Q6Y288	Beta-1,3-glucosyltransferase	0.0657551	0.313898	-0.0208964	-0.26904	0.375631	0.958406	-0.10361	-0.875807	0.97132	0.99977	0.991305	0.999333
B4GAT1	sp|O43505|B4GA1_HUMAN	O43505	Beta-1,4-glucuronyltransferase 1	0.249383	-0.836973	-0.448013	0.638344	0.94521	-1.84321	-1.46556	1.49566	0.931589	0.963291	0.826439	0.999333
BABAM1	sp|Q9NWV8|BABA1_HUMAN	Q9NWV8	BRISC and BRCA1-A complex member 1	-0.125669	0.221604	0.110191	-0.237083	-0.682799	0.962537	0.669356	-1.01219	0.947138	0.99977	0.92346	0.999333
BABAM2	sp|Q9NXR7|BABA2_HUMAN	Q9NXR7	BRISC and BRCA1-A complex member 2	0.0102613	0.27151	0.0210946	-0.240154	0.0623121	1.07088	0.13692	-0.955794	0.9951	0.99977	0.987739	0.999333
BACH2	sp|Q9BYV9|BACH2_HUMAN	Q9BYV9	Transcription regulator protein BACH2	0.0459023	-1.2784	-1.46717	-0.142864	0.0900306	-1.78633	-1.67225	-0.674237	0.994692	0.981684	0.776414	0.999333
BAD	sp|Q92934|BAD_HUMAN	Q92934	Bcl2-associated agonist of cell death	0.907273	0.225228	-0.309601	0.372443	1.52426	0.803954	-0.876112	0.69411	0.83849	0.99977	0.905078	0.999333
BAG1	sp|Q99933-2|BAG1_HUMAN	Q99933-2	Isoform 2 of BAG family molecular chaperone regulator 1	-0.782564	-0.074635	0.396776	-0.311153	-2.99713	-0.291753	1.8049	-1.10198	0.603706	0.99977	0.771112	0.999333
BAG2	sp|O95816|BAG2_HUMAN	O95816	BAG family molecular chaperone regulator 2	-0.449417	-0.0105055	0.440563	0.0016514	-1.45477	-0.0321346	1.29926	0.00564658	0.847466	0.99977	0.842545	0.999333
BAG3	sp|O95817|BAG3_HUMAN	O95817	BAG family molecular chaperone regulator 3	-0.372622	-1.06666	-0.184853	0.509186	-0.580335	-1.05633	-0.167217	0.956299	0.956272	0.99977	0.985517	0.999333
BAG5	sp|Q9UL15-2|BAG5_HUMAN	Q9UL15-2	Isoform 2 of BAG family molecular chaperone regulator 5	-0.00417755	0.476882	0.119723	-0.361337	-0.0249075	1.32776	0.679096	-1.0306	0.997651	0.99977	0.922505	0.999333
BAG6	sp|P46379-2|BAG6_HUMAN	P46379-2	Isoform 2 of Large proline-rich protein BAG6	-0.0137309	0.0177567	-0.196425	-0.227913	-0.0639884	0.064367	-0.805122	-0.933092	0.995039	0.99977	0.91542	0.999333
BAIAP2	sp|Q9UQB8-2|BAIP2_HUMAN	Q9UQB8-2	Isoform 2 of Brain-specific angiogenesis inhibitor 1-associated protein 2	-0.487058	0.0177686	0.427711	-0.0771159	-1.94283	0.0794271	1.83941	-0.332267	0.75284	0.99977	0.768649	0.999333
BAIAP2L1	sp|Q9UHR4|BI2L1_HUMAN	Q9UHR4	Brain-specific angiogenesis inhibitor 1-associated protein 2-like protein 1
BANF1	sp|O75531|BAF_HUMAN	O75531	Barrier-to-autointegration factor	0.343315	-0.356858	-0.367403	0.33277	1.60532	-1.43021	-1.82867	1.32566	0.825836	0.99977	0.768649	0.999333
BAP18	sp|Q8IXM2-3|BAP18_HUMAN	Q8IXM2-3	Isoform 3 of Chromatin complexes subunit BAP18	0.389965	0.0975834	-0.388933	-0.0965512	1.859	0.446898	-1.94112	-0.446198	0.772066	0.99977	0.752876	0.999333
BASP1	sp|P80723|BASP1_HUMAN	P80723	Brain acid soluble protein 1	0.00661521	-0.0463795	0.00632972	0.0593244	0.0340868	-0.193406	0.0288501	0.284355	0.997373	0.99977	0.997542	0.999333
BAX	sp|Q07812-2|BAX_HUMAN	Q07812-2	Isoform Beta of Apoptosis regulator BAX	-0.0258598	0.656997	0.00900906	-0.673847	-0.124529	1.27325	0.029276	-1.44545	0.993426	0.99977	0.997542	0.999333
BAZ1A	sp|Q9NRL2|BAZ1A_HUMAN	Q9NRL2	Bromodomain adjacent to zinc finger domain protein 1A	0.0110304	0.95022	0.264053	-0.675137	0.0598119	1.99582	1.2862	-1.44852	0.995581	0.898932	0.842545	0.999333
BAZ1B	sp|Q9UIG0-2|BAZ1B_HUMAN	Q9UIG0-2	Isoform 2 of Tyrosine-protein kinase BAZ1B	0.160911	-0.0329318	-0.0466103	0.147233	1.03969	-0.160554	-0.31693	0.739754	0.913052	0.99977	0.967053	0.999333
BAZ2A	sp|Q9UIF9-2|BAZ2A_HUMAN	Q9UIF9-2	Isoform 1 of Bromodomain adjacent to zinc finger domain protein 2A	0.184169	-0.380923	-0.351942	0.213149	0.905699	-1.17325	-1.30369	0.790547	0.936577	0.99977	0.842545	0.999333
BAZ2B	sp|Q9UIF8-2|BAZ2B_HUMAN	Q9UIF8-2	Isoform 2 of Bromodomain adjacent to zinc finger domain protein 2B	-0.00896704	0.322759	0.369318	0.0375922	-0.0337507	0.649465	1.12911	0.0816596	0.997373	0.99977	0.865201	0.999333
BBX	sp|Q8WY36-2|BBX_HUMAN	Q8WY36-2	Isoform 2 of HMG box transcription factor BBX	-2.25757	0.766728	2.8687	-0.155593	-0.861991	0.229547	1.21257	-0.0439884	0.941785	0.99977	0.847719	0.999333
BCAM	sp|P50895|BCAM_HUMAN	P50895	Basal cell adhesion molecule	-0.333074	0.839742	0.95849	-0.214327	-0.497504	1.2583	1.90349	-0.270361	0.965576	0.99977	0.760286	0.999333
BCAP29	sp|Q9UHQ4|BAP29_HUMAN	Q9UHQ4	B-cell receptor-associated protein 29	-0.0514118	0.0943192	0.409811	0.26408	-0.172867	0.428098	1.43724	1.16971	0.986683	0.99977	0.831825	0.999333
BCAP31	sp|P51572|BAP31_HUMAN	P51572	B-cell receptor-associated protein 31	0.115708	-0.150363	0.131253	0.397325	0.813231	-0.607012	0.753669	1.8192	0.941785	0.99977	0.917804	0.999333
BCAR1	sp|P56945-2|BCAR1_HUMAN	P56945-2	Isoform 2 of Breast cancer anti-estrogen resistance protein 1	-0.167637	0.0206206	0.220187	0.0319289	-0.589514	0.0910162	0.750472	0.155167	0.95451	0.99977	0.917804	0.999333
BCAR3	sp|O75815|BCAR3_HUMAN	O75815	Breast cancer anti-estrogen resistance protein 3		1.52253	0.594234			2.25209	0.67411			0.79869	0.922505
BCAS2	sp|O75934|SPF27_HUMAN	O75934	Pre-mRNA-splicing factor SPF27	-0.0835979	-0.0785064	0.0725591	0.0674676	-0.457129	-0.399569	0.47405	0.324433	0.96876	0.99977	0.941503	0.999333
BCAS3	sp|Q9H6U6-2|BCAS3_HUMAN	Q9H6U6-2	Isoform 1 of BCAS3 microtubule associated cell migration factor	-0.915833	0.667618	1.41517	-0.168285	-1.42373	1.51818	2.23574	-0.371572	0.858472	0.99977	0.729817	0.999333
BCAT1	sp|P54687-5|BCAT1_HUMAN	P54687-5	Isoform 5 of Branched-chain-amino-acid aminotransferase, cytosolic	0.180185	0.101158	-0.2327	-0.153674	0.926147	0.344916	-0.881316	-0.669441	0.935118	0.99977	0.903426	0.999333
BCAT2	sp|O15382|BCAT2_HUMAN	O15382	Branched-chain-amino-acid aminotransferase, mitochondrial	-0.0126334	-0.357034	-0.133631	0.21077	-0.0775369	-1.06856	-0.884672	0.631258	0.994692	0.99977	0.903225	0.999333
BCCIP	sp|Q9P287|BCCIP_HUMAN	Q9P287	BRCA2 and CDKN1A-interacting protein	-0.196195	-0.116799	0.0760292	-0.00336698	-0.66112	-0.421524	0.259236	-0.0123025	0.947138	0.99977	0.972938	0.999333
BCHE	sp|P06276|CHLE_HUMAN	P06276	Cholinesterase		0.160461	2.31379	2.05392		0.618134	2.65843	2.8892		0.99977	0.70112	0.999333
BCKDHA	sp|P12694|ODBA_HUMAN	P12694	2-oxoisovalerate dehydrogenase subunit alpha, mitochondrial	0.0374127	-0.349943	-0.00452268	0.382833	0.14964	-1.0833	-0.0175158	1.22923	0.989375	0.99977	0.997576	0.999333
BCKDHB	sp|P21953|ODBB_HUMAN	P21953	2-oxoisovalerate dehydrogenase subunit beta, mitochondrial	0.296687	-0.168914	-0.322163	0.143438	1.39132	-0.828773	-1.45989	0.77717	0.86484	0.99977	0.826439	0.999333
BCKDK	sp|O14874|BCKD_HUMAN	O14874	[3-methyl-2-oxobutanoate dehydrogenase [lipoamide]] kinase, mitochondrial	0.673834	0.063196	-0.539285	0.0713534	1.83796	0.23009	-2.84662	0.176824	0.782301	0.99977	0.687232	0.999333
BCL10	sp|O95999|BCL10_HUMAN	O95999	B-cell lymphoma/leukemia 10	-2.31405	0.570113	1.78229	-1.10188	-11.3205	1.27039	8.22666	-2.49916	0.00580085	0.99977	0.0320066	0.999333
BCL2L1	sp|Q07817|B2CL1_HUMAN	Q07817	Bcl-2-like protein 1	-0.148712	0.103735	0.270734	0.0182873	-0.441968	0.244478	0.737965	0.0459864	0.96876	0.99977	0.918395	0.999333
BCL2L13	sp|Q9BXK5|B2L13_HUMAN	Q9BXK5	Bcl-2-like protein 13	-0.237279	-0.0471261	0.375767	0.185614	-0.869087	-0.20356	1.44358	0.786562	0.941785	0.99977	0.831825	0.999333
BCL7A	sp|Q4VC05-2|BCL7A_HUMAN	Q4VC05-2	Isoform 2 of B-cell CLL/lymphoma 7 protein family member A	-0.525336	0.392126	0.574408	-0.343053	-1.62812	1.64225	2.06405	-1.231	0.825746	0.99977	0.747163	0.999333
BCL7B	sp|Q9BQE9-4|BCL7B_HUMAN	Q9BQE9-4	Isoform 4 of B-cell CLL/lymphoma 7 protein family member B	-2.31993	1.29557	1.65548	-1.96002	-2.74691	1.55488	1.99412	-2.30221	0.669644	0.99977	0.748469	0.999333
BCL7C	sp|Q8WUZ0|BCL7C_HUMAN	Q8WUZ0	B-cell CLL/lymphoma 7 protein family member C	-1.96573	0.469652	1.94573	-0.489647	-2.70811	0.370408	2.52189	-0.391426	0.678716	0.99977	0.728299	0.999333
BCL9	sp|O00512|BCL9_HUMAN	O00512	B-cell CLL/lymphoma 9 protein	-1.19538	0.536685	1.47102	-0.261049	-3.99748	1.8935	4.57771	-1.03312	0.30381	0.952926	0.26755	0.999333
BCLAF1	sp|Q9NYF8-2|BCLF1_HUMAN;sp|Q9NYF8-3|BCLF1_HUMAN	Q9NYF8-2;Q9NYF8-3	Isoform 2 of Bcl-2-associated transcription factor 1;Isoform 3 of Bcl-2-associated transcription factor 1	-0.278419	0.106264	0.484187	0.0995039	-0.982152	0.337771	1.76816	0.313969	0.924006	0.99977	0.775075	0.999333
BCORL1	sp|Q5H9F3-1|BCORL_HUMAN	Q5H9F3-1	Isoform 1 of BCL-6 corepressor-like protein 1	-0.265065	-0.256281	0.242385	0.2336	-0.707905	-0.685502	0.576273	0.726858	0.941785	0.99977	0.928625	0.999333
BCR	sp|P11274-2|BCR_HUMAN	P11274-2	Isoform 2 of Breakpoint cluster region protein	-0.116032	0.0730682	0.164887	-0.0242127	-0.632107	0.364514	0.898897	-0.128243	0.948455	0.99977	0.900223	0.999333
BCS1L	sp|Q9Y276|BCS1_HUMAN	Q9Y276	Mitochondrial chaperone BCS1	-0.034738	-0.156788	-0.0982028	0.0238472	-0.209409	-0.595907	-0.464279	0.107588	0.983362	0.99977	0.94315	0.999333
BDH1	sp|Q02338|BDH_HUMAN	Q02338	D-beta-hydroxybutyrate dehydrogenase, mitochondrial	0.533513	-0.0374282	-0.22647	0.344471	2.11033	-0.133029	-0.834171	1.33829	0.731042	0.99977	0.91257	0.999333
BDH2	sp|Q9BUT1|BDH2_HUMAN	Q9BUT1	3-hydroxybutyrate dehydrogenase type 2	0.383318	0.235202	-0.690543	-0.542427	1.5802	0.70172	-2.151	-2.07849	0.825836	0.99977	0.736738	0.999333
BDNF	sp|P23560-2|BDNF_HUMAN	P23560-2	Isoform 2 of Brain-derived neurotrophic factor	-0.427064	-1.21234	-1.84627	-1.06099	-0.666701	-0.66259	-1.22075	-0.823598	0.947138	0.99977	0.846813	0.999333
BECN1	sp|Q14457|BECN1_HUMAN	Q14457	Beclin-1	1.29129		-0.905858		2.71392		-2.79485		0.678716		0.688895
BEND3	sp|Q5T5X7|BEND3_HUMAN	Q5T5X7	BEN domain-containing protein 3	0.383971	-0.263113	-0.581547	0.0655362	1.98179	-0.659255	-1.88256	0.204221	0.741597	0.99977	0.760286	0.999333
BEND4	sp|Q6ZU67-2|BEND4_HUMAN	Q6ZU67-2	Isoform 2 of BEN domain-containing protein 4	2.32071	-1.21828	0.574683	4.11367	2.13834	-2.96786	1.31987	3.95095	0.728127	0.550137	0.842545	0.70233
BET1	sp|O15155|BET1_HUMAN	O15155	BET1 homolog	-0.0171018	0.105562	0.30477	0.182107	-0.0752354	0.363818	1.34183	0.642226	0.994692	0.99977	0.842332	0.999333
BHMT	sp|Q93088|BHMT1_HUMAN	Q93088	Betaine--homocysteine S-methyltransferase 1		1.68329	1.58997			1.58822	1.3399			0.99977	0.842332
BICD1	sp|Q96G01-3|BICD1_HUMAN	Q96G01-3	Isoform 3 of Protein bicaudal D homolog 1	0.344119	0.000424677	-0.496853	-0.153159	0.515592	0.00142547	-0.782338	-0.431586	0.964706	0.99977	0.91542	0.999333
BICD2	sp|Q8TD16-2|BICD2_HUMAN	Q8TD16-2	Isoform 2 of Protein bicaudal D homolog 2	-0.339318	1.53383	-0.162798	-2.03595	-0.51442	3.41942	-0.232244	-5.27263	0.964706	0.411284	0.974851	0.299573
BICRA	sp|Q9NZM4-2|BICRA_HUMAN	Q9NZM4-2	Isoform 2 of BRD4-interacting chromatin-remodeling complex-associated protein		1.73775	1.22116			4.55708	2.37015			0.157983	0.728299
BID	sp|P55957|BID_HUMAN	P55957	BH3-interacting domain death agonist	0.487459	0.364916	-0.358584	-0.236041	2.59733	1.70882	-1.95822	-1.14269	0.678716	0.99977	0.752876	0.999333
BIN1	sp|O00499-3|BIN1_HUMAN	O00499-3	Isoform IIC1 of Myc box-dependent-interacting protein 1	-0.0943241	0.119936	0.308913	0.0946528	-0.505902	0.38049	1.62889	0.307878	0.965351	0.99977	0.791012	0.999333
BIRC2	sp|Q13490-2|BIRC2_HUMAN	Q13490-2	Isoform 2 of Baculoviral IAP repeat-containing protein 2	-2.40217			-1.37058	-3.37628			-1.28623	0.485363			0.999333
BIRC5	sp|O15392-4|BIRC5_HUMAN	O15392-4	Isoform 4 of Baculoviral IAP repeat-containing protein 5	-1.10658	-0.367071	1.04799	0.308486	-0.977204	-0.420642	0.75758	0.705774	0.92476	0.99977	0.91656	0.999333
BIRC6	sp|Q9NR09|BIRC6_HUMAN	Q9NR09	Baculoviral IAP repeat-containing protein 6	0.127993	0.215914	-0.0469313	-0.134852	0.712371	1.00688	-0.262387	-0.659999	0.941785	0.99977	0.972938	0.999333
BLM	sp|P54132|BLM_HUMAN	P54132	Bloom syndrome protein	0.220485	-0.502818	-0.47348	0.249823	0.870051	-1.46351	-1.68407	0.785926	0.941785	0.99977	0.776414	0.999333
BLMH	sp|Q13867|BLMH_HUMAN	Q13867	Bleomycin hydrolase	-0.176205	0.224669	0.208683	-0.192191	-0.757476	0.72291	0.910898	-0.625464	0.941785	0.99977	0.89957	0.999333
BLOC1S1	sp|P78537-2|BL1S1_HUMAN	P78537-2	Isoform 2 of Biogenesis of lysosome-related organelles complex 1 subunit 1	-1.87819	1.41238	1.88608	-1.40449	-2.47017	1.579	2.35784	-1.61938	0.684386	0.99977	0.728299	0.999333
BLOC1S2	sp|Q6QNY1|BL1S2_HUMAN	Q6QNY1	Biogenesis of lysosome-related organelles complex 1 subunit 2	-0.0108545	-0.328431	-0.401111	-0.0835343	-0.0391972	-1.01114	-1.2875	-0.289473	0.997312	0.99977	0.842545	0.999333
BLOC1S3	sp|Q6QNY0|BL1S3_HUMAN	Q6QNY0	Biogenesis of lysosome-related organelles complex 1 subunit 3	-2.15818	-2.47899		-0.280036	-2.97442	-2.41225		-1.5402	0.609488	0.749253		0.999333
BLOC1S5	sp|Q8TDH9-2|BL1S5_HUMAN	Q8TDH9-2	Isoform 2 of Biogenesis of lysosome-related organelles complex 1 subunit 5		-0.281398	0.239842	0.761608		-1.3141	0.794304	1.52347		0.99977	0.91542	0.999333
BLVRA	sp|P53004|BIEA_HUMAN	P53004	Biliverdin reductase A	0.187232	0.118268	-0.183467	-0.114503	1.28627	0.537518	-1.16771	-0.56789	0.880922	0.99977	0.858967	0.999333
BLVRB	sp|P30043|BLVRB_HUMAN	P30043	Flavin reductase (NADPH)	-0.106744	-0.204928	-0.317948	-0.219763	-0.306513	-0.397259	-0.644975	-0.56214	0.975187	0.99977	0.928625	0.999333
BMI1	sp|P35226|BMI1_HUMAN	P35226	Polycomb complex protein BMI-1	0.118261	-0.58776	-0.0994515	0.60657	0.625778	-1.63989	-0.531883	1.7099	0.948711	0.99977	0.930894	0.999333
BMP1	sp|P13497|BMP1_HUMAN	P13497	Bone morphogenetic protein 1	1.23958	-0.348147	-0.178865	1.40886	1.40172	-0.659238	-0.53487	1.48479	0.863798	0.99977	0.930879	0.999333
BMP2K	sp|Q9NSY1-2|BMP2K_HUMAN	Q9NSY1-2	Isoform 2 of BMP-2-inducible protein kinase		-0.724957		1.33922		-0.846482		2.01846		0.99977		0.999333
BMP7	sp|P18075|BMP7_HUMAN	P18075	Bone morphogenetic protein 7	0.715294	-0.158769	-0.0412826	0.83278	0.935392	-0.2918	-0.0563751	1.42232	0.933008	0.99977	0.997542	0.999333
BMS1	sp|Q14692|BMS1_HUMAN	Q14692	Ribosome biogenesis protein BMS1 homolog	0.237462	-0.0626913	0.187673	0.487827	0.978217	-0.288488	1.18844	1.79022	0.924006	0.99977	0.857381	0.999333
BNIP1	sp|Q12981-1|SEC20_HUMAN	Q12981-1	Isoform 3 of Vesicle transport protein SEC20	-0.950418	-0.174428	0.549886	-0.226104	-2.29024	-0.282037	1.00809	-0.4369	0.700729	0.99977	0.883087	0.999333
BNIP3L	sp|O60238-2|BNI3L_HUMAN	O60238-2	Isoform 2 of BCL2/adenovirus E1B 19 kDa protein-interacting protein 3-like	-0.447502	-0.0897248	0.610415	0.252638	-1.28936	-0.261188	1.43628	1.03605	0.880922	0.99977	0.831825	0.999333
BOD1	sp|Q96IK1|BOD1_HUMAN	Q96IK1	Biorientation of chromosomes in cell division protein 1	-0.349939	0.788949	0.975391	-0.163496	-0.540667	1.26754	1.50031	-0.263038	0.962744	0.99977	0.819103	0.999333
BOD1L1	sp|Q8NFC6|BD1L1_HUMAN	Q8NFC6	Biorientation of chromosomes in cell division protein 1-like 1	0.255859	0.0455429	-0.328373	-0.118057	1.12973	0.0906761	-1.02787	-0.261429	0.902026	0.99977	0.882727	0.999333
BOLA2	sp|Q9H3K6|BOLA2_HUMAN	Q9H3K6	BolA-like protein 2	0.0151889	-0.164266	-0.219127	-0.0396727	0.0826653	-0.530596	-1.16905	-0.131667	0.994692	0.99977	0.858967	0.999333
BOP1	sp|Q14137|BOP1_HUMAN	Q14137	Ribosome biogenesis protein BOP1	0.110133	0.0105756	-0.043968	0.0555891	0.79197	0.0500674	-0.290718	0.289932	0.941785	0.99977	0.967911	0.999333
BORCS5	sp|Q969J3|BORC5_HUMAN	Q969J3	BLOC-1-related complex subunit 5	-0.610004	0.163646	0.456145	-0.317505	-2.46883	0.424325	1.40759	-0.978636	0.684386	0.99977	0.834441	0.999333
BORCS6	sp|Q96GS4|BORC6_HUMAN	Q96GS4	BLOC-1-related complex subunit 6	-0.339819	-0.248666	0.0378101	-0.0533429	-1.58054	-0.636672	0.0947007	-0.251032	0.825836	0.99977	0.993709	0.999333
BORCS7	sp|Q96B45|BORC7_HUMAN	Q96B45	BLOC-1-related complex subunit 7	-1.11179	-0.399413	0.756271	0.0438934	-3.94389	-1.48118	2.21933	0.23459	0.316569	0.99977	0.729817	0.999333
BPGM	sp|P07738|PMGE_HUMAN	P07738	Bisphosphoglycerate mutase	0.0344275	-0.0732034	0.107541	0.215172	0.202993	-0.222764	0.529967	0.706004	0.98412	0.99977	0.930894	0.999333
BPHL	sp|Q86WA6-2|BPHL_HUMAN	Q86WA6-2	Isoform 2 of Valacyclovir hydrolase	-0.157159	0.0396339	0.0594065	-0.137386	-1.04373	0.15222	0.292048	-0.638608	0.912842	0.99977	0.967911	0.999333
BPNT1	sp|O95861|BPNT1_HUMAN	O95861	3'(2'),5'-bisphosphate nucleotidase 1	-0.221775	0.193235	0.143113	-0.271897	-0.822891	0.683347	0.721478	-0.831672	0.941785	0.99977	0.918395	0.999333
BPNT2	sp|Q9NX62|IMPA3_HUMAN	Q9NX62	Golgi-resident adenosine 3',5'-bisphosphate 3'-phosphatase		-0.345462	2.18843	2.58845		-0.692144	2.53017	3.18424		0.99977	0.728299	0.999333
BPTF	sp|Q12830-4|BPTF_HUMAN	Q12830-4	Isoform 4 of Nucleosome-remodeling factor subunit BPTF	-0.124339	0.0457664	-0.00599471	-0.1761	-0.858922	0.213715	-0.0413985	-0.866735	0.941785	0.99977	0.997542	0.999333
BRAF	sp|P15056|BRAF_HUMAN	P15056	Serine/threonine-protein kinase B-raf	-0.440825	-1.04511	-0.87219	-0.267907	-1.83175	-2.56897	-2.04813	-1.21155	0.787391	0.694606	0.747163	0.999333
BRAP	sp|Q7Z569|BRAP_HUMAN	Q7Z569	BRCA1-associated protein	-0.18229	-0.00956691	0.139628	-0.0330958	-0.781196	-0.0318724	0.847396	-0.0990969	0.941785	0.99977	0.90822	0.999333
BRAT1	sp|Q6PJG6|BRAT1_HUMAN	Q6PJG6	BRCA1-associated ATM activator 1	-0.248455	0.219195	0.240724	-0.226926	-1.6222	0.749082	1.06149	-0.960498	0.825746	0.99977	0.877009	0.999333
BRAWNIN	sp|Q69YU5|BWNIN_HUMAN	Q69YU5	Protein BRAWNIN	0.00222786	0.167868	0.357483	0.191842	0.00958651	0.639422	1.22673	1.00657	0.999073	0.99977	0.844249	0.999333
BRCC3	sp|P46736-2|BRCC3_HUMAN	P46736-2	Isoform 1 of Lys-63-specific deubiquitinase BRCC36	-0.00756829	0.169535	0.0657132	-0.11139	-0.0361603	0.68238	0.332744	-0.447569	0.997373	0.99977	0.965175	0.999333
BRD1	sp|O95696-2|BRD1_HUMAN	O95696-2	Isoform 2 of Bromodomain-containing protein 1	0.419723	-0.229577	-0.231222	0.418078	1.68976	-0.670798	-1.26452	1.11783	0.821989	0.99977	0.842545	0.999333
BRD2	sp|P25440-2|BRD2_HUMAN	P25440-2	Isoform 2 of Bromodomain-containing protein 2	-0.113117	-0.0471449	0.291766	0.225794	-0.368759	-0.186138	1.1935	0.744727	0.97132	0.99977	0.854769	0.999333
BRD3	sp|Q15059|BRD3_HUMAN	Q15059	Bromodomain-containing protein 3	-0.0111329	-0.271685	-0.141977	0.118575	-0.0590847	-1.02466	-0.758649	0.459456	0.995621	0.99977	0.916319	0.999333
BRD4	sp|O60885|BRD4_HUMAN	O60885	Bromodomain-containing protein 4	0.0126917	0.111472	0.10256	0.00378035	0.0587526	0.447454	0.41698	0.0178018	0.995621	0.99977	0.948804	0.999333
BRD7	sp|Q9NPI1-2|BRD7_HUMAN	Q9NPI1-2	Isoform 2 of Bromodomain-containing protein 7	0.0929158	0.216241	-0.176523	-0.299849	0.332593	0.541182	-0.634607	-0.755231	0.971552	0.99977	0.928625	0.999333
BRD8	sp|Q9H0E9-2|BRD8_HUMAN	Q9H0E9-2	Isoform 2 of Bromodomain-containing protein 8	0.0527522	-0.101685	0.0188273	0.173265	0.322089	-0.390255	0.0834642	0.850914	0.97288	0.99977	0.994436	0.999333
BRD9	sp|Q9H8M2-1|BRD9_HUMAN	Q9H8M2-1	Isoform 5 of Bromodomain-containing protein 9	0.299615	-1.51693	-1.69751	0.119045	0.176464	-1.12628	-1.42333	0.0665702	0.9865	0.99977	0.834206	0.999333
BRI3BP	sp|Q8WY22|BRI3B_HUMAN	Q8WY22	BRI3-binding protein	0.2686	-0.000365206	-0.175807	0.0931577	1.41005	-0.00113493	-0.853943	0.303441	0.863798	0.99977	0.907426	0.999333
BRIX1	sp|Q8TDN6|BRX1_HUMAN	Q8TDN6	Ribosome biogenesis protein BRX1 homolog	0.166867	-0.157026	-0.162639	0.161254	1.16392	-0.648383	-1.12498	0.694283	0.898225	0.99977	0.865605	0.999333
BRK1	sp|Q8WUW1-2|BRK1_HUMAN	Q8WUW1-2	Isoform 2 of Protein BRICK1	-0.0268228	0.0774392	0.241104	0.136842	-0.189317	0.336388	1.60515	0.636443	0.985433	0.99977	0.799799	0.999333
BRMS1L	sp|Q5PSV4-2|BRM1L_HUMAN	Q5PSV4-2	Isoform 2 of Breast cancer metastasis-suppressor 1-like protein	-0.270051	-0.340131	-0.21684	-0.14676	-1.22193	-1.42153	-1.06774	-0.599096	0.886527	0.99977	0.875481	0.999333
BROX	sp|Q5VW32-2|BROX_HUMAN	Q5VW32-2	Isoform 2 of BRO1 domain-containing protein BROX	0.244783	0.097332	-0.192507	-0.0450559	1.19844	0.400044	-1.00079	-0.185045	0.890235	0.99977	0.884905	0.999333
BRPF1	sp|P55201-3|BRPF1_HUMAN	P55201-3	Isoform 3 of Peregrin	2.83234		-0.928151		3.73178		-0.705312		0.371952		0.918395
BRPF3	sp|Q9ULD4-2|BRPF3_HUMAN	Q9ULD4-2	Isoform 2 of Bromodomain and PHD finger-containing protein 3		-0.198996	1.33311	1.41573		-0.772887	2.66076	2.59898		0.99977	0.70112	0.999333
BRSK1	sp|Q8TDC3-2|BRSK1_HUMAN	Q8TDC3-2	Isoform 2 of Serine/threonine-protein kinase BRSK1	-1.02834	1.89897	0.170518	-2.7568	-1.49715	1.88975	0.373433	-2.45174	0.842867	0.953825	0.96057	0.999333
BRSK2	sp|Q8IWQ3-2|BRSK2_HUMAN	Q8IWQ3-2	Isoform 2 of Serine/threonine-protein kinase BRSK2	-0.0475272	-0.486146	-0.29639	0.142228	-0.14981	-1.275	-1.29021	0.329037	0.989375	0.99977	0.842545	0.999333
BRWD3	sp|Q6RI45-5|BRWD3_HUMAN	Q6RI45-5	Isoform 5 of Bromodomain and WD repeat-containing protein 3	-0.57417	1.89885	0.886967	-1.58606	-0.593245	4.34913	1.18369	-2.15964	0.95451	0.186782	0.857381	0.999333
BSCL2	sp|Q96G97-4|BSCL2_HUMAN	Q96G97-4	Isoform 3 of Seipin	-0.370938	-0.329828	0.253253	0.212142	-1.93737	-1.32932	1.08616	1.04823	0.754366	0.99977	0.870492	0.999333
BSDC1	sp|Q9NW68-3|BSDC1_HUMAN	Q9NW68-3	Isoform 3 of BSD domain-containing protein 1	-0.461947	-0.480793	0.248477	0.267323	-2.16897	-1.50061	0.863492	1.05291	0.728127	0.99977	0.907066	0.999333
BSG	sp|P35613-2|BASI_HUMAN	P35613-2	Isoform 2 of Basigin	0.28341	0.180547	0.0172635	0.120126	0.934731	0.575984	0.0529225	0.420922	0.933048	0.99977	0.997542	0.999333
BST2	sp|Q10589-2|BST2_HUMAN	Q10589-2	Isoform 2 of Bone marrow stromal antigen 2	0.788194	1.35803	0.518373	-0.0514637	1.07631	1.99278	1.04971	-0.0598881	0.907954	0.900864	0.878171	0.999333
BTAF1	sp|O14981|BTAF1_HUMAN	O14981	TATA-binding protein-associated factor 172	0.168045	-0.0479436	-0.138135	0.0778532	0.852397	-0.225429	-0.657476	0.411001	0.941785	0.99977	0.92582	0.999333
BTBD17	sp|A6NE02|BTBDH_HUMAN	A6NE02	BTB/POZ domain-containing protein 17	0.0634771	0.0151588	0.0922624	0.140581	0.289062	0.0461248	0.415473	0.43705	0.97847	0.99977	0.949826	0.999333
BTF3	sp|P20290|BTF3_HUMAN	P20290	Transcription factor BTF3	-0.693811	-0.227217	0.409653	-0.0569408	-1.69867	-0.645577	1.17023	-0.141441	0.820986	0.99977	0.858967	0.999333
BTF3L4	sp|Q96K17|BT3L4_HUMAN	Q96K17	Transcription factor BTF3 homolog 4	-0.292288	0.326964	0.461429	-0.157824	-0.94621	0.928466	1.8544	-0.404968	0.931589	0.99977	0.767748	0.999333
BTN2A1	sp|Q7KYR7|BT2A1_HUMAN	Q7KYR7	Butyrophilin subfamily 2 member A1	-1.76554	0.17467	2.19277	0.252568	-2.65063	0.509894	3.06908	1.0831	0.678716	0.99977	0.634949	0.999333
BUB1	sp|O43683-2|BUB1_HUMAN	O43683-2	Isoform 2 of Mitotic checkpoint serine/threonine-protein kinase BUB1	-2.4841	-0.0584	2.59009	0.164391	-5.84754	-0.132969	4.92704	0.512824	0.0731112	0.99977	0.2036	0.999333
BUB1B	sp|O60566-3|BUB1B_HUMAN	O60566-3	Isoform 3 of Mitotic checkpoint serine/threonine-protein kinase BUB1 beta	0.232938	0.317405	-0.0605136	-0.14498	0.580725	1.26759	-0.165905	-0.497784	0.956272	0.99977	0.985517	0.999333
BUB3	sp|O43684-2|BUB3_HUMAN	O43684-2	Isoform 2 of Mitotic checkpoint protein BUB3	-0.132162	0.0485183	-0.0276624	-0.208342	-0.695624	0.167917	-0.128629	-0.786537	0.942256	0.99977	0.988389	0.999333
BUD13	sp|Q9BRD0|BUD13_HUMAN	Q9BRD0	BUD13 homolog	-1.81114	-0.240319	1.58718	0.0163616	-2.38443	-0.555757	2.0106	0.04301	0.687698	0.99977	0.748469	0.999333
BUD31	sp|P41223|BUD31_HUMAN	P41223	Protein BUD31 homolog	0.0457991	0.116363	-0.0240662	-0.0946298	0.241469	0.394047	-0.170129	-0.302223	0.980611	0.99977	0.985517	0.999333
BYSL	sp|Q13895|BYST_HUMAN	Q13895	Bystin	0.433533	0.0232705	-0.327899	0.0823644	1.08788	0.0568718	-0.650619	0.29595	0.906057	0.99977	0.928211	0.999333
BZW1	sp|Q7L1Q6-3|5MP2_HUMAN	Q7L1Q6-3	Isoform 3 of eIF5-mimic protein 2	0.013401	0.12269	-0.0854461	-0.194735	0.0823735	0.566236	-0.586707	-0.895592	0.994692	0.99977	0.928625	0.999333
BZW2	sp|Q9Y6E2|5MP1_HUMAN	Q9Y6E2	eIF5-mimic protein 1	0.0394704	0.494122	0.138082	-0.316569	0.168593	1.67828	0.693909	-1.01686	0.986723	0.99977	0.919775	0.999333
C11orf54	sp|Q9H0W9|CK054_HUMAN	Q9H0W9	Ester hydrolase C11orf54	-0.0187806	0.236606	-0.0657153	-0.321102	-0.0687408	0.651617	-0.279945	-0.838007	0.994848	0.99977	0.968821	0.999333
C11orf68	sp|Q9H3H3-1|CK068_HUMAN	Q9H3H3-1	Isoform 1 of UPF0696 protein C11orf68	-0.0463033	0.038047	0.161282	0.0769318	-0.149132	0.108155	0.447252	0.25695	0.989375	0.99977	0.943362	0.999333
C11orf98	sp|E9PRG8|CK098_HUMAN	E9PRG8	Uncharacterized protein C11orf98	-0.815486	-0.337492	0.690714	0.21272	-1.78695	-0.823493	1.5126	0.522286	0.802116	0.99977	0.819103	0.999333
C12orf4	sp|Q9NQ89|CL004_HUMAN	Q9NQ89	Protein C12orf4
C12orf57	sp|Q99622|C10_HUMAN	Q99622	Protein C10	-0.243006	0.546074	0.0820897	-0.70699	-1.33519	1.05665	0.497794	-1.35761	0.878728	0.99977	0.934963	0.999333
C17orf75	sp|Q9HAS0|NJMU_HUMAN	Q9HAS0	Protein Njmu-R1	0.116287	-0.372199	-0.154369	0.334117	0.745408	-0.992374	-0.873103	0.922858	0.941785	0.99977	0.905078	0.999333
C17orf80	sp|Q9BSJ5-2|CQ080_HUMAN	Q9BSJ5-2	Isoform 2 of Uncharacterized protein C17orf80	-1.61057	-2.05178		0.478336	-5.92269	-4.22216		1.54469	0.0691099	0.202758		0.999333
C18orf25	sp|Q96B23-2|CR025_HUMAN	Q96B23-2	Isoform 2 of Uncharacterized protein C18orf25
C18orf32	sp|Q8TCD1|CR032_HUMAN	Q8TCD1	UPF0729 protein C18orf32	1.37558		-1.19882		4.23765		-1.54704		0.248853		0.811907
C19orf25	sp|Q9UFG5-2|CS025_HUMAN	Q9UFG5-2	Isoform 2 of UPF0449 protein C19orf25	-0.253571	-0.119608	0.346566	0.212603	-1.16632	-0.467703	1.5388	0.88232	0.898225	0.99977	0.815095	0.999333
C19orf47	sp|Q8N9M1|CS047_HUMAN	Q8N9M1	Uncharacterized protein C19orf47	-0.69851	-1.10406	0.185009	0.590555	-1.74448	-1.90788	0.271275	2.54588	0.80668	0.948913	0.970412	0.999333
C19orf53	sp|Q9UNZ5|L10K_HUMAN	Q9UNZ5	Leydig cell tumor 10 kDa protein homolog	-0.0931294	0.723277	0.326876	-0.489531	-0.251981	1.99724	0.766737	-1.66231	0.97847	0.898932	0.915743	0.999333
C19orf54	sp|Q5BKX5|CS054_HUMAN	Q5BKX5	UPF0692 protein C19orf54	1.67819	2.45022	-0.938778		1.48315	3.88453	-1.1145		0.842867	0.270118	0.868093
C1D	sp|Q13901|C1D_HUMAN	Q13901	Nuclear nucleic acid-binding protein C1D	0.260102	-0.0874365	-0.450046	-0.102508	1.26462	-0.268731	-1.38344	-0.490769	0.882309	0.99977	0.835394	0.999333
C1orf122	sp|Q6ZSJ8|CA122_HUMAN	Q6ZSJ8	Uncharacterized protein C1orf122	0.624347	-0.0491912	0.388418	1.06196	1.20839	-0.100403	0.718343	2.28458	0.886527	0.99977	0.918395	0.999333
C1orf198	sp|Q9H425-3|CA198_HUMAN	Q9H425-3	Isoform 3 of Uncharacterized protein C1orf198	-2.14665	-0.26447	2.25649	0.374312	-2.08717	-1.01694	2.25198	1.08718	0.731042	0.99977	0.729817	0.999333
C1orf50	sp|Q9BV19|CA050_HUMAN	Q9BV19	Uncharacterized protein C1orf50	0.0114535	0.248994	0.143126	-0.0944143	0.0800301	0.909698	0.859073	-0.373073	0.994692	0.99977	0.907426	0.999333
C1orf52	sp|Q8N6N3-2|CA052_HUMAN	Q8N6N3-2	Isoform 2 of UPF0690 protein C1orf52	-2.60369	-0.0994293	2.37989	-0.124363	-2.62027	-0.364276	2.3785	-0.496451	0.678716	0.99977	0.728299	0.999333
C1QBP	sp|Q07021|C1QBP_HUMAN	Q07021	Complement component 1 Q subcomponent-binding protein, mitochondrial	-0.00748803	-0.145848	-0.306821	-0.168462	-0.0447292	-0.449147	-1.3273	-0.602011	0.996786	0.99977	0.842332	0.999333
C1QTNF4	sp|Q9BXJ3|C1QT4_HUMAN	Q9BXJ3	Complement C1q tumor necrosis factor-related protein 4	2.77469	3.95842	-0.0269984		1.86684	7.14123	-0.0440125		0.769856	0.0331074	0.997542
C20orf27	sp|Q9GZN8-2|CT027_HUMAN	Q9GZN8-2	Isoform 2 of UPF0687 protein C20orf27	-0.137384	-0.0771895	0.134444	0.0742495	-0.516896	-0.243897	0.491594	0.243739	0.964706	0.99977	0.936989	0.999333
C2CD2	sp|Q9Y426|C2CD2_HUMAN	Q9Y426	C2 domain-containing protein 2	0.491045	-0.443513	-0.705925	0.228634	2.39856	-1.49003	-3.55583	0.774884	0.687698	0.99977	0.52455	0.999333
C2CD2L	sp|O14523|C2C2L_HUMAN	O14523	Phospholipid transfer protein C2CD2L
C2CD4C	sp|Q8TF44|C2C4C_HUMAN	Q8TF44	C2 calcium-dependent domain-containing protein 4C	-0.413155	-0.271217	0.287134	0.145196	-1.75453	-0.811693	0.822256	0.671017	0.805919	0.99977	0.91542	0.999333
C2CD5	sp|Q86YS7-2|C2CD5_HUMAN	Q86YS7-2	Isoform 2 of C2 domain-containing protein 5	-0.13699	-0.196738	0.123842	0.18359	-0.728026	-0.465818	0.639865	0.440279	0.941785	0.99977	0.928625	0.999333
C2orf49	sp|Q9BVC5|ASHWN_HUMAN	Q9BVC5	Ashwin	-0.358624	-0.258996	0.639386	0.539759	-0.756521	-0.735378	1.41731	1.43622	0.941785	0.99977	0.834441	0.999333
C3	sp|P01024|CO3_HUMAN	P01024	Complement C3
C3orf38	sp|Q5JPI3-2|CC038_HUMAN	Q5JPI3-2	Isoform 2 of Uncharacterized protein C3orf38	-0.171625	-0.0268272	-0.222363	-0.367161	-1.17935	-0.0964901	-1.17212	-1.50509	0.896575	0.99977	0.858967	0.999333
C5orf22	sp|Q49AR2|CE022_HUMAN	Q49AR2	UPF0489 protein C5orf22	-0.39088	0.569859	0.741244	-0.219494	-0.790414	1.32331	1.46109	-0.528919	0.941785	0.99977	0.826439	0.999333
C6orf120	sp|Q7Z4R8|CF120_HUMAN	Q7Z4R8	UPF0669 protein C6orf120	-0.26527	0.0802429	0.262594	-0.0829196	-1.01492	0.265756	1.00961	-0.279343	0.920343	0.99977	0.883087	0.999333
C6orf47	sp|O95873|CF047_HUMAN	O95873	Uncharacterized protein C6orf47
C6orf89	sp|Q6UWU4-2|CF089_HUMAN	Q6UWU4-2	Isoform 2 of Bombesin receptor-activated protein C6orf89
C7orf50	sp|Q9BRJ6|CG050_HUMAN	Q9BRJ6	Uncharacterized protein C7orf50	0.0193825	0.151296	0.0841207	-0.0477932	0.0650668	0.494899	0.28126	-0.159962	0.995039	0.99977	0.968766	0.999333
C8orf33	sp|Q9H7E9|CH033_HUMAN	Q9H7E9	UPF0488 protein C8orf33	0.633999	0.248504	-0.301304	0.0841912	1.79765	0.875873	-0.930137	0.273257	0.798343	0.99977	0.894693	0.999333
C8orf82	sp|Q6P1X6|CH082_HUMAN	Q6P1X6	UPF0598 protein C8orf82	0.146712	-0.195385	0.0289961	0.371093	0.368928	-0.560252	0.0823307	0.957069	0.97132	0.99977	0.994436	0.999333
C9orf78	sp|Q9NZ63|TLS1_HUMAN	Q9NZ63	Telomere length and silencing protein 1 homolog	-0.0513755	0.967158	0.0123562	-1.00618	-0.184729	1.69248	0.0275201	-2.18744	0.985433	0.99977	0.997542	0.999333
CA14	sp|Q9ULX7|CAH14_HUMAN	Q9ULX7	Carbonic anhydrase 14	0.252774	-0.00245405	0.352681	0.607909	0.369075	-0.00440884	0.544863	1.01654	0.97132	0.99977	0.930098	0.999333
CA2	sp|P00918|CAH2_HUMAN	P00918	Carbonic anhydrase 2	-1.5514	0.966693	1.58237	-0.935725	-2.40734	2.0715	2.24443	-2.48058	0.687698	0.862925	0.729817	0.999333
CA4	sp|P22748|CAH4_HUMAN	P22748	Carbonic anhydrase 4	0.888161	0.110552	-0.29487	0.482739	3.00333	0.184049	-0.870016	0.833107	0.603706	0.99977	0.905256	0.999333
CA8	sp|P35219|CAH8_HUMAN	P35219	Carbonic anhydrase-related protein		1.7602	1.61032			3.22143	1.98748			0.466696	0.748469
CAAP1	sp|Q9H8G2|CAAP1_HUMAN	Q9H8G2	Caspase activity and apoptosis inhibitor 1	-0.211994	-0.721194	-0.107486	0.401713	-0.847663	-2.54143	-0.402566	1.53371	0.941785	0.704981	0.953647	0.999333
CAB39	sp|Q9Y376|CAB39_HUMAN	Q9Y376	Calcium-binding protein 39	0.112125	0.322512	0.223984	0.0135969	0.312091	1.2584	0.866226	0.0393489	0.974324	0.99977	0.90643	0.999333
CABLES2	sp|Q9BTV7|CABL2_HUMAN	Q9BTV7	CDK5 and ABL1 enzyme substrate 2	1.05553	-0.184826	-0.0177428	1.22261	1.74699	-0.456404	-0.0408451	2.14221	0.80668	0.99977	0.997542	0.999333
CACNA2D1	sp|P54289-2|CA2D1_HUMAN	P54289-2	Isoform 2 of Voltage-dependent calcium channel subunit alpha-2/delta-1	0.0664642	-1.67876	-1.65946	0.0857626	0.159403	-2.27256	-2.00577	0.30773	0.988486	0.786986	0.748469	0.999333
CACNA2D2	sp|Q9NY47-2|CA2D2_HUMAN	Q9NY47-2	Isoform 2 of Voltage-dependent calcium channel subunit alpha-2/delta-2	0.173753	-1.43674	-1.23156	0.378941	0.649816	-1.40189	-1.15259	1.40813	0.947138	0.99977	0.860211	0.999333
CACNA2D3	sp|Q8IZS8|CA2D3_HUMAN	Q8IZS8	Voltage-dependent calcium channel subunit alpha-2/delta-3	-0.72342	-0.358317	-0.676919	-1.04202	-1.16981	-0.686579	-0.918849	-2.94765	0.898225	0.99977	0.898233	0.999333
CACNB1	sp|Q02641|CACB1_HUMAN	Q02641	Voltage-dependent L-type calcium channel subunit beta-1	-0.0877844	0.12911	-0.00670866	-0.223603	-0.590615	0.277746	-0.0149217	-1.02324	0.95451	0.99977	0.997844	0.999333
CACTIN	sp|Q8WUQ7-2|CATIN_HUMAN	Q8WUQ7-2	Isoform 2 of Cactin	0.000591666	0.0706055	0.151613	0.081599	0.0026248	0.190182	0.397538	0.374924	0.999582	0.99977	0.956391	0.999333
CACYBP	sp|Q9HB71|CYBP_HUMAN	Q9HB71	Calcyclin-binding protein	-0.130686	-0.00769479	-0.046687	-0.169678	-0.665225	-0.0295789	-0.236193	-0.67563	0.947138	0.99977	0.974851	0.999333
CAD	sp|P27708|PYR1_HUMAN	P27708	CAD protein	0.338552	0.242885	0.00738501	0.103052	1.12485	0.814389	0.027961	0.31865	0.902026	0.99977	0.997542	0.999333
CADM1	sp|Q9BY67-3|CADM1_HUMAN	Q9BY67-3	Isoform 3 of Cell adhesion molecule 1	-0.045233	-0.270741	0.00172638	0.227235	-0.107447	-0.571733	0.00564258	0.414717	0.994692	0.99977	0.999172	0.999333
CADM3	sp|Q8N126-2|CADM3_HUMAN	Q8N126-2	Isoform 2 of Cell adhesion molecule 3	-0.00372639	-0.127021	0.177987	0.301282	-0.0216594	-0.573169	1.09228	1.3831	0.997651	0.99977	0.868678	0.999333
CADM4	sp|Q8NFZ8|CADM4_HUMAN	Q8NFZ8	Cell adhesion molecule 4	0.0758979	0.122269	0.560103	0.513732	0.401122	0.342638	1.89139	1.86218	0.97132	0.99977	0.760286	0.999333
CADPS	sp|Q9ULU8-3|CAPS1_HUMAN;sp|Q9ULU8|CAPS1_HUMAN	Q9ULU8-3;Q9ULU8	Isoform 3 of Calcium-dependent secretion activator 1;Calcium-dependent secretion activator 1	0.162789	-0.085309	-0.228882	0.019216	0.489749	-0.247785	-0.586103	0.0693896	0.965576	0.99977	0.928625	0.999333
CALB2	sp|P22676|CALB2_HUMAN	P22676	Calretinin	2.90113	3.51775	-0.37966		2.70883	12.6421	-1.76748		0.678716	0.00505894	0.775075
CALD1	sp|Q05682-4|CALD1_HUMAN	Q05682-4	Isoform 4 of Caldesmon	-2.13538	-0.132328	1.99327	-0.00978558	-2.06462	-0.190645	1.64806	-0.0275531	0.734034	0.99977	0.783826	0.999333
CALM1	sp|P0DP23|CALM1_HUMAN	P0DP23	Calmodulin-1	-0.479545	-0.253327	0.183834	-0.0423843	-1.73997	-0.802727	0.629024	-0.143404	0.80668	0.99977	0.928625	0.999333
CALML5	sp|Q9NZT1|CALL5_HUMAN	Q9NZT1	Calmodulin-like protein 5		1.57835	1.75203			1.33654	1.5694			0.99977	0.809671
CALR	sp|P27797|CALR_HUMAN	P27797	Calreticulin	-0.190236	0.147776	0.132763	-0.205248	-0.996321	0.454854	0.903627	-0.603562	0.923831	0.99977	0.89957	0.999333
CALU	sp|O43852-3|CALU_HUMAN	O43852-3	Isoform 3 of Calumenin	0.294603	0.153612	-0.0943762	0.0466142	0.895394	0.434188	-0.225321	0.19002	0.937518	0.99977	0.975273	0.999333
CAMK1	sp|Q14012|KCC1A_HUMAN	Q14012	Calcium/calmodulin-dependent protein kinase type 1	-1.16937	1.93614	1.65779	-1.44771	-2.14818	7.87461	3.03851	-6.1009	0.728127	0.0237304	0.645227	0.19916
CAMK1D	sp|Q8IU85-2|KCC1D_HUMAN	Q8IU85-2	Isoform 2 of Calcium/calmodulin-dependent protein kinase type 1D	0.868084	3.387	0.0477463	-2.47117	1.23063	5.76044	0.0712374	-3.944	0.886527	0.0658627	0.996023	0.70233
CAMK2B	sp|Q13554-2|KCC2B_HUMAN	Q13554-2	Isoform 1 of Calcium/calmodulin-dependent protein kinase type II subunit beta	-1.87605	-0.0746769	1.95431	0.152936	-2.04252	-0.164181	2.18795	0.305104	0.739217	0.99977	0.732312	0.999333
CAMK2D	sp|Q13557-6|KCC2D_HUMAN	Q13557-6	Isoform Delta 9 of Calcium/calmodulin-dependent protein kinase type II subunit delta	-0.0340385	-0.0438817	-0.0235213	-0.0136781	-0.210808	-0.185384	-0.145916	-0.0601474	0.983362	0.99977	0.987583	0.999333
CAMK2G	sp|Q13555-11|KCC2G_HUMAN	Q13555-11	Isoform 11 of Calcium/calmodulin-dependent protein kinase type II subunit gamma	-0.166514	-0.0499844	0.306827	0.190297	-0.661397	-0.168651	1.40817	0.605483	0.947138	0.99977	0.834441	0.999333
CAMK4	sp|Q16566|KCC4_HUMAN	Q16566	Calcium/calmodulin-dependent protein kinase type IV
CAMKK1	sp|Q8N5S9-2|KKCC1_HUMAN	Q8N5S9-2	Isoform 2 of Calcium/calmodulin-dependent protein kinase kinase 1	0.439102		-0.461596	0.0320663	1.04391		-1.82286	0.0794273	0.912842		0.768649	0.999333
CAMKK2	sp|Q96RR4-2|KKCC2_HUMAN	Q96RR4-2	Isoform 2 of Calcium/calmodulin-dependent protein kinase kinase 2	-0.586541	-0.0374804	0.514882	-0.0341781	-1.60266	-0.097619	1.26511	-0.100509	0.825836	0.99977	0.842545	0.999333
CAMKV	sp|Q8NCB2-3|CAMKV_HUMAN;sp|Q8NCB2|CAMKV_HUMAN	Q8NCB2-3;Q8NCB2	Isoform 3 of CaM kinase-like vesicle-associated protein;CaM kinase-like vesicle-associated protein	0.127099	0.0389691	-0.0573631	0.0307672	0.515186	0.181237	-0.236189	0.147319	0.964706	0.99977	0.974851	0.999333
CAMLG	sp|P49069|CAMLG_HUMAN	P49069	Guided entry of tail-anchored proteins factor CAMLG	0.0166639	-0.155465	-0.147475	0.0246539	0.089257	-0.580004	-0.67538	0.10429	0.994692	0.99977	0.922505	0.999333
CAMSAP1	sp|Q5T5Y3-3|CAMP1_HUMAN	Q5T5Y3-3	Isoform 3 of Calmodulin-regulated spectrin-associated protein 1	-0.117218	0.0343546	0.15281	0.00123787	-0.761604	0.173634	0.968596	0.00677427	0.941785	0.99977	0.893942	0.999333
CAMSAP2	sp|Q08AD1-2|CAMP2_HUMAN	Q08AD1-2	Isoform 2 of Calmodulin-regulated spectrin-associated protein 2	-0.308712	-0.0773606	0.309452	0.0781	-1.93054	-0.30007	1.4118	0.383506	0.755182	0.99977	0.834441	0.999333
CAMSAP3	sp|Q9P1Y5-2|CAMP3_HUMAN	Q9P1Y5-2	Isoform 2 of Calmodulin-regulated spectrin-associated protein 3	-0.0673906	-0.158904	-0.0258898	0.0656237	-0.365849	-0.445166	-0.144425	0.185068	0.97132	0.99977	0.987721	0.999333
CAND1	sp|Q86VP6|CAND1_HUMAN	Q86VP6	Cullin-associated NEDD8-dissociated protein 1	-0.0582378	0.187236	0.0751693	-0.170305	-0.304167	0.649269	0.363687	-0.627684	0.975187	0.99977	0.961647	0.999333
CAND2	sp|O75155|CAND2_HUMAN	O75155	Cullin-associated NEDD8-dissociated protein 2	0.230725	-0.237287	-0.391494	0.076518	1.20677	-0.903291	-1.73735	0.336453	0.886527	0.99977	0.776414	0.999333
CANT1	sp|Q8WVQ1-3|CANT1_HUMAN	Q8WVQ1-3	Isoform 3 of Soluble calcium-activated nucleotidase 1	0.0159192	-1.69501	-1.67808	0.0328451	0.0954492	-2.10612	-2.03076	0.151338	0.994692	0.856467	0.748469	0.999333
CANX	sp|P27824-2|CALX_HUMAN	P27824-2	Isoform 2 of Calnexin	0.099704	0.0165755	-0.0786688	0.00445977	0.689518	0.0580738	-0.519157	0.0162298	0.946527	0.99977	0.932455	0.999333
CAP1	sp|Q01518|CAP1_HUMAN	Q01518	Adenylyl cyclase-associated protein 1	-0.151537	0.324551	0.179856	-0.296232	-0.557433	1.07686	0.969695	-0.842436	0.96162	0.99977	0.893942	0.999333
CAP2	sp|P40123|CAP2_HUMAN	P40123	Adenylyl cyclase-associated protein 2	-0.153178	0.590676	0.129579	-0.614275	-1.08209	1.6924	0.86303	-1.80351	0.906057	0.99977	0.907066	0.999333
CAPG	sp|P40121|CAPG_HUMAN	P40121	Macrophage-capping protein		1.24189	1.3572			2.63297	1.71274			0.676152	0.776414
CAPN1	sp|P07384|CAN1_HUMAN	P07384	Calpain-1 catalytic subunit	-0.182132	-0.158878	0.0318683	0.00861388	-1.18391	-0.721151	0.172668	0.0464254	0.896177	0.99977	0.985517	0.999333
CAPN2	sp|P17655|CAN2_HUMAN	P17655	Calpain-2 catalytic subunit	-0.106364	0.0443398	-0.0464105	-0.197114	-0.726763	0.186242	-0.224494	-1.09188	0.941785	0.99977	0.975451	0.999333
CAPN5	sp|O15484|CAN5_HUMAN	O15484	Calpain-5	0.0187221	-0.299354	-0.0443416	0.273734	0.075455	-1.0014	-0.194791	0.88987	0.994692	0.99977	0.981951	0.999333
CAPN7	sp|Q9Y6W3|CAN7_HUMAN	Q9Y6W3	Calpain-7	-2.55415	-0.034523	2.53745	0.0178223	-3.38748	-0.0891777	3.31098	0.0489957	0.485363	0.99977	0.591442	0.999333
CAPNS1	sp|P04632|CPNS1_HUMAN	P04632	Calpain small subunit 1	-0.250961	0.131005	0.181469	-0.200497	-1.70255	0.541196	1.07695	-0.914552	0.818117	0.99977	0.872137	0.999333
CAPRIN1	sp|Q14444-2|CAPR1_HUMAN	Q14444-2	Isoform 2 of Caprin-1	-0.413167	-0.00936961	0.465872	0.0620737	-1.66724	-0.0404669	2.91009	0.216244	0.825746	0.99977	0.675259	0.999333
CAPZA1	sp|P52907|CAZA1_HUMAN	P52907	F-actin-capping protein subunit alpha-1	-0.216084	0.2915	0.0693814	-0.438203	-1.06511	0.778455	0.417981	-1.13272	0.909565	0.99977	0.948472	0.999333
CAPZA2	sp|P47755|CAZA2_HUMAN	P47755	F-actin-capping protein subunit alpha-2	-0.215052	0.215393	0.218706	-0.211739	-1.00955	0.845324	1.1416	-0.807444	0.921008	0.99977	0.861478	0.999333
CAPZB	sp|P47756-2|CAPZB_HUMAN	P47756-2	Isoform 2 of F-actin-capping protein subunit beta	-0.36985	-0.138246	0.138487	-0.0931171	-1.29905	-0.521154	0.698787	-0.287314	0.880922	0.99977	0.91933	0.999333
CARHSP1	sp|Q9Y2V2|CHSP1_HUMAN	Q9Y2V2	Calcium-regulated heat-stable protein 1	0.348319	0.305954	-0.285774	-0.243408	1.83853	1.03436	-1.521	-0.839126	0.782301	0.99977	0.819103	0.999333
CARM1	sp|Q86X55-1|CARM1_HUMAN	Q86X55-1	Isoform 1 of Histone-arginine methyltransferase CARM1	0.0309537	0.0763256	-0.360156	-0.405528	0.16442	0.243312	-1.74878	-1.36529	0.988051	0.99977	0.776414	0.999333
CARMIL1	sp|Q5VZK9-2|CARL1_HUMAN	Q5VZK9-2	Isoform 2 of F-actin-uncapping protein LRRC16A	0.0275324		-3.16148	-1.88628	0.104177		-9.86505	-2.34258	0.994692		0.0163763	0.999333
CARMIL3	sp|Q8ND23|CARL3_HUMAN	Q8ND23	Capping protein, Arp2/3 and myosin-I linker protein 3
CARS1	sp|P49589-3|SYCC_HUMAN	P49589-3	Isoform 3 of Cysteine--tRNA ligase, cytoplasmic	-0.146099	0.165183	-0.0126982	-0.323979	-0.687489	0.384562	-0.0668171	-0.742519	0.947138	0.99977	0.996332	0.999333
CARS2	sp|Q9HA77|SYCM_HUMAN	Q9HA77	Probable cysteine--tRNA ligase, mitochondrial	0.424835	-0.27267	-0.838781	-0.141277	1.27767	-0.466309	-1.43828	-0.391605	0.881721	0.99977	0.831825	0.999333
CASC3	sp|O15234|CASC3_HUMAN	O15234	Protein CASC3	-1.05013	-0.27497	0.955007	0.179849	-1.82064	-0.771175	1.61733	0.540721	0.791943	0.99977	0.796392	0.999333
CASK	sp|O14936-2|CSKP_HUMAN	O14936-2	Isoform 2 of Peripheral plasma membrane protein CASK	-0.0938342	-0.0956062	0.0821063	0.0838782	-0.28455	-0.262823	0.223808	0.258118	0.97847	0.99977	0.975508	0.999333
CASKIN1	sp|Q8WXD9|CSKI1_HUMAN	Q8WXD9	Caskin-1	-0.263704	1.40281	0.748123	-0.918387	-0.225158	1.85473	0.619497	-1.29603	0.983362	0.963291	0.928625	0.999333
CASP2	sp|P42575-2|CASP2_HUMAN	P42575-2	Isoform 2 of Caspase-2	0.594679	0.0285886	-0.497666	0.0684249	1.2892	0.0846458	-1.23186	0.172555	0.880922	0.99977	0.842767	0.999333
CASP3	sp|P42574|CASP3_HUMAN	P42574	Caspase-3	-0.196928	0.536427	-0.00709118	-0.740446	-1.28729	1.299	-0.0295967	-2.00515	0.880922	0.99977	0.997542	0.999333
CASP6	sp|P55212-2|CASP6_HUMAN	P55212-2	Isoform Beta of Caspase-6	1.13264	1.56857	-0.0174192		1.74049	4.24053	-0.0430343		0.80668	0.202758	0.997542
CASP7	sp|P55210-3|CASP7_HUMAN	P55210-3	Isoform Alpha' of Caspase-7	1.82018	0.733085	-0.00871153	1.07839	2.4103	2.3241	-0.0346171	1.43269	0.687698	0.761556	0.997542	0.999333
CASP9	sp|P55211|CASP9_HUMAN	P55211	Caspase-9	1.0013	0.738503	-0.530872		2.26544	0.911765	-0.660788		0.700732	0.99977	0.925403
CAST	sp|P20810-10|ICAL_HUMAN	P20810-10	Isoform 10 of Calpastatin	0.032148	0.389012	0.26888	-0.0879839	0.059724	1.04317	0.61908	-0.183229	0.995581	0.99977	0.928625	0.999333
CASTOR2	sp|A6NHX0|CAST2_HUMAN	A6NHX0	Cytosolic arginine sensor for mTORC1 subunit 2	0.00774869	0.116879	0.0567577	-0.0523727	0.0486784	0.322485	0.295614	-0.152858	0.996568	0.99977	0.967888	0.999333
CAT	sp|P04040|CATA_HUMAN	P04040	Catalase	0.29297	-0.365667	0.0439153	0.702552	0.410306	-0.333052	0.0418802	0.854742	0.970992	0.99977	0.997542	0.999333
CBARP	sp|Q8N350|CBARP_HUMAN	Q8N350	Voltage-dependent calcium channel beta subunit-associated regulatory protein	-0.156522	-0.226856	0.246654	0.316988	-0.610316	-0.878247	0.832576	1.53967	0.951135	0.99977	0.913073	0.999333
CBFB	sp|Q13951-2|PEBB_HUMAN	Q13951-2	Isoform 2 of Core-binding factor subunit beta	0.467074	-0.0877231	-0.189409	0.365389	2.24337	-0.242781	-0.976048	1.00356	0.708374	0.99977	0.893705	0.999333
CBL	sp|P22681|CBL_HUMAN	P22681	E3 ubiquitin-protein ligase CBL	-0.177666	0.172153	0.149622	-0.200197	-0.778256	0.585507	0.723132	-0.662867	0.941785	0.99977	0.918395	0.999333
CBLL1	sp|Q75N03-2|HAKAI_HUMAN	Q75N03-2	Isoform 2 of E3 ubiquitin-protein ligase Hakai	0.345929	1.3023	-0.35784	-1.31421	1.52992	2.28606	-1.92696	-2.25573	0.834789	0.780177	0.752876	0.999333
CBR1	sp|P16152|CBR1_HUMAN	P16152	Carbonyl reductase [NADPH] 1	0.0854884	0.156469	-0.116043	-0.187024	0.468681	0.701685	-0.577458	-0.950528	0.967229	0.99977	0.928625	0.999333
CBS	sp|P35520-2|CBS_HUMAN	P35520-2	Isoform 2 of Cystathionine beta-synthase	0.410935	0.0726465	-0.739325	-0.401036	1.58237	0.186147	-2.31656	-1.16878	0.825836	0.99977	0.729817	0.999333
CBWD6	sp|Q4V339|CBWD6_HUMAN	Q4V339	COBW domain-containing protein 6	-0.0099963	-0.169024	-0.0422987	0.116729	-0.047047	-0.493305	-0.119937	0.577623	0.996568	0.99977	0.990077	0.999333
CBX1	sp|P83916|CBX1_HUMAN	P83916	Chromobox protein homolog 1	-0.135663	-0.0514594	0.121051	0.0368476	-0.641621	-0.224254	0.562636	0.170236	0.947576	0.99977	0.928625	0.999333
CBX2	sp|Q14781|CBX2_HUMAN	Q14781	Chromobox protein homolog 2	-0.176359	-0.0316477	-0.00173084	-0.146442	-0.429337	-0.0612804	-0.00273507	-0.641263	0.96876	0.99977	0.999172	0.999333
CBX3	sp|Q13185|CBX3_HUMAN	Q13185	Chromobox protein homolog 3	0.073881	0.0809135	0.0291203	0.0220877	0.334985	0.285981	0.135109	0.0790173	0.971552	0.99977	0.987739	0.999333
CBX4	sp|O00257|CBX4_HUMAN	O00257	E3 SUMO-protein ligase CBX4	-1.36048	-0.657599	0.948725	0.245848	-2.00428	-2.54803	1.39428	0.982629	0.741597	0.704549	0.835394	0.999333
CBX5	sp|P45973|CBX5_HUMAN	P45973	Chromobox protein homolog 5	-0.122752	-0.124268	0.143313	0.144829	-0.640567	-0.502639	0.799157	0.586064	0.947664	0.99977	0.91542	0.999333
CBX8	sp|Q9HC52|CBX8_HUMAN	Q9HC52	Chromobox protein homolog 8	-0.0747087	-0.349994	0.0797194	0.355005	-0.268614	-0.998498	0.214277	1.41067	0.97847	0.99977	0.978383	0.999333
CC2D1B	sp|Q5T0F9-2|C2D1B_HUMAN	Q5T0F9-2	Isoform 2 of Coiled-coil and C2 domain-containing protein 1B	-0.0505852	0.280203	0.0856047	-0.245183	-0.075512	0.295726	0.0926021	-0.335844	0.994692	0.99977	0.99374	0.999333
CCAR1	sp|Q8IX12-2|CCAR1_HUMAN	Q8IX12-2	Isoform 2 of Cell division cycle and apoptosis regulator protein 1	0.00487193	-0.123782	-0.0984685	0.0301855	0.0295643	-0.587757	-0.552899	0.160012	0.997568	0.99977	0.929233	0.999333
CCAR2	sp|Q8N163-2|CCAR2_HUMAN	Q8N163-2	Isoform 2 of Cell cycle and apoptosis regulator protein 2	-0.0765687	-0.0751594	-0.105259	-0.106668	-0.507103	-0.31768	-0.58186	-0.518034	0.965351	0.99977	0.928625	0.999333
CCDC115	sp|Q96NT0|CC115_HUMAN	Q96NT0	Coiled-coil domain-containing protein 115	-0.874087			-0.939126	-1.36286			-1.02348	0.873824			0.999333
CCDC12	sp|Q8WUD4|CCD12_HUMAN	Q8WUD4	Coiled-coil domain-containing protein 12	0.162685	0.0912545	0.0247367	0.0961672	0.429114	0.265899	0.0543763	0.404462	0.96876	0.99977	0.997542	0.999333
CCDC124	sp|Q96CT7|CC124_HUMAN	Q96CT7	Coiled-coil domain-containing protein 124	-0.284788	0.0266007	0.619998	0.308609	-0.840488	0.084648	1.64157	1.16859	0.941785	0.99977	0.786799	0.999333
CCDC127	sp|Q96BQ5|CC127_HUMAN	Q96BQ5	Coiled-coil domain-containing protein 127	2.31383	0.11758	-0.716211		8.87217	0.177003	-1.89529		0.014525	0.99977	0.760286
CCDC134	sp|Q9H6E4|CC134_HUMAN	Q9H6E4	Coiled-coil domain-containing protein 134	0.0223999	-0.548344	-0.384014	0.18673	0.109554	-2.0391	-1.35414	1.03435	0.994692	0.881218	0.839455	0.999333
CCDC136	sp|Q96JN2-2|CC136_HUMAN	Q96JN2-2	Isoform 2 of Coiled-coil domain-containing protein 136		0.566811	0.869411	1.06766		0.623324	0.585135	2.8506		0.99977	0.928625	0.999333
CCDC22	sp|O60826|CCD22_HUMAN	O60826	Coiled-coil domain-containing protein 22	0.0929482	0.0607798	-0.385475	-0.353306	0.550501	0.152759	-1.10182	-1.34781	0.962479	0.99977	0.868093	0.999333
CCDC25	sp|Q86WR0|CCD25_HUMAN	Q86WR0	Coiled-coil domain-containing protein 25	0.619664	0.189028	-0.379944	0.0506909	1.52819	0.313168	-1.38975	0.0757482	0.834789	0.99977	0.835394	0.999333
CCDC30	sp|Q5VVM6-2|CCD30_HUMAN	Q5VVM6-2	Isoform 2 of Coiled-coil domain-containing protein 30	0.114348		-3.44201	-2.15351	0.421107		-18.0114	-3.15958	0.96876		0.00458172	0.999333
CCDC43	sp|Q96MW1|CCD43_HUMAN	Q96MW1	Coiled-coil domain-containing protein 43	0.2684	0.475132	-0.17834	-0.385072	1.54967	1.58631	-1.11378	-1.28471	0.832329	0.99977	0.868093	0.999333
CCDC47	sp|Q96A33|CCD47_HUMAN	Q96A33	PAT complex subunit CCDC47	-0.10818	-0.159587	0.109293	0.160701	-0.720896	-0.691023	0.674661	0.753832	0.941785	0.99977	0.922505	0.999333
CCDC50	sp|Q8IVM0-2|CCD50_HUMAN	Q8IVM0-2	Isoform 2 of Coiled-coil domain-containing protein 50	-0.331909	0.378942	0.591902	-0.118949	-0.663809	1.10841	1.46068	-0.27024	0.947138	0.99977	0.826439	0.999333
CCDC51	sp|Q96ER9|MITOK_HUMAN	Q96ER9	Mitochondrial potassium channel	-0.0364874	-0.80901	0.147246	0.919768	-0.135409	-2.18207	0.497387	2.64859	0.992037	0.81363	0.934963	0.999333
CCDC6	sp|Q16204|CCDC6_HUMAN	Q16204	Coiled-coil domain-containing protein 6	-0.0454956	-0.146922	-0.0797519	0.0216748	-0.204189	-0.631498	-0.42542	0.0862052	0.983713	0.99977	0.947563	0.999333
CCDC71	sp|Q8IV32|CCD71_HUMAN	Q8IV32	Coiled-coil domain-containing protein 71	0.165496	-0.309024	-0.20753	0.26699	0.668994	-0.967392	-0.82341	0.860182	0.947138	0.99977	0.91542	0.999333
CCDC82	sp|Q8N4S0|CCD82_HUMAN	Q8N4S0	Coiled-coil domain-containing protein 82	0.154713	-0.00968912	-0.29067	-0.126267	0.46245	-0.0319913	-0.890065	-0.413676	0.96853	0.99977	0.901918	0.999333
CCDC85C	sp|A6NKD9|CC85C_HUMAN	A6NKD9	Coiled-coil domain-containing protein 85C	-0.514843	0.235791	0.826916	0.0762829	-0.880741	0.341473	1.19978	0.127672	0.940058	0.99977	0.852864	0.999333
CCDC86	sp|Q9H6F5|CCD86_HUMAN	Q9H6F5	Coiled-coil domain-containing protein 86	-0.453697	-0.0418847	0.107058	-0.304753	-1.31229	-0.107591	0.312886	-0.783555	0.880278	0.99977	0.967053	0.999333
CCDC88A	sp|Q3V6T2-2|GRDN_HUMAN	Q3V6T2-2	Isoform 2 of Girdin	-0.16053	0.100075	0.276304	0.0156989	-0.962439	0.466017	1.53657	0.0811532	0.926263	0.99977	0.815095	0.999333
CCDC88C	sp|Q9P219|DAPLE_HUMAN	Q9P219	Protein Daple	-1.36319	1.29824	2.23657	-0.424858	-2.46025	1.52382	6.76063	-0.444197	0.686147	0.99977	0.0612369	0.999333
CCDC9	sp|Q9Y3X0|CCDC9_HUMAN	Q9Y3X0	Coiled-coil domain-containing protein 9	0.0701926	0.617971	0.364241	-0.183538	0.139262	1.67233	0.725018	-0.497617	0.992037	0.99977	0.918395	0.999333
CCDC90B	sp|Q9GZT6-2|CC90B_HUMAN	Q9GZT6-2	Isoform 2 of Coiled-coil domain-containing protein 90B, mitochondrial	0.134936	-0.0715773	-0.152721	0.0537916	0.614676	-0.26051	-0.568453	0.242147	0.949508	0.99977	0.928625	0.999333
CCDC91	sp|Q7Z6B0-2|CCD91_HUMAN	Q7Z6B0-2	Isoform 2 of Coiled-coil domain-containing protein 91
CCDC92	sp|Q53HC0|CCD92_HUMAN	Q53HC0	Coiled-coil domain-containing protein 92
CCDC93	sp|Q567U6|CCD93_HUMAN	Q567U6	Coiled-coil domain-containing protein 93	0.198324	1.38669	0.0215315	-1.16684	1.24913	2.49216	0.117674	-2.1262	0.884518	0.721861	0.990077	0.999333
CCDC97	sp|Q96F63|CCD97_HUMAN	Q96F63	Coiled-coil domain-containing protein 97	0.0739467	0.108197	-0.188148	-0.222399	0.27952	0.536148	-0.911365	-0.896017	0.97847	0.99977	0.89957	0.999333
CCM2	sp|Q9BSQ5-2|CCM2_HUMAN	Q9BSQ5-2	Isoform 2 of Cerebral cavernous malformations 2 protein	0.254466	0.0102347	-0.233408	0.0108233	0.980009	0.0328604	-0.990174	0.0335041	0.924006	0.99977	0.891152	0.999333
CCN2	sp|P29279|CCN2_HUMAN	P29279	CCN family member 2		-1.56699		0.751393		-2.85524		1.02264		0.592282		0.999333
CCNA2	sp|P20248|CCNA2_HUMAN	P20248	Cyclin-A2	-3.00538	0.052708	3.00158	-0.0565051	-2.06844	0.116884	2.0229	-0.157601	0.734034	0.99977	0.748469	0.999333
CCNB1	sp|P14635|CCNB1_HUMAN	P14635	G2/mitotic-specific cyclin-B1	-0.300259	0.565155	0.646861	-0.218553	-0.513177	1.05094	1.04311	-0.436393	0.964706	0.99977	0.8787	0.999333
CCNB2	sp|O95067|CCNB2_HUMAN	O95067	G2/mitotic-specific cyclin-B2	-1.64989	0.443681	2.24454	0.150965	-2.40616	1.38269	3.43182	0.402397	0.687698	0.99977	0.564588	0.999333
CCNC	sp|P24863|CCNC_HUMAN	P24863	Cyclin-C	-1.05949	-0.0402236	0.77014	-0.249124	-1.86772	-0.0934996	1.13135	-1.07831	0.769773	0.99977	0.865201	0.999333
CCNK	sp|O75909-4|CCNK_HUMAN	O75909-4	Isoform 4 of Cyclin-K	-0.42756	0.567524	0.546422	-0.448661	-1.60603	1.95836	1.86593	-1.74004	0.825836	0.922774	0.760286	0.999333
CCNL1	sp|Q9UK58-6|CCNL1_HUMAN	Q9UK58-6	Isoform 4 of Cyclin-L1	0.712974	0.0867589	-0.229834	0.396381	2.24254	0.393994	-1.04832	1.29754	0.708374	0.99977	0.8787	0.999333
CCNL2	sp|Q96S94-2|CCNL2_HUMAN	Q96S94-2	Isoform 2 of Cyclin-L2	-0.530407	-0.343068	0.416471	0.229132	-0.955329	-0.939445	2.32728	0.368542	0.928529	0.99977	0.728907	0.999333
CCNT1	sp|O60563|CCNT1_HUMAN	O60563	Cyclin-T1	-0.228209	0.422792	0.803594	0.152594	-0.27008	0.609136	0.986525	0.208891	0.97847	0.99977	0.891152	0.999333
CCNT2	sp|O60583|CCNT2_HUMAN	O60583	Cyclin-T2	-1.02734	0.29302	1.08898	-0.231377	-0.96444	0.690611	1.04017	-0.494486	0.926263	0.99977	0.8787	0.999333
CCNY	sp|Q8ND76|CCNY_HUMAN	Q8ND76	Cyclin-Y	-0.0375302	0.0193445	0.202806	0.145931	-0.1423	0.0938427	0.83828	0.663894	0.992037	0.99977	0.910058	0.999333
CCNYL1	sp|Q8N7R7-2|CCYL1_HUMAN	Q8N7R7-2	Isoform 2 of Cyclin-Y-like protein 1		6.5908	4.19336			13.9112	1.89015			0.00446656	0.760286
CCP110	sp|O43303-2|CP110_HUMAN	O43303-2	Isoform 2 of Centriolar coiled-coil protein of 110 kDa	-0.0825968	-0.0817795	-0.00301321	-0.00383045	-0.306039	-0.343457	-0.0103645	-0.0187406	0.975187	0.99977	0.998243	0.999333
CCS	sp|O14618|CCS_HUMAN	O14618	Copper chaperone for superoxide dismutase	0.173647	1.93343	-0.451142	-2.21093	0.931479	2.74971	-1.78228	-3.22766	0.934574	0.637609	0.774197	0.999333
CCT2	sp|P78371|TCPB_HUMAN	P78371	T-complex protein 1 subunit beta	-0.0294243	0.172325	-0.0322746	-0.234024	-0.169649	0.633541	-0.202003	-0.859873	0.986683	0.99977	0.979305	0.999333
CCT3	sp|P49368|TCPG_HUMAN	P49368	T-complex protein 1 subunit gamma	-0.097779	-0.0306586	-0.0256153	-0.0927357	-0.640549	-0.124346	-0.131816	-0.446686	0.947664	0.99977	0.987975	0.999333
CCT4	sp|P50991|TCPD_HUMAN	P50991	T-complex protein 1 subunit delta	-0.00767626	0.0689932	-0.12439	-0.20106	-0.0434821	0.276688	-0.715753	-0.829255	0.996933	0.99977	0.918395	0.999333
CCT5	sp|P48643|TCPE_HUMAN	P48643	T-complex protein 1 subunit epsilon	-0.012238	0.172101	-0.0905703	-0.274909	-0.0672108	0.626344	-0.562846	-0.983573	0.995015	0.99977	0.928625	0.999333
CCT6A	sp|P40227|TCPZ_HUMAN	P40227	T-complex protein 1 subunit zeta	0.0849339	0.209901	-0.184631	-0.309598	0.43287	0.622121	-1.02655	-0.908988	0.96876	0.99977	0.883087	0.999333
CCT7	sp|Q99832|TCPH_HUMAN	Q99832	T-complex protein 1 subunit eta	-0.10871	0.212629	-0.167451	-0.48879	-0.514753	0.548956	-0.774938	-1.28303	0.964706	0.99977	0.91542	0.999333
CCT8	sp|P50990|TCPQ_HUMAN	P50990	T-complex protein 1 subunit theta	-0.145314	0.0744575	0.00763214	-0.21214	-0.68035	0.285688	0.0387184	-0.801543	0.947138	0.99977	0.997542	0.999333
CCZ1B	sp|P86790|CCZ1B_HUMAN	P86790	Vacuolar fusion protein CCZ1 homolog B	0.115561	0.642224	0.0033245	-0.523338	0.516896	0.866437	0.00972773	-0.747263	0.964706	0.99977	0.998243	0.999333
CD151	sp|P48509|CD151_HUMAN	P48509	CD151 antigen	-1.57503	-0.594058	1.33093	0.349956	-2.36382	-1.14185	1.6917	1.0551	0.691064	0.99977	0.776414	0.999333
CD200	sp|P41217-2|OX2G_HUMAN	P41217-2	Isoform 2 of OX-2 membrane glycoprotein	-0.0569373	-0.16864	0.218113	0.329816	-0.168331	-0.50977	0.72926	0.917185	0.986759	0.99977	0.918395	0.999333
CD276	sp|Q5ZPR3-3|CD276_HUMAN	Q5ZPR3-3	Isoform 3 of CD276 antigen	0.129462	0.130062	0.129573	0.128974	0.533395	0.554687	0.718986	0.470499	0.962877	0.99977	0.918395	0.999333
CD2BP2	sp|O95400|CD2B2_HUMAN	O95400	CD2 antigen cytoplasmic tail-binding protein 2	-0.368719	0.407127	0.300706	-0.475141	-1.75332	0.899579	1.29226	-1.0802	0.805982	0.99977	0.842545	0.999333
CD46	sp|P15529-10|MCP_HUMAN	P15529-10	Isoform 2 of Membrane cofactor protein	1.89212	1.65119	0.135886		3.22595	3.05168	0.6763		0.526207	0.525856	0.922505
CD47	sp|Q08722|CD47_HUMAN	Q08722	Leukocyte surface antigen CD47	-1.29672	-1.40018		-0.103427	-2.95605	-1.70351		-0.410424	0.609488	0.99977		0.999333
CD59	sp|P13987-2|CD59_HUMAN	P13987-2	Isoform 2 of CD59 glycoprotein	0.0649927	0.0588901	0.281609	0.287712	0.277474	0.214017	1.18444	1.08577	0.97847	0.99977	0.857381	0.999333
CD63	sp|P08962-2|CD63_HUMAN	P08962-2	Isoform 2 of CD63 antigen	-0.549435	-0.0035173	0.641518	0.0955996	-1.23968	-0.00800637	1.23544	0.271614	0.886527	0.99977	0.842545	0.999333
CD81	sp|P60033|CD81_HUMAN	P60033	CD81 antigen	-0.0523985	-0.197856	-0.0731281	0.0723294	-0.213535	-0.652217	-0.237219	0.305143	0.983362	0.99977	0.974851	0.999333
CD99	sp|P14209-3|CD99_HUMAN	P14209-3	Isoform 3 of CD99 antigen	0.212536	0.102276	-0.208694	-0.0984341	0.255535	0.404361	-0.265169	-0.272977	0.97847	0.99977	0.972127	0.999333
CD99L2	sp|Q8TCZ2-2|C99L2_HUMAN	Q8TCZ2-2	Isoform 2 of CD99 antigen-like protein 2	-0.0830264	0.0854289	0.499878	0.331423	-0.346605	0.273654	2.18198	1.05688	0.97132	0.99977	0.732312	0.999333
CDC16	sp|Q13042|CDC16_HUMAN	Q13042	Cell division cycle protein 16 homolog	-0.0754396	0.096405	0.0625317	-0.109313	-0.441736	0.384909	0.290258	-0.53007	0.96876	0.99977	0.967911	0.999333
CDC20	sp|Q12834|CDC20_HUMAN	Q12834	Cell division cycle protein 20 homolog	-0.486164	0.159194	1.04109	0.395731	-1.85678	0.438852	3.5069	1.19088	0.772129	0.99977	0.537193	0.999333
CDC23	sp|Q9UJX2|CDC23_HUMAN	Q9UJX2	Cell division cycle protein 23 homolog	-0.16589	-0.0670923	0.21084	0.112042	-0.587351	-0.160472	0.450039	0.537733	0.95451	0.99977	0.943362	0.999333
CDC25C	sp|P30307-2|MPIP3_HUMAN	P30307-2	Isoform 2 of M-phase inducer phosphatase 3	-0.744811	1.83816	0.982135	-1.60083	-1.15768	4.46382	2.12355	-2.69255	0.899875	0.167362	0.739727	0.999333
CDC27	sp|P30260-2|CDC27_HUMAN	P30260-2	Isoform 2 of Cell division cycle protein 27 homolog	-0.340542	-0.142285	0.0503609	-0.147897	-1.45644	-0.530441	0.223305	-0.553289	0.847466	0.99977	0.975508	0.999333
CDC34	sp|P49427|UB2R1_HUMAN	P49427	Ubiquitin-conjugating enzyme E2 R1	-0.226275	0.0485537	0.30323	0.0284007	-1.0419	0.170623	1.26414	0.109334	0.913052	0.99977	0.842545	0.999333
CDC37	sp|Q16543|CDC37_HUMAN	Q16543	Hsp90 co-chaperone Cdc37	-0.265427	-0.0863442	0.144135	-0.0349485	-1.21962	-0.309059	0.779181	-0.119024	0.886527	0.99977	0.91542	0.999333
CDC37L1	sp|Q7L3B6|CD37L_HUMAN	Q7L3B6	Hsp90 co-chaperone Cdc37-like 1	0.0245563	0.475883	0.104217	-0.34711	0.129286	1.08338	0.460643	-0.825977	0.992701	0.99977	0.943362	0.999333
CDC40	sp|O60508|PRP17_HUMAN	O60508	Pre-mRNA-processing factor 17	0.399416	-0.23381	-0.265386	0.36784	0.986142	-0.631282	-1.08561	0.765449	0.924006	0.99977	0.870492	0.999333
CDC42	sp|P60953-1|CDC42_HUMAN;sp|P60953|CDC42_HUMAN	P60953-1;P60953	Isoform 1 of Cell division control protein 42 homolog;Cell division control protein 42 homolog	-0.263735	0.273824	0.0498735	-0.487685	-1.49057	0.569917	0.25176	-1.03591	0.842867	0.99977	0.974193	0.999333
CDC42BPA	sp|Q5VT25-2|MRCKA_HUMAN	Q5VT25-2	Isoform 2 of Serine/threonine-protein kinase MRCK alpha	-1.87533	-1.96021		0.14329	-2.27114	-2.38079		0.352843	0.700732	0.75001		0.999333
CDC42BPB	sp|Q9Y5S2|MRCKB_HUMAN	Q9Y5S2	Serine/threonine-protein kinase MRCK beta	-0.111705	-0.104799	0.12514	0.118233	-0.748808	-0.470862	0.815409	0.564744	0.941785	0.99977	0.91542	0.999333
CDC42EP4	sp|Q9H3Q1|BORG4_HUMAN	Q9H3Q1	Cdc42 effector protein 4	-0.289216	0.695968	0.263868	-0.721316	-0.542601	0.752709	0.422996	-0.824003	0.962479	0.99977	0.947563	0.999333
CDC5L	sp|Q99459|CDC5L_HUMAN	Q99459	Cell division cycle 5-like protein	-0.217312	-0.0322828	0.219868	0.0348396	-0.835009	-0.137349	0.954542	0.137068	0.941785	0.99977	0.894177	0.999333
CDC7	sp|O00311|CDC7_HUMAN	O00311	Cell division cycle 7-related protein kinase	-0.148141	0.187667	0.582651	0.246843	-0.399473	0.620107	1.67261	0.768301	0.97132	0.99977	0.776414	0.999333
CDC73	sp|Q6P1J9|CDC73_HUMAN	Q6P1J9	Parafibromin	-0.0829105	0.29621	0.100249	-0.278872	-0.318134	0.658645	0.564633	-0.576798	0.973546	0.99977	0.928625	0.999333
CDCA2	sp|Q69YH5|CDCA2_HUMAN	Q69YH5	Cell division cycle-associated protein 2	-2.69473	-0.269224	2.52225	0.0967505	-2.96827	-0.903256	2.77986	0.322471	0.609488	0.99977	0.688895	0.999333
CDCA3	sp|Q99618|CDCA3_HUMAN	Q99618	Cell division cycle-associated protein 3		2.97403	2.30541			7.67995	2.87827			0.0260138	0.679566
CDCA5	sp|Q96FF9|CDCA5_HUMAN	Q96FF9	Sororin	-1.65765	0.0713977	1.77473	0.0456818	-1.46509	0.188957	1.57019	0.118455	0.847466	0.99977	0.809671	0.999333
CDCA8	sp|Q53HL2|BOREA_HUMAN	Q53HL2	Borealin	-2.02713	0.022853	2.03119	-0.0187907	-2.26345	0.0692477	2.25151	-0.0598667	0.700732	0.99977	0.729817	0.999333
CDH2	sp|P19022-2|CADH2_HUMAN	P19022-2	Isoform 2 of Cadherin-2	-0.458956	0.0645337	0.466659	-0.0568312	-2.58413	0.157978	2.78374	-0.138962	0.678716	0.99977	0.688895	0.999333
CDH6	sp|P55285|CADH6_HUMAN	P55285	Cadherin-6		1.95529	2.63191			2.13219	7.23141			0.83878	0.0470045
CDIPT	sp|O14735-3|CDIPT_HUMAN	O14735-3	Isoform 3 of CDP-diacylglycerol--inositol 3-phosphatidyltransferase	0.0857976	-0.541885	-0.420355	0.207328	0.388656	-1.5259	-1.12658	1.04575	0.97132	0.99977	0.865573	0.999333
CDK1	sp|P06493|CDK1_HUMAN	P06493	Cyclin-dependent kinase 1	8.56998e-05	0.0335436	0.222115	0.188657	0.000199054	0.071314	0.481608	0.427439	0.999848	0.99977	0.938958	0.999333
CDK11B	sp|P21127-2|CD11B_HUMAN	P21127-2	Isoform SV1 of Cyclin-dependent kinase 11B	-0.0975833	-0.280808	0.11169	0.294914	-0.650507	-0.94204	0.70529	1.02657	0.947138	0.99977	0.918395	0.999333
CDK12	sp|Q9NYV4-2|CDK12_HUMAN	Q9NYV4-2	Isoform 2 of Cyclin-dependent kinase 12	0.324158	0.219723	-0.24768	-0.143245	1.73419	0.652948	-0.795635	-0.625152	0.80668	0.99977	0.91542	0.999333
CDK13	sp|Q14004-2|CDK13_HUMAN	Q14004-2	Isoform 2 of Cyclin-dependent kinase 13	-0.00510929	0.20132	0.11002	-0.0964091	-0.0261203	0.586726	0.335778	-0.429022	0.997651	0.99977	0.964613	0.999333
CDK16	sp|Q00536-2|CDK16_HUMAN	Q00536-2	Isoform 2 of Cyclin-dependent kinase 16	-0.166128	0.0522242	0.00878199	-0.20957	-1.17125	0.194489	0.0401448	-1.01894	0.898225	0.99977	0.997542	0.999333
CDK17	sp|Q00537-2|CDK17_HUMAN	Q00537-2	Isoform 2 of Cyclin-dependent kinase 17
CDK2	sp|P24941|CDK2_HUMAN	P24941	Cyclin-dependent kinase 2	0.185597	0.027992	-0.0147422	0.142863	0.415794	0.0515546	-0.0231664	0.441235	0.969092	0.99977	0.997576	0.999333
CDK2AP1	sp|O14519|CDKA1_HUMAN	O14519	Cyclin-dependent kinase 2-associated protein 1	-0.885944	-0.0204061	1.00164	0.136097	-1.19956	-0.0407363	1.14573	0.608184	0.890235	0.99977	0.861478	0.999333
CDK4	sp|P11802|CDK4_HUMAN	P11802	Cyclin-dependent kinase 4	-0.115513	0.140537	0.128367	-0.127683	-0.56555	0.425033	0.458648	-0.47593	0.96136	0.99977	0.943362	0.999333
CDK5	sp|Q00535|CDK5_HUMAN	Q00535	Cyclin-dependent kinase 5	-0.022725	-0.173295	0.0173603	0.167931	-0.124299	-0.592808	0.075788	0.664122	0.993426	0.99977	0.994998	0.999333
CDK5RAP1	sp|Q96SZ6-2|CK5P1_HUMAN	Q96SZ6-2	Isoform 2 of Mitochondrial tRNA methylthiotransferase CDK5RAP1	0.177525	0.613961	0.0860768	-0.350359	0.687982	1.63992	0.450006	-0.862868	0.947138	0.99977	0.943362	0.999333
CDK5RAP2	sp|Q96SN8-2|CK5P2_HUMAN	Q96SN8-2	Isoform 2 of CDK5 regulatory subunit-associated protein 2	-1.14119	-0.929278		0.243745	-1.75767	-1.68206		0.926015	0.804656	0.99977		0.999333
CDK5RAP3	sp|Q96JB5|CK5P3_HUMAN	Q96JB5	CDK5 regulatory subunit-associated protein 3	0.147979	-0.187103	-0.125245	0.209838	0.796743	-0.724246	-0.603693	0.897575	0.941785	0.99977	0.928625	0.999333
CDK6	sp|Q00534|CDK6_HUMAN	Q00534	Cyclin-dependent kinase 6	-0.207981	0.143786	0.206208	-0.145559	-0.634081	0.38764	0.719819	-0.3658	0.948455	0.99977	0.918395	0.999333
CDK7	sp|P50613|CDK7_HUMAN	P50613	Cyclin-dependent kinase 7		0.196257	1.8771	2.18012		0.745907	2.15142	2.52084		0.99977	0.736738	0.999333
CDK8	sp|P49336-2|CDK8_HUMAN	P49336-2	Isoform 2 of Cyclin-dependent kinase 8
CDK9	sp|P50750-2|CDK9_HUMAN	P50750-2	Isoform 2 of Cyclin-dependent kinase 9	-0.192878	0.0634058	0.113799	-0.142485	-1.11156	0.290959	0.562878	-0.783668	0.903585	0.99977	0.928625	0.999333
CDKAL1	sp|Q5VV42-2|CDKAL_HUMAN	Q5VV42-2	Isoform 2 of Threonylcarbamoyladenosine tRNA methylthiotransferase	1.21823	0.407173	0.35123	1.16229	2.31213	0.907323	0.905459	2.0619	0.695423	0.99977	0.89957	0.999333
CDKN1B	sp|P46527|CDN1B_HUMAN	P46527	Cyclin-dependent kinase inhibitor 1B	-0.203099	0.256444	0.0627423	-0.396801	-0.651112	0.537572	0.352385	-0.741279	0.947138	0.99977	0.962981	0.999333
CDKN1C	sp|P49918-2|CDN1C_HUMAN	P49918-2	Isoform Short of Cyclin-dependent kinase inhibitor 1C	0.15202	1.21669	0.13305	-0.931621	0.379766	1.64138	0.197021	-1.76138	0.97132	0.99977	0.981819	0.999333
CDKN2A	sp|P42771-2|CDN2A_HUMAN	P42771-2	Isoform 2 of Cyclin-dependent kinase inhibitor 2A	0.283703	-0.59222	-0.776613	0.0993098	0.599828	-1.02126	-1.51093	0.181455	0.952902	0.99977	0.819103	0.999333
CDKN2AIP	sp|Q9NXV6|CARF_HUMAN	Q9NXV6	CDKN2A-interacting protein	-0.181821	-0.0281256	0.150744	-0.00295127	-0.613831	-0.112517	0.531339	-0.011558	0.949508	0.99977	0.930894	0.999333
CDKN2AIPNL	sp|Q96HQ2|C2AIL_HUMAN	Q96HQ2	CDKN2AIP N-terminal-like protein	-2.2577	-0.324526	2.00979	0.0766228	-2.9044	-0.751662	2.38967	0.252923	0.628905	0.99977	0.728299	0.999333
CDR2L	sp|Q86X02|CDR2L_HUMAN	Q86X02	Cerebellar degeneration-related protein 2-like	-1.61961			-0.877548	-2.98328			-1.76721	0.609488			0.999333
CDS2	sp|O95674|CDS2_HUMAN	O95674	Phosphatidate cytidylyltransferase 2	-0.0836329	-0.114204	-0.0283271	0.00224438	-0.346735	-0.364475	-0.0897582	0.00945714	0.97132	0.99977	0.994037	0.999333
CDV3	sp|Q9UKY7|CDV3_HUMAN	Q9UKY7	Protein CDV3 homolog	-0.640378	0.507041	0.80024	-0.347179	-1.09644	1.365	1.69331	-0.701208	0.906057	0.99977	0.776414	0.999333
CDYL	sp|Q9Y232-2|CDYL_HUMAN	Q9Y232-2	Isoform 2 of Chromodomain Y-like protein	0.0601823	-3.40798	-2.90445	0.563706	0.284737	-5.81354	-10.1454	1.01405	0.97847	0.0653561	0.0161843	0.999333
CEBPZ	sp|Q03701|CEBPZ_HUMAN	Q03701	CCAAT/enhancer-binding protein zeta	0.141985	-0.00403812	-0.0845198	0.0615028	1.0328	-0.0167594	-0.600616	0.267613	0.914028	0.99977	0.928625	0.999333
CECR2	sp|Q9BXF3-3|CECR2_HUMAN	Q9BXF3-3	Isoform C of Cat eye syndrome critical region protein 2	0.252463	0.223544	-0.773208	-0.744289	0.405546	0.661745	-2.90195	-1.17002	0.97132	0.99977	0.677463	0.999333
CELF1	sp|Q92879-4|CELF1_HUMAN	Q92879-4	Isoform 4 of CUGBP Elav-like family member 1	0.0758451	-0.124855	-0.0990644	0.101636	0.522325	-0.575786	-0.629042	0.514382	0.964706	0.99977	0.928625	0.999333
CELF2	sp|O95319-2|CELF2_HUMAN	O95319-2	Isoform 2 of CUGBP Elav-like family member 2	0.0441672	-0.0748929	0.141795	0.260855	0.205861	-0.337699	0.737237	1.13157	0.983362	0.99977	0.918395	0.999333
CELF3	sp|Q5SZQ8-2|CELF3_HUMAN	Q5SZQ8-2	Isoform 2 of CUGBP Elav-like family member 3	-0.0118649	-0.389867	-0.314586	0.0634156	-0.032579	-0.911619	-0.749198	0.169153	0.997373	0.99977	0.918056	0.999333
CELF5	sp|Q8N6W0-2|CELF5_HUMAN	Q8N6W0-2	Isoform 2 of CUGBP Elav-like family member 5	-0.409692	-0.413086	0.647339	0.650732	-1.1413	-0.841747	1.72427	1.36146	0.901869	0.99977	0.776414	0.999333
CELSR2	sp|Q9HCU4|CELR2_HUMAN	Q9HCU4	Cadherin EGF LAG seven-pass G-type receptor 2	-0.0183698	-0.332574	-0.218944	0.0952604	-0.0742725	-0.989051	-0.621859	0.418905	0.994692	0.99977	0.928625	0.999333
CELSR3	sp|Q9NYQ7-2|CELR3_HUMAN	Q9NYQ7-2	Isoform 2 of Cadherin EGF LAG seven-pass G-type receptor 3	0.0501798	-0.206596	-0.0381548	0.21862	0.212028	-0.894398	-0.182529	0.889186	0.983362	0.99977	0.985028	0.999333
CEMIP2	sp|Q9UHN6|CEIP2_HUMAN	Q9UHN6	Cell surface hyaluronidase	0.0425209	-0.107637	-0.103078	0.04708	0.261711	-0.383373	-0.601506	0.175436	0.97847	0.99977	0.928625	0.999333
CEND1	sp|Q8N111|CEND_HUMAN	Q8N111	Cell cycle exit and neuronal differentiation protein 1	-0.186043	-0.28225	0.17763	0.273836	-0.761206	-0.913109	0.613766	1.0371	0.941785	0.99977	0.928625	0.999333
CENPA	sp|P49450|CENPA_HUMAN	P49450	Histone H3-like centromeric protein A	0.404113	0.185897	0.0781326	0.296349	1.10475	0.408872	0.172575	0.793915	0.903585	0.99977	0.985517	0.999333
CENPB	sp|P07199|CENPB_HUMAN	P07199	Major centromere autoantigen B	1.6863	-0.146149	-0.0740627	1.75839	2.57956	-0.349857	-0.270747	2.48842	0.678758	0.99977	0.97051	0.999333
CENPE	sp|Q02224-3|CENPE_HUMAN	Q02224-3	Isoform 3 of Centromere-associated protein E	-2.62018	2.19031	2.55805	-2.25244	-1.60614	1.73734	1.53831	-1.82404	0.825836	0.99977	0.815095	0.999333
CENPF	sp|P49454|CENPF_HUMAN	P49454	Centromere protein F	-0.759775	-0.0913225	1.04059	0.372139	-0.816402	-0.238655	1.27596	0.644593	0.941785	0.99977	0.842545	0.999333
CENPH	sp|Q9H3R5|CENPH_HUMAN	Q9H3R5	Centromere protein H	-0.852442	0.611049	1.25467	-0.208823	-0.915383	0.974103	1.25991	-0.392227	0.936577	0.99977	0.842545	0.999333
CENPM	sp|Q9NSP4|CENPM_HUMAN	Q9NSP4	Centromere protein M		1.17533	1.37221			1.77557	2.06003			0.981684	0.747163
CENPV	sp|Q7Z7K6-3|CENPV_HUMAN;sp|Q7Z7K6|CENPV_HUMAN	Q7Z7K6-3;Q7Z7K6	Isoform 3 of Centromere protein V;Centromere protein V	0.0972186	-0.0024671	0.0637073	0.163393	0.58217	-0.00940206	0.265427	0.846981	0.956123	0.99977	0.972084	0.999333
CEP131	sp|Q9UPN4-2|CP131_HUMAN	Q9UPN4-2	Isoform 2 of Centrosomal protein of 131 kDa		0.674756	1.17631			2.29756	3.22936			0.778402	0.608184
CEP164	sp|Q9UPV0-2|CE164_HUMAN	Q9UPV0-2	Isoform 2 of Centrosomal protein of 164 kDa	1.47832	-0.756749	-0.0240641	2.211	2.55984	-1.50212	-0.0954941	3.11722	0.678758	0.99977	0.993709	0.999333
CEP170	sp|Q5SW79-2|CE170_HUMAN;sp|Q5SW79|CE170_HUMAN	Q5SW79-2;Q5SW79	Isoform 2 of Centrosomal protein of 170 kDa;Centrosomal protein of 170 kDa	-0.318698	0.0527626	0.40306	0.0315994	-1.73561	0.255803	2.1355	0.165994	0.80668	0.99977	0.736738	0.999333
CEP170B	sp|Q9Y4F5-2|C170B_HUMAN	Q9Y4F5-2	Isoform 2 of Centrosomal protein of 170 kDa protein B
CEP250	sp|Q9BV73-2|CP250_HUMAN	Q9BV73-2	Isoform 2 of Centrosome-associated protein CEP250	2.21503	0.484751	-0.314047	1.41623	1.91965	0.927727	-0.464595	1.35908	0.760971	0.99977	0.94315	0.999333
CEP350	sp|Q5VT06|CE350_HUMAN	Q5VT06	Centrosome-associated protein 350	0.262555	2.34375	0.0715561	-2.00964	0.800775	2.50655	0.28356	-2.09243	0.941785	0.715586	0.968766	0.999333
CEP41	sp|Q9BYV8|CEP41_HUMAN	Q9BYV8	Centrosomal protein of 41 kDa	0.0128736	0.275443	0.119899	-0.14267	0.0686843	0.928612	0.656556	-0.487259	0.994848	0.99977	0.92582	0.999333
CEP43	sp|O95684-2|CEP43_HUMAN	O95684-2	Isoform 2 of Centrosomal protein 43	0.0721103	0.619382	0.112041	-0.435231	0.180354	1.4127	0.220965	-1.37141	0.985892	0.99977	0.976313	0.999333
CEP68	sp|Q76N32-2|CEP68_HUMAN	Q76N32-2	Isoform 2 of Centrosomal protein of 68 kDa		-1.22651		1.06205		-1.8025		1.86137		0.975827		0.999333
CEP85	sp|Q6P2H3-2|CEP85_HUMAN	Q6P2H3-2	Isoform 2 of Centrosomal protein of 85 kDa	-2.71488	0.770294	2.78753	-0.69764	-1.91388	2.01355	1.92985	-2.38814	0.760971	0.894595	0.752876	0.999333
CEP97	sp|Q8IW35-2|CEP97_HUMAN	Q8IW35-2	Isoform 2 of Centrosomal protein of 97 kDa	-0.115308	-0.256219	0.0593427	0.200254	-0.733996	-0.80468	0.356734	0.650171	0.941785	0.99977	0.962804	0.999333
CEPT1	sp|Q9Y6K0|CEPT1_HUMAN	Q9Y6K0	Choline/ethanolaminephosphotransferase 1	0.22692	-0.696219	-0.518144	0.404996	0.941283	-1.40978	-1.06301	1.46265	0.931589	0.99977	0.877009	0.999333
CERK	sp|Q8TCT0|CERK1_HUMAN	Q8TCT0	Ceramide kinase	-2.64624	-3.77784		0.20226	-1.99302	-10.8465		0.519778	0.741597	0.00669764		0.999333
CERS1	sp|P27544-2|CERS1_HUMAN	P27544-2	Isoform 2 of Ceramide synthase 1	-0.127685	-0.510315	-0.331643	0.0509871	-0.441507	-2.11954	-1.55692	0.170691	0.96876	0.849519	0.811368	0.999333
CERS2	sp|Q96G23|CERS2_HUMAN	Q96G23	Ceramide synthase 2	0.0773159	-0.0759693	0.0839805	0.237266	0.402556	-0.269067	0.356592	0.980389	0.97132	0.99977	0.962804	0.999333
CERS4	sp|Q9HA82|CERS4_HUMAN	Q9HA82	Ceramide synthase 4	0.431619	-0.375528	-0.70141	0.105737	1.80269	-0.792222	-2.30911	0.242191	0.79574	0.99977	0.729817	0.999333
CERS5	sp|Q8N5B7|CERS5_HUMAN	Q8N5B7	Ceramide synthase 5	-1.09967	-0.641926		-0.000423533	-2.42113	-1.45515		-0.000776383	0.687698	0.99977		0.999856
CERS6	sp|Q6ZMG9-2|CERS6_HUMAN	Q6ZMG9-2	Isoform 2 of Ceramide synthase 6	-0.00682347	-0.343973	-0.916126	-0.578977	-0.0312029	-1.07379	-3.09083	-2.32441	0.997373	0.99977	0.634311	0.999333
CERT1	sp|Q9Y5P4-2|CERT_HUMAN	Q9Y5P4-2	Isoform 2 of Ceramide transfer protein	0.244675	-0.378304	-0.383888	0.239091	1.38521	-1.48492	-1.96383	1.02708	0.866165	0.99977	0.752876	0.999333
CETN2	sp|P41208|CETN2_HUMAN	P41208	Centrin-2	0.109285	0.116324	0.15548	0.148441	0.286914	0.321625	0.378542	0.455276	0.97847	0.99977	0.959018	0.999333
CETN3	sp|O15182|CETN3_HUMAN	O15182	Centrin-3	-0.0115268	0.1771	-0.0905118	-0.279139	-0.0311409	0.420588	-0.183095	-1.01176	0.997373	0.99977	0.98487	0.999333
CFAP20	sp|Q9Y6A4|CFA20_HUMAN	Q9Y6A4	Cilia- and flagella-associated protein 20	-0.0232923	-0.0667369	0.00212858	0.0455732	-0.0819208	-0.190265	0.00544941	0.196727	0.994692	0.99977	0.999172	0.999333
CFAP298	sp|P57076|CF298_HUMAN	P57076	Cilia- and flagella-associated protein 298	-0.417428	0.0210868	0.513001	0.0744856	-1.12585	0.0766047	1.33692	0.296217	0.902026	0.99977	0.842332	0.999333
CFAP36	sp|Q96G28|CFA36_HUMAN	Q96G28	Cilia- and flagella-associated protein 36	0.383769	0.136515	-0.416749	-0.169495	1.90377	0.431047	-2.2654	-0.528421	0.760971	0.99977	0.729817	0.999333
CFB	sp|P00751|CFAB_HUMAN	P00751	Complement factor B	2.18227		-1.80437		2.10459		-1.59397		0.731042		0.803133
CFDP1	sp|Q9UEE9|CFDP1_HUMAN	Q9UEE9	Craniofacial development protein 1	-0.0990456	0.390536	-0.168673	-0.658254	-0.359993	1.06176	-0.582729	-1.86315	0.97132	0.99977	0.928625	0.999333
CFL1	sp|P23528|COF1_HUMAN	P23528	Cofilin-1	0.0345755	0.184889	-0.0915095	-0.241823	0.211898	0.754371	-0.59138	-1.00231	0.983362	0.99977	0.928625	0.999333
CFL2	sp|Q9Y281|COF2_HUMAN	Q9Y281	Cofilin-2	-0.0880644	0.369036	0.200831	-0.256269	-0.484174	1.44833	0.935129	-1.16181	0.965576	0.99977	0.894693	0.999333
CGGBP1	sp|Q9UFW8|CGBP1_HUMAN	Q9UFW8	CGG triplet repeat-binding protein 1	-0.0914361	-0.219935	0.116569	0.245067	-0.58628	-0.646689	0.436391	0.935027	0.95479	0.99977	0.94578	0.999333
CHAF1A	sp|Q13111|CAF1A_HUMAN	Q13111	Chromatin assembly factor 1 subunit A	-0.483927	-0.105087	0.556405	0.177566	-1.5115	-0.338577	1.62797	0.628923	0.840506	0.99977	0.791012	0.999333
CHAF1B	sp|Q13112|CAF1B_HUMAN	Q13112	Chromatin assembly factor 1 subunit B	0.416212	0.331332	-0.222786	-0.137906	1.06019	0.720039	-0.437088	-0.410803	0.912239	0.99977	0.94578	0.999333
CHAMP1	sp|Q96JM3|CHAP1_HUMAN	Q96JM3	Chromosome alignment-maintaining phosphoprotein 1	0.0727033	-0.185512	0.0385041	0.296719	0.427026	-0.887078	0.250454	1.41263	0.96876	0.99977	0.974425	0.999333
CHAT	sp|P28329-2|CLAT_HUMAN	P28329-2	Isoform S of Choline O-acetyltransferase	0.0267833	-0.292026	-0.0733559	0.245453	0.0709855	-0.686435	-0.161901	0.705938	0.994848	0.99977	0.985591	0.999333
CHCHD1	sp|Q96BP2|CHCH1_HUMAN	Q96BP2	Coiled-coil-helix-coiled-coil-helix domain-containing protein 1	-1.74409	-0.615214	1.59682	0.467942	-2.36061	-1.06133	2.05883	0.873539	0.691064	0.99977	0.747163	0.999333
CHCHD3	sp|Q9NX63|MIC19_HUMAN	Q9NX63	MIC	0.00537953	-0.151666	0.254548	0.411593	0.0237993	-0.68901	1.17935	1.87391	0.997651	0.99977	0.858855	0.999333
CHCHD4	sp|Q8N4Q1-2|MIA40_HUMAN	Q8N4Q1-2	Isoform 2 of Mitochondrial intermembrane space import and assembly protein 40	-0.176703	-0.119263	0.414225	0.356785	-0.758348	-0.564749	1.94029	1.62449	0.941785	0.99977	0.752876	0.999333
CHCHD5	sp|Q9BSY4-2|CHCH5_HUMAN	Q9BSY4-2	Isoform 2 of Coiled-coil-helix-coiled-coil-helix domain-containing protein 5	-0.03678	0.121945	0.212034	0.0533089	-0.117258	0.310605	0.449757	0.276463	0.994429	0.99977	0.943362	0.999333
CHCHD6	sp|Q9BRQ6|MIC25_HUMAN	Q9BRQ6	MIC	0.00498856	-0.11254	0.210129	0.327657	0.0259941	-0.525974	1.21593	1.49981	0.997651	0.99977	0.847719	0.999333
CHD1	sp|O14646-2|CHD1_HUMAN	O14646-2	Isoform 2 of Chromodomain-helicase-DNA-binding protein 1	0.18399	0.155768	-0.0215631	0.00665842	1.15341	0.617075	-0.129539	0.0278055	0.899875	0.99977	0.988148	0.999333
CHD1L	sp|Q86WJ1-2|CHD1L_HUMAN	Q86WJ1-2	Isoform 2 of Chromodomain-helicase-DNA-binding protein 1-like	0.0279715	1.65533	-0.361591	-1.98895	0.0769645	1.9682	-1.41008	-2.26078	0.994692	0.914094	0.834441	0.999333
CHD2	sp|O14647|CHD2_HUMAN	O14647	Chromodomain-helicase-DNA-binding protein 2	0.298687	-0.121324	-0.274305	0.145706	1.7263	-0.555796	-1.75021	0.664249	0.807779	0.99977	0.776414	0.999333
CHD3	sp|Q12873-2|CHD3_HUMAN	Q12873-2	Isoform 2 of Chromodomain-helicase-DNA-binding protein 3	-0.0201042	-0.0809761	0.0536392	0.114511	-0.116816	-0.378745	0.295286	0.586889	0.994429	0.99977	0.967888	0.999333
CHD4	sp|Q14839-2|CHD4_HUMAN	Q14839-2	Isoform 2 of Chromodomain-helicase-DNA-binding protein 4	-0.00659646	-0.0104382	-0.0598406	-0.0559988	-0.0406379	-0.0510826	-0.353467	-0.299224	0.996933	0.99977	0.962973	0.999333
CHD7	sp|Q9P2D1|CHD7_HUMAN	Q9P2D1	Chromodomain-helicase-DNA-binding protein 7	0.251365	-0.24469	-0.277476	0.218579	1.50613	-0.723338	-1.59552	0.663061	0.842826	0.99977	0.802752	0.999333
CHD8	sp|Q9HCK8|CHD8_HUMAN	Q9HCK8	Chromodomain-helicase-DNA-binding protein 8	-0.355288	0.0186126	0.34546	-0.0284402	-1.61262	0.0597029	1.10255	-0.130241	0.825836	0.99977	0.868093	0.999333
CHD9	sp|Q3L8U1-2|CHD9_HUMAN	Q3L8U1-2	Isoform 2 of Chromodomain-helicase-DNA-binding protein 9	0.184349	-1.26176	-0.793206	0.652903	0.160905	-2.63601	-0.889291	0.774146	0.988269	0.676152	0.901918	0.999333
CHEK1	sp|O14757-3|CHK1_HUMAN	O14757-3	Isoform 3 of Serine/threonine-protein kinase Chk1	0.609062	-0.237029	-0.154108	0.691984	2.08228	-0.511107	-0.657059	1.40827	0.731042	0.99977	0.92582	0.999333
CHEK2	sp|O96017-9|CHK2_HUMAN	O96017-9	Isoform 9 of Serine/threonine-protein kinase Chk2	1.57369	2.48536	0.140049		2.31129	7.62338	0.599978		0.695423	0.0264865	0.928625
CHERP	sp|Q8IWX8|CHERP_HUMAN	Q8IWX8	Calcium homeostasis endoplasmic reticulum protein	0.0269362	-0.184973	-0.139971	0.0719389	0.188635	-0.884007	-0.904955	0.379555	0.985433	0.99977	0.89957	0.999333
CHFR	sp|Q96EP1-2|CHFR_HUMAN	Q96EP1-2	Isoform 2 of E3 ubiquitin-protein ligase CHFR	-0.701118			-1.3631	-1.02771			-2.69639	0.916799			0.999333
CHGA	sp|P10645|CMGA_HUMAN	P10645	Chromogranin-A	-0.772057	-0.244568	0.575652	0.048164	-3.62139	-0.886432	2.49081	0.189254	0.410336	0.99977	0.728299	0.999333
CHGB	sp|P05060|SCG1_HUMAN	P05060	Secretogranin-1	-0.438901	-0.410184	0.251942	0.223225	-1.20817	-0.799704	0.435438	0.815132	0.886527	0.99977	0.94578	0.999333
CHID1	sp|Q9BWS9|CHID1_HUMAN	Q9BWS9	Chitinase domain-containing protein 1	-0.0167728	-0.260091	-0.0471626	0.196155	-0.118882	-1.28205	-0.324433	1.04276	0.994222	0.99977	0.965175	0.999333
CHKA	sp|P35790|CHKA_HUMAN	P35790	Choline kinase alpha	-0.0512266	-0.215196	-0.214053	-0.0500833	-0.155149	-0.652289	-0.62853	-0.15901	0.988597	0.99977	0.928625	0.999333
CHKB	sp|Q9Y259|CHKB_HUMAN	Q9Y259	Choline/ethanolamine kinase		2.88749	2.10925			8.59253	2.49147			0.0179627	0.728299
CHML	sp|P26374|RAE2_HUMAN	P26374	Rab proteins geranylgeranyltransferase component A 2	0.532515	-0.157266	-0.528749	0.161032	2.45668	-0.460376	-2.3157	0.488836	0.686721	0.99977	0.729817	0.999333
CHMP1A	sp|Q9HD42|CHM1A_HUMAN	Q9HD42	Charged multivesicular body protein 1a	0.183457	-0.101972	-0.142914	0.142516	0.725183	-0.382818	-0.520863	0.599268	0.941785	0.99977	0.932455	0.999333
CHMP2A	sp|O43633|CHM2A_HUMAN	O43633	Charged multivesicular body protein 2a	0.326208	0.783621	-0.137687	-0.5951	1.19985	2.09736	-0.517874	-1.59263	0.890235	0.856467	0.93249	0.999333
CHMP3	sp|Q9Y3E7-2|CHMP3_HUMAN	Q9Y3E7-2	Isoform 2 of Charged multivesicular body protein 3	-0.308533	0.0673067	0.0420994	-0.33374	-1.01095	0.135641	0.103742	-0.789152	0.921008	0.99977	0.991305	0.999333
CHMP4A	sp|Q9BY43-2|CHM4A_HUMAN	Q9BY43-2	Isoform 2 of Charged multivesicular body protein 4a	-0.0779661	-0.175503	-0.15095	-0.0534129	-0.469228	-0.496441	-0.90021	-0.153488	0.967229	0.99977	0.89957	0.999333
CHMP4B	sp|Q9H444|CHM4B_HUMAN	Q9H444	Charged multivesicular body protein 4b	0.122144	0.156831	-0.122409	-0.157096	0.814821	0.630743	-0.586383	-0.805787	0.941785	0.99977	0.928625	0.999333
CHMP5	sp|Q9NZZ3|CHMP5_HUMAN	Q9NZZ3	Charged multivesicular body protein 5	-0.0953173	0.44548	0.203445	-0.337353	-0.227916	0.977237	0.531383	-0.699639	0.982857	0.99977	0.930894	0.999333
CHMP6	sp|Q96FZ7|CHMP6_HUMAN	Q96FZ7	Charged multivesicular body protein 6	0.0737983	-0.0587639	0.0310083	0.16357	0.522087	-0.261031	0.204132	0.785878	0.964706	0.99977	0.979078	0.999333
CHMP7	sp|Q8WUX9|CHMP7_HUMAN	Q8WUX9	Charged multivesicular body protein 7	0.136737	-0.151458	-0.27608	0.0121149	0.681777	-0.486715	-1.31644	0.0404669	0.947138	0.99977	0.842545	0.999333
CHN1	sp|P15882-3|CHIN_HUMAN	P15882-3	Isoform 3 of N-chimaerin	0.293094	0.263879	-0.0612033	-0.0319881	1.13008	0.845321	-0.315245	-0.0918995	0.902026	0.99977	0.967053	0.999333
CHORDC1	sp|Q9UHD1|CHRD1_HUMAN	Q9UHD1	Cysteine and histidine-rich domain-containing protein 1	-0.136721	0.067758	0.0512207	-0.153258	-0.727575	0.246296	0.219589	-0.659584	0.941785	0.99977	0.976469	0.999333
CHP1	sp|Q99653|CHP1_HUMAN	Q99653	Calcineurin B homologous protein 1	-0.0136436	-0.0390923	0.0389226	0.0643713	-0.078666	-0.178408	0.268471	0.282587	0.994692	0.99977	0.970586	0.999333
CHRAC1	sp|Q9NRG0|CHRC1_HUMAN	Q9NRG0	Chromatin accessibility complex protein 1	2.97923	2.65754	0.132408		10.0875	2.81264	0.468417		0.00936815	0.606811	0.942314
CHRDL1	sp|Q9BU40-4|CRDL1_HUMAN	Q9BU40-4	Isoform 3 of Chordin-like protein 1	0.406559	1.25317	-0.257709	-1.10432	0.552807	1.16673	-0.257828	-1.27974	0.962479	0.99977	0.973203	0.999333
CHSY1	sp|Q86X52|CHSS1_HUMAN	Q86X52	Chondroitin sulfate synthase 1	-0.307181		-0.861019	-0.541436	-0.763304		-3.08913	-0.920022	0.941785		0.634311	0.999333
CHTF18	sp|Q8WVB6-2|CTF18_HUMAN	Q8WVB6-2	Isoform 2 of Chromosome transmission fidelity protein 18 homolog	0.740647	0.702914	0.139765	0.177499	1.38444	1.44908	0.287735	0.334712	0.866165	0.99977	0.96825	0.999333
CHTF8	sp|P0CG13|CTF8_HUMAN	P0CG13	Chromosome transmission fidelity protein 8 homolog	0.0532088		0.493081		0.0521271		0.458657		0.996376		0.943362
CHTOP	sp|Q9Y3Y2-3|CHTOP_HUMAN	Q9Y3Y2-3	Isoform 2 of Chromatin target of PRMT1 protein	-0.297727	-0.108961	0.436883	0.248118	-0.908273	-0.488993	1.6311	0.885232	0.936577	0.99977	0.791012	0.999333
CHUK	sp|O15111|IKKA_HUMAN	O15111	Inhibitor of nuclear factor kappa-B kinase subunit alpha	1.24247		-1.53022		2.63079		-4.91521		0.678716		0.2036
CHURC1	sp|Q8WUH1-1|CHUR_HUMAN	Q8WUH1-1	Isoform 1 of Protein Churchill	0.249983	-0.00228329	-0.060956	0.191311	1.28793	-0.00572263	-0.155	0.870109	0.880922	0.99977	0.986028	0.999333
CIAO1	sp|O76071|CIAO1_HUMAN	O76071	Probable cytosolic iron-sulfur protein assembly protein CIAO1	0.0106499	-0.021084	-0.0664064	-0.0346725	0.0558732	-0.0919088	-0.323564	-0.167415	0.995626	0.99977	0.965175	0.999333
CIAO2B	sp|Q9Y3D0|CIA2B_HUMAN	Q9Y3D0	Cytosolic iron-sulfur assembly component 2B	-0.176464	-0.0288734	0.314496	0.166904	-0.742674	-0.130043	1.46777	0.713608	0.941785	0.99977	0.826439	0.999333
CIAO3	sp|Q9H6Q4-3|CIAO3_HUMAN	Q9H6Q4-3	Isoform 3 of Cytosolic iron-sulfur assembly component 3	0.354518	-0.154072	-0.264467	0.244123	0.683071	-0.253063	-0.614103	0.364125	0.947138	0.99977	0.928625	0.999333
CIAPIN1	sp|Q6FI81|CPIN1_HUMAN	Q6FI81	Anamorsin	-0.12861	-0.062688	-0.0211707	-0.0870924	-0.791799	-0.248892	-0.138178	-0.35024	0.941785	0.99977	0.987739	0.999333
CIP2A	sp|Q8TCG1|CIP2A_HUMAN	Q8TCG1	Protein CIP2A	1.79386	0.439832	0.118807	1.47283	1.9573	1.81296	0.387317	1.70372	0.746849	0.972984	0.957549	0.999333
CIRBP	sp|Q14011|CIRBP_HUMAN	Q14011	Cold-inducible RNA-binding protein	-0.563788	0.0402072	0.362858	-0.241137	-2.47719	0.0982504	1.32612	-0.636561	0.684386	0.99977	0.842332	0.999333
CISD1	sp|Q9NZ45|CISD1_HUMAN	Q9NZ45	CDGSH iron-sulfur domain-containing protein 1	0.130769	-0.191825	-0.14789	0.174704	0.747514	-0.928729	-0.93689	0.839097	0.941785	0.99977	0.894693	0.999333
CISD2	sp|Q8N5K1|CISD2_HUMAN	Q8N5K1	CDGSH iron-sulfur domain-containing protein 2	0.278039	0.0880386	-0.139819	0.0501815	1.19292	0.427839	-0.840872	0.200682	0.891638	0.99977	0.910058	0.999333
CIT	sp|O14578-4|CTRO_HUMAN	O14578-4	Isoform 4 of Citron Rho-interacting kinase	-0.108323	0.0714824	-0.110161	-0.289967	-0.179253	0.123695	-0.137384	-1.03231	0.986015	0.99977	0.987739	0.999333
CIZ1	sp|Q9ULV3-2|CIZ1_HUMAN	Q9ULV3-2	Isoform 2 of Cip1-interacting zinc finger protein	-0.732628	-0.00652109	0.689598	-0.0365092	-2.38226	-0.0260397	2.96702	-0.1177	0.687698	0.99977	0.663653	0.999333
CKAP2	sp|Q8WWK9-5|CKAP2_HUMAN	Q8WWK9-5	Isoform 3 of Cytoskeleton-associated protein 2	-0.565895	0.153351	0.656662	-0.0625845	-0.985463	0.270951	1.16141	-0.108847	0.924006	0.99977	0.858967	0.999333
CKAP2L	sp|Q8IYA6|CKP2L_HUMAN	Q8IYA6	Cytoskeleton-associated protein 2-like	-0.193254	-0.0210439	0.058382	-0.113828	-0.591446	-0.0653507	0.186899	-0.344955	0.95451	0.99977	0.984278	0.999333
CKAP4	sp|Q07065|CKAP4_HUMAN	Q07065	Cytoskeleton-associated protein 4	-0.0163077	-0.25192	-0.0992421	0.13637	-0.0993887	-1.07346	-0.524512	0.661681	0.994692	0.99977	0.93202	0.999333
CKAP5	sp|Q14008|CKAP5_HUMAN	Q14008	Cytoskeleton-associated protein 5	-0.107349	0.0220538	0.159237	0.0298337	-0.431122	0.0886101	0.589599	0.136562	0.96876	0.99977	0.928625	0.999333
CKB	sp|P12277|KCRB_HUMAN	P12277	Creatine kinase B-type	0.119116	0.458175	-0.281187	-0.620246	0.300164	0.936527	-0.65968	-1.33485	0.976496	0.99977	0.925403	0.999333
CKM	sp|P06732|KCRM_HUMAN	P06732	Creatine kinase M-type	-0.0952405		-0.297751		-0.207122		-0.674441		0.983362		0.922505
CKMT1A	sp|P12532|KCRU_HUMAN	P12532	Creatine kinase U-type, mitochondrial	-0.274801	-0.0961968	0.347883	0.169278	-1.03165	-0.278011	1.20998	0.52075	0.914785	0.99977	0.847747	0.999333
CKS1B	sp|P61024|CKS1_HUMAN	P61024	Cyclin-dependent kinases regulatory subunit 1	-3.12761	0.687133	3.34678	-0.467959	-3.04737	2.21379	3.28952	-1.38107	0.596851	0.807149	0.591442	0.999333
CKS2	sp|P33552|CKS2_HUMAN	P33552	Cyclin-dependent kinases regulatory subunit 2	0.552325	0.357475	0.869348	1.0642	0.89256	0.85123	2.49855	1.64742	0.938681	0.99977	0.728299	0.999333
CLASP1	sp|Q7Z460-2|CLAP1_HUMAN	Q7Z460-2	Isoform 2 of CLIP-associating protein 1	-0.221028	-0.0724198	0.176506	0.0278975	-1.63426	-0.349363	1.15907	0.151683	0.825746	0.99977	0.859669	0.999333
CLASP2	sp|O75122-3|CLAP2_HUMAN;sp|O75122|CLAP2_HUMAN	O75122-3;O75122	Isoform 3 of CLIP-associating protein 2;CLIP-associating protein 2	-0.33319	-0.159353	-0.0418844	-0.215721	-1.89306	-0.572051	-0.185547	-0.919048	0.764804	0.99977	0.984291	0.999333
CLASRP	sp|Q8N2M8|CLASR_HUMAN	Q8N2M8	CLK4-associating serine/arginine rich protein	-0.0134797	0.289274	-0.110258	-0.413012	-0.0807763	0.827218	-0.739435	-1.17276	0.994692	0.99977	0.918395	0.999333
CLCC1	sp|Q96S66|CLCC1_HUMAN	Q96S66	Chloride channel CLIC-like protein 1	0.223858	0.132794	-0.0791462	0.0119182	0.981037	0.480645	-0.354172	0.0437148	0.924006	0.99977	0.962804	0.999333
CLCN3	sp|P51790-4|CLCN3_HUMAN	P51790-4	Isoform 3 of H(+)/Cl(-) exchange transporter 3	0.0319418	-0.70765	-0.298364	0.441227	0.153264	-1.53569	-0.925765	1.12264	0.988597	0.99977	0.896464	0.999333
CLCN4	sp|P51793-2|CLCN4_HUMAN	P51793-2	Isoform 2 of H(+)/Cl(-) exchange transporter 4	-0.155592	-1.40333	-0.543617	0.704119	-0.168926	-1.49077	-0.595168	0.737751	0.986683	0.99977	0.928625	0.999333
CLCN6	sp|P51797|CLCN6_HUMAN	P51797	H(+)/Cl(-) exchange transporter 6	-0.193714	-0.0588239	0.113481	-0.0214082	-0.855204	-0.190706	0.35692	-0.10038	0.941785	0.99977	0.962804	0.999333
CLCN7	sp|P51798-2|CLCN7_HUMAN	P51798-2	Isoform 2 of H(+)/Cl(-) exchange transporter 7	-1.76988	-0.348259	1.777	0.355377	-2.94106	-0.850369	2.54839	1.55606	0.613657	0.99977	0.728299	0.999333
CLGN	sp|O14967|CLGN_HUMAN	O14967	Calmegin	0.327368	-0.180305	-0.36257	0.145103	1.63374	-0.821531	-1.82979	0.687405	0.825746	0.99977	0.768649	0.999333
CLIC1	sp|O00299|CLIC1_HUMAN	O00299	Chloride intracellular channel protein 1	-0.0305072	0.236764	-0.0980235	-0.365294	-0.223005	1.02867	-0.622506	-1.76396	0.983362	0.99977	0.928625	0.999333
CLIC4	sp|Q9Y696|CLIC4_HUMAN	Q9Y696	Chloride intracellular channel protein 4	0.181587	0.252221	-0.279039	-0.349673	0.635375	0.772658	-0.80309	-1.34957	0.948455	0.99977	0.91542	0.999333
CLINT1	sp|Q14677-3|EPN4_HUMAN	Q14677-3	Isoform 3 of Clathrin interactor 1	-0.461471	-0.237787	0.424444	0.200759	-1.57567	-0.91833	1.43302	0.810712	0.82768	0.99977	0.831825	0.999333
CLIP1	sp|P30622-1|CLIP1_HUMAN	P30622-1	Isoform 2 of CAP-Gly domain-containing linker protein 1	-0.345453	-0.00618821	0.299085	-0.04018	-1.42192	-0.0193352	0.84991	-0.203341	0.858472	0.99977	0.907506	0.999333
CLIP2	sp|Q9UDT6|CLIP2_HUMAN	Q9UDT6	CAP-Gly domain-containing linker protein 2	-0.204792	0.235045	0.454053	0.0142163	-1.37837	0.875071	2.47297	0.0594319	0.867146	0.99977	0.728299	0.999333
CLK1	sp|P49759-3|CLK1_HUMAN	P49759-3	Isoform 3 of Dual specificity protein kinase CLK1	-1.29642	-1.37555		-0.043562	-1.66228	-1.27587		-0.0566469	0.825746	0.99977		0.999333
CLK3	sp|P49761-1|CLK3_HUMAN	P49761-1	Isoform 1 of Dual specificity protein kinase CLK3	0.254914	-1.865	-1.91843	0.201476	0.76509	-3.01893	-3.51822	0.439318	0.941785	0.531329	0.535652	0.999333
CLMN	sp|Q96JQ2|CLMN_HUMAN	Q96JQ2	Calmin		2.99078	2.44224			8.45319	3.2823			0.0184547	0.591664
CLN5	sp|O75503|CLN5_HUMAN	O75503	Ceroid-lipofuscinosis neuronal protein 5	-0.0982867	0.443598	0.587744	0.0458597	-0.322964	1.3915	1.83748	0.153478	0.972718	0.99977	0.768649	0.999333
CLN6	sp|Q9NWW5|CLN6_HUMAN	Q9NWW5	Ceroid-lipofuscinosis neuronal protein 6	0.137866	-0.0401611	0.0700628	0.24809	0.898121	-0.134461	0.39567	0.887839	0.936577	0.99977	0.957204	0.999333
CLN8	sp|Q9UBY8|CLN8_HUMAN	Q9UBY8	Protein CLN8	1.50152		-1.47322		1.66291		-2.67809		0.825746		0.70112
CLNS1A	sp|P54105|ICLN_HUMAN	P54105	Methylosome subunit pICln	0.0176894	0.158574	0.0882812	-0.0526034	0.0693688	0.632533	0.552982	-0.170437	0.994848	0.99977	0.929233	0.999333
CLP1	sp|Q92989-2|CLP1_HUMAN	Q92989-2	Isoform 2 of Polyribonucleotide 5'-hydroxyl-kinase Clp1	0.244404	0.233852	-0.0470429	-0.0364913	1.38738	0.790402	-0.233778	-0.133352	0.866165	0.99977	0.974851	0.999333
CLPB	sp|Q9H078-2|CLPB_HUMAN	Q9H078-2	Isoform 2 of Caseinolytic peptidase B protein homolog	-0.175272	-0.12333	0.169086	0.117144	-1.0633	-0.564274	0.924942	0.604943	0.911263	0.99977	0.896805	0.999333
CLPP	sp|Q16740|CLPP_HUMAN	Q16740	ATP-dependent Clp protease proteolytic subunit, mitochondrial	-0.170605	-0.0243703	-0.146995	-0.29323	-1.01879	-0.0591599	-0.390525	-1.17736	0.920178	0.99977	0.957549	0.999333
CLPTM1	sp|O96005|CLPT1_HUMAN	O96005	Cleft lip and palate transmembrane protein 1	-0.227801	-0.0440353	0.0434952	-0.14027	-0.759705	-0.155561	0.144826	-0.508294	0.941785	0.99977	0.987721	0.999333
CLPTM1L	sp|Q96KA5-2|CLP1L_HUMAN	Q96KA5-2	Isoform 2 of Cleft lip and palate transmembrane protein 1-like protein	0.0663238	-0.00806761	-0.14009	-0.0656982	0.381815	-0.0286863	-0.796353	-0.240966	0.97132	0.99977	0.91542	0.999333
CLPX	sp|O76031|CLPX_HUMAN	O76031	ATP-dependent Clp protease ATP-binding subunit clpX-like, mitochondrial	-0.243715	-0.0718639	0.207898	0.0360465	-1.35846	-0.350458	1.12182	0.191326	0.873824	0.99977	0.866454	0.999333
CLSPN	sp|Q9HAW4-2|CLSPN_HUMAN	Q9HAW4-2	Isoform 2 of Claspin		1.35119	2.36113			3.26095	6.30945			0.452482	0.0755116
CLSTN3	sp|Q9BQT9-2|CSTN3_HUMAN	Q9BQT9-2	Isoform 2 of Calsyntenin-3	-1.72908	-1.7533		-0.0300702	-1.79537	-2.02439		-0.0368378	0.798844	0.891334		0.999333
CLTA	sp|P09496-3|CLCA_HUMAN	P09496-3	Isoform 3 of Clathrin light chain A	-0.21182	-0.0180671	0.286628	0.0928755	-0.981942	-0.0870719	1.59325	0.408611	0.924006	0.99977	0.803294	0.999333
CLTB	sp|P09497|CLCB_HUMAN	P09497	Clathrin light chain B	-0.437427	0.00167168	0.319621	-0.119478	-1.76001	0.00550521	1.00813	-0.52021	0.804656	0.99977	0.883087	0.999333
CLTC	sp|Q00610-2|CLH1_HUMAN	Q00610-2	Isoform 2 of Clathrin heavy chain 1	-0.0904953	-0.0838065	-0.0635546	-0.0702434	-0.63718	-0.387996	-0.419977	-0.353091	0.948455	0.99977	0.947999	0.999333
CLTCL1	sp|P53675-2|CLH2_HUMAN	P53675-2	Isoform 2 of Clathrin heavy chain 2	2.38666	-2.47108	-2.51292	2.34481	2.49345	-2.18907	-2.13674	2.52719	0.684386	0.8124	0.736738	0.999333
CLU	sp|P10909-2|CLUS_HUMAN	P10909-2	Isoform 2 of Clusterin	0.16353	-0.07559	-0.189963	0.0491567	0.592126	-0.153636	-0.365667	0.197619	0.95451	0.99977	0.960886	0.999333
CLUH	sp|O75153|CLU_HUMAN	O75153	Clustered mitochondria protein homolog	-0.432226	0.257295	0.421658	-0.267863	-2.55359	0.898137	1.76281	-1.17818	0.678758	0.99977	0.775075	0.999333
CLVS1	sp|Q8IUQ0|CLVS1_HUMAN	Q8IUQ0	Clavesin-1	-0.172522	-0.156882	0.10495	0.0893095	-0.756716	-0.274133	0.32569	0.16901	0.941785	0.99977	0.965175	0.999333
CLYBL	sp|Q8N0X4|CLYBL_HUMAN	Q8N0X4	Citramalyl-CoA lyase, mitochondrial	3.1844	0.488588	-0.0729721	2.62284	2.31856	1.10352	-0.164718	1.97504	0.695423	0.99977	0.985517	0.999333
CMAS	sp|Q8NFW8|NEUA_HUMAN	Q8NFW8	N-acylneuraminate cytidylyltransferase	-0.184345	-0.24789	-0.113397	-0.049853	-1.08973	-1.01762	-0.573527	-0.234137	0.906057	0.99977	0.928625	0.999333
CMBL	sp|Q96DG6|CMBL_HUMAN	Q96DG6	Carboxymethylenebutenolidase homolog	0.060928	-0.248999	-0.0477152	0.262211	0.347244	-0.705558	-0.282041	0.747203	0.97132	0.99977	0.968766	0.999333
CMC1	sp|Q7Z7K0|COXM1_HUMAN	Q7Z7K0	COX assembly mitochondrial protein homolog	-0.0965089	0.340756	0.193603	-0.243662	-0.492371	0.801588	0.536735	-0.796788	0.965576	0.99977	0.930811	0.999333
CMIP	sp|Q8IY22-2|CMIP_HUMAN	Q8IY22-2	Isoform 2 of C-Maf-inducing protein	-0.148421	-0.226903	-0.0150804	0.0634015	-0.504855	-0.660669	-0.040131	0.250242	0.965351	0.99977	0.997542	0.999333
CMPK1	sp|P30085|KCY_HUMAN	P30085	UMP-CMP kinase	0.154299	0.227841	0.0624492	-0.0110933	0.448435	0.750733	0.233232	-0.0305538	0.96876	0.99977	0.974851	0.999333
CMSS1	sp|Q9BQ75-2|CMS1_HUMAN	Q9BQ75-2	Isoform 2 of Protein CMSS1	0.360039	0.035361	-0.0941803	0.230497	2.20518	0.097279	-0.601231	0.637381	0.720838	0.99977	0.928625	0.999333
CMTR1	sp|Q8N1G2|CMTR1_HUMAN	Q8N1G2	Cap-specific mRNA (nucleoside-2'-O-)-methyltransferase 1	0.478294	0.102839	-0.473273	-0.0978175	2.77805	0.37451	-2.68647	-0.369674	0.661761	0.99977	0.70112	0.999333
CNBP	sp|P62633-2|CNBP_HUMAN;sp|P62633-4|CNBP_HUMAN	P62633-2;P62633-4	Isoform 2 of CCHC-type zinc finger nucleic acid binding protein;Isoform 4 of CCHC-type zinc finger nucleic acid binding protein	-0.091613	0.158289	0.155921	-0.0939809	-0.273373	0.358911	0.40783	-0.23402	0.97847	0.99977	0.952187	0.999333
CNDP2	sp|Q96KP4|CNDP2_HUMAN	Q96KP4	Cytosolic non-specific dipeptidase	-0.0850521	0.238062	-0.076476	-0.39959	-0.38027	0.686848	-0.322757	-1.19868	0.97132	0.99977	0.965175	0.999333
CNIH1	sp|O95406|CNIH1_HUMAN	O95406	Protein cornichon homolog 1	1.77372	1.58164	-0.0225111		3.52117	2.65193	-0.0343906		0.444663	0.673287	0.997542
CNIH4	sp|Q9P003|CNIH4_HUMAN	Q9P003	Protein cornichon homolog 4	1.13879	0.891602	-0.286327	-0.0391386	1.49188	2.32986	-0.773056	-0.052418	0.842867	0.761556	0.91542	0.999333
CNN2	sp|Q99439|CNN2_HUMAN	Q99439	Calponin-2	-0.29002	0.690678	0.242709	-0.737988	-0.851626	1.38259	0.702963	-1.48975	0.941785	0.99977	0.918413	0.999333
CNN3	sp|Q15417|CNN3_HUMAN	Q15417	Calponin-3	-0.181242	0.462916	0.202348	-0.44181	-0.60448	1.2457	0.827853	-1.09418	0.952448	0.99977	0.913141	0.999333
CNNM2	sp|Q9H8M5|CNNM2_HUMAN	Q9H8M5	Metal transporter CNNM2	0.517684	-0.192847	-0.447749	0.262782	0.866851	-0.653243	-0.762748	0.847755	0.941785	0.99977	0.915743	0.999333
CNNM3	sp|Q8NE01-2|CNNM3_HUMAN	Q8NE01-2	Isoform 2 of Metal transporter CNNM3	1.88567	1.26402	-0.401991		2.37567	1.94401	-1.25163		0.689215	0.927989	0.842545
CNNM4	sp|Q6P4Q7|CNNM4_HUMAN	Q6P4Q7	Metal transporter CNNM4	1.96196		-0.829146		8.47304		-0.849216		0.0175429		0.907539
CNOT1	sp|A5YKK6|CNOT1_HUMAN	A5YKK6	CCR4-NOT transcription complex subunit 1	-0.0377713	-0.0542018	-0.0679282	-0.0514978	-0.272681	-0.218894	-0.344159	-0.261749	0.97847	0.99977	0.964104	0.999333
CNOT10	sp|Q9H9A5-2|CNO10_HUMAN	Q9H9A5-2	Isoform 2 of CCR4-NOT transcription complex subunit 10	-0.0795223	0.0687156	0.235163	0.0869251	-0.464509	0.253367	0.939425	0.442229	0.96853	0.99977	0.894693	0.999333
CNOT11	sp|Q9UKZ1|CNO11_HUMAN	Q9UKZ1	CCR4-NOT transcription complex subunit 11	0.366482	-0.406478	-0.59874	0.17422	2.18208	-1.25844	-3.3115	0.560854	0.72714	0.99977	0.591442	0.999333
CNOT2	sp|Q9NZN8-2|CNOT2_HUMAN	Q9NZN8-2	Isoform 2 of CCR4-NOT transcription complex subunit 2	-0.187315	0.208398	0.0541986	-0.341514	-1.26389	0.735881	0.347414	-1.25598	0.882309	0.99977	0.963045	0.999333
CNOT3	sp|O75175|CNOT3_HUMAN	O75175	CCR4-NOT transcription complex subunit 3	-0.61915	-0.692692	0.349043	0.422584	-2.20598	-2.47649	1.82565	1.25483	0.720838	0.733643	0.768649	0.999333
CNOT4	sp|O95628-10|CNOT4_HUMAN	O95628-10	Isoform 10 of CCR4-NOT transcription complex subunit 4	-0.962791	-0.683083	0.816882	0.537174	-2.00795	-1.05139	1.51939	0.883835	0.741597	0.99977	0.819103	0.999333
CNOT7	sp|Q9UIV1|CNOT7_HUMAN	Q9UIV1	CCR4-NOT transcription complex subunit 7	-0.211713	-0.19774	-0.22262	-0.236593	-0.751088	-0.731005	-0.784257	-0.905511	0.941785	0.99977	0.91542	0.999333
CNOT9	sp|Q92600-2|CNOT9_HUMAN	Q92600-2	Isoform 2 of CCR4-NOT transcription complex subunit 9	-0.0462517	-0.137282	-0.095145	-0.00411526	-0.291605	-0.63307	-0.616576	-0.0196774	0.978242	0.99977	0.928625	0.999333
CNP	sp|P09543-2|CN37_HUMAN	P09543-2	Isoform CNPI of 2',3'-cyclic-nucleotide 3'-phosphodiesterase	-0.00385301	0.225403	0.210677	-0.0185794	-0.0168459	0.777976	0.919651	-0.0657164	0.998283	0.99977	0.897969	0.999333
CNPY2	sp|Q9Y2B0|CNPY2_HUMAN	Q9Y2B0	Protein canopy homolog 2	0.0717805	0.0997258	-0.0295455	-0.0574908	0.445443	0.503394	-0.176094	-0.318426	0.96876	0.99977	0.985311	0.999333
CNPY3	sp|Q9BT09|CNPY3_HUMAN	Q9BT09	Protein canopy homolog 3	0.208788	0.102342	-0.169916	-0.0634695	1.02982	0.434799	-0.794753	-0.293301	0.915525	0.99977	0.91542	0.999333
CNPY4	sp|Q8N129|CNPY4_HUMAN	Q8N129	Protein canopy homolog 4	-0.284792	-0.393267	0.127049	0.235524	-1.40679	-1.74033	0.562907	1.21649	0.863798	0.997468	0.928625	0.999333
CNRIP1	sp|Q96F85|CNRP1_HUMAN	Q96F85	CB1 cannabinoid receptor-interacting protein 1	-0.144852	0.0610469	0.0905138	-0.115385	-0.970008	0.215123	0.631127	-0.412985	0.925965	0.99977	0.928625	0.999333
CNST	sp|Q6PJW8|CNST_HUMAN	Q6PJW8	Consortin	1.48953		-1.33988		2.10943		-1.72881		0.731042		0.776414
CNTF	sp|P26441|CNTF_HUMAN	P26441	Ciliary neurotrophic factor	2.02301	-1.83492	-0.889949	2.96797	2.12487	-1.30785	-0.713767	2.5106	0.729989	0.99977	0.918395	0.999333
CNTFR	sp|P26992|CNTFR_HUMAN	P26992	Ciliary neurotrophic factor receptor subunit alpha	0.180806	-0.163357	-0.233941	0.110223	0.713252	-0.760465	-0.975263	0.503015	0.941785	0.99977	0.89372	0.999333
CNTN1	sp|Q12860|CNTN1_HUMAN	Q12860	Contactin-1	-0.129978	-0.13135	0.214373	0.215744	-0.659426	-0.581457	1.10488	0.987354	0.947138	0.99977	0.868093	0.999333
CNTN2	sp|Q02246|CNTN2_HUMAN	Q02246	Contactin-2	3.31617	1.73894	-0.665123		2.58555	1.81413	-1.80394		0.678716	0.972984	0.771112
CNTNAP1	sp|P78357|CNTP1_HUMAN	P78357	Contactin-associated protein 1	-0.166377	-0.313844	0.0545815	0.202048	-0.964874	-1.20149	0.232912	1.00049	0.926263	0.99977	0.974851	0.999333
COA1	sp|Q9GZY4|COA1_HUMAN	Q9GZY4	Cytochrome c oxidase assembly factor 1 homolog	1.21763	1.17535	-0.728313	-0.686029	2.08411	1.47204	-0.885371	-1.18791	0.731042	0.99977	0.903225	0.999333
COA3	sp|Q9Y2R0|COA3_HUMAN	Q9Y2R0	Cytochrome c oxidase assembly factor 3 homolog, mitochondrial	0.098574	0.24667	-0.103572	-0.251668	0.604212	0.808006	-0.741486	-0.812714	0.952448	0.99977	0.918395	0.999333
COA4	sp|Q9NYJ1-2|COA4_HUMAN	Q9NYJ1-2	Isoform 2 of Cytochrome c oxidase assembly factor 4 homolog, mitochondrial	-0.181974	0.152015	0.350633	0.0166437	-0.462092	0.56921	1.09828	0.0486794	0.96853	0.99977	0.868093	0.999333
COA5	sp|Q86WW8|COA5_HUMAN	Q86WW8	Cytochrome c oxidase assembly factor 5	-0.276931	0.132241	0.274614	-0.134558	-1.27914	0.452208	1.31426	-0.462575	0.881721	0.99977	0.842545	0.999333
COA6	sp|Q5JTJ3-2|COA6_HUMAN	Q5JTJ3-2	Isoform 2 of Cytochrome c oxidase assembly factor 6 homolog	0.171469	0.726827	0.627602	0.0722442	0.487755	1.41252	1.40562	0.164057	0.965576	0.99977	0.834468	0.999333
COA7	sp|Q96BR5|COA7_HUMAN	Q96BR5	Cytochrome c oxidase assembly factor 7	-0.0156054	-0.0193778	0.309292	0.313065	-0.0889427	-0.0888267	1.93147	1.43121	0.994692	0.99977	0.752876	0.999333
COASY	sp|Q13057-2|COASY_HUMAN	Q13057-2	Isoform 2 of Bifunctional coenzyme A synthase	-0.00389382	0.0187498	-0.146814	-0.169457	-0.0223583	0.049377	-0.399345	-0.805019	0.997651	0.99977	0.955264	0.999333
COG1	sp|Q8WTW3|COG1_HUMAN	Q8WTW3	Conserved oligomeric Golgi complex subunit 1	0.0687282	0.513485	-0.29022	-0.734977	0.350189	0.882303	-1.56002	-1.25679	0.97132	0.99977	0.811368	0.999333
COG2	sp|Q14746-2|COG2_HUMAN	Q14746-2	Isoform 2 of Conserved oligomeric Golgi complex subunit 2	-0.0778156	-0.0377173	-0.0682204	-0.108319	-0.407367	-0.168406	-0.360191	-0.50336	0.97132	0.99977	0.962584	0.999333
COG3	sp|Q96JB2|COG3_HUMAN	Q96JB2	Conserved oligomeric Golgi complex subunit 3	0.0131193	0.352864	0.059249	-0.280495	0.0766146	1.0659	0.323899	-0.877597	0.994692	0.99977	0.965175	0.999333
COG4	sp|Q9H9E3|COG4_HUMAN	Q9H9E3	Conserved oligomeric Golgi complex subunit 4	0.0334217	0.191041	-0.27701	-0.434629	0.148935	0.724811	-1.31227	-1.63405	0.989375	0.99977	0.842545	0.999333
COG5	sp|Q9UP83-2|COG5_HUMAN	Q9UP83-2	Isoform 2 of Conserved oligomeric Golgi complex subunit 5	-0.0507003	0.226842	-0.119322	-0.396864	-0.277451	0.833939	-0.597835	-1.56945	0.97847	0.99977	0.928625	0.999333
COG6	sp|Q9Y2V7|COG6_HUMAN	Q9Y2V7	Conserved oligomeric Golgi complex subunit 6	0.462377	0.0332934	0.218669	0.647753	2.28175	0.0845918	0.557388	2.96186	0.700732	0.99977	0.928625	0.999333
COG7	sp|P83436|COG7_HUMAN	P83436	Conserved oligomeric Golgi complex subunit 7	0.340503	-0.159283	-0.2952	0.204586	2.45307	-0.520458	-1.13611	0.961964	0.686721	0.99977	0.8638	0.999333
COG8	sp|Q96MW5|COG8_HUMAN	Q96MW5	Conserved oligomeric Golgi complex subunit 8	0.233796	-0.203197	-0.164727	0.272266	1.03733	-0.453611	-1.00669	0.579647	0.913052	0.99977	0.883317	0.999333
COIL	sp|P38432|COIL_HUMAN	P38432	Coilin	0.413239	-0.192645	-0.50789	0.0979935	2.61736	-0.731266	-2.13021	0.518439	0.678716	0.99977	0.73809	0.999333
COL11A1	sp|P12107-2|COBA1_HUMAN	P12107-2	Isoform B of Collagen alpha-1(XI) chain	-0.36572	-0.091213	1.08925	0.814739	-0.505299	-0.160537	1.38548	1.67053	0.965351	0.99977	0.835394	0.999333
COL14A1	sp|Q05707-2|COEA1_HUMAN	Q05707-2	Isoform 2 of Collagen alpha-1(XIV) chain
COL18A1	sp|P39060-1|COIA1_HUMAN	P39060-1	Isoform 2 of Collagen alpha-1(XVIII) chain	0.426803	-0.305695	-0.490026	0.242471	0.992336	-0.595148	-0.841628	0.696866	0.9239	0.99977	0.910058	0.999333
COL1A1	sp|P02452|CO1A1_HUMAN	P02452	Collagen alpha-1(I) chain	-2.02486	0.126386	2.11705	-0.0341985	-1.5822	0.242398	1.61365	-0.0760737	0.825836	0.99977	0.796709	0.999333
COL26A1	sp|Q96A83-2|COQA1_HUMAN	Q96A83-2	Isoform 2 of Collagen alpha-1(XXVI) chain	2.66203		-2.69441		2.12822		-2.89122		0.729989		0.678594
COL2A1	sp|P02458|CO2A1_HUMAN	P02458	Collagen alpha-1(II) chain	0.348866	0.228301	-0.0547965	0.0657686	0.55738	0.615497	-0.106561	0.130543	0.96162	0.99977	0.991305	0.999333
COL4A1	sp|P02462|CO4A1_HUMAN	P02462	Collagen alpha-1(IV) chain	-0.181251	-0.0402208	0.300498	0.159468	-0.719744	-0.0500093	0.815102	0.208652	0.941785	0.99977	0.91542	0.999333
COL5A2	sp|P05997|CO5A2_HUMAN	P05997	Collagen alpha-2(V) chain		0.647176	0.487972			0.678057	0.482169			0.99977	0.938958
COL6A1	sp|P12109|CO6A1_HUMAN	P12109	Collagen alpha-1(VI) chain	-0.0209027	0.253214	0.0261359	-0.247981	-0.105089	1.02202	0.124806	-1.07537	0.994692	0.99977	0.988975	0.999333
COL6A3	sp|P12111-2|CO6A3_HUMAN	P12111-2	Isoform 2 of Collagen alpha-3(VI) chain	-4.72019			-2.49354	-3.42838			-1.29279	0.473689			0.999333
COLGALT1	sp|Q8NBJ5|GT251_HUMAN	Q8NBJ5	Procollagen galactosyltransferase 1	0.00469554	-0.0812697	0.0278723	0.113838	0.0287184	-0.371038	0.169032	0.548666	0.997568	0.99977	0.985517	0.999333
COLGALT2	sp|Q8IYK4|GT252_HUMAN	Q8IYK4	Procollagen galactosyltransferase 2	-0.196579	0.318265	0.0897242	-0.42512	-1.0699	1.29944	0.509911	-1.76109	0.907954	0.99977	0.933067	0.999333
COMMD1	sp|Q8N668-2|COMD1_HUMAN	Q8N668-2	Isoform 2 of COMM domain-containing protein 1	-0.12707	-0.13526	-0.0237289	-0.0155393	-0.463663	-0.600844	-0.0871817	-0.0713627	0.96853	0.99977	0.994436	0.999333
COMMD10	sp|Q9Y6G5|COMDA_HUMAN	Q9Y6G5	COMM domain-containing protein 10	0.215353	-0.13073	-0.260667	0.0854157	0.78706	-0.344016	-0.911998	0.232277	0.941785	0.99977	0.89957	0.999333
COMMD2	sp|Q86X83|COMD2_HUMAN	Q86X83	COMM domain-containing protein 2	0.0567481	0.181328	-0.501371	-0.625951	0.322291	0.434482	-1.87747	-1.70822	0.97288	0.99977	0.760286	0.999333
COMMD3	sp|Q9UBI1|COMD3_HUMAN	Q9UBI1	COMM domain-containing protein 3	0.159887	0.109311	-0.339694	-0.289119	1.06789	0.503053	-2.25212	-1.40458	0.907954	0.99977	0.729817	0.999333
COMMD4	sp|Q9H0A8|COMD4_HUMAN	Q9H0A8	COMM domain-containing protein 4	0.122708	0.39381	-0.0744124	-0.345514	0.459771	1.3599	-0.409339	-1.01733	0.96876	0.99977	0.951688	0.999333
COMMD5	sp|Q9GZQ3|COMD5_HUMAN	Q9GZQ3	COMM domain-containing protein 5	0.662487	0.303147	-0.637573	-0.278233	1.19403	0.522319	-1.47784	-0.414632	0.891638	0.99977	0.825396	0.999333
COMMD7	sp|Q86VX2|COMD7_HUMAN	Q86VX2	COMM domain-containing protein 7	3.85072		-3.40641		3.98222		-3.0312		0.307052		0.646682
COMMD8	sp|Q9NX08|COMD8_HUMAN	Q9NX08	COMM domain-containing protein 8	-0.181248	0.161334	-0.0765911	-0.419173	-0.930127	0.666697	-0.472551	-1.64331	0.934803	0.99977	0.941503	0.999333
COMMD9	sp|Q9P000|COMD9_HUMAN	Q9P000	COMM domain-containing protein 9	-0.094312	0.0630008	0.0987398	-0.058573	-0.660425	0.274856	0.597931	-0.286776	0.947138	0.99977	0.928625	0.999333
COMT	sp|P21964-2|COMT_HUMAN	P21964-2	Isoform Soluble of Catechol O-methyltransferase	1.38106	0.758697	-0.654695	-0.0323312	2.28222	1.1142	-0.722933	-0.147784	0.700732	0.99977	0.918395	0.999333
COPA	sp|P53621|COPA_HUMAN	P53621	Coatomer subunit alpha	-0.18904	-0.14053	0.0579918	0.00948208	-1.10664	-0.728705	0.32645	0.0544271	0.903585	0.99977	0.965175	0.999333
COPB1	sp|P53618|COPB_HUMAN	P53618	Coatomer subunit beta	-0.128716	-0.0725442	0.00316239	-0.0530096	-0.677708	-0.365162	0.0159654	-0.296466	0.947138	0.99977	0.99778	0.999333
COPB2	sp|P35606|COPB2_HUMAN	P35606	Coatomer subunit beta'	-0.260244	-0.13832	0.130281	0.00835669	-1.73971	-0.647988	0.710174	0.0477771	0.80668	0.99977	0.918395	0.999333
COPE	sp|O14579|COPE_HUMAN	O14579	Coatomer subunit epsilon	-0.311802	0.129839	0.214954	-0.226687	-1.79657	0.340657	1.51932	-0.582414	0.798343	0.99977	0.819103	0.999333
COPG1	sp|Q9Y678|COPG1_HUMAN	Q9Y678	Coatomer subunit gamma-1	-0.148912	0.00329705	0.092843	-0.0593658	-0.672932	0.015791	0.392921	-0.327749	0.947138	0.99977	0.957549	0.999333
COPG2	sp|Q9UBF2|COPG2_HUMAN	Q9UBF2	Coatomer subunit gamma-2	0.00352546	-0.0769594	-0.118108	-0.0376231	0.0197791	-0.363817	-0.598724	-0.205168	0.997944	0.99977	0.928625	0.999333
COPRS	sp|Q9NQ92|COPRS_HUMAN	Q9NQ92	Coordinator of PRMT5 and differentiation stimulator	-2.85251			-1.44998	-13.6158			-1.88669	0.00436907			0.999333
COPS2	sp|P61201-2|CSN2_HUMAN	P61201-2	Isoform 2 of COP9 signalosome complex subunit 2	0.00533434	0.161804	-0.0535797	-0.210049	0.0365807	0.550248	-0.294756	-0.784942	0.997373	0.99977	0.967911	0.999333
COPS3	sp|Q9UNS2|CSN3_HUMAN	Q9UNS2	COP9 signalosome complex subunit 3	0.0404608	0.0374736	-0.068651	-0.0656638	0.25516	0.139264	-0.409768	-0.256491	0.97847	0.99977	0.951688	0.999333
COPS4	sp|Q9BT78|CSN4_HUMAN	Q9BT78	COP9 signalosome complex subunit 4	-0.0934408	0.135352	0.0978008	-0.130992	-0.646539	0.566648	0.639922	-0.583669	0.947138	0.99977	0.928625	0.999333
COPS5	sp|Q92905|CSN5_HUMAN	Q92905	COP9 signalosome complex subunit 5	-0.20842	-0.0135193	0.071588	-0.123312	-1.16546	-0.0572711	0.458326	-0.510461	0.898225	0.99977	0.943362	0.999333
COPS6	sp|Q7L5N1|CSN6_HUMAN	Q7L5N1	COP9 signalosome complex subunit 6	-0.209766	0.12928	0.00329755	-0.335748	-1.09121	0.494317	0.0169369	-1.33388	0.906057	0.99977	0.997576	0.999333
COPS7A	sp|Q9UBW8|CSN7A_HUMAN	Q9UBW8	COP9 signalosome complex subunit 7a	-0.177731	0.0101044	0.126409	-0.0614261	-0.909979	0.0291127	0.455093	-0.215773	0.936577	0.99977	0.943362	0.999333
COPS7B	sp|Q9H9Q2|CSN7B_HUMAN	Q9H9Q2	COP9 signalosome complex subunit 7b	-0.0729468	0.27561	-0.0210711	-0.369628	-0.374559	1.03606	-0.114341	-1.39402	0.97132	0.99977	0.990077	0.999333
COPS8	sp|Q99627|CSN8_HUMAN	Q99627	COP9 signalosome complex subunit 8	-0.16206	-0.104803	-0.110315	-0.167572	-0.832356	-0.394611	-0.62221	-0.622839	0.941785	0.99977	0.928625	0.999333
COPZ1	sp|P61923|COPZ1_HUMAN	P61923	Coatomer subunit zeta-1	-0.15242	0.126982	0.471314	0.191913	-0.594701	0.384476	1.82655	0.592754	0.954461	0.99977	0.768649	0.999333
COQ5	sp|Q5HYK3|COQ5_HUMAN	Q5HYK3	2-methoxy-6-polyprenyl-1,4-benzoquinol methylase, mitochondrial	0.369702	-0.219025	-0.411133	0.177594	2.26561	-1.0273	-2.40514	0.904853	0.700732	0.99977	0.728299	0.999333
COQ6	sp|Q9Y2Z9|COQ6_HUMAN	Q9Y2Z9	Ubiquinone biosynthesis monooxygenase COQ6, mitochondrial	0.20513	-0.445919	-0.0527355	0.598313	0.482072	-1.0722	-0.114415	1.58725	0.965655	0.99977	0.990077	0.999333
COQ7	sp|Q99807-2|COQ7_HUMAN	Q99807-2	Isoform 2 of 5-demethoxyubiquinone hydroxylase, mitochondrial
COQ8A	sp|Q8NI60-3|COQ8A_HUMAN	Q8NI60-3	Isoform 3 of Atypical kinase COQ8A, mitochondrial	0.980981	0.770011	-0.498354		2.95848	1.12991	-1.25025		0.609488	0.99977	0.842545
COQ8B	sp|Q96D53|COQ8B_HUMAN	Q96D53	Atypical kinase COQ8B, mitochondrial	-0.201726	-0.174512	-0.116327	-0.143541	-0.602779	-0.696076	-0.362589	-0.552964	0.952448	0.99977	0.962071	0.999333
COQ9	sp|O75208|COQ9_HUMAN	O75208	Ubiquinone biosynthesis protein COQ9, mitochondrial	-0.894602	-0.471948	0.0706117	-0.352042	-1.42692	-2.3819	0.335899	-0.587875	0.857059	0.75001	0.964613	0.999333
CORO1A	sp|P31146|COR1A_HUMAN	P31146	Coronin-1A	-0.183485	0.101986	0.0752237	-0.210247	-0.756853	0.286802	0.258198	-0.667773	0.941785	0.99977	0.973203	0.999333
CORO1B	sp|Q9BR76|COR1B_HUMAN	Q9BR76	Coronin-1B	0.206458	0.293652	-0.0421642	-0.129358	1.21473	1.32764	-0.233085	-0.639635	0.886527	0.99977	0.974851	0.999333
CORO1C	sp|Q9ULV4-2|COR1C_HUMAN	Q9ULV4-2	Isoform 2 of Coronin-1C	-0.0956126	0.00814362	-0.012932	-0.116688	-0.593938	0.0328867	-0.0616565	-0.581181	0.954461	0.99977	0.997038	0.999333
CORO2A	sp|Q92828|COR2A_HUMAN	Q92828	Coronin-2A	4.13875		-4.10295		20.0901		-15.9092		0.0013453		0.00564078
CORO2B	sp|Q9UQ03-2|COR2B_HUMAN	Q9UQ03-2	Isoform 2 of Coronin-2B	0.0235761	-0.197958	-0.0652323	0.156302	0.125381	-0.687807	-0.300686	0.599114	0.993426	0.99977	0.967053	0.999333
CORO7	sp|P57737-3|CORO7_HUMAN	P57737-3	Isoform 3 of Coronin-7	-0.0751482	-0.176474	-0.0786939	0.0226322	-0.411172	-0.693891	-0.391376	0.0974267	0.970992	0.99977	0.957549	0.999333
COTL1	sp|Q14019|COTL1_HUMAN	Q14019	Coactosin-like protein	-0.105342	0.4527	-0.134989	-0.693031	-0.280162	0.735874	-0.386265	-1.09989	0.97847	0.99977	0.957549	0.999333
COX11	sp|Q9Y6N1|COX11_HUMAN	Q9Y6N1	Cytochrome c oxidase assembly protein COX11, mitochondrial	-0.0563559	0.276493	0.141909	-0.19094	-0.180755	0.840101	0.494961	-0.553748	0.985892	0.99977	0.935874	0.999333
COX15	sp|Q7KZN9-2|COX15_HUMAN	Q7KZN9-2	Isoform 2 of Cytochrome c oxidase assembly protein COX15 homolog	0.0392509	-0.216932	-0.116266	0.139916	0.239781	-0.954117	-0.622016	0.701993	0.980611	0.99977	0.928625	0.999333
COX17	sp|Q14061|COX17_HUMAN	Q14061	Cytochrome c oxidase copper chaperone	-0.214236	0.271679	0.397047	-0.0888682	-0.794706	0.987878	1.37708	-0.356588	0.941785	0.99977	0.835394	0.999333
COX20	sp|Q5RI15-2|COX20_HUMAN	Q5RI15-2	Isoform 2 of Cytochrome c oxidase assembly protein COX20, mitochondrial	0.0895604	-0.430218	-0.0843655	0.435413	0.383439	-1.26754	-0.313167	1.41144	0.97132	0.99977	0.967053	0.999333
COX4I1	sp|P13073|COX41_HUMAN	P13073	Cytochrome c oxidase subunit 4 isoform 1, mitochondrial	-0.0819853	-0.0340397	0.252846	0.204901	-0.370116	-0.121827	1.10682	0.767724	0.97132	0.99977	0.868093	0.999333
COX5A	sp|P20674|COX5A_HUMAN	P20674	Cytochrome c oxidase subunit 5A, mitochondrial	-0.3266	-0.457504	0.169158	0.300062	-1.70628	-2.08304	0.796051	1.58306	0.816428	0.861406	0.91542	0.999333
COX5B	sp|P10606|COX5B_HUMAN	P10606	Cytochrome c oxidase subunit 5B, mitochondrial	-0.124794	-0.0512948	0.0802255	0.00672672	-0.622762	-0.171981	0.340579	0.0252532	0.948711	0.99977	0.964613	0.999333
COX6A1	sp|P12074|CX6A1_HUMAN	P12074	Cytochrome c oxidase subunit 6A1, mitochondrial	0.056202	-0.590218	0.606692	1.25311	0.0837366	-1.66989	2.6108	1.79063	0.994692	0.99977	0.707486	0.999333
COX6B1	sp|P14854|CX6B1_HUMAN	P14854	Cytochrome c oxidase subunit 6B1	-0.706265	-0.3527	0.710255	0.356689	-2.04009	-1.35224	1.87135	1.74122	0.739217	0.99977	0.760286	0.999333
COX7A2	sp|P14406|CX7A2_HUMAN	P14406	Cytochrome c oxidase subunit 7A2, mitochondrial	-0.283662	0.0724352	0.0311872	-0.32491	-0.603514	0.230345	0.0610653	-1.33435	0.952448	0.99977	0.997303	0.999333
COX7A2L	sp|O14548|COX7R_HUMAN	O14548	Cytochrome c oxidase subunit 7A-related protein, mitochondrial	-0.647389	-0.919462	-0.0141188	0.257955	-1.38297	-2.08823	-0.024748	0.840026	0.866213	0.860733	0.997542	0.999333
COX7B	sp|P24311|COX7B_HUMAN	P24311	Cytochrome c oxidase subunit 7B, mitochondrial	-0.341269	-0.251885	0.318635	0.229251	-1.06699	-1.02516	0.926587	1.12245	0.908185	0.99977	0.89621	0.999333
COX7C	sp|P15954|COX7C_HUMAN	P15954	Cytochrome c oxidase subunit 7C, mitochondrial	-0.25376	0.0171626	0.260454	-0.0104688	-1.00433	0.0638187	0.881598	-0.0484333	0.921814	0.99977	0.903426	0.999333
CPD	sp|O75976|CBPD_HUMAN	O75976	Carboxypeptidase D	-0.0636587	-0.101357	0.202471	0.240169	-0.389338	-0.460341	1.13056	1.21534	0.97132	0.99977	0.865201	0.999333
CPE	sp|P16870-2|CBPE_HUMAN	P16870-2	Isoform 2 of Carboxypeptidase E	-0.490455	0.138128	0.566168	-0.0624154	-2.2693	0.447252	2.2517	-0.225791	0.700732	0.99977	0.729817	0.999333
CPEB2	sp|Q7Z5Q1-3|CPEB2_HUMAN	Q7Z5Q1-3	Isoform 2 of Cytoplasmic polyadenylation element-binding protein 2	-0.218882	0.056928	0.199166	-0.0766437	-1.55255	0.195768	1.00363	-0.306491	0.832329	0.99977	0.883446	0.999333
CPEB4	sp|Q17RY0-2|CPEB4_HUMAN	Q17RY0-2	Isoform 2 of Cytoplasmic polyadenylation element-binding protein 4	-0.101598	0.00667515	0.211439	0.103166	-0.393823	0.0248613	0.689929	0.498234	0.97132	0.99977	0.920808	0.999333
CPLX1	sp|O14810|CPLX1_HUMAN	O14810	Complexin-1	-0.610804	0.530247	1.02028	-0.120774	-1.12088	1.40372	2.19614	-0.259956	0.90238	0.99977	0.732312	0.999333
CPLX2	sp|Q6PUV4|CPLX2_HUMAN	Q6PUV4	Complexin-2	-0.48786	-0.228728	0.389163	0.130031	-1.14528	-0.714941	1.03471	0.352127	0.90151	0.99977	0.880671	0.999333
CPNE1	sp|Q99829|CPNE1_HUMAN	Q99829	Copine-1	0.300317	-0.116411	-0.457038	-0.0403095	1.30914	-0.390368	-2.09404	-0.134555	0.880278	0.99977	0.739727	0.999333
CPNE2	sp|Q96FN4|CPNE2_HUMAN	Q96FN4	Copine-2	0.149927	0.0789925	-0.0542655	0.0166688	0.668874	0.307722	-0.272629	0.062305	0.947138	0.99977	0.970325	0.999333
CPNE3	sp|O75131|CPNE3_HUMAN	O75131	Copine-3	-0.0809428	0.0273621	-0.0873036	-0.195608	-0.347634	0.0733525	-0.263007	-0.67326	0.97132	0.99977	0.972938	0.999333
CPNE7	sp|Q9UBL6-2|CPNE7_HUMAN	Q9UBL6-2	Isoform 2 of Copine-7	-0.0482465	-0.975201	0.00223066	0.929186	-0.126514	-1.13603	0.00418471	1.18508	0.993426	0.99977	0.999172	0.999333
CPOX	sp|P36551|HEM6_HUMAN	P36551	Oxygen-dependent coproporphyrinogen-III oxidase, mitochondrial	-0.00207158	0.148056	0.113005	-0.0371233	-0.0131524	0.749896	0.698086	-0.204207	0.99842	0.99977	0.91933	0.999333
CPPED1	sp|Q9BRF8|CPPED_HUMAN	Q9BRF8	Serine/threonine-protein phosphatase CPPED1	0.0927534	1.20006	-0.135998	-1.2433	0.531741	2.06836	-0.452038	-2.34637	0.962877	0.86533	0.943362	0.999333
CPS1	sp|P31327-3|CPSM_HUMAN	P31327-3	Isoform 3 of Carbamoyl-phosphate synthase [ammonia], mitochondrial	0.613707	0.336613	-0.342672	-0.0655789	1.21381	0.643981	-0.730005	-0.118608	0.886527	0.99977	0.918395	0.999333
CPSF1	sp|Q10570|CPSF1_HUMAN	Q10570	Cleavage and polyadenylation specificity factor subunit 1	0.0813333	-0.050451	-0.0161136	0.115671	0.524963	-0.236718	-0.101798	0.579107	0.963806	0.99977	0.991305	0.999333
CPSF2	sp|Q9P2I0|CPSF2_HUMAN	Q9P2I0	Cleavage and polyadenylation specificity factor subunit 2	-0.0317588	-0.0862716	-0.0096755	0.0448373	-0.160344	-0.301107	-0.0433809	0.171402	0.988269	0.99977	0.997542	0.999333
CPSF3	sp|Q9UKF6|CPSF3_HUMAN	Q9UKF6	Cleavage and polyadenylation specificity factor subunit 3	-0.111947	-0.0189806	-0.0230725	-0.116038	-0.632873	-0.0896708	-0.118211	-0.629358	0.948455	0.99977	0.990077	0.999333
CPSF4	sp|O95639|CPSF4_HUMAN	O95639	Cleavage and polyadenylation specificity factor subunit 4	0.113344	0.203558	0.130252	0.0400383	0.485212	0.949761	0.575364	0.189562	0.965576	0.99977	0.928625	0.999333
CPSF6	sp|Q16630-2|CPSF6_HUMAN	Q16630-2	Isoform 2 of Cleavage and polyadenylation specificity factor subunit 6	-0.171316	-0.185395	0.0538074	0.0678862	-0.704084	-0.829046	0.309139	0.252318	0.942256	0.99977	0.967053	0.999333
CPSF7	sp|Q8N684-2|CPSF7_HUMAN	Q8N684-2	Isoform 2 of Cleavage and polyadenylation specificity factor subunit 7	-0.132484	0.171336	0.14473	-0.159091	-0.8414	0.650977	0.939759	-0.619017	0.941785	0.99977	0.894693	0.999333
CPT1A	sp|P50416-2|CPT1A_HUMAN	P50416-2	Isoform 2 of Carnitine O-palmitoyltransferase 1, liver isoform		0.654092	1.34224			0.862129	1.27898			0.99977	0.842545
CPT1C	sp|Q8TCG5-2|CPT1C_HUMAN	Q8TCG5-2	Isoform 2 of Carnitine O-palmitoyltransferase 1, brain isoform
CPT2	sp|P23786|CPT2_HUMAN	P23786	Carnitine O-palmitoyltransferase 2, mitochondrial	0.0916467	-0.179095	-0.198293	0.0724492	0.420483	-0.716023	-1.29729	0.255099	0.96876	0.99977	0.842545	0.999333
CPVL	sp|Q9H3G5|CPVL_HUMAN	Q9H3G5	Probable serine carboxypeptidase CPVL	0.139521	-0.0238683	-0.136271	0.0271185	0.573809	-0.083749	-0.586911	0.0946016	0.958993	0.99977	0.928625	0.999333
CPXM1	sp|Q96SM3|CPXM1_HUMAN	Q96SM3	Probable carboxypeptidase X1	0.151674	-0.198408	-0.332115	0.0179671	0.654049	-0.756659	-2.06609	0.0597313	0.947138	0.99977	0.747163	0.999333
CRABP1	sp|P29762|RABP1_HUMAN	P29762	Cellular retinoic acid-binding protein 1	0.453886	-0.00689912	-0.657669	-0.196884	1.34182	-0.0105757	-1.20013	-0.389655	0.877769	0.99977	0.852864	0.999333
CRABP2	sp|P29373|RABP2_HUMAN	P29373	Cellular retinoic acid-binding protein 2	0.697912	0.494758	-0.502221	-0.299067	1.6501	1.84501	-1.46	-0.847736	0.825746	0.963291	0.826439	0.999333
CRACD	sp|Q6ZU35|CRACD_HUMAN	Q6ZU35	Capping protein-inhibiting regulator of actin dynamics	-0.11617	0.100475	0.132246	-0.0843985	-0.650173	0.469661	0.712714	-0.427673	0.947138	0.99977	0.918395	0.999333
CRADD	sp|P78560-2|CRADD_HUMAN	P78560-2	Isoform 2 of Death domain-containing protein CRADD
CRAT	sp|P43155-2|CACP_HUMAN	P43155-2	Isoform 2 of Carnitine O-acetyltransferase	0.0714233	-0.015373	0.0122719	0.0990682	0.311106	-0.0602603	0.0670605	0.353147	0.974324	0.99977	0.996332	0.999333
CRB2	sp|Q5IJ48|CRUM2_HUMAN	Q5IJ48	Protein crumbs homolog 2	0.0183779	0.0582938	0.404026	0.36411	0.0690797	0.150684	1.38909	0.994394	0.994848	0.99977	0.835394	0.999333
CRBN	sp|Q96SW2-2|CRBN_HUMAN	Q96SW2-2	Isoform 2 of Protein cereblon	-0.169921	-0.304308	-0.0114104	0.122977	-0.838484	-1.16776	-0.0590501	0.474379	0.941785	0.99977	0.997303	0.999333
CRCP	sp|O75575|RPC9_HUMAN	O75575	DNA-directed RNA polymerase III subunit RPC9	0.118802	-0.0231124	0.0189418	0.160856	0.70085	-0.0533768	0.0501038	0.570229	0.942256	0.99977	0.997542	0.999333
CREB1	sp|P16220-1|CREB1_HUMAN	P16220-1	Isoform 2 of Cyclic AMP-responsive element-binding protein 1	-3.82465	-2.14748		-0.0903397	-14.9409	-2.36992		-0.336901	0.00315663	0.753128		0.999333
CREBBP	sp|Q92793|CBP_HUMAN	Q92793	CREB-binding protein	-1.16044	1.62197	1.92249	-0.859925	-0.738057	1.55513	1.39894	-0.669503	0.941785	0.99977	0.835394	0.999333
CRELD1	sp|Q96HD1-2|CREL1_HUMAN	Q96HD1-2	Isoform 2 of Protein disulfide isomerase CRELD1	-0.023706	-0.036653	-0.015233	-0.00228597	-0.146768	-0.14529	-0.0772672	-0.010482	0.990392	0.99977	0.994998	0.999333
CRELD2	sp|Q6UXH1-4|CREL2_HUMAN	Q6UXH1-4	Isoform 4 of Protein disulfide isomerase CRELD2	-0.301331	-0.202443	0.289843	0.190956	-1.48479	-0.648503	1.12554	0.71903	0.842867	0.99977	0.865605	0.999333
CRIP1	sp|P50238|CRIP1_HUMAN	P50238	Cysteine-rich protein 1		2.54818	1.96497			4.12098	3.27465			0.218388	0.594024
CRIP2	sp|P52943|CRIP2_HUMAN	P52943	Cysteine-rich protein 2	-0.314506	0.0832048	0.299824	-0.0978875	-1.27443	0.234223	1.16463	-0.284938	0.881948	0.99977	0.858967	0.999333
CRISPLD1	sp|Q9H336|CRLD1_HUMAN	Q9H336	Cysteine-rich secretory protein LCCL domain-containing 1	3.18497	-3.04373	-2.78961	3.43909	2.39182	-2.42759	-2.53358	2.36411	0.687698	0.74018	0.728299	0.999333
CRK	sp|P46108|CRK_HUMAN	P46108	Adapter molecule crk	-0.169884	0.0550206	0.371499	0.146594	-0.540322	0.239559	2.04106	0.443279	0.962744	0.99977	0.747163	0.999333
CRKL	sp|P46109|CRKL_HUMAN	P46109	Crk-like protein	-0.113469	0.100956	0.158931	-0.0554937	-0.635714	0.477259	1.0138	-0.256126	0.948455	0.99977	0.883087	0.999333
CRMP1	sp|Q14194-2|DPYL1_HUMAN;sp|Q14194|DPYL1_HUMAN	Q14194-2;Q14194	Isoform LCRMP-1 of Dihydropyrimidinase-related protein 1;Dihydropyrimidinase-related protein 1	-0.203307	0.0961943	0.106665	-0.192837	-0.987762	0.285537	0.371833	-0.713	0.924006	0.99977	0.960643	0.999333
CRNKL1	sp|Q9BZJ0-2|CRNL1_HUMAN	Q9BZJ0-2	Isoform 2 of Crooked neck-like protein 1	0.527537	0.228356	0.16764	0.466821	0.667191	0.554915	0.533266	0.576539	0.947138	0.99977	0.930879	0.999333
CROCC	sp|Q5TZA2|CROCC_HUMAN	Q5TZA2	Rootletin		0.227182	3.26956	2.88548		0.392368	2.10522	2.63968		0.99977	0.739727	0.999333
CROT	sp|Q9UKG9-3|OCTC_HUMAN	Q9UKG9-3	Isoform 3 of Peroxisomal carnitine O-octanoyltransferase		2.5858	2.62186			7.7602	8.3106			0.0251059	0.0317538
CRTAC1	sp|Q9NQ79-2|CRAC1_HUMAN	Q9NQ79-2	Isoform 2 of Cartilage acidic protein 1	-0.613673	-0.394881	0.673887	0.455096	-1.26921	-1.70783	2.90152	0.9789	0.882309	0.99977	0.677463	0.999333
CRTAP	sp|O75718|CRTAP_HUMAN	O75718	Cartilage-associated protein	0.123899	-0.171684	-0.204707	0.090877	0.784753	-0.668058	-1.11213	0.392821	0.941785	0.99977	0.868093	0.999333
CRTC1	sp|Q6UUV9-2|CRTC1_HUMAN	Q6UUV9-2	Isoform 2 of CREB-regulated transcription coactivator 1	-0.552476	-0.398182	0.560553	0.406259	-1.82851	-0.89652	2.04895	0.885687	0.787539	0.99977	0.747163	0.999333
CRTC3	sp|Q6UUV7-3|CRTC3_HUMAN	Q6UUV7-3	Isoform 3 of CREB-regulated transcription coactivator 3	-1.42941	1.8386	1.15962	-2.10839	-4.61831	2.60024	3.83753	-2.96283	0.182373	0.686431	0.432312	0.999333
CRYBA1	sp|P05813|CRBA1_HUMAN	P05813	Beta-crystallin A3	-0.233611	-1.78897	-1.87157	-0.316208	-0.160551	-2.30853	-1.22885	-0.483269	0.988269	0.772658	0.844249	0.999333
CRYL1	sp|Q9Y2S2-2|CRYL1_HUMAN	Q9Y2S2-2	Isoform 2 of Lambda-crystallin homolog	0.389885	0.115587	-0.199482	0.0748167	1.04093	0.284389	-1.01423	0.147654	0.913052	0.99977	0.883087	0.999333
CRYZ	sp|Q08257|QOR_HUMAN	Q08257	Quinone oxidoreductase	0.521188	0.449644	-0.20428	-0.132736	1.67133	1.59372	-0.777703	-0.415626	0.825746	0.99977	0.91542	0.999333
CRYZL1	sp|O95825|QORL1_HUMAN	O95825	Quinone oxidoreductase-like protein 1	-0.16275	0.178006	0.204293	-0.136463	-0.822286	0.696266	0.991907	-0.565791	0.941785	0.99977	0.890624	0.999333
CS	sp|O75390|CISY_HUMAN	O75390	Citrate synthase, mitochondrial	0.113006	-0.0299624	-0.220395	-0.0774273	0.772002	-0.128985	-1.41698	-0.357303	0.941785	0.99977	0.834441	0.999333
CSDE1	sp|O75534|CSDE1_HUMAN	O75534	Cold shock domain-containing protein E1	-0.32359	-0.170663	0.213574	0.0606473	-1.42947	-0.802246	0.8971	0.320423	0.857048	0.99977	0.900527	0.999333
CSE1L	sp|P55060|XPO2_HUMAN	P55060	Exportin-2	0.163378	0.29551	-0.219117	-0.351249	1.10996	1.17541	-1.31058	-1.52448	0.903585	0.99977	0.842545	0.999333
CSK	sp|P41240|CSK_HUMAN	P41240	Tyrosine-protein kinase CSK	0.116638	0.0579587	-0.203615	-0.144935	0.501913	0.221292	-0.820689	-0.604113	0.965351	0.99977	0.91542	0.999333
CSN1S1	sp|P47710-2|CASA1_HUMAN	P47710-2	Isoform 2 of Alpha-S1-casein		-2.50309		2.82819		-7.86907		8.55727		0.0237304		0.0872134
CSN2	sp|P05814|CASB_HUMAN	P05814	Beta-casein	-1.20164	-1.96173	0.378979	1.13906	-1.12914	-1.52699	0.250901	1.4537	0.902026	0.99977	0.974425	0.999333
CSNK1A1	sp|P48729-3|KC1A_HUMAN;sp|P48729|KC1A_HUMAN	P48729-3;P48729	Isoform 3 of Casein kinase I isoform alpha;Casein kinase I isoform alpha	-0.243577	-0.166511	0.295479	0.218414	-1.01591	-0.554945	0.971377	0.940448	0.920343	0.99977	0.893942	0.999333
CSNK1D	sp|P48730|KC1D_HUMAN	P48730	Casein kinase I isoform delta	-0.386621	0.0664356	0.66124	0.208183	-2.26432	0.182044	2.46096	0.693294	0.700732	0.99977	0.728299	0.999333
CSNK1E	sp|P49674|KC1E_HUMAN	P49674	Casein kinase I isoform epsilon	-0.245521	-0.0858796	0.243609	0.0839675	-1.00816	-0.338609	0.831149	0.444572	0.921008	0.99977	0.913121	0.999333
CSNK1G2	sp|P78368|KC1G2_HUMAN	P78368	Casein kinase I isoform gamma-2	0.0783223	-0.0599508	-0.138445	-0.000172162	0.349752	-0.229303	-0.564915	-0.000733351	0.97132	0.99977	0.928625	0.999856
CSNK2A1	sp|P68400|CSK21_HUMAN	P68400	Casein kinase II subunit alpha	-0.122765	-0.00134235	0.0799894	-0.0414334	-0.887313	-0.00645869	0.538544	-0.218713	0.938928	0.99977	0.930184	0.999333
CSNK2A2	sp|P19784|CSK22_HUMAN	P19784	Casein kinase II subunit alpha'	-0.0557497	0.1183	-0.0106052	-0.184655	-0.319688	0.460464	-0.0480525	-0.871586	0.973372	0.99977	0.997542	0.999333
CSNK2B	sp|P67870|CSK2B_HUMAN	P67870	Casein kinase II subunit beta	-0.0202209	-0.239443	-0.0153964	0.203826	-0.1189	-1.09957	-0.0965474	0.94889	0.994222	0.99977	0.993709	0.999333
CSRP1	sp|P21291|CSRP1_HUMAN	P21291	Cysteine and glycine-rich protein 1	0.456893	0.815875	0.196632	-0.16235	1.24825	2.65653	0.769559	-0.413103	0.884661	0.672417	0.91542	0.999333
CSRP2	sp|Q16527|CSRP2_HUMAN	Q16527	Cysteine and glycine-rich protein 2	0.106907	0.293533	0.150202	-0.0364232	0.276064	0.674718	0.284693	-0.138753	0.97847	0.99977	0.968766	0.999333
CST3	sp|P01034|CYTC_HUMAN	P01034	Cystatin-C	0.181563	0.527789	0.0604118	-0.285813	0.503034	1.79078	0.281264	-0.712025	0.965351	0.980032	0.968766	0.999333
CSTB	sp|P04080|CYTB_HUMAN	P04080	Cystatin-B	-0.0978935	0.131488	0.162865	-0.0665166	-0.250436	0.37551	0.519349	-0.161279	0.97847	0.99977	0.932455	0.999333
CSTF1	sp|Q05048|CSTF1_HUMAN	Q05048	Cleavage stimulation factor subunit 1	0.0831318	0.152695	0.0808833	0.01132	0.455292	0.64473	0.506839	0.0466027	0.96876	0.99977	0.934299	0.999333
CSTF2	sp|P33240-2|CSTF2_HUMAN	P33240-2	Isoform 2 of Cleavage stimulation factor subunit 2	-0.134341	-0.0197266	0.110787	-0.00382803	-0.507277	-0.0686176	0.358593	-0.0162493	0.965351	0.99977	0.962804	0.999333
CSTF2T	sp|Q9H0L4|CSTFT_HUMAN	Q9H0L4	Cleavage stimulation factor subunit 2 tau variant	-0.00932054	0.104488	0.111937	-0.00187143	-0.0391137	0.456853	0.493546	-0.00813213	0.997312	0.99977	0.936128	0.999333
CSTF3	sp|Q12996|CSTF3_HUMAN	Q12996	Cleavage stimulation factor subunit 3	0.0431823	-0.0561482	-0.0461473	0.0531832	0.185069	-0.20144	-0.175607	0.216638	0.985433	0.99977	0.985311	0.999333
CTBP1	sp|Q13363-2|CTBP1_HUMAN	Q13363-2	Isoform 2 of C-terminal-binding protein 1	0.0536848	-0.28121	-0.291178	0.0437168	0.254266	-0.977554	-1.65861	0.144495	0.97847	0.99977	0.780711	0.999333
CTBP2	sp|P56545|CTBP2_HUMAN	P56545	C-terminal-binding protein 2	0.0678769	-0.447821	-0.3615	0.154198	0.278833	-1.58371	-1.61452	0.53045	0.97847	0.99977	0.796392	0.999333
CTCF	sp|P49711|CTCF_HUMAN	P49711	Transcriptional repressor CTCF	-0.00244383	-0.133062	-0.0155622	0.115056	-0.0130178	-0.652715	-0.0855599	0.582602	0.99842	0.99977	0.994436	0.999333
CTDNEP1	sp|O95476|CNEP1_HUMAN	O95476	CTD nuclear envelope phosphatase 1	1.0638	1.8924	-0.633778	-1.46238	1.71057	2.33215	-2.04236	-1.51428	0.814439	0.761494	0.747163	0.999333
CTDP1	sp|Q9Y5B0-4|CTDP1_HUMAN	Q9Y5B0-4	Isoform 4 of RNA polymerase II subunit A C-terminal domain phosphatase	0.0386638	-0.296905	-0.147282	0.188287	0.162577	-0.759251	-0.555597	0.507948	0.988237	0.99977	0.929233	0.999333
CTDSPL2	sp|Q05D32|CTSL2_HUMAN	Q05D32	CTD small phosphatase-like protein 2	0.0740855	-0.105912	-0.028954	0.151044	0.368962	-0.373962	-0.123602	0.602728	0.97132	0.99977	0.989477	0.999333
CTH	sp|P32929-2|CGL_HUMAN	P32929-2	Isoform 2 of Cystathionine gamma-lyase	-0.257336	-0.155602	0.325347	0.223613	-0.991375	-0.552294	1.02197	1.0639	0.9239	0.99977	0.883087	0.999333
CTIF	sp|O43310|CTIF_HUMAN	O43310	CBP80/20-dependent translation initiation factor	-0.0280428	-0.39131	-0.118934	0.244332	-0.0670481	-1.2168	-0.32696	0.65342	0.995015	0.99977	0.965175	0.999333
CTNNA1	sp|P35221|CTNA1_HUMAN	P35221	Catenin alpha-1	-0.219793	-0.0989649	0.105194	-0.015634	-1.28762	-0.384565	0.577165	-0.0647915	0.880922	0.99977	0.928625	0.999333
CTNNA2	sp|P26232-2|CTNA2_HUMAN;sp|P26232|CTNA2_HUMAN	P26232-2;P26232	Isoform 2 of Catenin alpha-2;Catenin alpha-2	-0.324522	-0.194985	0.203187	0.0736507	-1.28997	-0.588816	0.581328	0.32337	0.880922	0.99977	0.928625	0.999333
CTNNB1	sp|P35222|CTNB1_HUMAN	P35222	Catenin beta-1	-0.10243	-0.0299849	0.229765	0.15732	-0.623216	-0.140868	1.5747	0.733112	0.948711	0.99977	0.808016	0.999333
CTNNBL1	sp|Q8WYA6|CTBL1_HUMAN	Q8WYA6	Beta-catenin-like protein 1	0.0293728	0.0867066	-0.0110346	-0.0683685	0.151928	0.410962	-0.0583399	-0.335627	0.989144	0.99977	0.997303	0.999333
CTNND1	sp|O60716-3|CTND1_HUMAN	O60716-3	Isoform 1AC of Catenin delta-1	0.0490976	0.00275451	-0.00314827	0.0431948	0.295961	0.0132638	-0.0192274	0.218133	0.977397	0.99977	0.997576	0.999333
CTNND2	sp|Q9UQB3|CTND2_HUMAN	Q9UQB3	Catenin delta-2	0.208297	-0.147216	-0.132403	0.22311	1.25345	-0.651343	-0.815112	1.02087	0.883619	0.99977	0.91542	0.999333
CTPS1	sp|P17812|PYRG1_HUMAN	P17812	CTP synthase 1	0.0892575	0.0957056	-0.242981	-0.249429	0.542973	0.434387	-1.339	-1.26965	0.962479	0.99977	0.842332	0.999333
CTPS2	sp|Q9NRF8|PYRG2_HUMAN	Q9NRF8	CTP synthase 2	0.0863846	0.223598	-0.0800081	-0.217221	0.363615	0.634996	-0.332076	-0.629062	0.97132	0.99977	0.965175	0.999333
CTR9	sp|Q6PD62|CTR9_HUMAN	Q6PD62	RNA polymerase-associated protein CTR9 homolog	0.039863	-0.332501	-0.148911	0.223454	0.284203	-1.2994	-0.880064	0.971381	0.97847	0.99977	0.903586	0.999333
CTSA	sp|P10619-2|PPGB_HUMAN	P10619-2	Isoform 2 of Lysosomal protective protein	-0.190604	-0.546281	-0.00944532	0.346233	-0.635244	-1.95291	-0.0484446	0.989151	0.948455	0.925663	0.997542	0.999333
CTSB	sp|P07858|CATB_HUMAN	P07858	Cathepsin B	-0.206112	0.837242	0.191735	-0.851618	-0.631906	1.9024	0.564146	-1.98939	0.948455	0.951927	0.928625	0.999333
CTSC	sp|P53634|CATC_HUMAN	P53634	Dipeptidyl peptidase 1	0.309203	0.242094	-0.276395	-0.209286	1.54038	0.633054	-0.944935	-0.657148	0.833145	0.99977	0.894693	0.999333
CTSD	sp|P07339|CATD_HUMAN	P07339	Cathepsin D	-0.26586	0.185264	0.156362	-0.294762	-1.1643	0.560536	0.528884	-1.08959	0.898225	0.99977	0.930959	0.999333
CTSZ	sp|Q9UBR2|CATZ_HUMAN	Q9UBR2	Cathepsin Z	-2.10014	-0.201552	1.84654	-0.0520528	-2.28907	-0.62751	1.95986	-0.210149	0.700729	0.99977	0.752876	0.999333
CTTN	sp|Q14247|SRC8_HUMAN	Q14247	Src substrate cortactin	-0.355182	0.244739	0.555091	-0.0448298	-1.31658	0.973127	2.04576	-0.185463	0.880278	0.99977	0.747163	0.999333
CTTNBP2NL	sp|Q9P2B4|CT2NL_HUMAN	Q9P2B4	CTTNBP2 N-terminal-like protein	0.0616518	-0.0585322	0.120528	0.240712	0.397331	-0.183176	0.714475	0.783825	0.97132	0.99977	0.918395	0.999333
CTU1	sp|Q7Z7A3|CTU1_HUMAN	Q7Z7A3	Cytoplasmic tRNA 2-thiolation protein 1	0.684381	-0.829559	-0.410254	1.10369	1.35505	-1.2092	-0.585126	2.18544	0.874252	0.99977	0.928625	0.999333
CUL1	sp|Q13616|CUL1_HUMAN	Q13616	Cullin-1	-0.0946972	0.186473	0.0213712	-0.259799	-0.70269	0.720482	0.115538	-1.18722	0.942256	0.99977	0.990077	0.999333
CUL2	sp|Q13617-2|CUL2_HUMAN	Q13617-2	Isoform 2 of Cullin-2	-0.0583985	0.138485	-0.0302465	-0.22713	-0.376206	0.497708	-0.145234	-0.963884	0.97132	0.99977	0.987721	0.999333
CUL3	sp|Q13618-2|CUL3_HUMAN	Q13618-2	Isoform 2 of Cullin-3	-0.208616	0.0623453	0.0282061	-0.242755	-1.43452	0.262528	0.18917	-1.07514	0.856242	0.99977	0.984058	0.999333
CUL4A	sp|Q13619|CUL4A_HUMAN	Q13619	Cullin-4A	-0.213552	0.130665	0.0661789	-0.278038	-1.45649	0.575932	0.432064	-1.30812	0.847466	0.99977	0.945828	0.999333
CUL4B	sp|Q13620-1|CUL4B_HUMAN	Q13620-1	Isoform 2 of Cullin-4B	-0.126791	0.247334	0.223559	-0.150567	-0.636119	0.968551	1.41419	-0.551174	0.948455	0.99977	0.834441	0.999333
CUL5	sp|Q93034|CUL5_HUMAN	Q93034	Cullin-5	-0.0172183	-0.0862808	-0.0320891	0.0369733	-0.111342	-0.246449	-0.158911	0.114903	0.994509	0.99977	0.985619	0.999333
CUL7	sp|Q14999-2|CUL7_HUMAN	Q14999-2	Isoform 2 of Cullin-7	-0.0759098	-0.0406761	-0.245133	-0.280366	-0.415445	-0.189264	-1.40613	-1.32969	0.969092	0.99977	0.834441	0.999333
CUSTOS	sp|Q96C57|CSTOS_HUMAN	Q96C57	Protein CUST	-1.11148	-0.268329	1.06087	0.21772	-1.32739	-0.519859	1.13821	0.645076	0.880278	0.99977	0.862237	0.999333
CUTA	sp|O60888-2|CUTA_HUMAN	O60888-2	Isoform A of Protein CutA	-0.26561	-0.283037	0.382463	0.39989	-0.456687	-1.06864	1.21992	0.743701	0.96876	0.99977	0.847113	0.999333
CUTC	sp|Q9NTM9|CUTC_HUMAN	Q9NTM9	Copper homeostasis protein cutC homolog	0.319878	0.401432	-0.0344818	-0.116036	0.692171	1.14712	-0.0826981	-0.293158	0.944301	0.99977	0.994436	0.999333
CUX1	sp|P39880-3|CUX1_HUMAN	P39880-3	Isoform 3 of Homeobox protein cut-like 1	-0.542184	1.78902	-0.142399	-2.4736	-1.23933	4.64305	-0.394313	-5.49629	0.886527	0.148294	0.957204	0.276022
CWC15	sp|Q9P013|CWC15_HUMAN	Q9P013	Spliceosome-associated protein CWC15 homolog	-0.21275	0.0788984	0.264766	-0.0268827	-0.545333	0.248503	0.62117	-0.101243	0.962479	0.99977	0.928625	0.999333
CWC22	sp|Q9HCG8|CWC22_HUMAN	Q9HCG8	Pre-mRNA-splicing factor CWC22 homolog	0.367307	-0.365131	-1.0519	-0.319465	2.47077	-0.646743	-1.99508	-1.11666	0.684386	0.99977	0.748469	0.999333
CWC27	sp|Q6UX04|CWC27_HUMAN	Q6UX04	Spliceosome-associated protein CWC27 homolog	-0.154945	0.352957	0.125184	-0.382718	-0.732084	1.00115	0.461055	-1.24652	0.941785	0.99977	0.943362	0.999333
CWF19L1	sp|Q69YN2|C19L1_HUMAN	Q69YN2	CWF19-like protein 1	0.19557	-0.157352	-0.111131	0.241791	1.39155	-0.430574	-0.463687	0.782686	0.86484	0.99977	0.94315	0.999333
CXADR	sp|P78310|CXAR_HUMAN	P78310	Coxsackievirus and adenovirus receptor	-0.372426	-0.212247	0.261015	0.100836	-1.344	-0.702248	0.713731	0.537826	0.877769	0.99977	0.918395	0.999333
CXCL12	sp|P48061-4|SDF1_HUMAN	P48061-4	Isoform Delta of Stromal cell-derived factor 1
CXCR4	sp|P61073-2|CXCR4_HUMAN	P61073-2	Isoform 2 of C-X-C chemokine receptor type 4	0.191309	-0.142544	-0.250633	0.0832202	0.269544	-0.330375	-0.358942	0.18558	0.97847	0.99977	0.962804	0.999333
CXorf38	sp|Q8TB03|CX038_HUMAN	Q8TB03	Uncharacterized protein CXorf38	1.02011	0.951264	-0.592659		1.28347	1.76809	-1.03718		0.88164	0.981886	0.878827
CXXC1	sp|Q9P0U4-2|CXXC1_HUMAN	Q9P0U4-2	Isoform 2 of CXXC-type zinc finger protein 1	0.0344017	-0.0944604	0.0639891	0.192851	0.153334	-0.232211	0.372205	0.452118	0.988597	0.99977	0.960643	0.999333
CXXC5	sp|Q7LFL8-2|CXXC5_HUMAN	Q7LFL8-2	Isoform 2 of CXXC-type zinc finger protein 5		0.275086	0.510703			0.453483	0.850542			0.99977	0.907426
CYB561D2	sp|O14569|C56D2_HUMAN	O14569	Transmembrane reductase CYB561D2	0.2021	-0.0573798	0.0725285	0.332009	0.435848	-0.144373	0.150559	0.886448	0.96876	0.99977	0.986999	0.999333
CYB5A	sp|P00167|CYB5_HUMAN	P00167	Cytochrome b5	0.0714057	-0.30894	0.0423388	0.422684	0.29612	-0.775178	0.154073	1.12951	0.977397	0.99977	0.986307	0.999333
CYB5B	sp|O43169|CYB5B_HUMAN	O43169	Cytochrome b5 type B	-0.153181	-0.30667	0.0108685	0.164357	-0.698433	-0.858816	0.0340539	0.601661	0.942256	0.99977	0.997542	0.999333
CYB5R1	sp|Q9UHQ9|NB5R1_HUMAN	Q9UHQ9	NADH-cytochrome b5 reductase 1	0.0228496	-0.260285	0.00513716	0.288272	0.0848313	-0.907417	0.0196963	1.00254	0.994692	0.99977	0.997576	0.999333
CYB5R2	sp|Q6BCY4-2|NB5R2_HUMAN	Q6BCY4-2	Isoform 2 of NADH-cytochrome b5 reductase 2	2.55773	1.59474	-0.106201		9.76402	2.44002	-0.175373		0.0105032	0.737348	0.985311
CYB5R3	sp|P00387-2|NB5R3_HUMAN	P00387-2	Isoform 2 of NADH-cytochrome b5 reductase 3	0.0864871	-0.140422	-0.204119	0.0227897	0.539447	-0.652535	-1.34829	0.108223	0.962877	0.99977	0.841678	0.999333
CYB5R4	sp|Q7L1T6|NB5R4_HUMAN	Q7L1T6	Cytochrome b5 reductase 4	-2.2174			-1.52477	-3.12885			-2.20483	0.562306			0.999333
CYBC1	sp|Q9BQA9-2|CYBC1_HUMAN	Q9BQA9-2	Isoform 2 of Cytochrome b-245 chaperone 1	0.188205	-0.0822039	-0.0521197	0.218289	0.835133	-0.248385	-0.169213	0.854013	0.941785	0.99977	0.985517	0.999333
CYC1	sp|P08574|CY1_HUMAN	P08574	Cytochrome c1, heme protein, mitochondrial	0.284568	-0.236482	-0.210117	0.310933	1.3274	-0.825052	-1.38395	0.986303	0.880278	0.99977	0.835394	0.999333
CYCS	sp|P99999|CYC_HUMAN	P99999	Cytochrome c	-0.169971	0.639799	0.383091	-0.426679	-0.396978	1.57861	1.21155	-0.872464	0.97132	0.99977	0.847719	0.999333
CYFIP1	sp|Q7L576|CYFP1_HUMAN	Q7L576	Cytoplasmic FMR1-interacting protein 1	0.0169129	0.158569	0.0751671	-0.0664893	0.104396	0.720663	0.431766	-0.331773	0.994692	0.99977	0.945886	0.999333
CYFIP2	sp|Q96F07-2|CYFP2_HUMAN	Q96F07-2	Isoform 2 of Cytoplasmic FMR1-interacting protein 2	-0.0880426	-0.0775526	-0.0725381	-0.083028	-0.320942	-0.237199	-0.225505	-0.29836	0.973208	0.99977	0.975273	0.999333
CYGB	sp|Q8WWM9|CYGB_HUMAN	Q8WWM9	Cytoglobin	-2.50127			-2.01521	-6.12043			-5.21592	0.0614995			0.299573
CYHR1	sp|Q6ZMK1-2|CYHR1_HUMAN	Q6ZMK1-2	Isoform 2 of Cysteine and histidine-rich protein 1	-1.93345	1.23464	1.95219	-1.21591	-2.53268	2.38165	2.54329	-2.36461	0.68068	0.75001	0.728299	0.999333
CYLD	sp|Q9NQC7-2|CYLD_HUMAN	Q9NQC7-2	Isoform 2 of Ubiquitin carboxyl-terminal hydrolase CYLD	-0.115184	-0.838535	-0.450376	0.272975	-0.335351	-1.68199	-1.81486	0.498865	0.971552	0.99977	0.769605	0.999333
CYP20A1	sp|Q6UW02|CP20A_HUMAN	Q6UW02	Cytochrome P450 20A1	-0.0213593	-0.155857	0.121585	0.256083	-0.0256702	-0.310132	0.135458	0.661447	0.997651	0.99977	0.987739	0.999333
CYP2S1	sp|Q96SQ9-2|CP2S1_HUMAN	Q96SQ9-2	Isoform 2 of Cytochrome P450 2S1	1.44467		-1.7287		2.92144		-5.93159		0.622458		0.0989651
CYP4X1	sp|Q8N118|CP4X1_HUMAN	Q8N118	Cytochrome P450 4X1		-1.75972		1.54544		-3.5271		2.59452		0.3788		0.999333
CYP51A1	sp|Q16850|CP51A_HUMAN	Q16850	Lanosterol 14-alpha demethylase	-0.0974075	-0.0687631	0.152884	0.12424	-0.395349	-0.287843	0.572186	0.599086	0.97132	0.99977	0.928625	0.999333
CYRIA	sp|Q9H0Q0|CYRIA_HUMAN	Q9H0Q0	CYFIP-related Rac1 interactor A	0.140181	0.0626596	-0.12288	-0.0453585	0.667988	0.174819	-0.328441	-0.236954	0.947138	0.99977	0.965175	0.999333
CYRIB	sp|Q9NUQ9|CYRIB_HUMAN	Q9NUQ9	CYFIP-related Rac1 interactor B	-0.327336	0.234174	0.385896	-0.175613	-1.39751	0.77702	2.09126	-0.538656	0.863798	0.99977	0.739727	0.999333
CYTH2	sp|Q99418-2|CYH2_HUMAN	Q99418-2	Isoform 2 of Cytohesin-2	-1.38543	-1.09891		0.194215	-1.96536	-1.34278		0.701817	0.744898	0.99977		0.999333
CZIB	sp|Q9NWV4|CZIB_HUMAN	Q9NWV4	CXXC motif containing zinc binding protein	-0.177953	0.216876	0.140895	-0.253934	-0.750482	0.76843	0.652301	-0.873092	0.941785	0.99977	0.927657	0.999333
DAAM1	sp|Q9Y4D1-2|DAAM1_HUMAN	Q9Y4D1-2	Isoform 2 of Disheveled-associated activator of morphogenesis 1	0.565395	0.448424	-0.37402	-0.257049	3.79792	1.40235	-2.12005	-0.855795	0.353732	0.99977	0.739727	0.999333
DAB2IP	sp|Q5VWQ8-2|DAB2P_HUMAN	Q5VWQ8-2	Isoform 2 of Disabled homolog 2-interacting protein
DACH1	sp|Q9UI36-2|DACH1_HUMAN	Q9UI36-2	Isoform 2 of Dachshund homolog 1	0.124069	-0.254401	-0.596454	-0.217983	0.363923	-1.16204	-2.31738	-0.726471	0.97132	0.99977	0.729817	0.999333
DAD1	sp|P61803|DAD1_HUMAN	P61803	Dolichyl-diphosphooligosaccharide--protein glycosyltransferase subunit DAD1	-0.461178	-0.387447	0.237336	0.163604	-2.37335	-0.892024	0.849042	0.423936	0.690019	0.99977	0.907539	0.999333
DAG1	sp|Q14118|DAG1_HUMAN	Q14118	Dystroglycan 1	-0.171475	0.471859	0.380567	-0.262767	-0.643522	0.984098	1.56887	-0.536994	0.94744	0.99977	0.809671	0.999333
DAGLB	sp|Q8NCG7|DGLB_HUMAN	Q8NCG7	Diacylglycerol lipase-beta	0.279369	-0.277199	-0.130034	0.426534	1.5598	-1.13242	-0.61153	2.04539	0.831998	0.99977	0.928625	0.999333
DAP	sp|P51397|DAP1_HUMAN	P51397	Death-associated protein 1		2.60023	1.91983			6.13573	2.16268			0.0566975	0.736125
DAP3	sp|P51398-2|RT29_HUMAN	P51398-2	Isoform 2 of 28S ribosomal protein S29, mitochondrial	0.156885	-0.0770334	-0.0807736	0.153144	1.02161	-0.371436	-0.52986	0.778111	0.919855	0.99977	0.930894	0.999333
DAPK1	sp|P53355-3|DAPK1_HUMAN	P53355-3	Isoform 3 of Death-associated protein kinase 1	0.0114881	-3.15426	-2.6013	0.564444	0.0419962	-2.27285	-2.48989	0.561657	0.996933	0.786986	0.728299	0.999333
DARS1	sp|P14868|SYDC_HUMAN	P14868	Aspartate--tRNA ligase, cytoplasmic	0.0902818	0.0838345	-0.202806	-0.196359	0.423583	0.378829	-0.853911	-1.05798	0.96876	0.99977	0.907426	0.999333
DARS2	sp|Q6PI48|SYDM_HUMAN	Q6PI48	Aspartate--tRNA ligase, mitochondrial	-0.0277786	0.262037	0.173923	-0.115893	-0.179058	1.06232	1.2099	-0.474522	0.986015	0.99977	0.847747	0.999333
DAXX	sp|Q9UER7-2|DAXX_HUMAN	Q9UER7-2	Isoform 2 of Death domain-associated protein 6	0.157286	0.237396	-0.0236251	-0.103734	0.665485	0.838986	-0.115925	-0.346953	0.947138	0.99977	0.990077	0.999333
DAZAP1	sp|Q96EP5-2|DAZP1_HUMAN	Q96EP5-2	Isoform 2 of DAZ-associated protein 1	0.0942819	-0.152607	-0.325099	-0.0782101	0.437273	-0.735861	-1.70918	-0.356776	0.96876	0.99977	0.776414	0.999333
DBI	sp|P07108-2|ACBP_HUMAN	P07108-2	Isoform 2 of Acyl-CoA-binding protein	-0.612132	0.0798606	0.352515	-0.339478	-0.996629	0.153221	0.620125	-0.598127	0.923831	0.99977	0.928625	0.999333
DBN1	sp|Q16643-3|DREB_HUMAN;sp|Q16643|DREB_HUMAN	Q16643-3;Q16643	Isoform 3 of Drebrin;Drebrin	-0.0882711	0.314476	0.202563	-0.200184	-0.520324	1.29106	1.21533	-0.846531	0.964706	0.99977	0.847719	0.999333
DBNL	sp|Q9UJU6-2|DBNL_HUMAN;sp|Q9UJU6|DBNL_HUMAN	Q9UJU6-2;Q9UJU6	Isoform 2 of Drebrin-like protein;Drebrin-like protein	-0.239315	0.125839	0.223338	-0.141816	-1.55079	0.511705	1.22254	-0.652004	0.832329	0.99977	0.84632	0.999333
DBR1	sp|Q9UK59|DBR1_HUMAN	Q9UK59	Lariat debranching enzyme	-0.133818	-0.196692	-0.321743	-0.258869	-0.637462	-0.710188	-1.1937	-1.20283	0.948455	0.99977	0.854769	0.999333
DBT	sp|P11182|ODB2_HUMAN	P11182	Lipoamide acyltransferase component of branched-chain alpha-keto acid dehydrogenase complex, mitochondrial	0.194177	-0.0124338	-0.147632	0.0589791	1.15454	-0.0548317	-0.829541	0.281661	0.899875	0.99977	0.913141	0.999333
DCAF1	sp|Q9Y4B6-2|DCAF1_HUMAN	Q9Y4B6-2	Isoform 2 of DDB1- and CUL4-associated factor 1	0.296031	0.0959709	-0.295747	-0.0956869	1.71526	0.41957	-1.68801	-0.441126	0.812228	0.99977	0.776414	0.999333
DCAF13	sp|Q9NV06|DCA13_HUMAN	Q9NV06	DDB1- and CUL4-associated factor 13	0.298066	-0.18162	-0.163053	0.316632	1.20266	-0.68289	-0.856374	1.05561	0.888993	0.99977	0.907426	0.999333
DCAF5	sp|Q96JK2-3|DCAF5_HUMAN	Q96JK2-3	Isoform 3 of DDB1- and CUL4-associated factor 5	-0.0913043	-0.221415	-0.224907	-0.0947968	-0.625256	-0.708429	-1.15069	-0.338831	0.948711	0.99977	0.860211	0.999333
DCAF7	sp|P61962|DCAF7_HUMAN	P61962	DDB1- and CUL4-associated factor 7	0.302494	0.103321	-0.423626	-0.224453	1.47664	0.485963	-1.89339	-1.2306	0.846571	0.99977	0.760286	0.999333
DCAF8	sp|Q5TAQ9|DCAF8_HUMAN	Q5TAQ9	DDB1- and CUL4-associated factor 8	0.293706	0.123933	-0.166967	0.00280579	1.89245	0.46486	-0.980421	0.0112368	0.764804	0.99977	0.892286	0.999333
DCAKD	sp|Q8WVC6|DCAKD_HUMAN	Q8WVC6	Dephospho-CoA kinase domain-containing protein	0.1822	-0.0202029	0.0773193	0.279722	1.14916	-0.0743081	0.450018	1.09106	0.900466	0.99977	0.943362	0.999333
DCC	sp|P43146|DCC_HUMAN	P43146	Netrin receptor DCC	-0.430298	-0.0227418	0.401507	-0.00604874	-1.6589	-0.0738351	2.08628	-0.0175225	0.825746	0.99977	0.739727	0.999333
DCHS1	sp|Q96JQ0|PCD16_HUMAN	Q96JQ0	Protocadherin-16	0.313855	0.0905493	-0.625676	-0.402371	0.84728	0.17993	-1.31514	-0.975929	0.941785	0.99977	0.842545	0.999333
DCK	sp|P27707|DCK_HUMAN	P27707	Deoxycytidine kinase	0.123252	-0.149569	-0.478559	-0.205738	0.604426	-0.395298	-1.46593	-0.726948	0.952448	0.99977	0.826439	0.999333
DCLK1	sp|O15075|DCLK1_HUMAN	O15075	Serine/threonine-protein kinase DCLK1	-0.0757735	-0.0746827	-0.0263255	-0.0274164	-0.269148	-0.249756	-0.0806645	-0.111351	0.97847	0.99977	0.994712	0.999333
DCLK2	sp|Q8N568-2|DCLK2_HUMAN	Q8N568-2	Isoform 2 of Serine/threonine-protein kinase DCLK2	0.206122	-0.162565	-0.223634	0.145053	1.02284	-0.530697	-1.16174	0.474797	0.918934	0.99977	0.858967	0.999333
DCP1A	sp|Q9NPI6-2|DCP1A_HUMAN	Q9NPI6-2	Isoform 2 of mRNA-decapping enzyme 1A	0.136365	0.0443414	-0.0175844	0.0744396	0.744203	0.21725	-0.105442	0.361426	0.941785	0.99977	0.991305	0.999333
DCP1B	sp|Q8IZD4|DCP1B_HUMAN	Q8IZD4	mRNA-decapping enzyme 1B	-0.153497	-0.479444	-0.200682	0.125265	-0.25681	-0.913932	-0.355238	0.224671	0.97847	0.99977	0.962804	0.999333
DCPS	sp|Q96C86|DCPS_HUMAN	Q96C86	m7GpppX diphosphatase	-0.00571867	0.0808907	0.0103712	-0.0762381	-0.0310713	0.232128	0.0405893	-0.255534	0.997373	0.99977	0.997542	0.999333
DCTD	sp|P32321-2|DCTD_HUMAN	P32321-2	Isoform 2 of Deoxycytidylate deaminase	0.311388	0.239141	-0.196219	-0.123972	1.03554	0.615665	-0.468383	-0.469799	0.913052	0.99977	0.942314	0.999333
DCTN1	sp|Q14203-3|DCTN1_HUMAN;sp|Q14203-6|DCTN1_HUMAN	Q14203-3;Q14203-6	Isoform 3 of Dynactin subunit 1;Isoform 6 of Dynactin subunit 1	-0.22764	0.065247	0.188411	-0.104476	-1.58727	0.282171	0.966774	-0.575691	0.825836	0.99977	0.893942	0.999333
DCTN2	sp|Q13561-2|DCTN2_HUMAN;sp|Q13561-3|DCTN2_HUMAN	Q13561-2;Q13561-3	Isoform 2 of Dynactin subunit 2;Isoform 3 of Dynactin subunit 2	-0.199588	0.0728849	0.0831807	-0.189292	-1.25099	0.318188	0.497559	-0.885291	0.8838	0.99977	0.934963	0.999333
DCTN3	sp|O75935|DCTN3_HUMAN	O75935	Dynactin subunit 3	-0.211702	-0.487698	-0.442022	-0.166026	-0.943016	-0.914574	-0.778376	-0.925529	0.931589	0.99977	0.91542	0.999333
DCTN4	sp|Q9UJW0-3|DCTN4_HUMAN	Q9UJW0-3	Isoform 3 of Dynactin subunit 4	-0.359142	-0.13461	0.248311	0.023778	-2.32238	-0.647449	1.48248	0.127434	0.695423	0.99977	0.822663	0.999333
DCTN5	sp|Q9BTE1|DCTN5_HUMAN	Q9BTE1	Dynactin subunit 5	-0.323881	0.34378	0.274742	-0.39292	-2.39693	1.19984	1.65428	-1.49127	0.687698	0.99977	0.782472	0.999333
DCTN6	sp|O00399|DCTN6_HUMAN	O00399	Dynactin subunit 6	-0.255326	-0.441007	0.000644242	0.186324	-1.69097	-1.32738	0.0040871	0.575417	0.821989	0.99977	0.999172	0.999333
DCTPP1	sp|Q9H773|DCTP1_HUMAN	Q9H773	dCTP pyrophosphatase 1	0.559045	0.540904	-0.0734521	-0.055311	0.650233	1.19358	-0.0856364	-0.120664	0.947138	0.99977	0.994436	0.999333
DCUN1D1	sp|Q96GG9|DCNL1_HUMAN	Q96GG9	DCN1-like protein 1	-0.191352	-0.138513	-0.107515	-0.160353	-1.05994	-0.424753	-0.691985	-0.482393	0.912239	0.99977	0.919775	0.999333
DCUN1D5	sp|Q9BTE7|DCNL5_HUMAN	Q9BTE7	DCN1-like protein 5	0.0542619	-0.171546	-0.215698	0.0101099	0.199201	-0.665891	-0.765297	0.0421467	0.985075	0.99977	0.915743	0.999333
DCX	sp|O43602-2|DCX_HUMAN;sp|O43602|DCX_HUMAN	O43602-2;O43602	Isoform 2 of Neuronal migration protein doublecortin;Neuronal migration protein doublecortin	-0.287078	-0.1225	0.0662348	-0.0983427	-0.625959	-0.218705	0.111063	-0.231909	0.948711	0.99977	0.990695	0.999333
DCXR	sp|Q7Z4W1|DCXR_HUMAN	Q7Z4W1	L-xylulose reductase	0.161011	0.222041	-0.206201	-0.267231	0.625252	0.652019	-0.682351	-0.892968	0.948711	0.99977	0.921458	0.999333
DDA1	sp|Q9BW61|DDA1_HUMAN	Q9BW61	DET1- and DDB1-associated protein 1	-0.0694294	0.537547	0.395824	-0.211153	-0.184787	1.82144	1.22699	-0.614682	0.985433	0.972984	0.844249	0.999333
DDAH1	sp|O94760|DDAH1_HUMAN	O94760	N(G),N(G)-dimethylarginine dimethylaminohydrolase 1	-0.0710802	0.388317	0.469127	0.00972982	-0.271517	1.79377	2.10114	0.0397848	0.97847	0.980032	0.739727	0.999333
DDAH2	sp|O95865|DDAH2_HUMAN	O95865	N(G),N(G)-dimethylarginine dimethylaminohydrolase 2	-0.0435807	0.29512	-0.152151	-0.490851	-0.18658	0.669469	-0.859473	-1.06236	0.985433	0.99977	0.907426	0.999333
DDB1	sp|Q16531|DDB1_HUMAN	Q16531	DNA damage-binding protein 1	-0.120081	0.0159663	0.0291846	-0.106863	-0.543343	0.0665271	0.157138	-0.414109	0.962479	0.99977	0.985619	0.999333
DDHD1	sp|Q8NEL9-2|DDHD1_HUMAN	Q8NEL9-2	Isoform 2 of Phospholipase DDHD1	-0.821911		-1.89413	-2.93197	-0.882519		-5.24853	-2.99824	0.939813		0.155938	0.999333
DDHD2	sp|O94830|DDHD2_HUMAN	O94830	Phospholipase DDHD2	0.115935	0.224637	-0.00676554	-0.115468	0.490782	0.677229	-0.0253765	-0.379753	0.965576	0.99977	0.997542	0.999333
DDI2	sp|Q5TDH0-3|DDI2_HUMAN	Q5TDH0-3	Isoform 3 of Protein DDI1 homolog 2	-0.00779184	-0.418742	-0.230651	0.180299	-0.0248531	-1.50856	-1.10718	0.512	0.997651	0.99977	0.868093	0.999333
DDOST	sp|P39656|OST48_HUMAN	P39656	Dolichyl-diphosphooligosaccharide--protein glycosyltransferase 48 kDa subunit	0.0733602	0.237137	-0.264321	-0.428097	0.32695	0.383561	-0.739247	-0.767572	0.971552	0.99977	0.918395	0.999333
DDR1	sp|Q08345-2|DDR1_HUMAN	Q08345-2	Isoform 2 of Epithelial discoidin domain-containing receptor 1	-1.66187	-1.20412		-0.115378	-1.6787	-1.84721		-0.223479	0.824659	0.963291		0.999333
DDRGK1	sp|Q96HY6|DDRGK_HUMAN	Q96HY6	DDRGK domain-containing protein 1	-0.0452464	-0.324972	0.00510901	0.284835	-0.201678	-1.23285	0.0200359	1.25091	0.984661	0.99977	0.997576	0.999333
DDT	sp|P30046|DOPD_HUMAN	P30046	D-dopachrome decarboxylase	-0.28618	0.305504	0.409335	-0.18235	-0.578587	0.704631	1.00211	-0.358701	0.957335	0.99977	0.884141	0.999333
DDX1	sp|Q92499|DDX1_HUMAN	Q92499	ATP-dependent RNA helicase DDX1	-0.012349	-0.208907	-0.144586	0.0519728	-0.0690971	-0.906124	-0.780495	0.240874	0.994848	0.99977	0.91542	0.999333
DDX10	sp|Q13206|DDX10_HUMAN	Q13206	Probable ATP-dependent RNA helicase DDX10	0.224153	0.122325	-0.381022	-0.279194	1.12255	0.496876	-2.24393	-1.08231	0.902189	0.99977	0.729817	0.999333
DDX12P	sp|Q92771|DDX12_HUMAN	Q92771	Putative ATP-dependent RNA helicase DDX12	1.38134		-0.145262		3.53085		-0.379709		0.442		0.958942
DDX17	sp|Q92841|DDX17_HUMAN	Q92841	Probable ATP-dependent RNA helicase DDX17	-0.281695	-0.142064	0.00155186	-0.138079	-1.53213	-0.431418	0.00680897	-0.46525	0.834241	0.99977	0.999172	0.999333
DDX18	sp|Q9NVP1|DDX18_HUMAN	Q9NVP1	ATP-dependent RNA helicase DDX18	-0.0521251	-0.291512	-0.0363968	0.20299	-0.323356	-1.14093	-0.186086	0.910606	0.972718	0.99977	0.984291	0.999333
DDX19A	sp|Q9NUU7|DD19A_HUMAN	Q9NUU7	ATP-dependent RNA helicase DDX19A	-0.0475747	-0.0478569	-0.128091	-0.127808	-0.304962	-0.245715	-0.78651	-0.722942	0.975187	0.99977	0.91542	0.999333
DDX19B	sp|Q9UMR2|DD19B_HUMAN	Q9UMR2	ATP-dependent RNA helicase DDX19B	-0.134833	0.103128	0.541581	0.303619	-0.217983	0.351926	1.55471	0.532621	0.983362	0.99977	0.811368	0.999333
DDX20	sp|Q9UHI6|DDX20_HUMAN	Q9UHI6	Probable ATP-dependent RNA helicase DDX20	0.199861	-0.134101	0.0156906	0.349652	1.17199	-0.427638	0.0562477	1.57044	0.898225	0.99977	0.997542	0.999333
DDX21	sp|Q9NR30|DDX21_HUMAN	Q9NR30	Nucleolar RNA helicase 2	0.0156189	0.0337455	-0.0547798	-0.0729064	0.115104	0.130004	-0.386606	-0.293827	0.994429	0.99977	0.957549	0.999333
DDX23	sp|Q9BUQ8|DDX23_HUMAN	Q9BUQ8	Probable ATP-dependent RNA helicase DDX23	-0.133629	-0.19327	-0.0646785	-0.00503796	-0.789481	-0.697892	-0.261429	-0.0244233	0.941785	0.99977	0.972938	0.999333
DDX24	sp|Q9GZR7|DDX24_HUMAN	Q9GZR7	ATP-dependent RNA helicase DDX24	-0.0265065	-0.216916	-0.104534	0.0858759	-0.103003	-0.906377	-0.512827	0.311739	0.994692	0.99977	0.933038	0.999333
DDX27	sp|Q96GQ7|DDX27_HUMAN	Q96GQ7	Probable ATP-dependent RNA helicase DDX27	0.158838	-0.609434	-0.239033	0.529239	0.528376	-1.61845	-1.37002	1.20072	0.962985	0.99977	0.836916	0.999333
DDX28	sp|Q9NUL7|DDX28_HUMAN	Q9NUL7	Probable ATP-dependent RNA helicase DDX28	-0.572881			-0.991776	-1.54647			-3.15878	0.832329			0.999333
DDX39A	sp|O00148|DX39A_HUMAN	O00148	ATP-dependent RNA helicase DDX39A	0.160921	0.0722721	-0.191995	-0.103346	0.967702	0.342458	-1.02985	-0.565222	0.926263	0.99977	0.882613	0.999333
DDX39B	sp|Q13838|DX39B_HUMAN	Q13838	Spliceosome RNA helicase DDX39B	0.143433	-0.174204	-0.319832	-0.00219517	0.820905	-0.753984	-1.92857	-0.00964815	0.941785	0.99977	0.752876	0.999333
DDX3X	sp|O00571|DDX3X_HUMAN	O00571	ATP-dependent RNA helicase DDX3X	-0.189583	-0.053534	0.12696	-0.0090889	-0.876375	-0.254422	0.566739	-0.0474463	0.940325	0.99977	0.928625	0.999333
DDX3Y	sp|O15523|DDX3Y_HUMAN	O15523	ATP-dependent RNA helicase DDX3Y	0.0812244	0.0769039	-0.257517	-0.253197	0.272412	0.161871	-0.497733	-1.04206	0.97847	0.99977	0.934963	0.999333
DDX41	sp|Q9UJV9|DDX41_HUMAN	Q9UJV9	Probable ATP-dependent RNA helicase DDX41	0.0237048	-0.0415133	-0.116675	-0.0514565	0.11397	-0.18406	-0.690521	-0.209944	0.994429	0.99977	0.920663	0.999333
DDX42	sp|Q86XP3|DDX42_HUMAN	Q86XP3	ATP-dependent RNA helicase DDX42	-0.272804	0.130796	0.351109	-0.0524912	-0.784208	0.431674	1.03939	-0.170485	0.941785	0.99977	0.8787	0.999333
DDX46	sp|Q7L014|DDX46_HUMAN	Q7L014	Probable ATP-dependent RNA helicase DDX46	-0.0776108	-0.0433086	0.0452627	0.0109604	-0.455018	-0.218942	0.323567	0.0526717	0.96876	0.99977	0.965175	0.999333
DDX47	sp|Q9H0S4|DDX47_HUMAN	Q9H0S4	Probable ATP-dependent RNA helicase DDX47	0.205378	-0.135803	-0.563919	-0.222738	0.819275	-0.594147	-2.33541	-0.975101	0.941785	0.99977	0.728907	0.999333
DDX49	sp|Q9Y6V7|DDX49_HUMAN	Q9Y6V7	Probable ATP-dependent RNA helicase DDX49	0.484947	0.0619354	-0.119481	0.303531	1.8248	0.295216	-0.694547	1.08989	0.790757	0.99977	0.919775	0.999333
DDX5	sp|P17844|DDX5_HUMAN	P17844	Probable ATP-dependent RNA helicase DDX5	-0.166159	-0.177808	0.0925069	0.104156	-1.07203	-0.695938	0.489989	0.464516	0.907954	0.99977	0.937904	0.999333
DDX50	sp|Q9BQ39|DDX50_HUMAN	Q9BQ39	ATP-dependent RNA helicase DDX50	0.0301836	-0.203463	0.0176822	0.251329	0.214122	-0.769003	0.115447	1.00562	0.983362	0.99977	0.990077	0.999333
DDX51	sp|Q8N8A6|DDX51_HUMAN	Q8N8A6	ATP-dependent RNA helicase DDX51	1.27858	1.08782	-0.746026	-0.555268	2.09323	1.89526	-2.26757	-0.732106	0.731042	0.951927	0.729817	0.999333
DDX52	sp|Q9Y2R4|DDX52_HUMAN	Q9Y2R4	Probable ATP-dependent RNA helicase DDX52	0.134687	0.0928503	-0.157571	-0.115734	0.860017	0.41915	-1.00401	-0.548797	0.941785	0.99977	0.883423	0.999333
DDX54	sp|Q8TDD1-2|DDX54_HUMAN	Q8TDD1-2	Isoform 2 of ATP-dependent RNA helicase DDX54	0.228812	0.671893	-0.0517481	-0.494829	0.903818	1.22833	-0.177259	-0.936884	0.936577	0.99977	0.985311	0.999333
DDX55	sp|Q8NHQ9|DDX55_HUMAN	Q8NHQ9	ATP-dependent RNA helicase DDX55	-0.057385	-0.389594	-0.106365	0.225844	-0.208529	-1.22657	-0.320054	0.883469	0.983362	0.99977	0.966693	0.999333
DDX56	sp|Q9NY93-2|DDX56_HUMAN	Q9NY93-2	Isoform 2 of Probable ATP-dependent RNA helicase DDX56	0.102217	1.13294	0.0150971	-1.01562	0.336582	1.69968	0.0661464	-1.46163	0.971552	0.99977	0.996332	0.999333
DDX58	sp|O95786|DDX58_HUMAN	O95786	Antiviral innate immune response receptor RIG-I	0.69449	0.927728	0.294197	0.0609601	1.57608	2.95763	0.972087	0.139789	0.82768	0.552977	0.893942	0.999333
DDX6	sp|P26196|DDX6_HUMAN	P26196	Probable ATP-dependent RNA helicase DDX6	-0.0247002	-0.0756015	-0.0669588	-0.0160575	-0.169328	-0.350846	-0.427551	-0.0814373	0.986683	0.99977	0.947132	0.999333
DDX60	sp|Q8IY21|DDX60_HUMAN	Q8IY21	Probable ATP-dependent RNA helicase DDX60	0.803767	0.249216	-0.477214	0.0773379	2.06275	0.412827	-0.855135	0.165728	0.734034	0.99977	0.907426	0.999333
DDX60L	sp|Q5H9U9|DDX6L_HUMAN	Q5H9U9	Probable ATP-dependent RNA helicase DDX60-like		3.00056	2.27827			12.1076	2.33401			0.00561936	0.728907
DECR1	sp|Q16698-2|DECR_HUMAN	Q16698-2	Isoform 2 of 2,4-dienoyl-CoA reductase [(3E)-enoyl-CoA-producing], mitochondrial	0.119441	0.103246	-0.103501	-0.0873064	0.512875	0.383386	-0.507903	-0.308206	0.964706	0.99977	0.933505	0.999333
DEGS1	sp|O15121|DEGS1_HUMAN	O15121	Sphingolipid delta(4)-desaturase DES1	0.155933	0.0626162	0.00839371	0.10171	0.609189	0.216833	0.034456	0.348259	0.952059	0.99977	0.997542	0.999333
DEK	sp|P35659|DEK_HUMAN	P35659	Protein DEK	-0.263469	-0.174135	0.110553	0.0212178	-0.943043	-0.656108	0.519729	0.0681931	0.931589	0.99977	0.932455	0.999333
DENND10	sp|Q8TCE6|DEN10_HUMAN	Q8TCE6	DENN domain-containing protein 10	-0.0907542	-0.0434794	-0.134662	-0.181936	-0.237774	-0.125543	-0.317073	-0.623772	0.98099	0.99977	0.967053	0.999333
DENND2A	sp|Q9ULE3|DEN2A_HUMAN	Q9ULE3	DENN domain-containing protein 2A	-2.20631	0.387017	2.26443	-0.328895	-6.26797	0.781869	4.3492	-1.00095	0.0573723	0.99977	0.321784	0.999333
DENND2B	sp|P78524|DEN2B_HUMAN	P78524	DENN domain-containing protein 2B		0.153391	1.42688	1.31799		0.292238	1.52573	2.10988		0.99977	0.818866	0.999333
DENND4A	sp|Q7Z401-2|MYCPP_HUMAN	Q7Z401-2	Isoform 2 of C-myc promoter-binding protein	-0.868741	-2.26597	-1.64363	-0.246401	-2.75601	-2.75667	-2.00979	-0.626218	0.663723	0.63598	0.748469	0.999333
DENND4C	sp|Q5VZ89-7|DEN4C_HUMAN	Q5VZ89-7	Isoform 2 of DENN domain-containing protein 4C		2.61101	1.4847			6.09836	2.44075			0.0578226	0.728299
DENND5B	sp|Q6ZUT9|DEN5B_HUMAN	Q6ZUT9	DENN domain-containing protein 5B	1.76865	2.51171	0.0404804		2.66794	5.3552	0.246475		0.678716	0.08602	0.974851
DENND6A	sp|Q8IWF6|DEN6A_HUMAN	Q8IWF6	Protein DENND6A
DENR	sp|O43583|DENR_HUMAN	O43583	Density-regulated protein	-0.0862857	0.353587	0.117879	-0.321993	-0.380102	0.958047	0.394558	-1.02717	0.97132	0.99977	0.957204	0.999333
DEPDC5	sp|O75140-1|DEPD5_HUMAN	O75140-1	Isoform 1 of GATOR complex protein DEPDC5
DERA	sp|Q9Y315|DEOC_HUMAN	Q9Y315	Deoxyribose-phosphate aldolase	0.00731156	0.220681	-0.0685484	-0.281918	0.0289527	0.520761	-0.181254	-0.874272	0.997568	0.99977	0.985028	0.999333
DERL1	sp|Q9BUN8-2|DERL1_HUMAN	Q9BUN8-2	Isoform 2 of Derlin-1	-0.0299182	-0.269275	-0.0430455	0.196311	-0.161947	-1.20057	-0.269634	0.84596	0.988269	0.99977	0.970586	0.999333
DERL2	sp|Q9GZP9|DERL2_HUMAN	Q9GZP9	Derlin-2	-0.175519	-0.0281714	0.0721131	-0.0752343	-1.05464	-0.0850332	0.339329	-0.250763	0.912842	0.99977	0.964613	0.999333
DERPC	sp|P0CG12|DERPC_HUMAN	P0CG12	Decreased expression in renal and prostate cancer protein
DESI1	sp|Q6ICB0|DESI1_HUMAN	Q6ICB0	Desumoylating isopeptidase 1	0.110745	-1.58083	-1.9794	-0.287821	0.320386	-2.58738	-2.95939	-1.07834	0.973324	0.686431	0.665082	0.999333
DESI2	sp|Q9BSY9|DESI2_HUMAN	Q9BSY9	Deubiquitinase DESI2	2.80365	3.66076	-0.437626		2.15945	7.27467	-0.813386		0.728127	0.0310187	0.91542
DFFA	sp|O00273|DFFA_HUMAN	O00273	DNA fragmentation factor subunit alpha	-0.21902	0.371424	0.383493	-0.206951	-0.518462	1.09999	0.872693	-0.661983	0.964706	0.99977	0.905078	0.999333
DFFB	sp|O76075|DFFB_HUMAN	O76075	DNA fragmentation factor subunit beta	1.74784		-3.12816		5.06945		-4.30361		0.13363		0.331158
DGAT1	sp|O75907|DGAT1_HUMAN	O75907	Diacylglycerol O-acyltransferase 1	0.0586438	-0.0718937	0.0931502	0.223688	0.224381	-0.30553	0.46048	0.8089	0.983362	0.99977	0.943362	0.999333
DGCR8	sp|Q8WYQ5-3|DGCR8_HUMAN	Q8WYQ5-3	Isoform 3 of Microprocessor complex subunit DGCR8	0.178908	-0.289108	-0.00284606	0.46517	0.438647	-1.37544	-0.0089417	1.46803	0.96876	0.99977	0.998642	0.999333
DGKA	sp|P23743|DGKA_HUMAN	P23743	Diacylglycerol kinase alpha	0.962247	-0.211205	-0.428853	0.744599	1.39557	-0.348033	-0.773779	1.02667	0.864277	0.99977	0.91542	0.999333
DGKE	sp|P52429|DGKE_HUMAN	P52429	Diacylglycerol kinase epsilon	-1.03705	0.289392	0.811387	-0.515051	-2.57536	0.998345	2.26221	-1.5412	0.678758	0.99977	0.729817	0.999333
DGKZ	sp|Q13574-1|DGKZ_HUMAN	Q13574-1	Isoform 2 of Diacylglycerol kinase zeta	0.479885		-1.68698	-1.14285	1.96059		-3.18245	-2.35159	0.745292		0.618962	0.999333
DGLUCY	sp|Q7Z3D6-2|GLUCM_HUMAN	Q7Z3D6-2	Isoform 2 of D-glutamate cyclase, mitochondrial	0.148209	0.128721	0.0451826	0.0646711	0.891091	0.609891	0.27622	0.320046	0.938928	0.99977	0.96936	0.999333
DGUOK	sp|Q16854|DGUOK_HUMAN	Q16854	Deoxyguanosine kinase, mitochondrial	0.0485398	-0.267739	0.0284746	0.344753	0.181713	-1.16333	0.107857	1.53717	0.985892	0.99977	0.991305	0.999333
DHCR24	sp|Q15392-2|DHC24_HUMAN	Q15392-2	Isoform 2 of Delta(24)-sterol reductase	0.294443	-0.170317	-0.163904	0.300856	1.61626	-0.713754	-0.799645	1.42699	0.825836	0.99977	0.91542	0.999333
DHCR7	sp|Q9UBM7|DHCR7_HUMAN	Q9UBM7	7-dehydrocholesterol reductase	0.287044	0.129101	-0.323619	-0.165675	1.07012	0.304884	-0.879192	-0.481782	0.907954	0.99977	0.903586	0.999333
DHFR	sp|P00374|DYR_HUMAN	P00374	Dihydrofolate reductase	-0.541299	-0.235472	0.734651	0.428823	-1.1194	-0.585829	1.84701	0.894981	0.902823	0.99977	0.768649	0.999333
DHODH	sp|Q02127|PYRD_HUMAN	Q02127	Dihydroorotate dehydrogenase (quinone), mitochondrial	0.162369	-0.233106	-0.120273	0.275202	0.570762	-0.622956	-0.277444	1.40543	0.9597	0.99977	0.969195	0.999333
DHPS	sp|P49366-2|DHYS_HUMAN	P49366-2	Isoform Short of Deoxyhypusine synthase	0.153895	-0.78902	-0.137814	0.805101	0.631353	-1.51128	-0.545958	1.55675	0.948711	0.99977	0.930098	0.999333
DHRS1	sp|Q96LJ7|DHRS1_HUMAN	Q96LJ7	Dehydrogenase/reductase SDR family member 1	-0.0136057	-0.178899	-0.12908	0.0362126	-0.0512911	-0.697375	-0.481579	0.147319	0.996412	0.99977	0.938958	0.999333
DHRS11	sp|Q6UWP2-2|DHR11_HUMAN	Q6UWP2-2	Isoform 2 of Dehydrogenase/reductase SDR family member 11	-0.33745	1.72242	0.0515178	-2.00835	-1.02803	1.99563	0.162488	-2.30765	0.916799	0.898932	0.985591	0.999333
DHRS13	sp|Q6UX07-2|DHR13_HUMAN	Q6UX07-2	Isoform 2 of Dehydrogenase/reductase SDR family member 13	0.676605	-0.329211	-0.703183	0.302633	1.12686	-0.504574	-1.10876	0.484703	0.902026	0.99977	0.868093	0.999333
DHRS4	sp|Q9BTZ2-2|DHRS4_HUMAN	Q9BTZ2-2	Isoform 2 of Dehydrogenase/reductase SDR family member 4	1.01207	0.99404	0.0588786		1.59297	1.86306	0.309986		0.825836	0.963221	0.967053
DHRS7	sp|Q9Y394|DHRS7_HUMAN	Q9Y394	Dehydrogenase/reductase SDR family member 7	-0.0171401	-0.343261	-0.0177054	0.308416	-0.0932772	-1.19221	-0.0873914	1.14776	0.994692	0.99977	0.994436	0.999333
DHRS7B	sp|Q6IAN0|DRS7B_HUMAN	Q6IAN0	Dehydrogenase/reductase SDR family member 7B
DHTKD1	sp|Q96HY7|DHTK1_HUMAN	Q96HY7	2-oxoadipate dehydrogenase complex component E1	0.154942	-0.0705787	-0.408824	-0.183304	0.876569	-0.32591	-2.33011	-0.885767	0.940325	0.99977	0.728907	0.999333
DHX15	sp|O43143|DHX15_HUMAN	O43143	ATP-dependent RNA helicase DHX15	0.238606	-0.0997412	-0.429067	-0.0907199	1.13215	-0.454917	-2.50671	-0.377944	0.902026	0.99977	0.728299	0.999333
DHX16	sp|O60231|DHX16_HUMAN	O60231	Pre-mRNA-splicing factor ATP-dependent RNA helicase DHX16	0.0144407	0.0898683	-0.0852649	-0.160693	0.0547678	0.450589	-0.316086	-0.892873	0.995968	0.99977	0.967053	0.999333
DHX29	sp|Q7Z478|DHX29_HUMAN	Q7Z478	ATP-dependent RNA helicase DHX29	-0.0544325	-0.151043	-0.120273	-0.0236624	-0.328105	-0.756407	-0.687182	-0.131485	0.971552	0.99977	0.920808	0.999333
DHX30	sp|Q7L2E3-2|DHX30_HUMAN;sp|Q7L2E3|DHX30_HUMAN	Q7L2E3-2;Q7L2E3	Isoform 2 of ATP-dependent RNA helicase DHX30;ATP-dependent RNA helicase DHX30	-0.100737	-0.147791	-0.110693	-0.0636399	-0.523827	-0.567972	-0.534166	-0.264169	0.964393	0.99977	0.930879	0.999333
DHX32	sp|Q7L7V1-2|DHX32_HUMAN	Q7L7V1-2	Isoform 2 of Putative pre-mRNA-splicing factor ATP-dependent RNA helicase DHX32	0.224631	-1.47425	-1.66509	0.033794	0.549745	-1.77828	-1.86546	0.101293	0.962479	0.981684	0.760286	0.999333
DHX34	sp|Q14147|DHX34_HUMAN	Q14147	Probable ATP-dependent RNA helicase DHX34	-1.8952	0.535239	1.52557	-0.904866	-7.33152	0.446004	1.3446	-1.57741	0.031196	0.99977	0.842332	0.999333
DHX36	sp|Q9H2U1|DHX36_HUMAN	Q9H2U1	ATP-dependent DNA/RNA helicase DHX36	-0.101472	-0.20076	-0.0416156	0.0576731	-0.504598	-0.896651	-0.205456	0.271315	0.965351	0.99977	0.979078	0.999333
DHX37	sp|Q8IY37|DHX37_HUMAN	Q8IY37	Probable ATP-dependent RNA helicase DHX37	-0.00214555	-0.326654	-0.395527	-0.0710188	-0.011473	-1.12101	-2.04918	-0.252892	0.998532	0.99977	0.747163	0.999333
DHX38	sp|Q92620|PRP16_HUMAN	Q92620	Pre-mRNA-splicing factor ATP-dependent RNA helicase PRP16	0.280366	0.0954143	-0.553465	-0.368513	0.955097	0.37819	-2.08922	-1.35063	0.928529	0.99977	0.739727	0.999333
DHX40	sp|Q8IX18-3|DHX40_HUMAN	Q8IX18-3	Isoform 3 of Probable ATP-dependent RNA helicase DHX40	-0.0771019	-0.995858	0.0556295	0.974386	-0.458319	-1.21513	0.348401	1.18283	0.96876	0.99977	0.962981	0.999333
DHX57	sp|Q6P158|DHX57_HUMAN	Q6P158	Putative ATP-dependent RNA helicase DHX57	0.121489	0.303451	0.0638874	-0.118074	0.602702	1.32492	0.349633	-0.504507	0.952448	0.99977	0.962981	0.999333
DHX8	sp|Q14562|DHX8_HUMAN	Q14562	ATP-dependent RNA helicase DHX8	0.676056	-0.697137	-0.808328	0.564865	1.21095	-1.32455	-1.35198	1.1652	0.886527	0.99977	0.839876	0.999333
DHX9	sp|Q08211|DHX9_HUMAN	Q08211	ATP-dependent RNA helicase A	0.0605928	-0.21939	-0.175415	0.104568	0.399108	-1.12156	-1.19139	0.560012	0.97132	0.99977	0.856297	0.999333
DIABLO	sp|Q9NR28-2|DBLOH_HUMAN	Q9NR28-2	Isoform 2 of Diablo IAP-binding mitochondrial protein	-0.0676739	0.294943	0.256968	-0.105649	-0.229115	0.911413	1.07746	-0.293724	0.982857	0.99977	0.872137	0.999333
DIAPH1	sp|O60610|DIAP1_HUMAN	O60610	Protein diaphanous homolog 1	0.252581	0.0806801	-0.202472	-0.0305704	1.62526	0.304813	-1.17573	-0.124007	0.825746	0.99977	0.858967	0.999333
DICER1	sp|Q9UPY3-2|DICER_HUMAN	Q9UPY3-2	Isoform 2 of Endoribonuclease Dicer	-0.140148	-0.301903	0.101986	0.263742	-0.957185	-1.36565	0.703375	1.247	0.92843	0.99977	0.918395	0.999333
DIDO1	sp|Q9BTC0|DIDO1_HUMAN	Q9BTC0	Death-inducer obliterator 1	-0.294791	-0.13114	-0.199304	-0.362955	-1.91125	-0.407101	-1.0941	-1.20075	0.760971	0.99977	0.868093	0.999333
DIMT1	sp|Q9UNQ2|DIM1_HUMAN	Q9UNQ2	Probable dimethyladenosine transferase	0.079121	-0.36478	-0.180488	0.263413	0.340313	-1.26506	-0.631649	1.13551	0.971552	0.99977	0.928625	0.999333
DIP2A	sp|Q14689-6|DIP2A_HUMAN	Q14689-6	Isoform 6 of Disco-interacting protein 2 homolog A	-0.678443	2.4422	0.919417	-2.20122	-3.00907	3.19222	2.98228	-2.97425	0.603706	0.47177	0.657709	0.999333
DIP2B	sp|Q9P265|DIP2B_HUMAN	Q9P265	Disco-interacting protein 2 homolog B	-0.0969817	-0.0825031	0.107603	0.0931243	-0.489516	-0.35679	0.57159	0.405933	0.965576	0.99977	0.928625	0.999333
DIP2C	sp|Q9Y2E4|DIP2C_HUMAN	Q9Y2E4	Disco-interacting protein 2 homolog C	-0.711616	-1.24198	-0.579756	-0.0493939	-2.01004	-1.39212	-0.65734	-0.110384	0.741597	0.99977	0.92582	0.999333
DIRAS1	sp|O95057|DIRA1_HUMAN	O95057	GTP-binding protein Di-Ras1	-0.0760193	0.862785	-0.00526252	-0.944067	-0.136659	0.879641	-0.0130164	-0.897376	0.992037	0.99977	0.998095	0.999333
DIRAS2	sp|Q96HU8|DIRA2_HUMAN	Q96HU8	GTP-binding protein Di-Ras2	-0.0780826		-1.84017	-2.87272	-0.233288		-1.73117	-11.278	0.981736		0.776414	0.0316817
DIS3	sp|Q9Y2L1|RRP44_HUMAN	Q9Y2L1	Exosome complex exonuclease RRP44	-0.00766367	0.0398289	-0.124642	-0.172134	-0.0415765	0.177367	-0.66725	-0.810132	0.996933	0.99977	0.92463	0.999333
DIS3L2	sp|Q8IYB7|DI3L2_HUMAN	Q8IYB7	DIS3-like exonuclease 2	-0.296171	0.0197914	0.0327635	-0.283199	-2.12236	0.0815873	0.180455	-1.38184	0.729989	0.99977	0.985221	0.999333
DISP2	sp|A7MBM2|DISP2_HUMAN	A7MBM2	Protein dispatched homolog 2	-0.652786	0.134822	1.08443	0.296825	-1.75709	0.622514	3.38945	1.07746	0.804656	0.99977	0.583577	0.999333
DKC1	sp|O60832|DKC1_HUMAN	O60832	H/ACA ribonucleoprotein complex subunit DKC1	-0.0965647	0.00725296	0.0542759	-0.0495418	-0.563725	0.028072	0.297426	-0.204175	0.961531	0.99977	0.967666	0.999333
DLAT	sp|P10515|ODP2_HUMAN	P10515	Dihydrolipoyllysine-residue acetyltransferase component of pyruvate dehydrogenase complex, mitochondrial	0.176123	0.094184	-0.262999	-0.18106	0.924805	0.438606	-1.50611	-0.835512	0.935118	0.99977	0.819103	0.999333
DLD	sp|P09622|DLDH_HUMAN	P09622	Dihydrolipoyl dehydrogenase, mitochondrial	-0.0105394	-0.0200788	0.0782366	0.0877759	-0.0637678	-0.0962719	0.503396	0.429063	0.995039	0.99977	0.934963	0.999333
DLG1	sp|Q12959-3|DLG1_HUMAN	Q12959-3	Isoform 3 of Disks large homolog 1	1.02235	1.15438	-1.22921	-1.36124	1.1815	1.3762	-1.50028	-1.53762	0.896177	0.99977	0.819103	0.999333
DLG3	sp|Q92796|DLG3_HUMAN	Q92796	Disks large homolog 3	-0.157829	0.126438	0.229728	-0.0545393	-0.807187	0.470692	1.35405	-0.196831	0.941785	0.99977	0.839455	0.999333
DLG4	sp|P78352-2|DLG4_HUMAN	P78352-2	Isoform 2 of Disks large homolog 4	-0.079061	-0.121035	-0.0172003	0.024774	-0.421966	-0.582738	-0.103337	0.116218	0.96876	0.99977	0.991305	0.999333
DLG5	sp|Q8TDM6-4|DLG5_HUMAN	Q8TDM6-4	Isoform 4 of Disks large homolog 5	-1.05694	-0.717656	0.239527	-0.0997563	-2.22449	-2.79127	0.525803	-0.353252	0.716001	0.619281	0.93202	0.999333
DLGAP4	sp|Q9Y2H0-1|DLGP4_HUMAN	Q9Y2H0-1	Isoform 2 of Disks large-associated protein 4	0.112989	0.143714	-0.152276	-0.183001	0.42915	0.475121	-0.447421	-0.863671	0.96876	0.99977	0.943362	0.999333
DLGAP5	sp|Q15398-1|DLGP5_HUMAN	Q15398-1	Isoform 2 of Disks large-associated protein 5	-1.93717	0.394009	2.02368	-0.307501	-1.95414	0.884799	1.95792	-0.880374	0.747395	0.99977	0.752876	0.999333
DLST	sp|P36957|ODO2_HUMAN	P36957	Dihydrolipoyllysine-residue succinyltransferase component of 2-oxoglutarate dehydrogenase complex, mitochondrial	-0.0163145	-0.00668664	-0.00808207	-0.0177099	-0.113873	-0.0278724	-0.0491304	-0.0815875	0.994429	0.99977	0.997542	0.999333
DMAC2	sp|Q9NW81-4|DMAC2_HUMAN	Q9NW81-4	Isoform 4 of Distal membrane-arm assembly complex protein 2	0.134506	-0.346928	-0.26957	0.211864	0.863038	-1.48172	-1.37608	1.09557	0.941785	0.99977	0.835394	0.999333
DMAC2L	sp|Q99766|ATP5S_HUMAN	Q99766	ATP synthase subunit s, mitochondrial	0.0732833	0.203765	-0.0522838	-0.182766	0.393038	0.594112	-0.227465	-0.58538	0.97132	0.99977	0.974851	0.999333
DMAP1	sp|Q9NPF5|DMAP1_HUMAN	Q9NPF5	DNA methyltransferase 1-associated protein 1	-0.961739	0.0528586	0.955606	-0.058992	-1.62494	0.208724	1.6779	-0.201717	0.825746	0.99977	0.776414	0.999333
DMTN	sp|Q08495-2|DEMA_HUMAN	Q08495-2	Isoform 2 of Dematin	-0.0144088	-0.448921	-0.0746026	0.35991	-0.0317633	-0.820762	-0.113856	1.18133	0.997373	0.99977	0.990077	0.999333
DMWD	sp|Q09019|DMWD_HUMAN	Q09019	Dystrophia myotonica WD repeat-containing protein
DMXL1	sp|Q9Y485|DMXL1_HUMAN	Q9Y485	DmX-like protein 1	-1.12443	0.548806	1.41985	-0.253389	-2.19183	2.24547	2.77794	-1.04815	0.722881	0.801298	0.688895	0.999333
DMXL2	sp|Q8TDJ6-3|DMXL2_HUMAN	Q8TDJ6-3	Isoform 3 of DmX-like protein 2	-0.113738	-0.165771	0.0241402	0.0761737	-0.714787	-0.752194	0.164361	0.349422	0.941785	0.99977	0.985517	0.999333
DNAAF10	sp|Q96MX6-2|DAA10_HUMAN	Q96MX6-2	Isoform 2 of Dynein axonemal assembly factor 10	-0.330383	0.119964	0.598032	0.147685	-2.27418	0.38387	2.11861	0.740611	0.700732	0.99977	0.739727	0.999333
DNAAF2	sp|Q9NVR5|KTU_HUMAN	Q9NVR5	Protein kintoun	0.12351	1.48144	0.2715	-1.08643	0.391317	1.50539	0.811757	-1.10533	0.97132	0.99977	0.91542	0.999333
DNAAF5	sp|Q86Y56|DAAF5_HUMAN	Q86Y56	Dynein axonemal assembly factor 5	0.224785	0.318868	0.0270889	-0.0669942	0.884865	0.862716	0.105578	-0.184141	0.939581	0.99977	0.991305	0.999333
DNAAF9	sp|Q5TEA3|DAAF9_HUMAN	Q5TEA3	Dynein axonemal assembly factor 9	-2.38774	2.0609	2.42774	-2.0209	-2.53829	2.64101	2.66647	-2.47151	0.68068	0.676152	0.70112	0.999333
DNAJA1	sp|P31689|DNJA1_HUMAN	P31689	DnaJ homolog subfamily A member 1	-0.341966	-0.0460006	0.353315	0.0573495	-1.88118	-0.185792	1.67038	0.266746	0.768979	0.99977	0.776414	0.999333
DNAJA2	sp|O60884|DNJA2_HUMAN	O60884	DnaJ homolog subfamily A member 2	-0.278838	0.351599	0.353046	-0.277391	-1.24392	0.810965	1.9769	-0.616392	0.886527	0.99977	0.748469	0.999333
DNAJA3	sp|Q96EY1|DNJA3_HUMAN	Q96EY1	DnaJ homolog subfamily A member 3, mitochondrial	-0.0793968	-0.441581	-9.12161e-05	0.362093	-0.355791	-1.77508	-0.000539572	1.30247	0.97132	0.981684	0.999897	0.999333
DNAJB1	sp|P25685|DNJB1_HUMAN	P25685	DnaJ homolog subfamily B member 1	0.0656633	0.211241	0.0429691	-0.102609	0.379053	0.906972	0.278254	-0.435413	0.97132	0.99977	0.969083	0.999333
DNAJB11	sp|Q9UBS4|DJB11_HUMAN	Q9UBS4	DnaJ homolog subfamily B member 11	0.0500131	0.0651265	-0.217154	-0.232268	0.326715	0.215729	-1.29035	-0.807604	0.971552	0.99977	0.842545	0.999333
DNAJB12	sp|Q9NXW2-2|DJB12_HUMAN	Q9NXW2-2	Isoform 2 of DnaJ homolog subfamily B member 12	-1.13438	-0.189691	1.25021	0.305523	-2.34229	-0.489869	2.93556	0.688222	0.695423	0.99977	0.668452	0.999333
DNAJB2	sp|P25686-2|DNJB2_HUMAN	P25686-2	Isoform 2 of DnaJ homolog subfamily B member 2	-0.0098333	0.259568	-0.0418124	-0.311214	-0.0371406	0.834654	-0.122677	-1.38346	0.997373	0.99977	0.989487	0.999333
DNAJB4	sp|Q9UDY4|DNJB4_HUMAN	Q9UDY4	DnaJ homolog subfamily B member 4		-4.37631		3.07088		-16.344		2.3333		0.00397157		0.999333
DNAJB5	sp|O75953-4|DNJB5_HUMAN	O75953-4	Isoform 2 of DnaJ homolog subfamily B member 5	0.115434	-2.4596	-2.56692	0.00811374	0.438805	-2.20372	-2.25226	0.0231062	0.96876	0.812018	0.729817	0.999333
DNAJB6	sp|O75190|DNJB6_HUMAN	O75190	DnaJ homolog subfamily B member 6	-0.260738	-0.0855677	0.291069	0.115898	-1.36	-0.374138	1.36084	0.582301	0.873824	0.99977	0.839455	0.999333
DNAJC10	sp|Q8IXB1|DJC10_HUMAN	Q8IXB1	DnaJ homolog subfamily C member 10	0.0599221	-0.203406	-0.0280544	0.235274	0.326527	-0.787167	-0.142397	0.978377	0.971552	0.99977	0.987721	0.999333
DNAJC11	sp|Q9NVH1|DJC11_HUMAN	Q9NVH1	DnaJ homolog subfamily C member 11	-0.132399	-0.263821	0.032925	0.164348	-0.64138	-0.919085	0.117498	0.772026	0.947576	0.99977	0.990077	0.999333
DNAJC13	sp|O75165|DJC13_HUMAN	O75165	DnaJ homolog subfamily C member 13	-0.0335004	-0.288147	0.0180532	0.2727	-0.232402	-1.07951	0.125672	1.05218	0.981736	0.99977	0.988959	0.999333
DNAJC16	sp|Q9Y2G8|DJC16_HUMAN	Q9Y2G8	DnaJ homolog subfamily C member 16	-0.273456	-0.0325103	-0.193882	-0.434827	-1.61057	-0.0590785	-0.590646	-0.908471	0.825836	0.99977	0.928625	0.999333
DNAJC17	sp|Q9NVM6|DJC17_HUMAN	Q9NVM6	DnaJ homolog subfamily C member 17	1.63553	1.3389	-0.217452		2.64279	2.05871	-1.30693		0.678716	0.874444	0.842545
DNAJC19	sp|Q96DA6|TIM14_HUMAN	Q96DA6	Mitochondrial import inner membrane translocase subunit TIM14	0.265219	-0.0601554	-0.105597	0.219777	0.693608	-0.122579	-0.202695	0.62377	0.943238	0.99977	0.979287	0.999333
DNAJC2	sp|Q99543|DNJC2_HUMAN	Q99543	DnaJ homolog subfamily C member 2	0.447413	-0.162612	-0.504791	0.105234	1.79693	-0.472289	-1.92257	0.319006	0.798343	0.99977	0.754465	0.999333
DNAJC21	sp|Q5F1R6-2|DJC21_HUMAN	Q5F1R6-2	Isoform 2 of DnaJ homolog subfamily C member 21	-1.96781	0.185865	2.07049	-0.0831844	-2.4921	0.642473	2.66368	-0.262167	0.684386	0.99977	0.70112	0.999333
DNAJC25	sp|Q9H1X3-3|DJC25_HUMAN	Q9H1X3-3	Isoform 3 of DnaJ homolog subfamily C member 25	0.137261	0.195571	0.0625013	0.00419137	0.293201	0.375162	0.105475	0.0108358	0.978007	0.99977	0.991305	0.999333
DNAJC3	sp|Q13217|DNJC3_HUMAN	Q13217	DnaJ homolog subfamily C member 3	0.0534022	-0.299327	0.0125988	0.365328	0.331091	-1.33453	0.0788607	1.6981	0.971552	0.99977	0.994998	0.999333
DNAJC30	sp|Q96LL9|DJC30_HUMAN	Q96LL9	DnaJ homolog subfamily C member 30, mitochondrial	-1.86849	-1.2999		0.299731	-7.91003	-1.84243		1.17052	0.0222204	0.963291		0.999333
DNAJC5	sp|Q9H3Z4|DNJC5_HUMAN	Q9H3Z4	DnaJ homolog subfamily C member 5	-0.0537504	-0.247477	0.082198	0.275925	-0.25946	-1.14947	0.407998	1.31454	0.97847	0.99977	0.952187	0.999333
DNAJC6	sp|O75061-2|AUXI_HUMAN	O75061-2	Isoform 2 of Putative tyrosine-protein phosphatase auxilin	0.25943	1.28795	-0.38596	-1.41448	0.547046	2.26671	-1.5373	-2.05728	0.962479	0.786986	0.815095	0.999333
DNAJC7	sp|Q99615|DNJC7_HUMAN	Q99615	DnaJ homolog subfamily C member 7	-0.11632	-0.125213	0.15812	0.167014	-0.811937	-0.561662	0.94723	0.852192	0.941785	0.99977	0.894693	0.999333
DNAJC8	sp|O75937|DNJC8_HUMAN	O75937	DnaJ homolog subfamily C member 8	-0.182049	0.360669	0.431982	-0.110737	-0.409207	0.996074	1.16163	-0.258341	0.971275	0.99977	0.858967	0.999333
DNAJC9	sp|Q8WXX5|DNJC9_HUMAN	Q8WXX5	DnaJ homolog subfamily C member 9	-0.250622	-0.787006	0.207828	0.744211	-0.519119	-1.69239	0.41718	1.65874	0.964706	0.99977	0.948804	0.999333
DNM1	sp|Q05193-3|DYN1_HUMAN;sp|Q05193-5|DYN1_HUMAN	Q05193-3;Q05193-5	Isoform 3 of Dynamin-1;Isoform 4 of Dynamin-1	-0.242969	0.0756141	0.0706716	-0.247911	-1.10687	0.25672	0.278891	-0.94988	0.903585	0.99977	0.969022	0.999333
DNM1L	sp|O00429|DNM1L_HUMAN	O00429	Dynamin-1-like protein	-0.089758	0.0868151	-0.000431282	-0.177004	-0.59185	0.339597	-0.00279656	-0.720516	0.95451	0.99977	0.999172	0.999333
DNM2	sp|P50570-3|DYN2_HUMAN	P50570-3	Isoform 3 of Dynamin-2	0.000860948	-0.0230815	-0.0530984	-0.0291559	0.00546371	-0.114246	-0.330775	-0.155108	0.99949	0.99977	0.965175	0.999333
DNM3	sp|Q9UQ16-3|DYN3_HUMAN	Q9UQ16-3	Isoform 3 of Dynamin-3	-0.440159	-0.0174861	0.414397	-0.00827669	-0.94003	-0.0370601	0.78826	-0.0201396	0.931642	0.99977	0.91542	0.999333
DNMBP	sp|Q6XZF7|DNMBP_HUMAN	Q6XZF7	Dynamin-binding protein	-1.1467	0.158849	1.36603	0.0604818	-1.56048	0.434856	2.00544	0.134228	0.831998	0.99977	0.748469	0.999333
DNMT1	sp|P26358-2|DNMT1_HUMAN	P26358-2	Isoform 2 of DNA (cytosine-5)-methyltransferase 1	0.00721639	0.11751	0.055327	-0.0549665	0.0445726	0.556925	0.334172	-0.278851	0.996786	0.99977	0.964872	0.999333
DNMT3A	sp|Q9Y6K1|DNM3A_HUMAN	Q9Y6K1	DNA (cytosine-5)-methyltransferase 3A	0.0892442	-0.124406	-0.306639	-0.0929892	0.426252	-0.408949	-1.0808	-0.396787	0.96876	0.99977	0.871107	0.999333
DNMT3B	sp|Q9UBC3-2|DNM3B_HUMAN	Q9UBC3-2	Isoform 2 of DNA (cytosine-5)-methyltransferase 3B	0.292403	0.547149	-0.416534	-0.67128	0.541153	1.37498	-0.855713	-1.47328	0.962744	0.99977	0.907426	0.999333
DNPEP	sp|Q9ULA0-2|DNPEP_HUMAN	Q9ULA0-2	Isoform 2 of Aspartyl aminopeptidase	0.407273	0.112986	-0.337667	-0.0433797	1.9055	0.313873	-0.947196	-0.191724	0.760971	0.99977	0.894693	0.999333
DNPH1	sp|O43598|DNPH1_HUMAN	O43598	2'-deoxynucleoside 5'-phosphate N-hydrolase 1	0.0359193	-0.0791256	-0.219302	-0.104257	0.188176	-0.177411	-0.886242	-0.25014	0.985433	0.99977	0.903225	0.999333
DNTTIP1	sp|Q9H147|TDIF1_HUMAN	Q9H147	Deoxynucleotidyltransferase terminal-interacting protein 1	-1.93825			-2.29864	-3.08821			-5.57954	0.575485			0.264594
DNTTIP2	sp|Q5QJE6|TDIF2_HUMAN	Q5QJE6	Deoxynucleotidyltransferase terminal-interacting protein 2	0.412124	-0.230544	-0.283498	0.359171	2.28545	-0.781066	-1.69701	1.2145	0.700732	0.99977	0.776414	0.999333
DOCK1	sp|Q14185|DOCK1_HUMAN	Q14185	Dedicator of cytokinesis protein 1	3.19718	3.69685	0.184113		2.85822	3.41501	1.24532		0.634269	0.411284	0.842545
DOCK11	sp|Q5JSL3|DOC11_HUMAN	Q5JSL3	Dedicator of cytokinesis protein 11	0.00334235	-0.790026	-0.203617	0.589752	0.0144952	-1.87781	-0.923176	1.39533	0.998367	0.959011	0.897363	0.999333
DOCK3	sp|Q8IZD9|DOCK3_HUMAN	Q8IZD9	Dedicator of cytokinesis protein 3	-0.543914	0.445993	0.152882	-0.837024	-1.67447	0.818021	0.461527	-1.54683	0.825746	0.99977	0.943362	0.999333
DOCK4	sp|Q8N1I0-3|DOCK4_HUMAN	Q8N1I0-3	Isoform 3 of Dedicator of cytokinesis protein 4	0.572469	-0.279987	-0.370498	0.481958	1.52858	-1.05739	-1.52846	1.28008	0.834789	0.99977	0.81641	0.999333
DOCK6	sp|Q96HP0|DOCK6_HUMAN	Q96HP0	Dedicator of cytokinesis protein 6	0.48753	-0.514267	-0.0233356	0.978461	1.39608	-1.87059	-0.065282	3.79156	0.864277	0.96038	0.996332	0.832599
DOCK7	sp|Q96N67-6|DOCK7_HUMAN	Q96N67-6	Isoform 6 of Dedicator of cytokinesis protein 7	-0.0619666	-0.178665	-0.0896789	0.0270197	-0.263953	-0.684285	-0.492387	0.0930286	0.97847	0.99977	0.936649	0.999333
DOHH	sp|Q9BU89|DOHH_HUMAN	Q9BU89	Deoxyhypusine hydroxylase	-0.362573	-0.753865	-0.630054	-0.238763	-1.63277	-1.46385	-1.48114	-0.632728	0.825746	0.99977	0.823389	0.999333
DOLK	sp|Q9UPQ8|DOLK_HUMAN	Q9UPQ8	Dolichol kinase	0.747898	-0.244651	-0.626276	0.366273	2.93781	-0.438058	-1.79992	0.719117	0.613909	0.99977	0.771112	0.999333
DOLPP1	sp|Q86YN1|DOPP1_HUMAN	Q86YN1	Dolichyldiphosphatase 1	-0.208986	-0.133909	0.015711	-0.0593662	-0.922492	-0.563109	0.0684678	-0.262703	0.936177	0.99977	0.996332	0.999333
DOP1A	sp|Q5JWR5|DOP1_HUMAN	Q5JWR5	Protein dopey-1	-0.0280277		0.346463	0.404291	-0.044943		0.553584	1.41844	0.996786		0.929233	0.999333
DOP1B	sp|Q9Y3R5-2|DOP2_HUMAN	Q9Y3R5-2	Isoform 2 of Protein dopey-2	0.659826	0.0795072	-0.17183	0.408488	2.68439	0.248298	-0.764189	1.24252	0.678716	0.99977	0.915743	0.999333
DPAGT1	sp|Q9H3H5|GPT_HUMAN	Q9H3H5	UDP-N-acetylglucosamine--dolichyl-phosphate N-acetylglucosaminephosphotransferase	-0.804524		1.19954		-1.54234		1.19979		0.832846		0.852864
DPF1	sp|Q92782-1|DPF1_HUMAN	Q92782-1	Isoform 1 of Zinc finger protein neuro-d4	-0.467369	1.86733	0.464525	-1.87017	-1.45885	2.27046	1.27647	-2.31304	0.847466	0.786986	0.842545	0.999333
DPF2	sp|Q92785|REQU_HUMAN	Q92785	Zinc finger protein ubi-d4	-0.203138	0.364347	0.1557	-0.411785	-1.0011	0.918203	0.729526	-1.06132	0.922779	0.99977	0.918395	0.999333
DPF3	sp|Q92784|DPF3_HUMAN	Q92784	Zinc finger protein DPF3	-2.06639			-0.520632	-4.9929			-0.82417	0.138895			0.999333
DPH2	sp|Q9BQC3|DPH2_HUMAN	Q9BQC3	2-(3-amino-3-carboxypropyl)histidine synthase subunit 2	-0.35355	0.00433257	0.317815	-0.0400672	-0.810437	0.00973024	0.703338	-0.0934183	0.941785	0.99977	0.918395	0.999333
DPH5	sp|Q9H2P9-4|DPH5_HUMAN	Q9H2P9-4	Isoform 4 of Diphthine methyl ester synthase	0.43106	-0.100316	-0.589432	-0.0580556	2.52257	-0.24415	-2.07632	-0.168572	0.68068	0.99977	0.742009	0.999333
DPH6	sp|Q7L8W6|DPH6_HUMAN	Q7L8W6	Diphthine--ammonia ligase	1.86791		-2.44527		2.63154		-4.75982		0.678716		0.232961
DPM1	sp|O60762|DPM1_HUMAN	O60762	Dolichol-phosphate mannosyltransferase subunit 1	0.231597	0.211644	-0.382993	-0.363041	1.13092	0.462815	-1.84974	-0.799633	0.902026	0.99977	0.768649	0.999333
DPM2	sp|O94777|DPM2_HUMAN	O94777	Dolichol phosphate-mannose biosynthesis regulatory protein	-1.24561		1.95697		-2.01939		3.89147		0.741597		0.421344
DPM3	sp|Q9P2X0-2|DPM3_HUMAN	Q9P2X0-2	Isoform 2 of Dolichol-phosphate mannosyltransferase subunit 3	0.25828	0.272272	-0.000970101	-0.0149625	0.926141	1.18354	-0.00598304	-0.0482208	0.935118	0.99977	0.999172	0.999333
DPP3	sp|Q9NY33|DPP3_HUMAN	Q9NY33	Dipeptidyl peptidase 3	-0.182814	0.365907	0.192302	-0.356419	-0.5274	0.84784	0.569555	-0.817909	0.963389	0.99977	0.928625	0.999333
DPP6	sp|P42658-2|DPP6_HUMAN	P42658-2	Isoform DPPX-S of Dipeptidyl aminopeptidase-like protein 6	-0.305231	2.04095	0.336198	-2.00998	-0.982093	2.25569	1.0202	-2.22728	0.924006	0.796221	0.883087	0.999333
DPP7	sp|Q9UHL4|DPP2_HUMAN	Q9UHL4	Dipeptidyl peptidase 2	0.206297	-0.39136	-0.409502	0.188155	0.921056	-1.01793	-1.32675	0.585636	0.936577	0.99977	0.842332	0.999333
DPP8	sp|Q6V1X1-2|DPP8_HUMAN	Q6V1X1-2	Isoform 2 of Dipeptidyl peptidase 8
DPP9	sp|Q86TI2|DPP9_HUMAN	Q86TI2	Dipeptidyl peptidase 9	0.0959392	-0.102642	-0.117414	0.0811669	0.358132	-0.38268	-0.46735	0.294432	0.97132	0.99977	0.942495	0.999333
DPPA4	sp|Q7L190|DPPA4_HUMAN	Q7L190	Developmental pluripotency-associated protein 4	0.895394	-1.11688	-0.762017	1.25026	1.03741	-2.59173	-1.64611	1.51973	0.913052	0.686431	0.783826	0.999333
DPY19L1	sp|Q2PZI1|D19L1_HUMAN	Q2PZI1	Probable C-mannosyltransferase DPY19L1	0.0154201	1.12271	0.131784	-0.97551	0.0487101	1.55157	0.558367	-1.29514	0.996568	0.99977	0.928625	0.999333
DPY19L3	sp|Q6ZPD9|D19L3_HUMAN	Q6ZPD9	Probable C-mannosyltransferase DPY19L3	-0.0183648	-0.0839549	-0.200553	-0.134963	-0.0785214	-0.258191	-0.65404	-0.525758	0.994692	0.99977	0.926659	0.999333
DPY30	sp|Q9C005|DPY30_HUMAN	Q9C005	Protein dpy-30 homolog	0.0112536	0.596795	-0.0380182	-0.62356	0.02238	0.805555	-0.0714953	-0.860551	0.997651	0.99977	0.996023	0.999333
DPYSL2	sp|Q16555|DPYL2_HUMAN	Q16555	Dihydropyrimidinase-related protein 2	-0.326428	0.353206	0.142959	-0.536676	-1.41033	0.768691	0.780648	-1.12498	0.863798	0.99977	0.91542	0.999333
DPYSL3	sp|Q14195-2|DPYL3_HUMAN	Q14195-2	Isoform LCRMP-4 of Dihydropyrimidinase-related protein 3	-0.113919	0.0944505	-0.0833434	-0.291713	-0.47183	0.207509	-0.281157	-0.691827	0.966274	0.99977	0.968766	0.999333
DPYSL4	sp|O14531|DPYL4_HUMAN	O14531	Dihydropyrimidinase-related protein 4	-0.236975	0.199729	0.168325	-0.268379	-1.64194	0.733487	1.18258	-1.01071	0.825746	0.99977	0.857381	0.999333
DPYSL5	sp|Q9BPU6|DPYL5_HUMAN	Q9BPU6	Dihydropyrimidinase-related protein 5	-0.163236	0.143421	0.0484382	-0.258219	-0.899679	0.515484	0.288497	-0.926231	0.936577	0.99977	0.968035	0.999333
DR1	sp|Q01658|NC2B_HUMAN	Q01658	Protein Dr1	-0.028138	0.258967	-0.0134378	-0.300543	-0.063027	0.379549	-0.0847609	-0.379053	0.995039	0.99977	0.994436	0.999333
DRAP1	sp|Q14919-2|NC2A_HUMAN	Q14919-2	Isoform 2 of Dr1-associated corepressor	0.163353	-0.4662	-0.851253	-0.2217	0.44319	-1.05169	-2.15316	-0.528738	0.96876	0.99977	0.736738	0.999333
DRG1	sp|Q9Y295|DRG1_HUMAN	Q9Y295	Developmentally-regulated GTP-binding protein 1	0.0673113	0.239553	-0.0375369	-0.209779	0.48581	1.03829	-0.235306	-1.01176	0.965576	0.99977	0.974851	0.999333
DRG2	sp|P55039|DRG2_HUMAN	P55039	Developmentally-regulated GTP-binding protein 2	0.21208	0.433249	-0.15547	-0.376639	0.836327	1.40214	-0.54014	-1.3778	0.941785	0.99977	0.930184	0.999333
DROSHA	sp|Q9NRR4-2|RNC_HUMAN	Q9NRR4-2	Isoform 2 of Ribonuclease 3	0.458488		-1.05877		2.32691		-3.01604		0.695423		0.649287
DRP2	sp|Q13474-2|DRP2_HUMAN	Q13474-2	Isoform 2 of Dystrophin-related protein 2	3.07896	2.93877	-0.329021		2.20882	2.21984	-0.850605		0.720838	0.805696	0.907426
DSCC1	sp|Q9BVC3|DCC1_HUMAN	Q9BVC3	Sister chromatid cohesion protein DCC1	1.50086		-1.45409		5.79371		-2.65297		0.0759172		0.70112
DSG2	sp|Q14126|DSG2_HUMAN	Q14126	Desmoglein-2	2.59641	1.54406	-0.36602		12.4259	1.83012	-1.10847		0.00469268	0.966676	0.868093
DSN1	sp|Q9H410-2|DSN1_HUMAN	Q9H410-2	Isoform 2 of Kinetochore-associated protein DSN1 homolog	0.492268	0.683686	-0.0889003	-0.280318	1.09696	1.12199	-0.451827	-0.387808	0.906057	0.99977	0.943362	0.999333
DSP	sp|P15924|DESP_HUMAN	P15924	Desmoplakin	0.41679	0.360549	-0.272899	-0.216658	1.8697	1.29605	-1.25334	-0.788334	0.769773	0.99977	0.842545	0.999333
DST	sp|Q03001|DYST_HUMAN	Q03001	Dystonin	-0.0192762	0.0803911	0.0987014	-0.000965921	-0.0901674	0.329928	0.528703	-0.00378444	0.994692	0.99977	0.930959	0.999626
DSTN	sp|P60981|DEST_HUMAN	P60981	Destrin	0.0681058	0.200674	-0.04883	-0.181398	0.333969	0.790264	-0.250035	-0.720016	0.971552	0.99977	0.974611	0.999333
DTD1	sp|Q8TEA8|DTD1_HUMAN	Q8TEA8	D-aminoacyl-tRNA deacylase 1	-0.242265	0.0763841	0.303109	-0.01554	-1.23597	0.289978	1.50626	-0.0617498	0.886527	0.99977	0.819103	0.999333
DTNA	sp|Q9Y4J8-12|DTNA_HUMAN	Q9Y4J8-12	Isoform 12 of Dystrobrevin alpha	0.453354	0.386907	0.042537	0.108984	0.848736	0.754313	0.0846966	0.201148	0.941785	0.99977	0.994436	0.999333
DTNB	sp|O60941-2|DTNB_HUMAN	O60941-2	Isoform 2 of Dystrobrevin beta	1.2634	1.90789	0.294492		1.44055	6.35952	1.08024		0.853304	0.0508507	0.871107
DTX3	sp|Q8N9I9-2|DTX3_HUMAN	Q8N9I9-2	Isoform 2 of Probable E3 ubiquitin-protein ligase DTX3	0.0395862		-1.54725	-1.44797	0.153394		-2.14618	-1.93333	0.988597		0.736738	0.999333
DTX3L	sp|Q8TDB6|DTX3L_HUMAN	Q8TDB6	E3 ubiquitin-protein ligase DTX3L	1.39477	0.765403	0.657409	1.28677	1.47529	1.6967	1.69946	1.36188	0.846919	0.99977	0.776414	0.999333
DTYMK	sp|P23919|KTHY_HUMAN	P23919	Thymidylate kinase	0.276911	0.194195	-0.0458673	0.0368485	1.68529	0.894395	-0.299504	0.171996	0.823949	0.99977	0.967311	0.999333
DUS1L	sp|Q6P1R4|DUS1L_HUMAN	Q6P1R4	tRNA-dihydrouridine(16/17) synthase [NAD(P)(+)]-like	1.98302	2.12926	-0.498552	-0.64479	2.20776	3.23412	-1.00979	-0.658677	0.720838	0.461479	0.883087	0.999333
DUS2	sp|Q9NX74|DUS2L_HUMAN	Q9NX74	tRNA-dihydrouridine(20) synthase [NAD(P)+]-like	1.37747	-0.675699	-0.642974		1.84083	-0.526809	-0.553095		0.781732	0.99977	0.929233
DUS3L	sp|Q96G46|DUS3L_HUMAN	Q96G46	tRNA-dihydrouridine(47) synthase [NAD(P)(+)]-like	-0.461067	-0.0446343	0.329771	-0.0866612	-1.71308	-0.109299	0.726043	-0.429955	0.813149	0.99977	0.918395	0.999333
DUSP12	sp|Q9UNI6|DUS12_HUMAN	Q9UNI6	Dual specificity protein phosphatase 12	0.0883869	0.0514026	-0.239956	-0.202971	0.432545	0.223782	-1.3771	-0.836183	0.96876	0.99977	0.835394	0.999333
DUSP3	sp|P51452|DUS3_HUMAN	P51452	Dual specificity protein phosphatase 3	-0.169962	-0.216163	0.150903	0.197103	-0.93926	-0.773476	0.779899	0.746455	0.93211	0.99977	0.91542	0.999333
DUT	sp|P33316-2|DUT_HUMAN;sp|P33316|DUT_HUMAN	P33316-2;P33316	Isoform 2 of Deoxyuridine 5'-triphosphate nucleotidohydrolase, mitochondrial;Deoxyuridine 5'-triphosphate nucleotidohydrolase, mitochondrial	-0.35362	0.210787	0.627328	0.0629211	-0.702458	0.568948	1.41664	0.145064	0.942256	0.99977	0.834441	0.999333
DVL1	sp|O14640-2|DVL1_HUMAN	O14640-2	Isoform 2 of Segment polarity protein dishevelled homolog DVL-1	-0.0349941	0.0519567	-0.099009	-0.18596	-0.134763	0.233451	-0.467807	-0.722975	0.992037	0.99977	0.942444	0.999333
DVL2	sp|O14641|DVL2_HUMAN	O14641	Segment polarity protein dishevelled homolog DVL-2	0.222642	0.257443	-0.401889	-0.436691	1.06959	1.27372	-2.03856	-2.17118	0.907954	0.99977	0.747827	0.999333
DVL3	sp|Q92997-2|DVL3_HUMAN	Q92997-2	Isoform 2 of Segment polarity protein dishevelled homolog DVL-3	0.183425	-0.529567	-0.445186	0.267805	0.563805	-1.11261	-1.79522	0.51932	0.961531	0.99977	0.771112	0.999333
DYM	sp|Q7RTS9|DYM_HUMAN	Q7RTS9	Dymeclin	0.947642		-0.811526		1.77885		-1.08376		0.802315		0.871107
DYNC1H1	sp|Q14204|DYHC1_HUMAN	Q14204	Cytoplasmic dynein 1 heavy chain 1	0.0169462	0.0356838	-0.0985245	-0.117262	0.0938122	0.174728	-0.522447	-0.631892	0.994692	0.99977	0.932043	0.999333
DYNC1I1	sp|O14576-2|DC1I1_HUMAN	O14576-2	Isoform 2 of Cytoplasmic dynein 1 intermediate chain 1	0.139828	-0.288656	0.0935745	0.522059	0.933849	-0.647688	0.452472	1.23931	0.933343	0.99977	0.943362	0.999333
DYNC1I2	sp|Q13409-2|DC1I2_HUMAN	Q13409-2	Isoform 2B of Cytoplasmic dynein 1 intermediate chain 2	-0.0727648	0.119977	0.0669386	-0.125803	-0.479168	0.546555	0.436487	-0.604979	0.966152	0.99977	0.94578	0.999333
DYNC1LI1	sp|Q9Y6G9|DC1L1_HUMAN	Q9Y6G9	Cytoplasmic dynein 1 light intermediate chain 1	0.0513233	0.190449	-0.00284356	-0.141969	0.343675	0.75866	-0.0186701	-0.590129	0.971409	0.99977	0.997576	0.999333
DYNC1LI2	sp|O43237|DC1L2_HUMAN	O43237	Cytoplasmic dynein 1 light intermediate chain 2	-0.0353266	0.0992849	0.0225965	-0.112015	-0.220759	0.495867	0.15405	-0.565449	0.983362	0.99977	0.986307	0.999333
DYNC2H1	sp|Q8NCM8-2|DYHC2_HUMAN	Q8NCM8-2	Isoform 2 of Cytoplasmic dynein 2 heavy chain 1	0.0486104	0.200486	0.0837232	-0.0681529	0.115942	0.728274	0.20714	-0.235252	0.994429	0.99977	0.979078	0.999333
DYNLL1	sp|P63167|DYL1_HUMAN	P63167	Dynein light chain 1, cytoplasmic	-0.0728878	0.183997	0.225454	-0.0314312	-0.213089	0.635542	0.825936	-0.0909156	0.983362	0.99977	0.914606	0.999333
DYNLL2	sp|Q96FJ2|DYL2_HUMAN	Q96FJ2	Dynein light chain 2, cytoplasmic	-0.0769446	0.13927	0.148396	-0.0678187	-0.534726	0.644213	1.01089	-0.333301	0.962877	0.99977	0.883087	0.999333
DYNLRB1	sp|Q9NP97|DLRB1_HUMAN	Q9NP97	Dynein light chain roadblock-type 1	-0.261225	0.342125	0.272151	-0.331199	-0.978218	0.932104	1.26346	-0.842109	0.924006	0.99977	0.842545	0.999333
DYNLT1	sp|P63172|DYLT1_HUMAN	P63172	Dynein light chain Tctex-type 1	0.0341863	0.238708	-0.125173	-0.329695	0.189007	1.04811	-0.675106	-1.53859	0.985433	0.99977	0.922505	0.999333
DYNLT2B	sp|Q8WW35|DYT2B_HUMAN	Q8WW35	Dynein light chain Tctex-type protein 2B	-1.42002	1.6042	1.5531	-1.47112	-2.29115	2.44058	2.5137	-2.22514	0.700729	0.737348	0.728299	0.999333
DYNLT3	sp|P51808|DYLT3_HUMAN	P51808	Dynein light chain Tctex-type 3	0.297167	0.182091	-0.158703	-0.0436275	1.7644	0.742166	-0.718998	-0.226548	0.804656	0.99977	0.918395	0.999333
DYRK1A	sp|Q13627-2|DYR1A_HUMAN	Q13627-2	Isoform 1 of Dual specificity tyrosine-phosphorylation-regulated kinase 1A	-0.18321	-0.0437866	0.275299	0.135876	-1.1121	-0.201852	1.55165	0.692181	0.903585	0.99977	0.811368	0.999333
DYRK1B	sp|Q9Y463|DYR1B_HUMAN	Q9Y463	Dual specificity tyrosine-phosphorylation-regulated kinase 1B	1.15229		-1.45949		2.59283		-5.50443		0.678716		0.130779
DZIP3	sp|Q86Y13|DZIP3_HUMAN	Q86Y13	E3 ubiquitin-protein ligase DZIP3	0.0482266	0.466029	0.395495	-0.0223077	0.113835	1.10856	1.08043	-0.0479042	0.994429	0.99977	0.871107	0.999333
E4F1	sp|Q66K89|E4F1_HUMAN	Q66K89	Transcription factor E4F1	-1.23794	0.350117	1.70276	0.114705	-2.95217	0.864651	3.26937	0.422175	0.609488	0.99977	0.594081	0.999333
EAPP	sp|Q56P03|EAPP_HUMAN	Q56P03	E2F-associated phosphoprotein	-0.108364	0.116661	0.315152	0.0901266	-0.343484	0.390708	1.74051	0.234883	0.971409	0.99977	0.776414	0.999333
EARS2	sp|Q5JPH6-2|SYEM_HUMAN	Q5JPH6-2	Isoform 2 of Probable glutamate--tRNA ligase, mitochondrial	0.410726	-0.0858314	-0.540549		1.09554	-0.158084	-1.74201		0.906057	0.99977	0.776414
EBAG9	sp|O00559-2|RCAS1_HUMAN	O00559-2	Isoform 2 of Receptor-binding cancer antigen expressed on SiSo cells	-0.290815	-0.431369	0.0626774	0.203231	-1.27355	-1.47735	0.233736	0.808582	0.882245	0.99977	0.974851	0.999333
EBF3	sp|Q9H4W6-2|COE3_HUMAN	Q9H4W6-2	Isoform Short of Transcription factor COE3	0.107964	-0.0220024	0.138902	0.268869	0.357036	-0.0764631	0.379762	1.3435	0.97132	0.99977	0.958942	0.999333
EBNA1BP2	sp|Q99848|EBP2_HUMAN	Q99848	Probable rRNA-processing protein EBP2	0.0893652	0.282175	-0.0866265	-0.279436	0.644604	0.581757	-0.469375	-0.596198	0.94744	0.99977	0.942314	0.999333
EBP	sp|Q15125|EBP_HUMAN	Q15125	3-beta-hydroxysteroid-Delta(8),Delta(7)-isomerase	0.285452	-0.156354	-0.278473	0.163332	1.1337	-0.761599	-1.28106	0.711791	0.902026	0.99977	0.842545	0.999333
EBPL	sp|Q9BY08|EBPL_HUMAN	Q9BY08	Emopamil-binding protein-like	-1.53569		1.31633		-4.05021		2.66067		0.292111		0.70112
ECD	sp|O95905-3|ECD_HUMAN	O95905-3	Isoform 3 of Protein ecdysoneless homolog	-1.94704	0.221342	2.0031	-0.165283	-2.06072	0.527891	2.03339	-0.507701	0.734034	0.99977	0.747827	0.999333
ECE1	sp|P42892-2|ECE1_HUMAN	P42892-2	Isoform A of Endothelin-converting enzyme 1	-1.42448	0.056523	1.52417	0.0431677	-1.64675	0.130692	1.75284	0.101433	0.825746	0.99977	0.776414	0.999333
ECH1	sp|Q13011|ECH1_HUMAN	Q13011	Delta(3,5)-Delta(2,4)-dienoyl-CoA isomerase, mitochondrial	0.0582517	0.0741827	-0.0678445	-0.0837755	0.250973	0.271578	-0.243449	-0.379742	0.97847	0.99977	0.974851	0.999333
ECHDC1	sp|Q9NTX5-2|ECHD1_HUMAN	Q9NTX5-2	Isoform 2 of Ethylmalonyl-CoA decarboxylase	-0.327944	-0.14695	0.37904	0.198045	-1.78151	-0.58365	2.52243	0.750802	0.802116	0.99977	0.728299	0.999333
ECHS1	sp|P30084|ECHM_HUMAN	P30084	Enoyl-CoA hydratase, mitochondrial	-0.123459	-0.0496827	0.0617672	-0.0120094	-0.77835	-0.173265	0.235075	-0.0618603	0.941785	0.99977	0.974851	0.999333
ECI1	sp|P42126|ECI1_HUMAN	P42126	Enoyl-CoA delta isomerase 1, mitochondrial	0.219633	-0.0047158	-0.456796	-0.232448	1.49294	-0.015884	-2.13511	-0.934226	0.842867	0.99977	0.736738	0.999333
ECI2	sp|O75521-2|ECI2_HUMAN	O75521-2	Isoform 2 of Enoyl-CoA delta isomerase 2	-0.067413	-0.0245873	0.0126832	-0.0301425	-0.344198	-0.0992379	0.0545373	-0.146012	0.971409	0.99977	0.997542	0.999333
ECPAS	sp|Q5VYK3|ECM29_HUMAN	Q5VYK3	Proteasome adapter and scaffold protein ECM29	-0.0434202	-0.0197952	-0.0144942	-0.0381192	-0.256301	-0.0834362	-0.0843044	-0.168601	0.97847	0.99977	0.994436	0.999333
ECSIT	sp|Q9BQ95|ECSIT_HUMAN	Q9BQ95	Evolutionarily conserved signaling intermediate in Toll pathway, mitochondrial	0.375625	0.0955261	-0.416046	-0.135946	1.13965	0.321142	-1.2315	-0.480912	0.902026	0.99977	0.842767	0.999333
ECT2	sp|Q9H8V3-2|ECT2_HUMAN	Q9H8V3-2	Isoform 2 of Protein ECT2	0.109549	0.142421	0.296917	0.264045	0.282314	0.673264	1.24146	0.740791	0.97847	0.99977	0.842545	0.999333
EDC3	sp|Q96F86|EDC3_HUMAN	Q96F86	Enhancer of mRNA-decapping protein 3	-0.0578613	-0.149263	0.0133272	0.104729	-0.387771	-0.673142	0.0836837	0.512263	0.97132	0.99977	0.994436	0.999333
EDC4	sp|Q6P2E9|EDC4_HUMAN	Q6P2E9	Enhancer of mRNA-decapping protein 4	-0.0841356	-0.0245058	0.109312	0.0496819	-0.530971	-0.115682	0.663801	0.253327	0.962877	0.99977	0.925403	0.999333
EDEM3	sp|Q9BZQ6-2|EDEM3_HUMAN	Q9BZQ6-2	Isoform 2 of ER degradation-enhancing alpha-mannosidase-like protein 3	0.394833	0.265263	-0.229785	-0.100215	0.545382	1.04142	-0.318422	-0.38906	0.962479	0.99977	0.967053	0.999333
EDF1	sp|O60869|EDF1_HUMAN	O60869	Endothelial differentiation-related factor 1	-0.316969	0.121794	0.44531	0.00654691	-0.857944	0.467726	1.2624	0.0238582	0.941785	0.99977	0.842545	0.999333
EDIL3	sp|O43854-2|EDIL3_HUMAN	O43854-2	Isoform 2 of EGF-like repeat and discoidin I-like domain-containing protein 3	-0.187477	-0.117529	-0.12462	-0.194568	-0.316137	-0.204282	-0.160883	-0.606203	0.973558	0.99977	0.985591	0.999333
EEA1	sp|Q15075|EEA1_HUMAN	Q15075	Early endosome antigen 1	-0.201899	0.0125948	0.353329	0.138835	-0.960765	0.0572052	1.59724	0.697129	0.926353	0.99977	0.802752	0.999333
EED	sp|O75530-3|EED_HUMAN	O75530-3	Isoform 3 of Polycomb protein EED	0.095897	-0.358953	0.097061	0.551911	0.507106	-1.11696	0.529979	1.73104	0.965351	0.99977	0.930894	0.999333
EEF1A1	sp|P68104|EF1A1_HUMAN	P68104	Elongation factor 1-alpha 1	-0.180625	-0.121506	-0.0507646	-0.109883	-0.897506	-0.492906	-0.250633	-0.464201	0.936577	0.99977	0.974425	0.999333
EEF1A2	sp|Q05639|EF1A2_HUMAN	Q05639	Elongation factor 1-alpha 2	-0.84626	-0.28517	0.435135	-0.125955	-3.20524	-0.769769	1.2386	-0.432906	0.530015	0.99977	0.842545	0.999333
EEF1AKMT1	sp|Q8WVE0|EFMT1_HUMAN	Q8WVE0	EEF1A lysine methyltransferase 1
EEF1B2	sp|P24534|EF1B_HUMAN	P24534	Elongation factor 1-beta	-0.374391	0.261882	0.389711	-0.246563	-1.16774	0.755638	1.24052	-0.709347	0.898225	0.99977	0.842545	0.999333
EEF1D	sp|P29692-2|EF1D_HUMAN;sp|P29692-3|EF1D_HUMAN	P29692-2;P29692-3	Isoform 2 of Elongation factor 1-delta;Isoform 3 of Elongation factor 1-delta	-0.298173	-0.0110346	0.202345	-0.0847933	-1.36874	-0.0440982	1.07674	-0.32133	0.87231	0.99977	0.872137	0.999333
EEF1E1	sp|O43324|MCA3_HUMAN	O43324	Eukaryotic translation elongation factor 1 epsilon-1	0.00465571	-0.0293429	-0.258844	-0.224846	0.0168546	-0.0813226	-1.01658	-0.605916	0.998283	0.99977	0.883087	0.999333
EEF1G	sp|P26641|EF1G_HUMAN	P26641	Elongation factor 1-gamma	-0.496497	-0.201053	0.186617	-0.108828	-1.61358	-0.651501	0.864986	-0.294894	0.825836	0.99977	0.90643	0.999333
EEF2	sp|P13639|EF2_HUMAN	P13639	Elongation factor 2	0.0245381	0.153878	-0.197066	-0.326405	0.116918	0.606302	-0.951939	-1.31799	0.994429	0.99977	0.894177	0.999333
EEFSEC	sp|P57772|SELB_HUMAN	P57772	Selenocysteine-specific elongation factor	0.384266	0.0515523	-0.300362	0.0323524	1.34993	0.229559	-1.27806	0.122225	0.875851	0.99977	0.842545	0.999333
EFHD2	sp|Q96C19|EFHD2_HUMAN	Q96C19	EF-hand domain-containing protein D2		1.16629	1.30283			2.01845	1.92625			0.891334	0.752876
EFL1	sp|Q7Z2Z2|EFL1_HUMAN	Q7Z2Z2	Elongation factor-like GTPase 1	0.193946	0.000417563	-0.399573	-0.206045	1.05448	0.00170323	-2.22378	-0.861277	0.912842	0.99977	0.729817	0.999333
EFNB1	sp|P98172|EFNB1_HUMAN	P98172	Ephrin-B1	-2.52742	-0.559448	2.2734	0.305431	-9.20823	-1.39771	6.91581	0.855893	0.0124457	0.99977	0.0563361	0.999333
EFNB3	sp|Q15768|EFNB3_HUMAN	Q15768	Ephrin-B3		1.50967	0.667276			2.36556	1.53627			0.755878	0.815095
EFR3B	sp|Q9Y2G0|EFR3B_HUMAN	Q9Y2G0	Protein EFR3 homolog B	-0.633235	-0.0263107	0.144396	-0.462529	-1.5206	-0.0351875	0.222988	-0.798357	0.83943	0.99977	0.975508	0.999333
EFTUD2	sp|Q15029-2|U5S1_HUMAN	Q15029-2	Isoform 2 of 116 kDa U5 small nuclear ribonucleoprotein component	0.071046	-0.0456242	-0.192566	-0.0758956	0.485543	-0.20381	-1.14186	-0.383726	0.965576	0.99977	0.861478	0.999333
EGFR	sp|P00533|EGFR_HUMAN	P00533	Epidermal growth factor receptor	0.426341	-0.112331	-0.6004	-0.061727	0.714704	-0.256041	-1.30211	-0.108445	0.941785	0.99977	0.842545	0.999333
EGLN1	sp|Q9GZT9-2|EGLN1_HUMAN	Q9GZT9-2	Isoform 2 of Egl nine homolog 1	-0.285094	0.262981	0.374371	-0.173704	-1.28481	0.887313	1.7499	-0.588163	0.880922	0.99977	0.776414	0.999333
EHBP1	sp|Q8NDI1-2|EHBP1_HUMAN	Q8NDI1-2	Isoform 2 of EH domain-binding protein 1	-0.086151	0.140073	0.140581	-0.085643	-0.369602	0.447356	0.546579	-0.296416	0.97132	0.99977	0.930098	0.999333
EHBP1L1	sp|Q8N3D4|EH1L1_HUMAN	Q8N3D4	EH domain-binding protein 1-like protein 1		1.3971	1.22655			3.30261	4.17549			0.444534	0.354682
EHD1	sp|Q9H4M9|EHD1_HUMAN	Q9H4M9	EH domain-containing protein 1	-0.088701	0.21069	0.135892	-0.163499	-0.525262	0.849313	0.793585	-0.687893	0.963806	0.99977	0.91542	0.999333
EHD4	sp|Q9H223|EHD4_HUMAN	Q9H223	EH domain-containing protein 4	-0.20699	1.4836	0.316281	-1.37431	-0.825444	1.89021	0.983892	-1.80074	0.941785	0.953825	0.891188	0.999333
EHMT1	sp|Q9H9B1|EHMT1_HUMAN	Q9H9B1	Histone-lysine N-methyltransferase EHMT1	0.130795	-0.0387131	-0.0106901	0.158818	0.839173	-0.15794	-0.05867	0.728614	0.941785	0.99977	0.997303	0.999333
EHMT2	sp|Q96KQ7-2|EHMT2_HUMAN	Q96KQ7-2	Isoform 2 of Histone-lysine N-methyltransferase EHMT2	0.149529	0.0553083	-0.101812	-0.00759149	0.955862	0.22674	-0.506121	-0.0377771	0.928529	0.99977	0.934345	0.999333
EI24	sp|O14681|EI24_HUMAN	O14681	Etoposide-induced protein 2.4 homolog	-2.97257	-0.52886	2.71559	0.271884	-9.49103	-1.7763	10.0316	0.827321	0.0117213	0.981684	0.0161843	0.999333
EIF1	sp|P41567|EIF1_HUMAN	P41567	Eukaryotic translation initiation factor 1	-0.459963	-0.00681123	0.255349	-0.197803	-1.9864	-0.0275513	1.44562	-0.709909	0.741597	0.99977	0.831416	0.999333
EIF1AX	sp|P47813|IF1AX_HUMAN	P47813	Eukaryotic translation initiation factor 1A, X-chromosomal	-0.266545	0.312466	-0.140975	-0.719986	-0.894142	0.584984	-0.300568	-1.78077	0.938168	0.99977	0.967053	0.999333
EIF1AY	sp|O14602|IF1AY_HUMAN	O14602	Eukaryotic translation initiation factor 1A, Y-chromosomal	-2.64066			-1.67901	-3.72362			-2.04598	0.371952			0.999333
EIF1B	sp|O60739|EIF1B_HUMAN	O60739	Eukaryotic translation initiation factor 1b	-0.157147	-0.20886	-0.114342	-0.0626292	-0.967307	-0.832805	-0.665053	-0.265424	0.926263	0.99977	0.925403	0.999333
EIF2A	sp|Q9BY44|EIF2A_HUMAN	Q9BY44	Eukaryotic translation initiation factor 2A	-0.195453	-0.097058	0.0967032	-0.00169131	-0.935892	-0.414487	0.432385	-0.0080084	0.932798	0.99977	0.945828	0.999333
EIF2AK2	sp|P19525|E2AK2_HUMAN	P19525	Interferon-induced, double-stranded RNA-activated protein kinase	0.362788	0.351151	0.202232	0.21387	1.33352	1.1248	1.15384	0.584526	0.880011	0.99977	0.860211	0.999333
EIF2AK4	sp|Q9P2K8-2|E2AK4_HUMAN	Q9P2K8-2	Isoform 2 of eIF-2-alpha kinase GCN2	-0.360754	1.7356	0.303319	-1.79303	-2.11242	5.68762	1.71892	-6.06343	0.731042	0.069886	0.776414	0.19916
EIF2B1	sp|Q14232|EI2BA_HUMAN	Q14232	Translation initiation factor eIF-2B subunit alpha	0.0445208	-0.834997	-0.226492	0.653025	0.189318	-2.06126	-1.11898	1.56271	0.985433	0.872742	0.866513	0.999333
EIF2B2	sp|P49770|EI2BB_HUMAN	P49770	Translation initiation factor eIF-2B subunit beta	-0.012207	-0.181782	-0.156088	0.0134867	-0.0730555	-0.763948	-0.839486	0.0628107	0.994848	0.99977	0.910058	0.999333
EIF2B3	sp|Q9NR50-2|EI2BG_HUMAN	Q9NR50-2	Isoform 2 of Translation initiation factor eIF-2B subunit gamma	0.0379834	-0.0170664	0.0313187	0.0863685	0.249831	-0.0630547	0.164295	0.362122	0.97847	0.99977	0.985517	0.999333
EIF2B4	sp|Q9UI10-2|EI2BD_HUMAN;sp|Q9UI10|EI2BD_HUMAN	Q9UI10-2;Q9UI10	Isoform 2 of Translation initiation factor eIF-2B subunit delta;Translation initiation factor eIF-2B subunit delta	-0.099374	-0.0969178	0.0281679	0.0257118	-0.647907	-0.430876	0.142655	0.144106	0.947138	0.99977	0.987721	0.999333
EIF2B5	sp|Q13144|EI2BE_HUMAN	Q13144	Translation initiation factor eIF-2B subunit epsilon	-0.111265	-0.332217	-0.135547	0.0854053	-0.458351	-1.13136	-0.541336	0.303941	0.96876	0.99977	0.930184	0.999333
EIF2D	sp|P41214|EIF2D_HUMAN	P41214	Eukaryotic translation initiation factor 2D	2.01562	0.0653384	-0.176792	1.77349	2.47221	0.117711	-0.452909	2.00342	0.684386	0.99977	0.943362	0.999333
EIF2S1	sp|P05198|IF2A_HUMAN	P05198	Eukaryotic translation initiation factor 2 subunit 1	-0.0542364	0.175782	0.0949411	-0.135077	-0.271084	0.564672	0.451875	-0.451845	0.97847	0.99977	0.943362	0.999333
EIF2S2	sp|P20042|IF2B_HUMAN	P20042	Eukaryotic translation initiation factor 2 subunit 2	-0.283026	-0.102083	0.101161	-0.0797817	-1.55712	-0.422786	0.657339	-0.318849	0.832329	0.99977	0.92582	0.999333
EIF2S3	sp|P41091|IF2G_HUMAN	P41091	Eukaryotic translation initiation factor 2 subunit 3	-0.195429	-0.233259	-0.00570864	0.0321214	-1.22924	-1.03373	-0.0291582	0.1732	0.886527	0.99977	0.997542	0.999333
EIF3A	sp|Q14152|EIF3A_HUMAN	Q14152	Eukaryotic translation initiation factor 3 subunit A	-0.126346	0.262122	0.224471	-0.163997	-0.582461	1.03839	1.02155	-0.678554	0.956072	0.99977	0.883087	0.999333
EIF3B	sp|P55884-2|EIF3B_HUMAN	P55884-2	Isoform 2 of Eukaryotic translation initiation factor 3 subunit B	-0.0142065	0.157427	0.0578274	-0.113806	-0.0970186	0.750639	0.389228	-0.577679	0.994692	0.99977	0.957549	0.999333
EIF3C	sp|Q99613|EIF3C_HUMAN	Q99613	Eukaryotic translation initiation factor 3 subunit C	-0.167873	0.158114	0.0647363	-0.26125	-0.804153	0.708898	0.381008	-1.07614	0.941785	0.99977	0.958942	0.999333
EIF3D	sp|O15371-2|EIF3D_HUMAN	O15371-2	Isoform 2 of Eukaryotic translation initiation factor 3 subunit D	-0.0986387	0.0501229	0.0204242	-0.128337	-0.586236	0.235833	0.135363	-0.599995	0.95479	0.99977	0.987739	0.999333
EIF3E	sp|P60228|EIF3E_HUMAN	P60228	Eukaryotic translation initiation factor 3 subunit E	-0.0149746	0.243194	-0.0410941	-0.299263	-0.0834899	0.884065	-0.245722	-1.08937	0.994692	0.99977	0.974851	0.999333
EIF3F	sp|O00303|EIF3F_HUMAN	O00303	Eukaryotic translation initiation factor 3 subunit F	0.0757224	0.187017	-0.254405	-0.3657	0.526382	0.687202	-1.23971	-1.63344	0.963596	0.99977	0.842545	0.999333
EIF3G	sp|O75821|EIF3G_HUMAN	O75821	Eukaryotic translation initiation factor 3 subunit G	-0.417456	0.0394936	0.302859	-0.154091	-1.34437	0.142237	1.19806	-0.479218	0.877769	0.99977	0.853754	0.999333
EIF3H	sp|O15372|EIF3H_HUMAN	O15372	Eukaryotic translation initiation factor 3 subunit H	-0.0589436	0.216182	-0.0200156	-0.295142	-0.31344	0.908397	-0.110812	-1.26048	0.974324	0.99977	0.990695	0.999333
EIF3I	sp|Q13347|EIF3I_HUMAN	Q13347	Eukaryotic translation initiation factor 3 subunit I	-0.0609404	0.198917	0.0974837	-0.162374	-0.317362	0.88125	0.675615	-0.655506	0.973558	0.99977	0.922505	0.999333
EIF3J	sp|O75822|EIF3J_HUMAN	O75822	Eukaryotic translation initiation factor 3 subunit J	-0.412576	0.105948	0.386796	-0.131728	-1.53945	0.426303	2.4874	-0.413114	0.833145	0.99977	0.728299	0.999333
EIF3K	sp|Q9UBQ5|EIF3K_HUMAN	Q9UBQ5	Eukaryotic translation initiation factor 3 subunit K	0.0917745	0.133277	-0.227516	-0.269018	0.473328	0.65428	-1.2564	-1.32236	0.966152	0.99977	0.842545	0.999333
EIF3L	sp|Q9Y262|EIF3L_HUMAN	Q9Y262	Eukaryotic translation initiation factor 3 subunit L	-0.116232	0.0438651	-0.0322631	-0.19236	-0.515918	0.166764	-0.177909	-0.673368	0.964706	0.99977	0.985311	0.999333
EIF3M	sp|Q7L2H7|EIF3M_HUMAN	Q7L2H7	Eukaryotic translation initiation factor 3 subunit M	0.0552463	-0.0262017	-0.176169	-0.094721	0.362143	-0.112927	-1.03968	-0.449661	0.97132	0.99977	0.8787	0.999333
EIF4A1	sp|P60842|IF4A1_HUMAN	P60842	Eukaryotic initiation factor 4A-I	-0.0303825	0.0313372	-0.0458701	-0.10759	-0.136728	0.146721	-0.202362	-0.542374	0.992037	0.99977	0.979287	0.999333
EIF4A2	sp|Q14240-2|IF4A2_HUMAN	Q14240-2	Isoform 2 of Eukaryotic initiation factor 4A-II	-0.154298	0.351231	0.039357	-0.466171	-1.01355	0.952397	0.175865	-1.41923	0.920774	0.99977	0.985311	0.999333
EIF4A3	sp|P38919|IF4A3_HUMAN	P38919	Eukaryotic initiation factor 4A-III	0.0613587	-0.196344	-0.273214	-0.0155117	0.392665	-0.869997	-1.66199	-0.0739058	0.97132	0.99977	0.779314	0.999333
EIF4B	sp|P23588|IF4B_HUMAN	P23588	Eukaryotic translation initiation factor 4B	-0.301841	0.187178	0.489518	0.000498798	-0.772361	0.592234	1.22211	0.0016657	0.941785	0.99977	0.846371	0.999856
EIF4E	sp|P06730|IF4E_HUMAN	P06730	Eukaryotic translation initiation factor 4E	-0.120324	-0.0387752	0.0332258	-0.0483227	-0.776436	-0.146994	0.212621	-0.189541	0.941785	0.99977	0.978739	0.999333
EIF4E2	sp|O60573-2|IF4E2_HUMAN	O60573-2	Isoform 2 of Eukaryotic translation initiation factor 4E type 2	-0.200762	-0.114535	0.208357	0.12213	-1.06711	-0.513242	1.08687	0.581467	0.908185	0.99977	0.870492	0.999333
EIF4EBP1	sp|Q13541|4EBP1_HUMAN	Q13541	Eukaryotic translation initiation factor 4E-binding protein 1	-2.61958			-2.16452	-8.25988			-2.5108	0.019467			0.999333
EIF4EBP2	sp|Q13542|4EBP2_HUMAN	Q13542	Eukaryotic translation initiation factor 4E-binding protein 2	-0.34499	0.677482	0.599941	-0.422532	-0.986053	1.41976	2.71773	-0.778913	0.924006	0.99977	0.695496	0.999333
EIF4ENIF1	sp|Q9NRA8-3|4ET_HUMAN	Q9NRA8-3	Isoform 3 of Eukaryotic translation initiation factor 4E transporter	0.163407	0.184982	0.543552	0.521976	0.176396	0.351855	2.13625	0.51889	0.9865	0.99977	0.736738	0.999333
EIF4G1	sp|Q04637-8|IF4G1_HUMAN	Q04637-8	Isoform 8 of Eukaryotic translation initiation factor 4 gamma 1	-0.197743	0.110913	0.22816	-0.0804962	-0.84858	0.449926	1.25166	-0.291904	0.941785	0.99977	0.842545	0.999333
EIF4G2	sp|P78344|IF4G2_HUMAN	P78344	Eukaryotic translation initiation factor 4 gamma 2	-0.0635965	0.121836	0.0470021	-0.13843	-0.366548	0.560856	0.281381	-0.654595	0.97132	0.99977	0.968766	0.999333
EIF4G3	sp|O43432|IF4G3_HUMAN	O43432	Eukaryotic translation initiation factor 4 gamma 3	-0.157601	0.0286522	0.0599466	-0.126306	-0.812102	0.10262	0.32674	-0.453336	0.941785	0.99977	0.965175	0.999333
EIF4H	sp|Q15056-2|IF4H_HUMAN	Q15056-2	Isoform Short of Eukaryotic translation initiation factor 4H	-0.573738	-0.369106	0.355357	0.150725	-1.35751	-1.53169	1.68693	0.356812	0.873824	0.99977	0.776414	0.999333
EIF5	sp|P55010|IF5_HUMAN	P55010	Eukaryotic translation initiation factor 5	0.0503101	0.0570318	-0.0261409	-0.0328626	0.297948	0.242536	-0.137486	-0.156932	0.977229	0.99977	0.987739	0.999333
EIF5A	sp|P63241|IF5A1_HUMAN	P63241	Eukaryotic translation initiation factor 5A-1	-0.0187595	0.240472	-0.117259	-0.376491	-0.129733	0.829883	-0.641413	-1.43965	0.992502	0.99977	0.928625	0.999333
EIF5B	sp|O60841|IF2P_HUMAN	O60841	Eukaryotic translation initiation factor 5B	0.0074215	0.0901115	0.0916655	0.00897545	0.0532284	0.381197	0.488213	0.0467545	0.996128	0.99977	0.937986	0.999333
EIF6	sp|P56537|IF6_HUMAN	P56537	Eukaryotic translation initiation factor 6	-0.270386	0.32474	0.209853	-0.385273	-0.961054	0.774508	0.857886	-0.881055	0.926353	0.99977	0.907426	0.999333
EIPR1	sp|Q53HC9|EIPR1_HUMAN	Q53HC9	EARP and GARP complex-interacting protein 1	-0.0342505	-0.0511162	-0.115519	-0.098653	-0.19313	-0.202597	-0.537819	-0.460747	0.985433	0.99977	0.930411	0.999333
ELAC2	sp|Q9BQ52|RNZ2_HUMAN	Q9BQ52	Zinc phosphodiesterase ELAC protein 2	0.135794	-0.00320833	-0.144397	-0.00539456	0.929589	-0.0119731	-0.617461	-0.0281123	0.934803	0.99977	0.928625	0.999333
ELAPOR2	sp|A8MWY0|ELAP2_HUMAN	A8MWY0	Endosome/lysosome-associated apoptosis and autophagy regulator family member 2	-0.260635	-0.61986	-0.0172461	0.34198	-0.899461	-1.72	-0.0514985	1.07701	0.936577	0.99977	0.997542	0.999333
ELAVL1	sp|Q15717|ELAV1_HUMAN	Q15717	ELAV-like protein 1	-0.0340772	-0.225317	0.0763255	0.267566	-0.15416	-0.817058	0.267299	1.30715	0.988597	0.99977	0.970735	0.999333
ELAVL2	sp|Q12926|ELAV2_HUMAN	Q12926	ELAV-like protein 2	-0.430194	-0.353867	0.241971	0.165644	-1.11459	-0.817177	1.11225	0.313335	0.903493	0.99977	0.868093	0.999333
ELAVL3	sp|Q14576|ELAV3_HUMAN	Q14576	ELAV-like protein 3	-0.404035	-0.451012	0.0755981	0.122575	-1.86942	-1.83159	0.328185	0.54517	0.769773	0.966676	0.965175	0.999333
ELAVL4	sp|P26378-1|ELAV4_HUMAN	P26378-1	Isoform 1 of ELAV-like protein 4	-0.186821	-0.39621	0.0744381	0.283827	-1.03964	-1.86067	0.38534	1.49196	0.913052	0.963221	0.957873	0.999333
ELF2	sp|Q15723-1|ELF2_HUMAN	Q15723-1	Isoform 1 of ETS-related transcription factor Elf-2	0.132982	0.849679	0.148903	-0.567794	0.657511	1.61781	0.446025	-1.24043	0.947138	0.99977	0.943733	0.999333
ELFN1	sp|P0C7U0|ELFN1_HUMAN	P0C7U0	Protein ELFN1	-1.64689	0.0849437	1.97395	0.242113	-1.86846	0.272859	2.20039	0.906337	0.769773	0.99977	0.732312	0.999333
ELMO1	sp|Q92556-3|ELMO1_HUMAN	Q92556-3	Isoform 3 of Engulfment and cell motility protein 1	1.44204	1.28244	0.254688		1.94464	2.62416	1.28827		0.75284	0.676152	0.842545
ELMO2	sp|Q96JJ3|ELMO2_HUMAN	Q96JJ3	Engulfment and cell motility protein 2	-0.427516	0.20566	0.365316	-0.26786	-2.14393	0.815598	1.67826	-1.17087	0.728127	0.99977	0.776414	0.999333
ELMOD2	sp|Q8IZ81|ELMD2_HUMAN	Q8IZ81	ELMO domain-containing protein 2	0.201648	0.28193	0.171274	0.090993	0.84688	0.980905	0.707802	0.327835	0.941785	0.99977	0.918395	0.999333
ELOA	sp|Q14241|ELOA1_HUMAN	Q14241	Elongin-A	-0.102728	-0.346416	-0.0606396	0.183048	-0.443141	-0.979467	-0.231497	0.556767	0.96876	0.99977	0.974851	0.999333
ELOB	sp|Q15370|ELOB_HUMAN	Q15370	Elongin-B	0.207713	0.0929432	-0.199795	-0.085025	0.768437	0.401335	-1.02922	-0.296717	0.941785	0.99977	0.882613	0.999333
ELOC	sp|Q15369|ELOC_HUMAN	Q15369	Elongin-C	-0.0535979	0.195499	0.0133296	-0.235767	-0.302608	0.895741	0.085812	-1.05614	0.975633	0.99977	0.994436	0.999333
ELOF1	sp|P60002|ELOF1_HUMAN	P60002	Transcription elongation factor 1 homolog	0.123568	-0.0805265	-0.177709	0.0263859	0.772187	-0.229992	-0.600074	0.106123	0.941785	0.99977	0.928625	0.999333
ELOVL1	sp|Q9BW60|ELOV1_HUMAN	Q9BW60	Elongation of very long chain fatty acids protein 1	2.55986	2.16329	-0.933161		2.34228	2.69915	-0.93125		0.695423	0.6555	0.894693
ELOVL5	sp|Q9NYP7|ELOV5_HUMAN	Q9NYP7	Elongation of very long chain fatty acids protein 5	0.695688	0.296253	0.180277	0.579711	2.29961	1.08571	0.644871	2.01206	0.700729	0.99977	0.928625	0.999333
ELP1	sp|O95163|ELP1_HUMAN	O95163	Elongator complex protein 1	-0.000100764	-0.186664	-0.115577	0.070986	-0.00039809	-0.93352	-0.458315	0.374127	0.999848	0.99977	0.943362	0.999333
ELP2	sp|Q6IA86-3|ELP2_HUMAN	Q6IA86-3	Isoform 3 of Elongator complex protein 2	-0.0888101	-0.286882	-0.213402	-0.0153298	-0.42474	-0.777803	-0.77907	-0.0475419	0.96876	0.99977	0.91542	0.999333
ELP3	sp|Q9H9T3|ELP3_HUMAN	Q9H9T3	Elongator complex protein 3	-0.349205	0.218442	0.455663	-0.111983	-0.880362	0.766216	1.03304	-0.536414	0.940058	0.99977	0.880671	0.999333
ELP4	sp|Q96EB1-2|ELP4_HUMAN	Q96EB1-2	Isoform 2 of Elongator complex protein 4	1.10094	0.10368	-0.352743	0.644514	1.9721	0.138091	-0.493535	1.03983	0.741597	0.99977	0.936128	0.999333
EMC1	sp|Q8N766-2|EMC1_HUMAN	Q8N766-2	Isoform 2 of ER membrane protein complex subunit 1	0.016846	0.046395	-0.154618	-0.184167	0.0884894	0.141448	-0.634684	-0.640616	0.994692	0.99977	0.928625	0.999333
EMC10	sp|Q5UCC4-2|EMC10_HUMAN	Q5UCC4-2	Isoform 2 of ER membrane protein complex subunit 10	-0.216209	-2.21977	-1.58815	0.415408	-0.71093	-2.09809	-1.41041	1.94947	0.941785	0.856467	0.834441	0.999333
EMC2	sp|Q15006|EMC2_HUMAN	Q15006	ER membrane protein complex subunit 2	-0.220595	-0.217011	-0.182455	-0.186039	-1.20736	-0.455525	-0.453837	-0.569677	0.886527	0.99977	0.943362	0.999333
EMC3	sp|Q9P0I2|EMC3_HUMAN	Q9P0I2	ER membrane protein complex subunit 3	0.54064	-0.224012	-0.626783	0.137869	1.01454	-0.801737	-1.13532	0.581847	0.920401	0.99977	0.864166	0.999333
EMC4	sp|Q5J8M3|EMC4_HUMAN	Q5J8M3	ER membrane protein complex subunit 4	-0.163725	-0.567922	-0.354183	0.0500139	-0.435408	-1.1455	-0.730747	0.125669	0.96876	0.99977	0.918395	0.999333
EMC6	sp|Q9BV81|EMC6_HUMAN	Q9BV81	ER membrane protein complex subunit 6
EMC7	sp|Q9NPA0|EMC7_HUMAN	Q9NPA0	ER membrane protein complex subunit 7	-0.090476	-0.284165	0.042077	0.235766	-0.398803	-0.887252	0.203602	0.720545	0.97132	0.99977	0.979178	0.999333
EMC8	sp|O43402|EMC8_HUMAN	O43402	ER membrane protein complex subunit 8	0.140422	-0.0836551	0.0869803	0.311057	0.705847	-0.261146	0.342566	1.12848	0.942256	0.99977	0.964207	0.999333
EMD	sp|P50402|EMD_HUMAN	P50402	Emerin	0.0862255	0.092914	0.156443	0.149755	0.458565	0.371391	0.815102	0.627419	0.96876	0.99977	0.91542	0.999333
EMG1	sp|Q92979|NEP1_HUMAN	Q92979	Ribosomal RNA small subunit methyltransferase NEP1	0.164713	0.422233	-0.0489715	-0.306491	0.754372	1.8866	-0.255555	-1.29707	0.941785	0.955152	0.973203	0.999333
EML1	sp|O00423-3|EMAL1_HUMAN	O00423-3	Isoform 3 of Echinoderm microtubule-associated protein-like 1	0.0601914	-0.00126002	0.35291	0.414362	0.263024	-0.00313712	1.19968	1.16262	0.97847	0.99977	0.852864	0.999333
EML2	sp|O95834-2|EMAL2_HUMAN	O95834-2	Isoform 2 of Echinoderm microtubule-associated protein-like 2
EML4	sp|Q9HC35|EMAL4_HUMAN	Q9HC35	Echinoderm microtubule-associated protein-like 4	-0.0566529	0.18054	0.141973	-0.0952197	-0.38509	0.872038	0.970841	-0.485317	0.97132	0.99977	0.893942	0.999333
EMP2	sp|P54851|EMP2_HUMAN	P54851	Epithelial membrane protein 2	-0.596247		0.54821		-0.783292		0.672908		0.941785		0.922505
EMSY	sp|Q7Z589-2|EMSY_HUMAN	Q7Z589-2	Isoform 2 of BRCA2-interacting transcriptional repressor EMSY	0.229141	0.311076	-0.279339	-0.361274	1.29392	1.056	-1.81559	-1.20462	0.880922	0.99977	0.769605	0.999333
ENAH	sp|Q8N8S7-2|ENAH_HUMAN	Q8N8S7-2	Isoform 2 of Protein enabled homolog	-0.174354	0.183384	0.289136	-0.068601	-0.835381	0.730428	1.12852	-0.349865	0.941785	0.99977	0.865201	0.999333
ENC1	sp|O14682-2|ENC1_HUMAN	O14682-2	Isoform 2 of Ectoderm-neural cortex protein 1	-0.000943476	2.38362	0.160067	-2.22449	-0.00328258	2.34044	0.3295	-2.3377	0.999549	0.760745	0.965175	0.999333
ENDOD1	sp|O94919|ENDD1_HUMAN	O94919	Endonuclease domain-containing 1 protein	-0.154807	-0.199179	0.0582219	0.102594	-0.798166	-0.813991	0.289826	0.445345	0.941785	0.99977	0.967911	0.999333
ENDOG	sp|Q14249|NUCG_HUMAN	Q14249	Endonuclease G, mitochondrial	-2.56804	-1.98833		-0.144664	-3.31843	-1.51672		-0.633902	0.494129	0.99977		0.999333
ENGASE	sp|Q8NFI3|ENASE_HUMAN	Q8NFI3	Cytosolic endo-beta-N-acetylglucosaminidase	0.188049	-0.000671815	0.0664403	0.255161	0.587628	-0.00291411	0.23035	0.986833	0.95451	0.99977	0.974851	0.999333
ENO1	sp|P06733|ENOA_HUMAN	P06733	Alpha-enolase	-0.407674	0.509521	0.223457	-0.693738	-0.826988	0.853263	0.627228	-1.0176	0.941785	0.99977	0.928625	0.999333
ENO2	sp|P09104|ENOG_HUMAN	P09104	Gamma-enolase	-0.440005	0.467818	0.230156	-0.677666	-1.22921	0.828127	0.960067	-1.09325	0.886527	0.99977	0.894177	0.999333
ENO3	sp|P13929|ENOB_HUMAN	P13929	Beta-enolase	-0.180765	0.0289829	0.335602	0.125854	-0.241736	0.0687541	0.522852	0.224697	0.980611	0.99977	0.93202	0.999333
ENO4	sp|A6NNW6-4|ENO4_HUMAN	A6NNW6-4	Isoform 4 of Enolase 4	0.647986	-0.296087	-0.979277	-0.0352034	1.89221	-0.260085	-0.840895	-0.0863819	0.764804	0.99977	0.910058	0.999333
ENOPH1	sp|Q9UHY7|ENOPH_HUMAN	Q9UHY7	Enolase-phosphatase E1	0.00190245	0.427935	0.035416	-0.390617	0.00819628	1.13335	0.114875	-1.22579	0.99933	0.99977	0.990077	0.999333
ENOX2	sp|Q16206-2|ENOX2_HUMAN	Q16206-2	Isoform 2 of Ecto-NOX disulfide-thiol exchanger 2	0.789202		-1.71903	-0.511594	2.01686		-8.92835	-1.14965	0.741597		0.0236019	0.999333
ENPP1	sp|P22413|ENPP1_HUMAN	P22413	Ectonucleotide pyrophosphatase/phosphodiesterase family member 1
ENPP4	sp|Q9Y6X5|ENPP4_HUMAN	Q9Y6X5	Bis(5'-adenosyl)-triphosphatase ENPP4	0.294179	-0.15867	-0.298353	0.154497	1.03074	-0.484329	-1.03261	0.483541	0.915246	0.99977	0.880671	0.999333
ENSA	sp|O43768-2|ENSA_HUMAN	O43768-2	Isoform 2 of Alpha-endosulfine	-0.37473	0.412538	0.669358	-0.117909	-0.585934	1.12857	1.23282	-0.241793	0.95479	0.99977	0.842767	0.999333
ENTPD4	sp|Q9Y227-2|ENTP4_HUMAN	Q9Y227-2	Isoform 2 of Ectonucleoside triphosphate diphosphohydrolase 4	0.268721	-1.36154		0.270069	0.198598	-1.66706		0.245415	0.985075	0.99977		0.999333
ENTPD6	sp|O75354-2|ENTP6_HUMAN	O75354-2	Isoform 2 of Ectonucleoside triphosphate diphosphohydrolase 6
ENY2	sp|Q9NPA8-2|ENY2_HUMAN	Q9NPA8-2	Isoform 2 of Transcription and mRNA export factor ENY2	-0.0580329	-0.0948621	0.274014	0.310843	-0.170397	-0.316253	0.982179	0.890811	0.986683	0.99977	0.89171	0.999333
EP300	sp|Q09472|EP300_HUMAN	Q09472	Histone acetyltransferase p300	0.0629334	-0.0983631	-0.297548	-0.136251	0.330242	-0.298802	-1.36776	-0.442973	0.971552	0.99977	0.838109	0.999333
EP400	sp|Q96L91-2|EP400_HUMAN	Q96L91-2	Isoform 2 of E1A-binding protein p400	-0.0704316	0.134493	0.193369	-0.011555	-0.428801	0.653265	1.15971	-0.0600376	0.96876	0.99977	0.85936	0.999333
EPB41	sp|P11171|EPB41_HUMAN	P11171	Protein 4.1	-0.0411274	-0.0127105	0.0716612	0.0432443	-0.140821	-0.0574283	0.303301	0.16115	0.992037	0.99977	0.967053	0.999333
EPB41L1	sp|Q9H4G0|E41L1_HUMAN	Q9H4G0	Band 4.1-like protein 1	0.11099	-0.284914	0.00545879	0.401363	0.572407	-1.09618	0.0216312	2.02445	0.958993	0.99977	0.997576	0.999333
EPB41L2	sp|O43491-4|E41L2_HUMAN;sp|O43491|E41L2_HUMAN	O43491-4;O43491	Isoform 4 of Band 4.1-like protein 2;Band 4.1-like protein 2	0.473173	0.171305	-0.177663	0.124206	1.03375	0.405788	-0.37432	0.30861	0.914024	0.99977	0.96057	0.999333
EPB41L3	sp|Q9Y2J2-2|E41L3_HUMAN;sp|Q9Y2J2-4|E41L3_HUMAN	Q9Y2J2-2;Q9Y2J2-4	Isoform 2 of Band 4.1-like protein 3;Isoform 4 of Band 4.1-like protein 3	-0.0672174	-0.173466	0.0738725	0.180121	-0.287304	-0.474184	0.204418	0.731306	0.97847	0.99977	0.979078	0.999333
EPB41L4A	sp|Q9HCS5|E41LA_HUMAN	Q9HCS5	Band 4.1-like protein 4A		-1.45467		1.68263		-1.87356		2.73128		0.96038		0.999333
EPB41L5	sp|Q9HCM4|E41L5_HUMAN	Q9HCM4	Band 4.1-like protein 5	0.22976	-0.187579	-0.441431	-0.0240922	0.699107	-0.333533	-0.76019	-0.0745367	0.942256	0.99977	0.915959	0.999333
EPC2	sp|Q52LR7|EPC2_HUMAN	Q52LR7	Enhancer of polycomb homolog 2	3.0475		-2.12312		1.9745		-1.50707		0.741597		0.819103
EPCAM	sp|P16422|EPCAM_HUMAN	P16422	Epithelial cell adhesion molecule	0.952114		-0.926527		1.74201		-1.21785		0.80668		0.847719
EPG5	sp|Q9HCE0-2|EPG5_HUMAN	Q9HCE0-2	Isoform 2 of Ectopic P granules protein 5 homolog	-1.49024			-2.35604	-1.7192			-4.26093	0.809595			0.565725
EPHA2	sp|P29317|EPHA2_HUMAN	P29317	Ephrin type-A receptor 2	0.642119	-0.161214	-0.661706	0.141626	1.42951	-0.455681	-2.40584	0.289635	0.857048	0.99977	0.728299	0.999333
EPHA3	sp|P29320|EPHA3_HUMAN	P29320	Ephrin type-A receptor 3	-2.74246	-4.80785		-0.111555	-2.61165	-13.5888		-0.326872	0.678716	0.00446656		0.999333
EPHA4	sp|P54764-2|EPHA4_HUMAN	P54764-2	Isoform 2 of Ephrin type-A receptor 4	0.0304722	0.13963	-0.103906	-0.213064	0.0475685	0.195932	-0.167273	-0.291419	0.996568	0.99977	0.985517	0.999333
EPHA5	sp|P54756-2|EPHA5_HUMAN	P54756-2	Isoform 2 of Ephrin type-A receptor 5
EPHB2	sp|P29323-2|EPHB2_HUMAN	P29323-2	Isoform 2 of Ephrin type-B receptor 2	-0.00424093	0.302861	-0.00718996	-0.314292	-0.0210426	0.678684	-0.0322316	-0.724066	0.997651	0.99977	0.997542	0.999333
EPHB3	sp|P54753|EPHB3_HUMAN	P54753	Ephrin type-B receptor 3	0.304678	-0.294759	-0.303712	0.295725	1.15127	-0.881484	-0.881621	1.17308	0.899875	0.99977	0.903426	0.999333
EPHX1	sp|P07099|HYEP_HUMAN	P07099	Epoxide hydrolase 1	-0.187634	-0.180976	0.274933	0.268276	-1.17311	-0.697613	1.79041	1.05299	0.898225	0.99977	0.771112	0.999333
EPHX2	sp|P34913|HYES_HUMAN	P34913	Bifunctional epoxide hydrolase 2	0.326956	0.177875	-0.489554	-0.340473	1.72027	0.5356	-1.67341	-1.37779	0.809595	0.99977	0.776414	0.999333
EPM2AIP1	sp|Q7L775|EPMIP_HUMAN	Q7L775	EPM2A-interacting protein 1	-0.149492	-0.178384	-0.0155477	0.0133438	-1.00117	-0.661462	-0.0944781	0.0526915	0.922779	0.99977	0.993709	0.999333
EPN1	sp|Q9Y6I3-1|EPN1_HUMAN	Q9Y6I3-1	Isoform 2 of Epsin-1	-0.39955	0.0264404	0.441118	0.0151273	-1.5953	0.107582	2.43251	0.0522529	0.825836	0.99977	0.728299	0.999333
EPN2	sp|O95208-2|EPN2_HUMAN	O95208-2	Isoform 2 of Epsin-2	-1.67471	0.286382	1.59305	-0.368043	-2.53624	0.918143	2.56654	-0.974965	0.68068	0.99977	0.728299	0.999333
EPPK1	sp|P58107|EPIPL_HUMAN	P58107	Epiplakin	0.664596	0.0683475	-0.294327	0.301922	0.984357	0.107646	-0.626552	0.382507	0.924006	0.99977	0.928625	0.999333
EPRS1	sp|P07814|SYEP_HUMAN	P07814	Bifunctional glutamate/proline--tRNA ligase	-0.0066697	-0.0263642	-0.0630714	-0.0433769	-0.0377048	-0.0970321	-0.283656	-0.188495	0.997373	0.99977	0.968766	0.999333
EPS15	sp|P42566|EPS15_HUMAN	P42566	Epidermal growth factor receptor substrate 15	-1.17519	-0.207408	1.34541	0.377625	-1.31046	-0.461659	1.39487	1.27863	0.880278	0.99977	0.835394	0.999333
EPS15L1	sp|Q9UBC2-2|EP15R_HUMAN	Q9UBC2-2	Isoform 2 of Epidermal growth factor receptor substrate 15-like 1	-0.262413	0.0175956	0.26247	-0.0175383	-1.60645	0.082251	1.49671	-0.0906037	0.825836	0.99977	0.819103	0.999333
ERAP1	sp|Q9NZ08-2|ERAP1_HUMAN	Q9NZ08-2	Isoform 2 of Endoplasmic reticulum aminopeptidase 1	0.0640476	0.43894	0.129932	-0.244961	0.316536	1.49485	0.601609	-0.882377	0.973558	0.99977	0.928625	0.999333
ERBB2	sp|P04626-4|ERBB2_HUMAN	P04626-4	Isoform 4 of Receptor tyrosine-protein kinase erbB-2	1.57763	1.1979	0.143389		2.58336	1.91044	0.411695		0.678716	0.946852	0.951015
ERBIN	sp|Q96RT1-2|ERBIN_HUMAN	Q96RT1-2	Isoform 2 of Erbin	-0.230033	0.111514	0.479551	0.138005	-0.453724	0.281187	0.879293	0.401324	0.96876	0.99977	0.903586	0.999333
ERC1	sp|Q8IUD2-2|RB6I2_HUMAN	Q8IUD2-2	Isoform 2 of ELKS/Rab6-interacting/CAST family member 1	-0.223491	0.0200326	0.326166	0.0826428	-0.886603	0.0924411	1.24391	0.42492	0.938928	0.99977	0.842545	0.999333
ERCC1	sp|P07992-4|ERCC1_HUMAN	P07992-4	Isoform 4 of DNA excision repair protein ERCC-1	0.463853	2.40517	0.249777	-1.69154	0.702304	2.62043	0.337698	-1.95442	0.942256	0.676724	0.964613	0.999333
ERCC2	sp|P18074|ERCC2_HUMAN	P18074	General transcription and DNA repair factor IIH helicase subunit XPD	-0.20375	-0.248781	-0.213998	-0.168967	-0.594665	-0.667791	-0.545028	-0.528759	0.954461	0.99977	0.930098	0.999333
ERCC3	sp|P19447|ERCC3_HUMAN	P19447	General transcription and DNA repair factor IIH helicase subunit XPB	0.0376724	-0.173686	-0.31485	-0.103491	0.124632	-0.473136	-1.44946	-0.249095	0.993426	0.99977	0.830074	0.999333
ERCC4	sp|Q92889|XPF_HUMAN	Q92889	DNA repair endonuclease XPF	-0.305467	-0.693803	-0.399613	-0.0112772	-1.06031	-1.77569	-0.93576	-0.0467383	0.912239	0.981684	0.894693	0.999333
ERCC5	sp|P28715|ERCC5_HUMAN	P28715	DNA excision repair protein ERCC-5	0.387531		-0.630246	-0.696029	0.408333		-0.609716	-3.05013	0.97132		0.928625	0.999333
ERCC6	sp|Q03468|ERCC6_HUMAN	Q03468	DNA excision repair protein ERCC-6	0.800459	2.5756	-0.943814	-2.71895	0.878341	2.19231	-1.05384	-2.27755	0.940058	0.8124	0.877813	0.999333
ERCC6L	sp|Q2NKX8|ERC6L_HUMAN	Q2NKX8	DNA excision repair protein ERCC-6-like	0.494019	0.0902469	-0.159714	0.244059	1.70825	0.236638	-0.872135	0.561583	0.81552	0.99977	0.905078	0.999333
ERG28	sp|Q9UKR5|ERG28_HUMAN	Q9UKR5	Ergosterol biosynthetic protein 28 homolog	0.704694	-0.589435	-0.491156	0.802973	3.59855	-1.57239	-2.28604	2.22548	0.416782	0.99977	0.729817	0.999333
ERGIC1	sp|Q969X5-2|ERGI1_HUMAN	Q969X5-2	Isoform 2 of Endoplasmic reticulum-Golgi intermediate compartment protein 1	0.184238	-0.203792	-0.202845	0.185185	0.88908	-0.788867	-0.901833	0.785908	0.938928	0.99977	0.89957	0.999333
ERGIC2	sp|Q96RQ1|ERGI2_HUMAN	Q96RQ1	Endoplasmic reticulum-Golgi intermediate compartment protein 2	0.0653035	0.0925489	-0.0251041	-0.0523494	0.228042	0.344962	-0.0796223	-0.229471	0.982857	0.99977	0.994887	0.999333
ERGIC3	sp|Q9Y282-3|ERGI3_HUMAN	Q9Y282-3	Isoform 3 of Endoplasmic reticulum-Golgi intermediate compartment protein 3	0.209664	-0.464718	-0.201493	0.472889	1.44925	-1.38711	-1.12972	1.50618	0.847909	0.99977	0.865201	0.999333
ERH	sp|P84090|ERH_HUMAN	P84090	Enhancer of rudimentary homolog	-0.15277	0.0731437	0.148481	-0.077433	-0.449637	0.157616	0.649354	-0.148473	0.96876	0.99977	0.928625	0.999333
ERI1	sp|Q8IV48|ERI1_HUMAN	Q8IV48	3'-5' exoribonuclease 1		-2.26837		1.63804		-3.45499		1.7162		0.397687		0.999333
ERI3	sp|O43414-2|ERI3_HUMAN	O43414-2	Isoform 2 of ERI1 exoribonuclease 3	-0.0121243	-0.0572402	-0.0437443	0.00137156	-0.0818773	-0.222491	-0.230908	0.00619435	0.994692	0.99977	0.974851	0.999333
ERLEC1	sp|Q96DZ1|ERLEC_HUMAN	Q96DZ1	Endoplasmic reticulum lectin 1	-0.0222626	-0.276631	-0.123798	0.130569	-0.138114	-0.993279	-0.729359	0.49049	0.992037	0.99977	0.918395	0.999333
ERLIN1	sp|O75477|ERLN1_HUMAN	O75477	Erlin-1	0.315518	0.0812116	-0.285821	-0.0515147	2.03517	0.317686	-1.70449	-0.215194	0.739217	0.99977	0.776414	0.999333
ERLIN2	sp|O94905|ERLN2_HUMAN	O94905	Erlin-2	0.239693	-0.107059	-0.269428	0.0773237	1.01889	-0.36438	-0.968566	0.310105	0.920178	0.99977	0.893942	0.999333
ERMP1	sp|Q7Z2K6|ERMP1_HUMAN	Q7Z2K6	Endoplasmic reticulum metallopeptidase 1	0.118495	0.193557	-0.215192	-0.290254	0.724392	0.845885	-1.53858	-1.24265	0.941785	0.99977	0.815095	0.999333
ERO1A	sp|Q96HE7|ERO1A_HUMAN	Q96HE7	ERO1-like protein alpha	0.102924	0.000775071	-0.183891	-0.0817417	0.544571	0.00377949	-1.09637	-0.387415	0.962479	0.99977	0.868093	0.999333
ERP29	sp|P30040|ERP29_HUMAN	P30040	Endoplasmic reticulum resident protein 29	-0.27374	0.127781	-0.0193433	-0.420865	-1.42839	0.241157	-0.0625606	-0.886731	0.857048	0.99977	0.996908	0.999333
ERP44	sp|Q9BS26|ERP44_HUMAN	Q9BS26	Endoplasmic reticulum resident protein 44	0.0860083	-0.151841	-0.11604	0.121809	0.546298	-0.71595	-0.674717	0.64201	0.962479	0.99977	0.922505	0.999333
ESD	sp|P10768|ESTD_HUMAN	P10768	S-formylglutathione hydrolase	0.128251	0.0226163	-0.204011	-0.0983767	0.752541	0.0712501	-1.23685	-0.313123	0.941785	0.99977	0.842545	0.999333
ESF1	sp|Q9H501|ESF1_HUMAN	Q9H501	ESF1 homolog	0.340412	-0.199848	-0.301247	0.239013	2.12196	-0.5614	-1.1003	0.856391	0.729989	0.99977	0.868093	0.999333
ESRRG	sp|P62508-2|ERR3_HUMAN	P62508-2	Isoform 2 of Estrogen-related receptor gamma	-0.396606	-0.355309	-0.288329	-0.329626	-1.21804	-1.63039	-1.19879	-1.112	0.886527	0.99977	0.853448	0.999333
ESS2	sp|Q96DF8|ESS2_HUMAN	Q96DF8	Splicing factor ESS-2 homolog	-0.234096	-0.064655	0.459513	0.290072	-0.543294	-0.150071	0.90487	0.847168	0.962479	0.99977	0.89957	0.999333
ESYT1	sp|Q9BSJ8-2|ESYT1_HUMAN	Q9BSJ8-2	Isoform 2 of Extended synaptotagmin-1	-0.0875214	0.0641071	0.132306	-0.0193225	-0.551201	0.249762	0.833699	-0.0778232	0.962479	0.99977	0.91257	0.999333
ESYT2	sp|A0FGR8-2|ESYT2_HUMAN	A0FGR8-2	Isoform 2 of Extended synaptotagmin-2	-0.136128	0.103198	0.2074	-0.0319259	-0.791928	0.386013	1.30227	-0.119666	0.941785	0.99977	0.842545	0.999333
ETF1	sp|P62495|ERF1_HUMAN	P62495	Eukaryotic peptide chain release factor subunit 1	-0.182217	-0.0411033	0.012345	-0.128769	-1.06872	-0.204168	0.0812766	-0.632332	0.907954	0.99977	0.994436	0.999333
ETFA	sp|P13804|ETFA_HUMAN	P13804	Electron transfer flavoprotein subunit alpha, mitochondrial	0.179609	0.257639	-0.146816	-0.224845	0.918748	1.1874	-0.894262	-0.976486	0.936577	0.99977	0.900559	0.999333
ETFB	sp|P38117|ETFB_HUMAN	P38117	Electron transfer flavoprotein subunit beta	0.155667	0.36375	-0.0465332	-0.254616	1.07591	1.46897	-0.239818	-1.24927	0.907954	0.99977	0.974851	0.999333
ETFDH	sp|Q16134-3|ETFD_HUMAN	Q16134-3	Isoform 2 of Electron transfer flavoprotein-ubiquinone oxidoreductase, mitochondrial	-0.0675401	-0.800254	-0.182173	0.550541	-0.244933	-1.53814	-0.458315	1.25009	0.980171	0.99977	0.943362	0.999333
ETHE1	sp|O95571|ETHE1_HUMAN	O95571	Persulfide dioxygenase ETHE1, mitochondrial	0.0292635	-0.124827	-0.0272991	0.126791	0.0880168	-0.261068	-0.0907522	0.255826	0.994692	0.99977	0.993901	0.999333
ETNK1	sp|Q9HBU6|EKI1_HUMAN	Q9HBU6	Ethanolamine kinase 1	-1.78699	-0.0768486	2.02977	0.319628	-2.38176	-0.17916	2.62662	0.818089	0.687698	0.99977	0.707486	0.999333
ETV6	sp|P41212|ETV6_HUMAN	P41212	Transcription factor ETV6	0.0873198	0.0124797	0.0963012	0.171141	0.528207	0.0495018	0.425411	0.887328	0.962985	0.99977	0.947563	0.999333
EVI5L	sp|Q96CN4-2|EVI5L_HUMAN	Q96CN4-2	Isoform 2 of EVI5-like protein	-0.483543	-0.294273	0.495734	0.306465	-2.52485	-0.994076	2.00753	1.23769	0.68068	0.99977	0.748469	0.999333
EVL	sp|Q9UI08-2|EVL_HUMAN	Q9UI08-2	Isoform 1 of Ena/VASP-like protein	0.00602153	-0.119607	0.254683	0.380311	0.0237409	-0.483033	1.43412	1.28592	0.997651	0.99977	0.831825	0.999333
EWSR1	sp|Q01844-3|EWS_HUMAN	Q01844-3	Isoform 3 of RNA-binding protein EWS	-0.224914	-0.00390336	0.253882	0.0328716	-0.585871	-0.0126781	0.706066	0.0998937	0.95479	0.99977	0.918395	0.999333
EXD2	sp|Q9NVH0|EXD2_HUMAN	Q9NVH0	Exonuclease 3'-5' domain-containing protein 2	0.124084	-0.259623	-0.266965	0.116742	0.590905	-0.997085	-1.37587	0.442453	0.95451	0.99977	0.835394	0.999333
EXOC1	sp|Q9NV70-2|EXOC1_HUMAN	Q9NV70-2	Isoform 2 of Exocyst complex component 1	0.0441763	-0.243855	-0.256576	0.0314549	0.244375	-0.936502	-1.43556	0.124058	0.980264	0.99977	0.831825	0.999333
EXOC2	sp|Q96KP1|EXOC2_HUMAN	Q96KP1	Exocyst complex component 2	-0.137396	0.0989786	0.0254666	-0.210908	-0.645681	0.360822	0.109986	-0.836715	0.94744	0.99977	0.990695	0.999333
EXOC3	sp|O60645|EXOC3_HUMAN	O60645	Exocyst complex component 3	0.138553	0.0292838	-0.0289048	0.0803643	0.85319	0.128585	-0.144178	0.431694	0.941785	0.99977	0.987721	0.999333
EXOC4	sp|Q96A65|EXOC4_HUMAN	Q96A65	Exocyst complex component 4	0.0176926	-0.00163145	-0.0635109	-0.0441868	0.0982243	-0.00798946	-0.420237	-0.206025	0.994692	0.99977	0.947999	0.999333
EXOC5	sp|O00471|EXOC5_HUMAN	O00471	Exocyst complex component 5	-0.112056	-0.133384	-0.113623	-0.0922953	-0.627685	-0.512311	-0.528497	-0.411356	0.948711	0.99977	0.930959	0.999333
EXOC6	sp|Q8TAG9|EXOC6_HUMAN	Q8TAG9	Exocyst complex component 6		-1.64085		1.65243		-1.76858		2.22913		0.981886		0.999333
EXOC6B	sp|Q9Y2D4|EXC6B_HUMAN	Q9Y2D4	Exocyst complex component 6B	-0.0687514	0.0611798	-0.0569694	-0.186901	-0.319101	0.249909	-0.248299	-0.836208	0.973546	0.99977	0.974851	0.999333
EXOC7	sp|Q9UPT5-1|EXOC7_HUMAN	Q9UPT5-1	Isoform 1 of Exocyst complex component 7	-0.156109	0.00351832	-0.0917266	-0.251354	-0.814515	0.0165519	-0.479101	-1.24495	0.941785	0.99977	0.939641	0.999333
EXOC8	sp|Q8IYI6|EXOC8_HUMAN	Q8IYI6	Exocyst complex component 8	-0.191206	0.167844	0.265702	-0.0933483	-1.42138	0.783936	1.7872	-0.48166	0.858472	0.99977	0.772658	0.999333
EXOG	sp|Q9Y2C4|EXOG_HUMAN	Q9Y2C4	Nuclease EXOG, mitochondrial	-0.224221	-0.566657	0.160696	0.503132	-0.624061	-1.47919	0.625018	1.11851	0.948711	0.99977	0.928625	0.999333
EXOSC1	sp|Q9Y3B2|EXOS1_HUMAN	Q9Y3B2	Exosome complex component CSL4	0.185152	0.133736	-0.25138	-0.199965	1.05929	0.596763	-1.35506	-0.973394	0.912239	0.99977	0.839455	0.999333
EXOSC10	sp|Q01780|EXOSX_HUMAN	Q01780	Exosome component 10	0.088624	-0.163899	-0.224594	0.0279293	0.577592	-0.747463	-1.34471	0.140453	0.957569	0.99977	0.842332	0.999333
EXOSC2	sp|Q13868|EXOS2_HUMAN	Q13868	Exosome complex component RRP4	0.0283045	-0.0274242	-0.0169139	0.0388148	0.144148	-0.113678	-0.0707059	0.202696	0.991648	0.99977	0.996023	0.999333
EXOSC3	sp|Q9NQT5|EXOS3_HUMAN	Q9NQT5	Exosome complex component RRP40	-0.0837745	0.148068	0.00429349	-0.227549	-0.372456	0.438499	0.0178738	-0.705545	0.97132	0.99977	0.997576	0.999333
EXOSC4	sp|Q9NPD3|EXOS4_HUMAN	Q9NPD3	Exosome complex component RRP41	-0.0347068	0.067983	0.0579033	-0.0447866	-0.197232	0.309333	0.284142	-0.242633	0.985094	0.99977	0.968766	0.999333
EXOSC5	sp|Q9NQT4|EXOS5_HUMAN	Q9NQT4	Exosome complex component RRP46	0.193648	-0.284296	-0.532496	-0.0545522	1.08601	-0.68165	-1.25277	-0.296573	0.906057	0.99977	0.842545	0.999333
EXOSC6	sp|Q5RKV6|EXOS6_HUMAN	Q5RKV6	Exosome complex component MTR3	-0.210594	-0.14417	-0.273655	-0.340079	-0.656063	-0.475678	-1.21274	-0.920499	0.947138	0.99977	0.847719	0.999333
EXOSC7	sp|Q15024|EXOS7_HUMAN	Q15024	Exosome complex component RRP42	-0.201466	-0.261712	0.0889616	0.149208	-0.835021	-0.782069	0.280477	0.566287	0.941785	0.99977	0.968766	0.999333
EXOSC8	sp|Q96B26|EXOS8_HUMAN	Q96B26	Exosome complex component RRP43	-0.0226831	0.280629	-0.0274485	-0.330761	-0.125614	0.720745	-0.155787	-0.853899	0.993426	0.99977	0.985922	0.999333
EXOSC9	sp|Q06265-2|EXOS9_HUMAN	Q06265-2	Isoform 2 of Exosome complex component RRP45	0.079595	0.0430101	-0.12713	-0.0905447	0.456412	0.152359	-0.530327	-0.402192	0.96876	0.99977	0.930894	0.999333
EXT2	sp|Q93063-2|EXT2_HUMAN	Q93063-2	Isoform 2 of Exostosin-2	0.350393	0.491523	-0.24507	-0.3862	1.55621	0.995823	-1.26606	-0.76594	0.832329	0.99977	0.842545	0.999333
EXTL2	sp|Q9UBQ6|EXTL2_HUMAN	Q9UBQ6	Exostosin-like 2	0.114986	-0.125773	-0.00685004	0.23391	0.469335	-0.383225	-0.0295432	0.705218	0.967229	0.99977	0.997542	0.999333
EXTL3	sp|O43909|EXTL3_HUMAN	O43909	Exostosin-like 3	-0.243206	-0.119328	0.0529858	-0.0708915	-0.974901	-0.36758	0.164979	-0.279966	0.925355	0.99977	0.985517	0.999333
EYA3	sp|Q99504-3|EYA3_HUMAN	Q99504-3	Isoform 3 of Eyes absent homolog 3	0.038557	-0.168527	-0.241321	-0.0342369	0.183148	-0.376367	-0.516053	-0.177245	0.985564	0.99977	0.933038	0.999333
EZH2	sp|Q15910|EZH2_HUMAN	Q15910	Histone-lysine N-methyltransferase EZH2	0.0730451	0.128271	0.0739551	0.0187293	0.410263	0.538558	0.428606	0.0804857	0.970992	0.99977	0.947085	0.999333
EZR	sp|P15311|EZRI_HUMAN	P15311	Ezrin	0.11653	0.479215	0.292343	-0.0703421	0.281742	1.29835	0.717886	-0.188959	0.97847	0.99977	0.918395	0.999333
F11R	sp|Q9Y624|JAM1_HUMAN	Q9Y624	Junctional adhesion molecule A	-0.0817689		-1.31284	-0.924144	-0.23002		-1.23871	-1.02673	0.982699		0.842545	0.999333
F2	sp|P00734|THRB_HUMAN	P00734	Prothrombin	2.73395		-1.50686		8.80428		-2.1423		0.0147101		0.736738
F8A1	sp|P23610|HAP40_HUMAN	P23610	40-kDa huntingtin-associated protein	-0.372919	0.232842	-0.0369038	-0.642664	-1.32392	0.489991	-0.091503	-1.67503	0.880278	0.99977	0.993859	0.999333
FABP3	sp|P05413|FABPH_HUMAN	P05413	Fatty acid-binding protein, heart	0.275259	0.186624	-0.112005	-0.0233703	0.348857	0.280667	-0.140071	-0.0356044	0.97132	0.99977	0.987739	0.999333
FABP5	sp|Q01469|FABP5_HUMAN	Q01469	Fatty acid-binding protein 5	-0.122825	0.213996	0.0594363	-0.277385	-0.381068	0.586244	0.233421	-0.679977	0.97132	0.99977	0.974851	0.999333
FABP7	sp|O15540|FABP7_HUMAN	O15540	Fatty acid-binding protein, brain	-0.644446	-0.55415	-0.563009	-0.653305	-0.978985	-0.927618	-0.956827	-0.985658	0.924006	0.99977	0.894177	0.999333
FADD	sp|Q13158|FADD_HUMAN	Q13158	FAS-associated death domain protein	0.178853	0.0956716	-0.679728	-0.596546	0.746896	0.187287	-1.40667	-1.91521	0.941785	0.99977	0.834441	0.999333
FADS1	sp|O60427|FADS1_HUMAN	O60427	Acyl-CoA (8-3)-desaturase	0.0852587	0.0455686	-0.117296	-0.077606	0.423875	0.211645	-0.633851	-0.35557	0.96876	0.99977	0.928625	0.999333
FADS2	sp|O95864|FADS2_HUMAN	O95864	Acyl-CoA 6-desaturase	-0.39257	-0.257221	0.289586	0.154238	-1.3819	-1.0385	1.0216	0.64242	0.866395	0.99977	0.883087	0.999333
FAF1	sp|Q9UNN5|FAF1_HUMAN	Q9UNN5	FAS-associated factor 1	-0.172304	-0.0488666	0.110978	-0.0124589	-0.71826	-0.180798	0.509497	-0.0444982	0.941785	0.99977	0.933067	0.999333
FAF2	sp|Q96CS3|FAF2_HUMAN	Q96CS3	FAS-associated factor 2	-0.240664	-0.107467	0.16073	0.0275328	-1.61907	-0.445169	0.905945	0.129456	0.825836	0.99977	0.89957	0.999333
FAH	sp|P16930|FAAA_HUMAN	P16930	Fumarylacetoacetase	-0.160399	0.355906	0.27664	-0.239666	-0.485206	1.09495	1.01666	-0.652443	0.965576	0.99977	0.883087	0.999333
FAHD1	sp|Q6P587-2|FAHD1_HUMAN	Q6P587-2	Isoform 2 of Acylpyruvase FAHD1, mitochondrial	-0.270402	0.0363672	0.23026	-0.076509	-1.67595	0.156541	1.23842	-0.374821	0.825746	0.99977	0.842545	0.999333
FAHD2A	sp|Q96GK7|FAH2A_HUMAN	Q96GK7	Fumarylacetoacetate hydrolase domain-containing protein 2A	0.15746	0.150521	-0.0752987	-0.0683594	0.73266	0.573992	-0.384916	-0.254811	0.941785	0.99977	0.957873	0.999333
FAHD2B	sp|Q6P2I3|FAH2B_HUMAN	Q6P2I3	Fumarylacetoacetate hydrolase domain-containing protein 2B	0.273955	-0.922981	-0.653296	0.54364	1.03791	-1.48556	-1.33169	1.1368	0.913052	0.99977	0.842332	0.999333
FAIM	sp|Q9NVQ4-2|FAIM1_HUMAN	Q9NVQ4-2	Isoform 2 of Fas apoptotic inhibitory molecule 1	0.00552421	0.298713	0.0621185	-0.231071	0.0227079	1.16185	0.208567	-1.23914	0.997651	0.99977	0.978852	0.999333
FAM102B	sp|Q5T8I3-2|F102B_HUMAN	Q5T8I3-2	Isoform 2 of Protein FAM102B	-0.697069	1.33255	0.628201	-1.40142	-1.78583	1.49902	1.30437	-1.64763	0.802116	0.99977	0.842545	0.999333
FAM107B	sp|Q9H098-2|F107B_HUMAN	Q9H098-2	Isoform 2 of Protein FAM107B	-0.144388	0.24804	0.448504	0.0560757	-0.400953	0.779402	1.21571	0.184728	0.97132	0.99977	0.847719	0.999333
FAM110B	sp|Q8TC76|F110B_HUMAN	Q8TC76	Protein FAM110B	1.63979	-1.23399	-1.18145	1.69233	3.36476	-1.912	-2.27877	2.71168	0.485363	0.946852	0.729817	0.999333
FAM114A1	sp|Q8IWE2|NXP20_HUMAN	Q8IWE2	Protein NOXP20	0.902444	0.978067	0.369055		1.25576	1.50977	0.994733		0.88325	0.99977	0.889201
FAM114A2	sp|Q9NRY5|F1142_HUMAN	Q9NRY5	Protein FAM114A2	-0.161193	0.114136	0.353097	0.077768	-1.17391	0.515013	1.96325	0.433865	0.898225	0.99977	0.752876	0.999333
FAM117B	sp|Q6P1L5-2|F117B_HUMAN	Q6P1L5-2	Isoform 2 of Protein FAM117B	-0.303015	0.847279	0.357411	-0.792884	-0.996881	1.17314	0.862671	-1.18061	0.923831	0.99977	0.907066	0.999333
FAM118A	sp|Q9NWS6|F118A_HUMAN	Q9NWS6	Protein FAM118A	0.376964	0.050294	-0.201554	0.125116	1.37351	0.194063	-0.913867	0.422196	0.869772	0.99977	0.899322	0.999333
FAM118B	sp|Q9BPY3|F118B_HUMAN	Q9BPY3	Protein FAM118B	0.398652	0.29778	-0.285582	-0.18471	1.7309	1.30746	-1.33478	-0.792879	0.80668	0.99977	0.842332	0.999333
FAM120A	sp|Q9NZB2-6|F120A_HUMAN	Q9NZB2-6	Isoform F of Constitutive coactivator of PPAR-gamma-like protein 1	-0.0644813	-0.314062	0.0355189	0.2851	-0.396671	-1.5072	0.210639	1.4823	0.97132	0.99977	0.978771	0.999333
FAM120B	sp|Q96EK7|F120B_HUMAN	Q96EK7	Constitutive coactivator of peroxisome proliferator-activated receptor gamma	-0.19285	0.645555	0.205139	-0.633266	-0.256272	1.61791	0.498223	-0.873672	0.97847	0.99977	0.934963	0.999333
FAM133B	sp|Q5BKY9-2|F133B_HUMAN	Q5BKY9-2	Isoform 2 of Protein FAM133B	-0.939146	0.0905036	1.04874	0.0190867	-1.30308	0.412361	1.81562	0.0409004	0.880922	0.99977	0.769605	0.999333
FAM136A	sp|Q96C01|F136A_HUMAN	Q96C01	Protein FAM136A	0.0747555	0.297945	0.157685	-0.065505	0.389066	1.46883	0.784215	-0.358667	0.97132	0.99977	0.91542	0.999333
FAM161A	sp|Q3B820-2|F161A_HUMAN	Q3B820-2	Isoform 2 of Protein FAM161A
FAM162A	sp|Q96A26|F162A_HUMAN	Q96A26	Protein FAM162A	0.180793	-0.14143	-0.0833827	0.23884	0.817338	-0.551508	-0.370638	0.974466	0.941785	0.99977	0.960845	0.999333
FAM169A	sp|Q9Y6X4|F169A_HUMAN	Q9Y6X4	Soluble lamin-associated protein of 75 kDa	-0.383839	-0.150367	0.383532	0.15006	-1.18046	-0.482055	1.14136	0.507935	0.896177	0.99977	0.861478	0.999333
FAM171A2	sp|A8MVW0|F1712_HUMAN	A8MVW0	Protein FAM171A2	-0.173534	-0.399109	0.223438	0.449014	-0.938681	-1.61878	1.09803	2.01152	0.93211	0.99977	0.868093	0.999333
FAM172A	sp|Q8WUF8-3|F172A_HUMAN	Q8WUF8-3	Isoform 3 of Cotranscriptional regulator FAM172A	0.534379		-0.849548	-0.379939	1.14266		-1.79026	-0.717055	0.901838		0.771112	0.999333
FAM177A1	sp|Q8N128-2|F177A_HUMAN	Q8N128-2	Isoform 2 of Protein FAM177A1	-2.35417	-2.73708		0.20896	-3.95273	-2.30134		0.633868	0.315505	0.776564		0.999333
FAM193A	sp|P78312-2|F193A_HUMAN	P78312-2	Isoform 2 of Protein FAM193A	0.635974	2.16235	-0.196547	-1.72293	1.40675	3.2529	-0.352619	-2.92993	0.863798	0.452482	0.962981	0.999333
FAM20B	sp|O75063|XYLK_HUMAN	O75063	Glycosaminoglycan xylosylkinase	0.106648	-0.0799972	-0.24125	-0.0546049	0.465168	-0.356437	-1.21661	-0.226227	0.96853	0.99977	0.847719	0.999333
FAM210A	sp|Q96ND0|F210A_HUMAN	Q96ND0	Protein FAM210A	0.253164	-0.418771	-0.100554	0.571381	1.49279	-0.874869	-0.348787	1.35802	0.842867	0.99977	0.962981	0.999333
FAM219A	sp|Q8IW50-5|F219A_HUMAN	Q8IW50-5	Isoform 5 of Protein FAM219A	-2.6974			-1.49128	-8.09808			-1.9016	0.0203944			0.999333
FAM221A	sp|A4D161-2|F221A_HUMAN	A4D161-2	Isoform 2 of Protein FAM221A	-0.122201	1.37699	-0.747004	-2.2462	-0.192804	1.26987	-0.897874	-2.34027	0.985433	0.99977	0.900435	0.999333
FAM222B	sp|Q8WU58|F222B_HUMAN	Q8WU58	Protein FAM222B	-1.19889	1.20409	1.42268	-0.980304	-2.9549	2.69902	3.65567	-2.14151	0.609488	0.6555	0.490601	0.999333
FAM234A	sp|Q9H0X4-2|F234A_HUMAN	Q9H0X4-2	Isoform 2 of Protein FAM234A	2.69022	1.6522	-0.128839		5.46101	1.75865	-0.223864		0.0990121	0.990572	0.975508
FAM241B	sp|Q96D05-2|F241B_HUMAN	Q96D05-2	Isoform 2 of Protein FAM241B	0.243775	-0.947597	-0.671266	0.520106	0.401207	-2.44291	-1.96352	0.841366	0.97132	0.737348	0.752876	0.999333
FAM3C	sp|Q92520|FAM3C_HUMAN	Q92520	Protein FAM3C	-0.375857	-0.504991	0.140102	0.269236	-1.97784	-1.7157	0.519092	1.21852	0.741597	0.99977	0.932455	0.999333
FAM50A	sp|Q14320|FA50A_HUMAN	Q14320	Protein FAM50A	-0.356851	0.501882	0.234054	-0.624679	-1.28529	1.08089	0.961314	-1.30205	0.880922	0.99977	0.894177	0.999333
FAM76B	sp|Q5HYJ3|FA76B_HUMAN	Q5HYJ3	Protein FAM76B	-0.359673	0.337835	0.329297	-0.368211	-1.6648	0.986151	0.98965	-1.57246	0.825746	0.99977	0.891152	0.999333
FAM83D	sp|Q9H4H8-2|FA83D_HUMAN	Q9H4H8-2	Isoform 2 of Protein FAM83D	-1.81211	0.430791	2.44418	0.201281	-2.0809	2.04435	2.87955	0.717516	0.731042	0.880543	0.679566	0.999333
FAM89B	sp|Q8N5H3-1|LRA25_HUMAN	Q8N5H3-1	Isoform 1 of Leucine repeat adapter protein 25	0.0535085	-0.0362981	-0.231743	-0.141937	0.183996	-0.128768	-0.738526	-0.566002	0.985433	0.99977	0.918395	0.999333
FAM8A1	sp|Q9UBU6|FA8A1_HUMAN	Q9UBU6	Protein FAM8A1	-0.644655	-2.07012	-2.03955	-0.614079	-1.04859	-3.08489	-2.7761	-1.11368	0.912842	0.517508	0.688895	0.999333
FAM98A	sp|Q8NCA5|FA98A_HUMAN	Q8NCA5	Protein FAM98A	0.0280648	-0.149735	-0.24064	-0.0628398	0.205713	-0.692658	-1.58325	-0.322271	0.983362	0.99977	0.80662	0.999333
FAM98B	sp|Q52LJ0|FA98B_HUMAN	Q52LJ0	Protein FAM98B	-0.147655	-0.393144	-0.0406497	0.204839	-0.736783	-1.39263	-0.205943	0.739047	0.941785	0.99977	0.979078	0.999333
FANCD2	sp|Q9BXW9-1|FACD2_HUMAN	Q9BXW9-1	Isoform 1 of Fanconi anemia group D2 protein	0.528225	-0.314359	-0.89779	-0.0552064	1.29069	-0.629941	-1.52958	-0.189663	0.880922	0.99977	0.81641	0.999333
FANCG	sp|O15287|FANCG_HUMAN	O15287	Fanconi anemia group G protein	1.66694	1.16108	-0.499643		3.25627	4.51275	-1.97139		0.513719	0.1621	0.752287
FANCI	sp|Q9NVI1|FANCI_HUMAN	Q9NVI1	Fanconi anemia group I protein	0.93342	-0.00403036	-0.397978	0.539473	1.99215	-0.0119468	-1.16838	1.18625	0.741597	0.99977	0.858967	0.999333
FAR2	sp|Q96K12-2|FACR2_HUMAN	Q96K12-2	Isoform 2 of Fatty acyl-CoA reductase 2	-0.876286	-1.09931		-0.421511	-1.59422	-1.81966		-1.01216	0.825836	0.972984		0.999333
FARP1	sp|Q9Y4F1-2|FARP1_HUMAN	Q9Y4F1-2	Isoform 2 of FERM, ARHGEF and pleckstrin domain-containing protein 1	0.00398912	-0.179214	0.0268495	0.210052	0.0248524	-0.919816	0.172225	1.12833	0.997651	0.99977	0.985517	0.999333
FARS2	sp|O95363|SYFM_HUMAN	O95363	Phenylalanine--tRNA ligase, mitochondrial	-0.023457	-0.533586	-0.514377	-0.00424873	-0.0463463	-1.55001	-0.989391	-0.0132269	0.996701	0.99977	0.891152	0.999333
FARSA	sp|Q9Y285|SYFA_HUMAN	Q9Y285	Phenylalanine--tRNA ligase alpha subunit	-0.0332708	-0.163782	-0.0253134	0.105198	-0.207609	-0.662685	-0.133148	0.48472	0.983362	0.99977	0.987975	0.999333
FARSB	sp|Q9NSD9|SYFB_HUMAN	Q9NSD9	Phenylalanine--tRNA ligase beta subunit	-0.0174812	0.114071	-0.0124009	-0.143954	-0.127619	0.477555	-0.0815551	-0.652883	0.993426	0.99977	0.994436	0.999333
FASN	sp|P49327|FAS_HUMAN	P49327	Fatty acid synthase	0.30833	0.165558	-0.426879	-0.284108	1.18076	0.709511	-1.54144	-1.37968	0.896177	0.99977	0.815095	0.999333
FASTKD1	sp|Q53R41|FAKD1_HUMAN	Q53R41	FAST kinase domain-containing protein 1, mitochondrial	3.04549	1.82805	-0.516547		6.8261	7.2225	-1.25022		0.0422769	0.0316473	0.842545
FASTKD2	sp|Q9NYY8|FAKD2_HUMAN	Q9NYY8	FAST kinase domain-containing protein 2, mitochondrial	-0.0174355	-0.00132793	0.107538	0.0914307	-0.0856285	-0.00625534	0.51302	0.46714	0.994692	0.99977	0.933038	0.999333
FASTKD5	sp|Q7L8L6|FAKD5_HUMAN	Q7L8L6	FAST kinase domain-containing protein 5, mitochondrial	0.277543	-0.599105	-0.581201	0.295447	1.91211	-1.62886	-1.62046	1.63409	0.760971	0.99977	0.79564	0.999333
FAT3	sp|Q8TDW7-1|FAT3_HUMAN	Q8TDW7-1	Isoform 3 of Protocadherin Fat 3	0.167878	-2.52955	-2.37765	0.319782	0.540628	-5.87819	-6.38066	0.8432	0.962744	0.0653561	0.0735611	0.999333
FAU	sp|P62861|RS30_HUMAN	P62861	FAU ubiquitin-like and ribosomal protein S30	-0.322365	0.0325842	0.634987	0.280037	-0.956749	0.149335	2.00111	1.18967	0.92843	0.99977	0.748469	0.999333
FBL	sp|P22087|FBRL_HUMAN	P22087	rRNA 2'-O-methyltransferase fibrillarin	0.0727184	-0.0114029	-0.0721943	0.011927	0.397786	-0.0404223	-0.275105	0.0576279	0.97132	0.99977	0.969503	0.999333
FBLL1	sp|A6NHQ2|FBLL1_HUMAN	A6NHQ2	rRNA/tRNA 2'-O-methyltransferase fibrillarin-like protein 1	-0.257746	-0.309906	0.118708	0.170868	-1.51945	-1.30135	0.54389	0.914242	0.83943	0.99977	0.930098	0.999333
FBLN1	sp|P23142-4|FBLN1_HUMAN	P23142-4	Isoform C of Fibulin-1	-0.0191247	-0.333827	0.256292	0.570994	-0.051478	-0.936942	1.05522	1.28612	0.996412	0.99977	0.877813	0.999333
FBN1	sp|P35555|FBN1_HUMAN	P35555	Fibrillin-1	0.821062	0.833164	-0.624078	-0.63618	2.62283	1.4642	-1.18739	-1.59522	0.678716	0.99977	0.857381	0.999333
FBN2	sp|P35556|FBN2_HUMAN	P35556	Fibrillin-2	0.577677	0.119939	-0.329634	0.128105	1.53451	0.194911	-0.605518	0.263297	0.83324	0.99977	0.928625	0.999333
FBXL12	sp|Q9NXK8-2|FXL12_HUMAN	Q9NXK8-2	Isoform 2 of F-box/LRR-repeat protein 12	0.019413	-0.648096	-1.05517	-0.387659	0.0564153	-0.969246	-1.68296	-0.877414	0.995626	0.99977	0.776414	0.999333
FBXL18	sp|Q96ME1-4|FXL18_HUMAN	Q96ME1-4	Isoform 4 of F-box/LRR-repeat protein 18	0.0664247	0.0779706	-0.155033	-0.166579	0.329328	0.262006	-0.729299	-0.58695	0.971552	0.99977	0.918395	0.999333
FBXL19	sp|Q6PCT2-2|FXL19_HUMAN	Q6PCT2-2	Isoform 2 of F-box/LRR-repeat protein 19	0.865207		-1.9794		1.56509		-4.4484		0.831998		0.298549
FBXL20	sp|Q96IG2-2|FXL20_HUMAN	Q96IG2-2	Isoform 2 of F-box/LRR-repeat protein 20	0.402135	1.47225	-0.131883	-1.202	1.22567	2.37172	-0.346259	-2.02741	0.886527	0.753107	0.963524	0.999333
FBXO11	sp|Q86XK2-5|FBX11_HUMAN	Q86XK2-5	Isoform 5 of F-box only protein 11	-2.03648			-1.65184	-1.63472			-0.829587	0.825746			0.999333
FBXO2	sp|Q9UK22|FBX2_HUMAN	Q9UK22	F-box only protein 2	-0.111355	0.27609	0.376834	-0.0106104	-0.321944	1.30277	1.21856	-0.0422688	0.97288	0.99977	0.847719	0.999333
FBXO21	sp|O94952-1|FBX21_HUMAN	O94952-1	Isoform 2 of F-box only protein 21	0.294099	-1.8982	-2.48717	-0.294871	1.22167	-2.34799	-3.56165	-0.576977	0.886527	0.758692	0.52455	0.999333
FBXO22	sp|Q8NEZ5|FBX22_HUMAN	Q8NEZ5	F-box only protein 22	0.465946	-0.162861	-0.789809	-0.161002	2.49276	-0.381858	-1.86999	-0.743237	0.684386	0.99977	0.760286	0.999333
FBXO30	sp|Q8TB52|FBX30_HUMAN	Q8TB52	F-box only protein 30	-0.0735001		-1.58415	-1.11915	-0.30186		-2.0418	-1.69207	0.975728		0.747163	0.999333
FBXO38	sp|Q6PIJ6-2|FBX38_HUMAN	Q6PIJ6-2	Isoform 2 of F-box only protein 38	-0.129319		-1.2795	-2.49694	-0.334163		-1.45508	-4.82124	0.971552		0.826774	0.385689
FBXO44	sp|Q9H4M3-2|FBX44_HUMAN	Q9H4M3-2	Isoform 2 of F-box only protein 44	-0.418586	0.259464	0.178563	-0.499487	-1.48687	0.409074	0.660757	-0.781165	0.842867	0.99977	0.925403	0.999333
FBXO45	sp|P0C2W1|FBSP1_HUMAN	P0C2W1	F-box/SPRY domain-containing protein 1	0.021214	-0.221519	-0.019571	0.223162	0.0746419	-0.76285	-0.0686828	0.787851	0.994692	0.99977	0.996332	0.999333
FBXO7	sp|Q9Y3I1|FBX7_HUMAN	Q9Y3I1	F-box only protein 7	0.164007	0.645346	-0.0327261	-0.514064	0.62068	1.77651	-0.151921	-1.32513	0.948711	0.981684	0.986875	0.999333
FBXW11	sp|Q9UKB1-2|FBW1B_HUMAN	Q9UKB1-2	Isoform A of F-box/WD repeat-containing protein 11	0.0525794	0.258515	-0.152858	-0.358794	0.163475	0.92359	-0.397185	-1.96166	0.988051	0.99977	0.956492	0.999333
FBXW9	sp|Q5XUX1-2|FBXW9_HUMAN	Q5XUX1-2	Isoform 2 of F-box/WD repeat-containing protein 9
FCF1	sp|Q9Y324|FCF1_HUMAN	Q9Y324	rRNA-processing protein FCF1 homolog	-0.126329	-0.310755	-0.116571	0.0678551	-0.865067	-1.38121	-0.624815	0.369752	0.941785	0.99977	0.928625	0.999333
FCHSD2	sp|O94868-2|FCSD2_HUMAN	O94868-2	Isoform 2 of F-BAR and double SH3 domains protein 2	-0.321097	-0.233588	0.399841	0.312332	-0.884161	-0.48599	1.21423	0.623023	0.939581	0.99977	0.847719	0.999333
FDFT1	sp|P37268|FDFT_HUMAN	P37268	Squalene synthase	0.361022	0.0437081	-0.241796	0.0755182	1.45166	0.145314	-0.799036	0.310067	0.847466	0.99977	0.91542	0.999333
FDPS	sp|P14324-2|FPPS_HUMAN	P14324-2	Isoform 2 of Farnesyl pyrophosphate synthase	0.253461	0.14979	-0.161945	-0.0582742	0.726922	0.44218	-0.475478	-0.170481	0.941785	0.99977	0.94101	0.999333
FDXR	sp|P22570-3|ADRO_HUMAN	P22570-3	Isoform 3 of NADPH:adrenodoxin oxidoreductase, mitochondrial	0.186364	-0.62097	-1.20337	-0.396041	0.1704	-0.583338	-0.99598	-0.41587	0.986683	0.99977	0.888511	0.999333
FECH	sp|P22830-2|HEMH_HUMAN	P22830-2	Isoform 2 of Ferrochelatase, mitochondrial	0.298246	0.268711	-0.00557395	0.0239611	0.71692	0.972102	-0.0238347	0.0561111	0.941785	0.99977	0.997576	0.999333
FEN1	sp|P39748|FEN1_HUMAN	P39748	Flap endonuclease 1	0.17107	0.204907	-0.155491	-0.189327	0.633472	0.577194	-0.470402	-0.633424	0.948455	0.99977	0.941856	0.999333
FER	sp|P16591|FER_HUMAN	P16591	Tyrosine-protein kinase Fer	0.368566	-0.14654	-0.286727	0.228379	1.86266	-0.474405	-1.41321	0.762147	0.772066	0.99977	0.834441	0.999333
FERMT2	sp|Q96AC1-2|FERM2_HUMAN	Q96AC1-2	Isoform 2 of Fermitin family homolog 2	-0.137266	0.116398	0.165225	-0.0884394	-0.61458	0.457243	0.660197	-0.399968	0.949508	0.99977	0.925403	0.999333
FGD4	sp|Q96M96|FGD4_HUMAN	Q96M96	FYVE, RhoGEF and PH domain-containing protein 4	-0.262429	1.86515	-0.0503976	-2.17798	-1.3946	2.22534	-0.220754	-2.61839	0.864277	0.803803	0.976313	0.999333
FGF13	sp|Q92913|FGF13_HUMAN	Q92913	Fibroblast growth factor 13	0.364466	-2.68713	-3.07021	-0.018607	1.11099	-2.72435	-3.02189	-0.0519197	0.903585	0.647303	0.648695	0.999333
FGF2	sp|P09038-1|FGF2_HUMAN	P09038-1	Isoform 2 of Fibroblast growth factor 2	-0.359216		-2.29387	-2.57797	-0.771396		-1.96008	-2.16387	0.941785		0.752876	0.999333
FGFBP3	sp|Q8TAT2|FGFP3_HUMAN	Q8TAT2	Fibroblast growth factor-binding protein 3	0.245987	-0.248775	-0.699459	-0.204697	0.663687	-0.943399	-2.5028	-0.589353	0.947138	0.99977	0.728299	0.999333
FGFR1	sp|P11362-14|FGFR1_HUMAN	P11362-14	Isoform 15 of Fibroblast growth factor receptor 1	-0.274698	0.374136	0.666958	0.0181236	-1.58652	1.39093	2.78067	0.0876263	0.825836	0.99977	0.688895	0.999333
FH	sp|P07954-2|FUMH_HUMAN	P07954-2	Isoform Cytoplasmic of Fumarate hydratase, mitochondrial	0.0297938	0.0262219	-0.00434115	-0.00076927	0.173869	0.109764	-0.0237127	-0.00347964	0.986683	0.99977	0.997576	0.999626
FHIP2A	sp|Q5W0V3-2|FHI2A_HUMAN	Q5W0V3-2	Isoform 2 of FHF complex subunit HOOK interacting protein 2A	-0.0583576	0.204839	0.128124	-0.135072	-0.307733	0.547572	0.36313	-0.57558	0.975069	0.99977	0.961942	0.999333
FHIP2B	sp|Q86V87|FHI2B_HUMAN	Q86V87	FHF complex subunit HOOK interacting protein 2B	-1.04645	-0.397126	0.961347	0.312023	-3.00027	-0.656029	2.62927	0.523057	0.603706	0.99977	0.707486	0.999333
FHL1	sp|Q13642-1|FHL1_HUMAN	Q13642-1	Isoform 1 of Four and a half LIM domains protein 1	-0.0621498	0.0918485	0.00627812	-0.14772	-0.425735	0.4111	0.0414016	-0.705383	0.96876	0.99977	0.997542	0.999333
FHL2	sp|Q14192|FHL2_HUMAN	Q14192	Four and a half LIM domains protein 2	-0.0209238	-0.066454	0.212383	0.257913	-0.0478751	-0.236808	0.489192	0.924149	0.996568	0.99977	0.937986	0.999333
FHL3	sp|Q13643|FHL3_HUMAN	Q13643	Four and a half LIM domains protein 3	0.0844053	0.155179	0.168854	0.0980802	0.4257	0.723211	0.831239	0.4918	0.96876	0.99977	0.913121	0.999333
FIBP	sp|O43427-2|FIBP_HUMAN	O43427-2	Isoform Short of Acidic fibroblast growth factor intracellular-binding protein	0.0177374	0.25319	-0.189473	-0.424925	0.096405	0.60861	-0.679229	-1.17946	0.994692	0.99977	0.922505	0.999333
FIG4	sp|Q92562|FIG4_HUMAN	Q92562	Polyphosphoinositide phosphatase	-4.80411	-3.17078		-0.188445	-11.9036	-2.35845		-0.335699	0.00525066	0.756543		0.999333
FIGNL1	sp|Q6PIW4|FIGL1_HUMAN	Q6PIW4	Fidgetin-like protein 1		1.36809	1.23388			3.2967	2.29789			0.445698	0.729817
FIGNL2	sp|A6NMB9|FIGL2_HUMAN	A6NMB9	Fidgetin-like protein 2	0.0873521	1.12973	-0.147855	-1.19024	0.358412	3.25873	-0.614628	-3.46062	0.97132	0.452482	0.928625	0.999333
FIP1L1	sp|Q6UN15-5|FIP1_HUMAN	Q6UN15-5	Isoform 5 of Pre-mRNA 3'-end-processing factor FIP1	-0.201334	-0.321322	0.225062	0.345049	-0.755384	-1.34717	1.05757	1.24739	0.941785	0.99977	0.877572	0.999333
FIS1	sp|Q9Y3D6|FIS1_HUMAN	Q9Y3D6	Mitochondrial fission 1 protein	-0.138867	0.0291651	0.0346648	-0.133367	-0.708299	0.109273	0.222974	-0.470659	0.941785	0.99977	0.975508	0.999333
FITM2	sp|Q8N6M3|FITM2_HUMAN	Q8N6M3	Acyl-coenzyme A diphosphatase FITM2	0.37355		-1.08996	0.373751	0.943691		-3.13762	0.668965	0.931589		0.618962	0.999333
FIZ1	sp|Q96SL8|FIZ1_HUMAN	Q96SL8	Flt3-interacting zinc finger protein 1	-1.16343	-0.019034	1.33973	0.195335	-1.4336	-0.0623989	1.58003	1.01781	0.856242	0.99977	0.80662	0.999333
FKBP10	sp|Q96AY3|FKB10_HUMAN	Q96AY3	Peptidyl-prolyl cis-trans isomerase FKBP10	-0.0330103	0.271227	0.0836535	-0.220584	-0.130654	0.74682	0.351888	-0.599163	0.992426	0.99977	0.962981	0.999333
FKBP15	sp|Q5T1M5|FKB15_HUMAN	Q5T1M5	FK506-binding protein 15	-0.421561	0.497886	0.748416	-0.171031	-1.04484	1.13073	2.26649	-0.347823	0.912842	0.99977	0.729817	0.999333
FKBP1A	sp|P62942|FKB1A_HUMAN	P62942	Peptidyl-prolyl cis-trans isomerase FKBP1A	-0.360045	0.267416	0.418106	-0.209354	-0.83636	0.597916	0.929444	-0.489662	0.941785	0.99977	0.894693	0.999333
FKBP2	sp|P26885|FKBP2_HUMAN	P26885	Peptidyl-prolyl cis-trans isomerase FKBP2	-0.215143	-0.108773	0.146543	0.0401733	-1.29887	-0.443475	0.84525	0.17383	0.880922	0.99977	0.908635	0.999333
FKBP3	sp|Q00688|FKBP3_HUMAN	Q00688	Peptidyl-prolyl cis-trans isomerase FKBP3	-0.283499	0.0359949	0.32868	0.00918634	-0.911562	0.118401	1.13095	0.0290152	0.936577	0.99977	0.865201	0.999333
FKBP4	sp|Q02790|FKBP4_HUMAN	Q02790	Peptidyl-prolyl cis-trans isomerase FKBP4	-0.170693	0.351568	0.119165	-0.403096	-0.654946	0.991426	0.583491	-1.05221	0.947138	0.99977	0.928625	0.999333
FKBP5	sp|Q13451|FKBP5_HUMAN	Q13451	Peptidyl-prolyl cis-trans isomerase FKBP5	0.0641041	0.146729	0.0242318	-0.0583936	0.226475	0.383105	0.0576968	-0.248976	0.983216	0.99977	0.997303	0.999333
FKBP7	sp|Q9Y680-3|FKBP7_HUMAN	Q9Y680-3	Isoform 3 of Peptidyl-prolyl cis-trans isomerase FKBP7	-0.059687	0.00818047	0.130081	0.0622133	-0.26536	0.0331903	0.56392	0.267389	0.97847	0.99977	0.928625	0.999333
FKBP8	sp|Q14318-2|FKBP8_HUMAN	Q14318-2	Isoform 2 of Peptidyl-prolyl cis-trans isomerase FKBP8	0.129951	-0.177868	-0.215741	0.0920778	0.757901	-0.741203	-1.18839	0.412001	0.941785	0.99977	0.857381	0.999333
FKBP9	sp|O95302|FKBP9_HUMAN	O95302	Peptidyl-prolyl cis-trans isomerase FKBP9	0.0111731	0.0931224	0.194589	0.11264	0.0410038	0.313051	0.587294	0.493906	0.996933	0.99977	0.928625	0.999333
FKRP	sp|Q9H9S5|FKRP_HUMAN	Q9H9S5	Ribitol 5-phosphate transferase FKRP	-0.0515975	-1.04358	-0.937184	0.0547946	-0.153286	-2.32645	-1.9065	0.192671	0.988597	0.761556	0.760286	0.999333
FLAD1	sp|Q8NFF5-2|FAD1_HUMAN	Q8NFF5-2	Isoform 2 of FAD synthase	0.274015	0.181457	-0.254389	-0.161831	1.82121	0.801912	-1.5838	-0.773235	0.791943	0.99977	0.80662	0.999333
FLCN	sp|Q8NFG4|FLCN_HUMAN	Q8NFG4	Folliculin	-0.318805	1.70672	0.412633	-1.61289	-0.867821	2.16044	1.14042	-2.02874	0.941785	0.826405	0.861645	0.999333
FLG	sp|P20930|FILA_HUMAN	P20930	Filaggrin	2.67399	3.19536	0.384264		3.21118	3.4582	0.332333		0.530015	0.397687	0.965175
FLII	sp|Q13045|FLII_HUMAN	Q13045	Protein flightless-1 homolog	-0.0461587	0.31155	0.0257127	-0.331996	-0.311535	1.06315	0.161078	-1.18401	0.974324	0.99977	0.985591	0.999333
FLNA	sp|P21333-2|FLNA_HUMAN	P21333-2	Isoform 2 of Filamin-A	-0.200772	0.298749	0.311684	-0.187836	-0.443015	0.573806	0.561676	-0.44771	0.96876	0.99977	0.928625	0.999333
FLNB	sp|O75369-8|FLNB_HUMAN	O75369-8	Isoform 8 of Filamin-B	-0.180335	-0.106747	0.135676	0.0620874	-0.752736	-0.324751	0.487311	0.211737	0.941785	0.99977	0.937986	0.999333
FLNC	sp|Q14315|FLNC_HUMAN	Q14315	Filamin-C	-0.166835	1.82318e-05	0.0192158	-0.147637	-0.470467	5.43236e-05	0.0520568	-0.467153	0.966864	0.999958	0.997542	0.999333
FLOT1	sp|O75955|FLOT1_HUMAN	O75955	Flotillin-1	0.282159	0.163911	-0.236888	-0.11864	1.5307	0.649597	-1.16522	-0.517109	0.834789	0.99977	0.858967	0.999333
FLOT2	sp|Q14254|FLOT2_HUMAN	Q14254	Flotillin-2	0.188451	-0.767909	-0.31339	0.64297	0.506434	-1.13518	-0.810684	0.959139	0.965351	0.99977	0.91542	0.999333
FLVCR1	sp|Q9Y5Y0|FLVC1_HUMAN	Q9Y5Y0	Feline leukemia virus subgroup C receptor-related protein 1	-1.5519	-0.471315	1.38314	0.302553	-4.38772	-1.28715	3.96331	0.825363	0.222588	0.99977	0.399483	0.999333
FLYWCH2	sp|Q96CP2|FWCH2_HUMAN	Q96CP2	FLYWCH family member 2	-0.190686	0.23228	0.243574	-0.179392	-0.649311	0.698247	0.882528	-0.525219	0.947138	0.99977	0.903426	0.999333
FMC1	sp|Q96HJ9-2|FMC1_HUMAN	Q96HJ9-2	Isoform 2 of Protein FMC1 homolog	-0.0580425	-0.179137	-0.0502209	0.0708738	-0.352267	-0.843018	-0.292209	0.361652	0.97132	0.99977	0.967911	0.999333
FMN2	sp|Q9NZ56|FMN2_HUMAN	Q9NZ56	Formin-2	0.0692988	-0.637015	-0.443429	0.262884	0.230246	-2.00685	-1.6434	0.779439	0.982687	0.898655	0.785954	0.999333
FMNL2	sp|Q96PY5-3|FMNL2_HUMAN	Q96PY5-3	Isoform 2 of Formin-like protein 2	-0.0402034	0.227374	0.260556	-0.00702062	-0.189172	0.836153	1.14013	-0.0278851	0.985433	0.99977	0.861645	0.999333
FMR1	sp|Q06787-4|FMR1_HUMAN	Q06787-4	Isoform 3 of Synaptic functional regulator FMR1	-0.00540504	-0.22741	-0.019662	0.202342	-0.0346546	-0.975025	-0.0945093	1.12285	0.997373	0.99977	0.993709	0.999333
FN3K	sp|Q9H479|FN3K_HUMAN	Q9H479	Fructosamine-3-kinase	0.0893383	-0.0262153	-0.0551366	0.0604169	0.528031	-0.105153	-0.365649	0.240147	0.962985	0.99977	0.960886	0.999333
FN3KRP	sp|Q9HA64|KT3K_HUMAN	Q9HA64	Ketosamine-3-kinase	-0.0904857	-0.148052	0.13802	0.195586	-0.356981	-0.32694	0.643497	0.417151	0.97132	0.99977	0.928625	0.999333
FNBP1	sp|Q96RU3-2|FNBP1_HUMAN	Q96RU3-2	Isoform 2 of Formin-binding protein 1	0.295357	-0.458424	-0.17029	0.583492	0.708317	-0.895508	-0.335062	1.36234	0.941785	0.99977	0.964613	0.999333
FNBP1L	sp|Q5T0N5-3|FBP1L_HUMAN	Q5T0N5-3	Isoform 3 of Formin-binding protein 1-like	-0.367125	-0.175592	0.124548	-0.066985	-2.34665	-0.785768	0.713154	-0.335404	0.695423	0.99977	0.918395	0.999333
FNBP4	sp|Q8N3X1-2|FNBP4_HUMAN	Q8N3X1-2	Isoform 2 of Formin-binding protein 4	-0.40255	-0.0205017	0.424443	0.0423942	-1.11432	-0.0796514	1.06923	0.218738	0.903493	0.99977	0.875307	0.999333
FNDC3A	sp|Q9Y2H6-2|FND3A_HUMAN	Q9Y2H6-2	Isoform 2 of Fibronectin type-III domain-containing protein 3A	0.0859433	0.250404	-0.0617177	-0.226179	0.377546	0.477458	-0.204998	-0.463555	0.97132	0.99977	0.979078	0.999333
FNTA	sp|P49354|FNTA_HUMAN	P49354	Protein farnesyltransferase/geranylgeranyltransferase type-1 subunit alpha	-0.0284307	-0.0507422	0.0600919	0.0824034	-0.174711	-0.139844	0.348936	0.232692	0.986683	0.99977	0.962981	0.999333
FNTB	sp|P49356|FNTB_HUMAN	P49356	Protein farnesyltransferase subunit beta	-0.183109	0.196349	0.123416	-0.256042	-1.11731	0.652428	0.482152	-1.13395	0.903154	0.99977	0.938958	0.999333
FOCAD	sp|Q5VW36|FOCAD_HUMAN	Q5VW36	Focadhesin	-0.0124909	0.372651	-0.0512074	-0.436349	-0.082689	1.24087	-0.280043	-1.57802	0.994692	0.99977	0.968821	0.999333
FOXK1	sp|P85037|FOXK1_HUMAN	P85037	Forkhead box protein K1	0.258233	-0.360053	-0.541485	0.0768003	1.21057	-1.09134	-1.88881	0.287329	0.886527	0.99977	0.760286	0.999333
FOXK2	sp|Q01167|FOXK2_HUMAN	Q01167	Forkhead box protein K2	0.272622	-0.0841537	-0.51226	-0.155485	1.25637	-0.362113	-2.32851	-0.706128	0.88325	0.99977	0.728907	0.999333
FOXO3	sp|O43524-2|FOXO3_HUMAN	O43524-2	Isoform 2 of Forkhead box protein O3	1.0779	1.52619	1.4199	0.971603	1.62047	1.82932	1.55408	1.66429	0.825836	0.966676	0.811368	0.999333
FOXP1	sp|Q9H334-4|FOXP1_HUMAN	Q9H334-4	Isoform 4 of Forkhead box protein P1	-0.0639714	0.389059	0.353147	-0.0998835	-0.301889	1.81426	2.37511	-0.399243	0.975728	0.972984	0.728299	0.999333
FOXP4	sp|Q8IVH2-2|FOXP4_HUMAN	Q8IVH2-2	Isoform 2 of Forkhead box protein P4		1.47651	1.62962			2.35608	2.39036			0.756543	0.728299
FOXRED1	sp|Q96CU9-3|FXRD1_HUMAN	Q96CU9-3	Isoform 3 of FAD-dependent oxidoreductase domain-containing protein 1	0.126867	0.491444	-0.104172	-0.468749	0.424293	1.93065	-0.374694	-1.74644	0.96876	0.933862	0.96057	0.999333
FPGS	sp|Q05932-2|FOLC_HUMAN	Q05932-2	Isoform 2 of Folylpolyglutamate synthase, mitochondrial	0.370002	0.0208198	-0.136597	0.212585	1.40232	0.0740543	-0.516922	0.776203	0.863798	0.99977	0.932985	0.999333
FPGT	sp|O14772-2|FPGT_HUMAN	O14772-2	Isoform 5 of Fucose-1-phosphate guanylyltransferase	-0.539044		-1.17457	-1.54777	-1.59911		-1.4543	-5.87164	0.825836		0.826774	0.227434
FREM2	sp|Q5SZK8|FREM2_HUMAN	Q5SZK8	FRAS1-related extracellular matrix protein 2	0.454159	1.6555	-0.187875	-1.38922	1.19577	2.12904	-0.277301	-2.46314	0.891204	0.840953	0.969195	0.999333
FRG1	sp|Q14331|FRG1_HUMAN	Q14331	Protein FRG1	0.106038	-0.29696	-0.178944	0.224054	0.58355	-1.21446	-0.966258	0.961449	0.955695	0.99977	0.893972	0.999333
FRMD4A	sp|Q9P2Q2|FRM4A_HUMAN	Q9P2Q2	FERM domain-containing protein 4A	0.0169604	-0.954363	-0.343934	0.627389	0.0568574	-2.04036	-0.956221	1.47979	0.995626	0.881113	0.894177	0.999333
FRMD5	sp|Q7Z6J6-2|FRMD5_HUMAN	Q7Z6J6-2	Isoform 2 of FERM domain-containing protein 5	0.176968	-0.611457	-0.388626	0.399799	0.671897	-2.09764	-1.81494	1.24615	0.947138	0.856467	0.769605	0.999333
FRRS1L	sp|Q9P0K9|FRS1L_HUMAN	Q9P0K9	DOMON domain-containing protein FRRS1L		0.966715	1.39133			1.92838	1.79869			0.93543	0.771112
FRY	sp|Q5TBA9|FRY_HUMAN	Q5TBA9	Protein furry homolog	-2.21096	2.61402	2.58179	-2.24318	-1.85075	2.50763	2.16451	-2.13066	0.775231	0.715586	0.736125	0.999333
FRYL	sp|O94915|FRYL_HUMAN	O94915	Protein furry homolog-like	-0.0130463	-0.318918	0.381527	0.687399	-0.0371738	-0.961315	1.21577	1.90842	0.997373	0.99977	0.847719	0.999333
FSCN1	sp|Q16658|FSCN1_HUMAN	Q16658	Fascin	-0.00647033	-0.059491	-0.171386	-0.118365	-0.0356245	-0.243569	-0.929698	-0.507341	0.997373	0.99977	0.894693	0.999333
FSD1	sp|Q9BTV5|FSD1_HUMAN	Q9BTV5	Fibronectin type III and SPRY domain-containing protein 1	-0.16613	-0.165278	-0.0581004	-0.0589527	-1.08248	-0.561021	-0.308082	-0.220116	0.906057	0.99977	0.967053	0.999333
FSD1L	sp|Q9BXM9-2|FSD1L_HUMAN	Q9BXM9-2	Isoform 2 of FSD1-like protein	0.102584	0.425496	0.0450571	-0.277855	0.568056	1.57853	0.269022	-1.03019	0.961008	0.99977	0.970586	0.999333
FSTL1	sp|Q12841-2|FSTL1_HUMAN	Q12841-2	Isoform 2 of Follistatin-related protein 1	0.782561	-0.2406	0.290924	1.31408	1.46455	-0.697261	0.909189	2.45725	0.847466	0.99977	0.89957	0.999333
FTH1	sp|P02794|FRIH_HUMAN	P02794	Ferritin heavy chain	-0.536198	0.0525988	0.397458	-0.191339	-1.56156	0.101328	0.838456	-0.464075	0.831998	0.99977	0.910058	0.999333
FTL	sp|P02792|FRIL_HUMAN	P02792	Ferritin light chain	-0.710344	-0.0863822	0.249373	-0.374589	-2.79914	-0.242087	0.644134	-1.76114	0.654405	0.99977	0.928625	0.999333
FTO	sp|Q9C0B1|FTO_HUMAN	Q9C0B1	Alpha-ketoglutarate-dependent dioxygenase FTO	-0.0130279	0.0640597	-0.0662484	-0.143336	-0.0682726	0.231707	-0.437852	-0.492029	0.994848	0.99977	0.94578	0.999333
[truncated: 4,628 more rows]

## Sheet: Proteome change C9ORF72 iMNs
protein	Log2FC_Before	Pvalue_before	Log2FC_After TLN	Pvalue_After
SCUBE3			5.26167	0.00458172
ATP13A3			5.2293	0.00564078
SHKBP1			5.209	0.728907
MAP3K1	-4.46463	0.000861882	4.34811	0.010018
KXD1	-4.78566	0.00525066	4.34239	0.00686621
CCNYL1			4.19336	0.760286
KMT2C	-4.19404	0.0017094	4.05134	0.00946836
PCNT	-3.41611	0.243534	3.99016	0.354682
KCTD15	-3.98495	0.686721	3.81512	0.728299
TACC3	-3.32259	0.729989	3.78442	0.728299
NPRL2			3.75017	0.618962
RIMS1			3.64472	0.729817
ARPIN	-4.07738	0.240325	3.41848	0.618962
CKS1B	-3.12761	0.596851	3.34678	0.591442
LZTS2			3.30188	0.00923367
HOMER1			3.29873	0.752876
CROCC			3.26956	0.739727
INO80			3.2189	0.728299
PKN2			3.17443	0.64679
NFKB2			3.17312	0.70112
MTMR14	-1.15996	0.898097	3.12881	0.540081
MYBL2			3.12225	0.707486
ALDH1L2			3.09891	0.591442
UBE2D1	-3.02055	0.700729	3.03088	0.732312
CCNA2	-3.00538	0.734034	3.00158	0.748469
ZC3H8			2.97834	0.752876
RACGAP1	-2.60071	0.687698	2.93774	0.70112
RIC8B			2.93698	0.0161843
BBX	-2.25757	0.941785	2.8687	0.847719
PNKD	-2.59457	0.0159778	2.85946	0.0301025
INTS12	-3.23559	0.485363	2.85563	0.728907
NOP53	-3.17472	0.497172	2.83076	0.685616
NCAM2	-2.59075	0.709435	2.80671	0.728299
CEP85	-2.71488	0.760971	2.78753	0.752876
KRT17	-2.21107	0.831998	2.72899	0.728907
EI24	-2.97257	0.0117213	2.71559	0.0161843
TSHZ3			2.69883	0.0161843
RPE	-2.16115	0.741597	2.69522	0.728299
YIPF4	-2.80619	0.720838	2.6867	0.747827
IGFBP5	-2.63437	0.485363	2.68012	0.52455
IGFBP2	-2.71038	0.700732	2.67917	0.736125
NDC80	-3.19668	0.445059	2.66486	0.677638
KIAA0586			2.63342	0.707486
CDH6			2.63191	0.0470045
CROT			2.62186	0.0317538
RALGPS2			2.59291	0.728299
GOLGA1	-2.62079	0.0117213	2.59225	0.0435321
BUB1	-2.4841	0.0731112	2.59009	0.2036
PTPRO	-2.43712	0.634269	2.58698	0.649697
FRY	-2.21096	0.775231	2.58179	0.736125
KNOP1	-2.28284	0.873824	2.57739	0.819103
MANEA			2.57207	0.618962
PAIP2	-2.43806	0.687698	2.56933	0.728299
PAG1			2.56276	0.0185283
CENPE	-2.62018	0.825836	2.55805	0.815095
NCAPH2			2.55769	0.707486
GINS3	-2.20714	0.760971	2.55548	0.739727
CAPN7	-2.55415	0.485363	2.53745	0.591442
RBKS	-3.13366	0.00469268	2.53713	0.376738
ADI1			2.53617	0.73809
CDCA2	-2.69473	0.609488	2.52225	0.688895
RRM2	-2.5524	0.744898	2.52126	0.768649
POLE4	-2.45263	0.678716	2.48706	0.682998
RIPOR2	-1.29247	0.954461	2.47664	0.842545
TATDN1			2.46727	0.748469
FAM83D	-1.81211	0.731042	2.44418	0.679566
CLMN			2.44224	0.591664
KPTN	-2.24162	0.0124457	2.43158	0.0137755
DNAAF9	-2.38774	0.68068	2.42774	0.70112
NSD1	-2.09092	0.731042	2.42764	0.728299
TMEM9B			2.41144	0.475396
AGTRAP	-2.60836	0.731042	2.38396	0.771112
NLGN3			2.38388	0.728299
C1orf52	-2.60369	0.678716	2.37989	0.728299
PKIA	-2.60508	0.0242201	2.36927	0.0161843
VWA1	-2.10212	0.792092	2.36221	0.747163
SOX2	-2.29662	0.768958	2.36171	0.755538
CLSPN			2.36113	0.0755116
VAMP3	-2.57052	0.687698	2.32681	0.731717
PSRC1			2.32618	0.776414
NELL1	0.385576	0.942256	2.32579	0.748469
BCHE			2.31379	0.70112
CDCA3			2.30541	0.679566
DDX60L			2.27827	0.728907
KATNA1			2.2736	0.748469
EFNB1	-2.52742	0.0124457	2.2734	0.0563361
DENND2A	-2.20631	0.0573723	2.26443	0.321784
RHPN2			2.26426	0.70112
ARHGEF9	-2.00711	0.0656859	2.26184	0.0764317
TSC22D3	-2.20116	0.485363	2.25714	0.591442
C1orf198	-2.14665	0.731042	2.25649	0.729817
GRAMD1A	-2.32315	0.695423	2.24956	0.729817
CCNB2	-1.64989	0.687698	2.24454	0.564588
CCDC88C	-1.36319	0.686147	2.23657	0.0612369
NEK1	-2.36253	0.722881	2.22691	0.747163
YAP1	-1.63223	0.804656	2.22485	0.728299
RSL24D1			2.2177	0.728299
PI4K2A	-2.02529	0.695423	2.21586	0.688895
SGO2	-1.62084	0.731042	2.20747	0.728299
POLE			2.20504	0.688895
HEG1			2.20278	0.752876
PARP4	-3.01575	0.00860681	2.20108	0.168477
NUP42			2.19663	0.729817
PIR			2.19407	0.736125
BTN2A1	-1.76554	0.678716	2.19277	0.634949
BPNT2			2.18843	0.728299
TTK			2.17711	0.699557
HJURP	-1.76312	0.825746	2.16886	0.729817
UBL4A	-2.39206	0.687698	2.16434	0.736125
SMTN	-1.94141	0.700729	2.16357	0.70112
HAUS2			2.15806	0.728299
NLGN2	-2.16435	0.0517421	2.15136	0.108427
GPALPP1	-2.16511	0.731042	2.15097	0.739727
NPEPL1	-1.92761	0.728127	2.14778	0.728299
ACSM6			2.1444	0.707486
MSRA	-1.74416	0.708374	2.14115	0.668452
AKTIP	-1.61213	0.691823	2.11817	0.634949
COL1A1	-2.02486	0.825836	2.11705	0.796709
STK10	-0.721984	0.941785	2.11612	0.729817
AFAP1L2			2.11611	0.729817
SS18	-2.32769	0.684386	2.11125	0.729817
STAMBP	-2.28849	0.728127	2.10994	0.748469
CHKB			2.10925	0.728299
LZTS1	-1.72226	0.700729	2.10853	0.70112
AIF1L			2.08451	0.776414
SKA3			2.08426	0.608184
PARL	-2.6011	0.46878	2.08222	0.70112
SLC8A1			2.07119	0.531658
DNAJC21	-1.96781	0.684386	2.07049	0.70112
KIF15	-1.41149	0.729989	2.06557	0.591442
SECISBP2	-1.12708	0.903585	2.06464	0.728299
GRINA	-1.07109	0.903154	2.06126	0.736125
GFRA2			2.06037	0.707486
NAF1	-2.14365	0.633045	2.05609	0.618962
TRIP10			2.05173	0.668452
IRS1			2.0452	0.0383492
NUSAP1	-2.0796	0.739217	2.04346	0.748469
ASTN1	-1.85998	0.485363	2.03453	0.475396
HAUS7			2.03233	0.748469
GINS2			2.03168	0.728299
CDCA8	-2.02713	0.700732	2.03119	0.729817
ETNK1	-1.78699	0.687698	2.02977	0.707486
RFTN1	-1.82312	0.355158	2.0279	0.52455
DLGAP5	-1.93717	0.747395	2.02368	0.752876
PSMB8	-1.55893	0.88325	2.01943	0.826774
MRGBP	-1.75781	0.760971	2.01603	0.739727
LAMA5			2.01547	0.77477
TTF2			2.01483	0.747163
CDKN2AIPNL	-2.2577	0.628905	2.00979	0.728299
ECD	-1.94704	0.734034	2.0031	0.747827
CALD1	-2.13538	0.734034	1.99327	0.783826
KIAA1143	-1.71686	0.729529	1.98088	0.728299
RGMB	-2.37491	0.00860681	1.97926	0.0692366
ELFN1	-1.64689	0.769773	1.97395	0.732312
IBTK			1.97105	0.776414
NEBL	-1.76572	0.634269	1.97013	0.618962
PDRG1	-1.50228	0.782301	1.9658	0.728299
CRIP1			1.96497	0.594024
DPM2	-1.24561	0.741597	1.95697	0.421344
CAMK2B	-1.87605	0.739217	1.95431	0.732312
CYHR1	-1.93345	0.68068	1.95219	0.728299
BCL7C	-1.96573	0.678716	1.94573	0.728299
LPCAT4	-2.12822	0.678716	1.93438	0.732312
CREBBP	-1.16044	0.941785	1.92249	0.835394
OST4	-2.03797	0.728127	1.92027	0.748469
DAP			1.91983	0.736125
RPL22L1			1.91826	0.688895
MIER1			1.90463	0.689984
SALL3	-1.49459	0.842867	1.90328	0.748469
TSSC4	-1.51677	0.728127	1.89607	0.728299
TSPOAP1	-1.309	0.886527	1.8948	0.760286
TRIM26			1.88929	0.618962
BLOC1S1	-1.87819	0.684386	1.88608	0.728299
CDK7			1.8771	0.736738
PROX1			1.87208	0.747163
AURKA	-1.78659	0.678716	1.8582	0.694655
VCAM1			1.8578	0.591442
SHFL			1.85377	0.739727
NAA25	-1.70441	0.741597	1.84912	0.736125
CTSZ	-2.10014	0.700729	1.84654	0.752876
HMGCR	-1.10538	0.804656	1.84647	0.657709
TNRC6B	-1.05817	0.882309	1.83562	0.728299
JAG1			1.82761	0.707486
MED20	-2.41617	0.678716	1.82116	0.776414
ROBO2	-1.6718	0.739217	1.81692	0.728299
ANKRD11	-1.52639	0.626214	1.80337	0.540081
NUF2	-1.77881	0.695423	1.79376	0.728299
BCL10	-2.31405	0.00580085	1.78229	0.0320066
CLCN7	-1.76988	0.613657	1.777	0.728299
CDCA5	-1.65765	0.847466	1.77473	0.809671
SPDL1			1.7729	0.354682
GSTT1			1.76473	0.860014
RIMS3	-1.83585	0.0573723	1.76101	0.0538186
PRR3	-1.40169	0.768979	1.7555	0.728299
CALML5			1.75203	0.809671
NMRAL1			1.751	0.729817
JUND			1.74528	0.729817
ZNF622			1.7402	0.768649
SDC2			1.72387	0.397069
JAK1	-2.30061	0.348762	1.72104	0.729817
MRPL34			1.72085	0.688895
POMT2	-1.62822	0.684386	1.70669	0.707486
LAGE3			1.70398	0.729817
E4F1	-1.23794	0.609488	1.70276	0.594081
LUC7L2	-2.22861	0.57203	1.69159	0.728907
GGA1	-1.07168	0.906057	1.6827	0.776414
TROAP			1.67418	0.728299
SLC38A10	-1.09609	0.339497	1.67404	0.691978
CAMK1	-1.16937	0.728127	1.65779	0.645227
BCL7B	-2.31993	0.669644	1.65548	0.748469
PPP3CC	-0.419727	0.880922	1.65421	0.136116
TUB			1.64734	0.742009
NABP2	-1.60554	0.760971	1.6469	0.760286
AKT1S1	-1.47916	0.741597	1.64219	0.732312
NSG2			1.63735	0.729817
KNSTRN	-1.69461	0.802116	1.6362	0.747163
ASDURF	-2.03397	0.684386	1.632	0.729817
FOXP4			1.62962	0.728299
NUMBL			1.62823	0.338329
KRT14	-1.8519	0.741597	1.6178	0.748469
PPP1R17	-0.79687	0.942256	1.61449	0.760286
H2BC18			1.61312	0.728299
CA8			1.61032	0.748469
MRC2	-1.0294	0.903585	1.60453	0.771112
CHCHD1	-1.74409	0.691064	1.59682	0.747163
EPN2	-1.67471	0.68068	1.59305	0.728299
BHMT			1.58997	0.842332
PHYH			1.58765	0.811368
BUD13	-1.81114	0.687698	1.58718	0.748469
CA2	-1.5514	0.687698	1.58237	0.729817
PGM2	-1.01885	0.942256	1.5823	0.857381
TAF5L	-1.81984	0.652786	1.57917	0.729817
PSPH	-2.08834	0.678716	1.56496	0.769605
PDPN	-1.72288	0.678716	1.56247	0.728299
GABRA3	-1.12364	0.687698	1.56201	0.634949
PPCS	-1.42377	0.700729	1.55467	0.688895
DYNLT2B	-1.42002	0.700729	1.5531	0.728299
IFITM3	-0.653773	0.924006	1.55209	0.748469
SUFU			1.55165	0.730972
SAMD1			1.5513	0.752876
MCRS1	-1.53601	0.678716	1.54338	0.688895
ZDHHC17	-1.69401	0.728127	1.539	0.748469
TRAM1	-0.542104	0.961154	1.52889	0.788873
GNPDA2	-1.50078	0.821989	1.52679	0.776414
DHX34	-1.8952	0.031196	1.52557	0.842332
MGA			1.52437	0.776414
ECE1	-1.42448	0.825746	1.52417	0.776414
NF2			1.52021	0.842332
ZNF805	-1.6791	0.825746	1.51798	0.835394
URI1	-1.1536	0.847466	1.51522	0.747163
TCF3			1.51501	0.634949
GLCCI1	-1.33797	0.831998	1.50712	0.776414
SPICE1			1.50671	0.679566
GTF2H2			1.4968	0.802752
TPBG			1.49473	0.728299
NOPCHAP1			1.4941	0.618962
MGMT	-1.32555	0.801843	1.49343	0.760286
ASPA	-1.20253	0.678716	1.48704	0.736125
DENND4C			1.4847	0.728299
RPUSD2	-0.991774	0.931291	1.48295	0.796916
LRRC8D	-1.3068	0.648239	1.48232	0.618962
ISG20L2			1.48207	0.77477
SERF2	-1.47816	0.638909	1.47957	0.70112
NUDT6			1.474	0.842545
BCL9	-1.19538	0.30381	1.47102	0.26755
WDR91	-1.66533	0.728127	1.47077	0.760286
RCBTB2			1.46978	0.808814
ASPM			1.4632	0.432312
NUMB			1.44714	0.618962
ABCC4			1.44002	0.618962
DENND2B			1.42688	0.818866
FAM222B	-1.19889	0.609488	1.42268	0.490601
FOXO3	1.0779	0.825836	1.4199	0.811368
DMXL1	-1.12443	0.722881	1.41985	0.688895
PTPN13	-1.12681	0.695423	1.41622	0.728299
BCAS3	-0.915833	0.858472	1.41517	0.729817
GPATCH2	-1.35225	0.165722	1.4151	0.512324
SVIP			1.41468	0.77477
ZNF385A			1.40784	0.728299
WBP4			1.40588	0.755501
WDCP			1.40519	0.618962
RABEPK			1.39467	0.669332
FRRS1L			1.39133	0.771112
FLVCR1	-1.5519	0.222588	1.38314	0.399483
SPINDOC	-1.53607	0.640136	1.37396	0.728299
SGO1	-1.01126	0.880922	1.37282	0.767277
CENPM			1.37221	0.747163
KCTD12			1.37025	0.842545
DNMBP	-1.1467	0.831998	1.36603	0.748469
SNTB2			1.35761	0.691978
CAPG			1.3572	0.776414
EPS15	-1.17519	0.880278	1.34541	0.835394
CPT1A			1.34224	0.842545
FIZ1	-1.16343	0.856242	1.33973	0.80662
GMPPA			1.33316	0.618962
BRPF3			1.33311	0.70112
CD151	-1.57503	0.691064	1.33093	0.776414
PCM1	-1.25492	0.804656	1.32778	0.776414
ADGRL1			1.31878	0.728299
EBPL	-1.53569	0.292111	1.31633	0.70112
SCAF11	-1.41816	0.832329	1.31191	0.835394
TBC1D5	-1.33127	0.825836	1.30357	0.820404
EFHD2			1.30283	0.752876
TMUB1			1.2984	0.775075
POC5	-0.897572	0.880278	1.2971	0.760286
SELENOW	-1.77235	0.687698	1.29262	0.760286
TREX1			1.28467	0.736125
SPOCK1	-1.50993	0.804616	1.27807	0.811368
USP12			1.27768	0.475396
PARP16	-1.24186	0.734034	1.26531	0.739727
APBA2	-0.898793	0.842867	1.25909	0.739727
METTL15	-0.986123	0.881721	1.25578	0.768649
CENPH	-0.852442	0.936577	1.25467	0.842545
DNAJB12	-1.13438	0.695423	1.25021	0.668452
ARNT2	0.107282	0.993426	1.2486	0.729817
PPP4R3B	-0.254335	0.983362	1.24439	0.866513
INSR	-2.46302	0.296658	1.23574	0.728299
FIGNL1			1.23388	0.729817
RCE1			1.23358	0.729817
PDE10A			1.23354	0.752876
TAF4	-1.07014	0.769773	1.23275	0.729817
EHBP1L1			1.22655	0.354682
HPCA	-1.26639	0.754749	1.22506	0.768649
USP9Y	-1.89433	0.678716	1.22308	0.768649
BICRA			1.22116	0.728299
SDK1	-1.38036	0.756369	1.21234	0.800398
FUNDC1	-1.60136	0.825746	1.2103	0.842545
GLT8D1	-0.8438	0.729989	1.20604	0.591442
GSTM1	-1.14192	0.88325	1.20186	0.835394
DPAGT1	-0.804524	0.832846	1.19954	0.852864
RNASET2	-0.808034	0.87807	1.19625	0.748469
TRIM56			1.19249	0.826439
CEP131			1.17631	0.608184
XKR4	-1.00014	0.728127	1.1728	0.70112
SHCBP1			1.16908	0.728299
MAPKAPK3			1.16577	0.729817
PIK3AP1	-1.38737	0.684386	1.15975	0.770282
CRTC3	-1.42941	0.182373	1.15962	0.432312
ICAM1			1.15149	0.728299
HDAC4			1.15147	0.728299
ZFP36L2			1.15125	0.776414
ACBD5	-1.0558	0.880278	1.14339	0.847719
SMG7	-1.78052	0.63929	1.14321	0.783826
PLOD2	-0.454699	0.942256	1.13996	0.747163
LY6H	-0.961145	0.768958	1.12875	0.729817
SPARC	-0.603478	0.882309	1.12722	0.481689
TRIM4	-1.43791	0.728127	1.12313	0.776414
KDM3A	-1.27545	0.825746	1.12102	0.839455
ANKRD54	-1.31483	0.398406	1.11717	0.649287
WDR54	-1.24558	0.678758	1.1147	0.728299
TDRD7	2.92649	0.142752	1.10309	0.835394
MMTAG2	-1.39147	0.718676	1.10186	0.77477
ACOX1	-1.03154	0.88325	1.09934	0.842332
COL11A1	-0.36572	0.965351	1.08925	0.835394
SH2B1	-1.4048	0.36369	1.08914	0.634949
CCNT2	-1.02734	0.926263	1.08898	0.8787
TUBGCP4			1.08606	0.868093
DISP2	-0.652786	0.804656	1.08443	0.583577
TUBA1A	-1.33975	0.825836	1.0711	0.865201
UTP23	0.689054	0.957569	1.06506	0.917804
TXNL4B	-1.02329	0.83943	1.06209	0.826439
CUSTOS	-1.11148	0.880278	1.06087	0.862237
NCOA7	1.38408	0.764804	1.05585	0.771112
PCBD2			1.05546	0.821794
FAM133B	-0.939146	0.880922	1.04874	0.769605
BIRC5	-1.10658	0.92476	1.04799	0.91656
KIF7			1.0448	0.752876
P4HA2			1.04281	0.905078
CDC20	-0.486164	0.772129	1.04109	0.537193
CENPF	-0.759775	0.941785	1.04059	0.842545
ANKLE2	-0.336413	0.832329	1.02991	0.0834908
GUCY1A2	0.233375	0.980611	1.02712	0.894177
CPLX1	-0.610804	0.90238	1.02028	0.732312
RAB5IF	-1.11309	0.825746	1.01182	0.820404
CDK2AP1	-0.885944	0.890235	1.00164	0.861478
PNMA2	-1.25424	0.0587079	0.996279	0.432312
ATF6B			0.995132	0.73809
CDC25C	-0.744811	0.899875	0.982135	0.739727
PTMS	-0.967725	0.917899	0.976639	0.883087
BOD1	-0.349939	0.962744	0.975391	0.819103
LMTK3	-1.00681	0.530015	0.972274	0.70112
SERPINB1	-0.690743	0.941785	0.968988	0.842332
NOTCH3			0.967885	0.26755
MED14	0.797482	0.875851	0.963082	0.748469
FHIP2B	-1.04645	0.603706	0.961347	0.707486
BCAM	-0.333074	0.965576	0.95849	0.760286
TLCD3B			0.957327	0.791012
DMAP1	-0.961739	0.825746	0.955606	0.776414
CASC3	-1.05013	0.791943	0.955007	0.796392
SLC17A6	0.0969074	0.994848	0.953256	0.919428
PAX6	-0.348264	0.964706	0.95255	0.874794
ATP5IF1	-0.362045	0.941785	0.948948	0.768649
CBX4	-1.36048	0.741597	0.948725	0.835394
TUBA4A	-0.742929	0.863798	0.945212	0.729817
SFSWAP			0.93968	0.8787
ZWINT			0.938514	0.891572
POP7	-0.545262	0.97132	0.938001	0.89957
TRMT6	-0.315506	0.941785	0.935834	0.707486
NOLC1	-0.612037	0.941785	0.935035	0.729817
STX17	0.134205	0.97132	0.927541	0.770282
PRC1	-0.734391	0.847466	0.927101	0.748469
B2M	0.00833221	0.998532	0.924582	0.779314
DIP2A	-0.678443	0.603706	0.919417	0.657709
PLXNA4	-0.772442	0.485363	0.917418	0.618962
POP4			0.914008	0.819103
TCEAL4	-0.826901	0.926353	0.912759	0.876284
NUB1			0.90712	0.634311
RTN2	-1.19269	0.941785	0.904269	0.943362
PPIE	-0.834212	0.371952	0.899342	0.347818
ZNF93			0.891313	0.728299
FUCA2			0.890092	0.842545
GPAM	-0.823885	0.279408	0.8899	0.580965
BRWD3	-0.57417	0.95451	0.886967	0.857381
TSEN34	-0.362332	0.934803	0.884661	0.729817
SYF2	-0.614308	0.902189	0.882321	0.732312
RIPK1	-0.235457	0.936577	0.882294	0.736738
GGCX			0.875028	0.877009
GNG12	-0.339043	0.952448	0.874911	0.847719
CCDC136			0.869411	0.928625
CKS2	0.552325	0.938681	0.869348	0.728299
SH3BGRL2			0.86211	0.776414
MYO9B	-0.566834	0.941785	0.860278	0.819103
LUZP1	-0.466648	0.947138	0.857012	0.858967
TAF15	-0.670936	0.863798	0.847486	0.733404
TMTC3	-0.533733	0.931589	0.843887	0.89957
ATN1			0.842784	0.783826
TAF1C	-0.162273	0.97132	0.841408	0.688895
PRPH	-0.744188	0.741597	0.840801	0.776414
HLA-B	-0.0294174	0.996933	0.829863	0.796392
CCDC85C	-0.514843	0.940058	0.826916	0.852864
SUCO	-0.40753	0.898225	0.825013	0.742009
CNOT4	-0.962791	0.741597	0.816882	0.819103
SLC36A1	-1.08523	0.543674	0.813316	0.512324
POLR2L	-0.871804	0.842867	0.81215	0.842332
HACD2	0.0836438	0.994692	0.812141	0.81027
ASIC4	-0.540456	0.464884	0.811642	0.321784
NFYC	-0.513474	0.941785	0.811479	0.799265
DGKE	-1.03705	0.678758	0.811387	0.729817
CCNT1	-0.228209	0.97847	0.803594	0.891152
CDV3	-0.640378	0.906057	0.80024	0.776414
ARPC5L	-0.228174	0.95451	0.798948	0.70112
ZNF428	-1.07274	0.754366	0.796211	0.842332
TRIAP1	-0.642578	0.772066	0.790688	0.752876
PEX6	0.0885594	0.986683	0.790483	0.847719
GON4L	-2.00277	0.392346	0.784927	0.842545
THSD7A	-1.75631	0.741597	0.783996	0.918395
PRMT6	-1.64194	0.695423	0.783981	0.857323
ZNF330	-0.315859	0.941785	0.782454	0.768649
UHRF1BP1L	-0.181408	0.947664	0.779941	0.728299
IQGAP3	-0.6099	0.83943	0.779844	0.748469
TMSB4X	-0.621273	0.907954	0.779663	0.776414
PARG	0.275382	0.977229	0.77917	0.900527
STARD7	-0.704412	0.846977	0.778501	0.768649
L1RE1	-0.373778	0.941785	0.777296	0.842332
RPS29	-0.3792	0.935118	0.77464	0.760286
MYCBP	0.0385628	0.97847	0.77375	0.910058
USP33			0.773158	0.739727
PITHD1	-0.479662	0.918113	0.773082	0.760286
CCNC	-1.05949	0.769773	0.77014	0.865201
PLPPR3	-0.275576	0.941785	0.769977	0.760286
ZC3H4	-0.54681	0.881721	0.765461	0.748469
AGTPBP1	-0.463657	0.600926	0.762955	0.728299
PBXIP1	0.587986	0.947753	0.76288	0.842545
KIF4A	-0.155822	0.97132	0.762527	0.668452
UHRF1	-0.363474	0.902026	0.762433	0.591442
SCG5	-0.999867	0.678716	0.761799	0.776414
TRIM44			0.761756	0.747163
TAGLN	-0.635933	0.880922	0.760722	0.771112
TADA3	-2.11972	0.46878	0.758949	0.842545
ZNF503			0.757479	0.877813
BORCS7	-1.11179	0.316569	0.756271	0.729817
FKBP15	-0.421561	0.912842	0.748416	0.729817
CASKIN1	-0.263704	0.983362	0.748123	0.928625
RRBP1	-0.35514	0.941785	0.745365	0.776414
SNCA	-0.333228	0.962479	0.742954	0.760286
MX1	1.04621	0.891638	0.741684	0.842545
C5orf22	-0.39088	0.941785	0.741244	0.826439
TTC9C	-0.561852	0.731042	0.740383	0.776414
SASS6			0.739607	0.90643
YBX1	-0.579893	0.825746	0.739324	0.728299
TXNRD2			0.73787	0.918395
SPATS2L	-0.342997	0.902026	0.73775	0.747827
NMNAT1	-0.505748	0.825746	0.736938	0.771112
SLTM	-0.541408	0.893459	0.736387	0.779314
SYNM	0.481865	0.962479	0.734851	0.894177
DHFR	-0.541299	0.902823	0.734651	0.768649
LEFTY2	-0.682536	0.741597	0.733472	0.728299
TACC2	-0.344589	0.880278	0.732502	0.694655
ARHGAP12	-0.479859	0.920343	0.72854	0.839421
MT1F	-0.34524	0.96876	0.727208	0.874794
TMEM132A	-0.150787	0.942256	0.725285	0.748469
VAMP4	-0.929081	0.842867	0.72191	0.894693
HECW2			0.72187	0.752876
PLK1	-0.617942	0.846977	0.72151	0.752876
PHF3	-0.677165	0.921008	0.719616	0.894693
PSEN1	-0.270981	0.96876	0.715335	0.857467
SETD2	-0.415511	0.842867	0.71112	0.728299
COX6B1	-0.706265	0.739217	0.710255	0.760286
PTMA	-0.341783	0.966152	0.709799	0.842545
MTMR6	-0.0884884	0.977229	0.708578	0.826439
IFIT2	0.0542007	0.994692	0.707759	0.824899
KIAA1958	0.544308	0.804656	0.705007	0.748469
HOXC6	-0.857514	0.687698	0.702367	0.760286
PRRC2C	-0.549698	0.880922	0.70234	0.779314
MICAL3	0.140664	0.962985	0.701688	0.819103
RPS28	-0.939687	0.741597	0.70021	0.776414
MIDEAS	-0.186363	0.98099	0.698135	0.857381
METTL2B	-0.148461	0.983362	0.698135	0.883087
PRTFDC1	0.0470064	0.994429	0.69785	0.728299
MMAA	-0.0455819	0.996933	0.696934	0.858967
QKI	-0.347042	0.939581	0.693668	0.834131
C11orf98	-0.815486	0.802116	0.690714	0.819103
CIZ1	-0.732628	0.687698	0.689598	0.663653
GOLM1	-0.585073	0.69908	0.688321	0.728299
SLC39A14	1.22302	0.695423	0.688005	0.894177
SPAG7	-0.445621	0.941785	0.686426	0.842545
PPP1R18	-0.485921	0.819402	0.685411	0.729817
TMSB10	-0.452567	0.941785	0.682072	0.81027
ITPR2			0.681973	0.842545
ONECUT3	-0.717278	0.880922	0.681534	0.842545
STMN2	-0.398431	0.90238	0.678946	0.768649
PLCB4	2.71027	0.728127	0.676516	0.811368
TMEM106B	-0.484428	0.731042	0.674753	0.768649
UBE2S	-0.224462	0.941785	0.674709	0.776414
ACSS1	-0.481088	0.965351	0.674424	0.920912
CRTAC1	-0.613673	0.882309	0.673887	0.677463
KAT5	-0.888038	0.833145	0.67382	0.865201
SUMO2	-0.399269	0.941785	0.672102	0.842545
MAPRE3	-1.29344	0.553315	0.669926	0.866454
TMEM14A			0.66945	0.905078
ENSA	-0.37473	0.95479	0.669358	0.842767
RPS19	-0.493946	0.936577	0.669006	0.729817
PHAX	-0.347359	0.923899	0.668408	0.760286
EFNB3			0.667276	0.815095
FGFR1	-0.274698	0.825836	0.666958	0.688895
SPATS2	-0.600714	0.562306	0.666137	0.591442
RGS12	-0.950231	0.898225	0.66503	0.91542
PCSK1N	-0.836829	0.684386	0.664823	0.728299
ANAPC10	-0.865264	0.760971	0.664175	0.835394
ARFGAP3	-0.597117	0.684386	0.664148	0.649287
KIAA1549	-0.803493	0.684386	0.661516	0.797226
CSNK1D	-0.386621	0.700732	0.66124	0.728299
LIMD2	-0.472969	0.700732	0.658198	0.760286
SORBS2	-0.621827	0.731042	0.657525	0.815095
DTX3L	1.39477	0.846919	0.657409	0.776414
LMNA	-0.393305	0.924006	0.657136	0.799799
CKAP2	-0.565895	0.924006	0.656662	0.858967
UBE2C	-0.6205	0.75284	0.655324	0.810766
SNUPN	-0.583389	0.903585	0.654971	0.893942
NFU1	-0.270789	0.847466	0.654166	0.728299
KIF20A	-0.273154	0.964706	0.653578	0.861478
PTPRD	-0.236849	0.886527	0.653235	0.688895
ATOX1	-0.50457	0.888993	0.651083	0.729817
CELF5	-0.409692	0.901869	0.647339	0.776414
CCNB1	-0.300259	0.964706	0.646861	0.8787
NPDC1	-0.227012	0.97847	0.646373	0.893942
MRPL35			0.644727	0.806909
NUFIP2	-0.425483	0.916997	0.644397	0.776414
VIM	-0.689223	0.880922	0.642085	0.775075
CD63	-0.549435	0.886527	0.641518	0.842545
RPS27	-0.402419	0.941785	0.640173	0.831825
MT1E			0.640165	0.918395
MT1X	-0.223661	0.97847	0.639394	0.918395
C2orf49	-0.358624	0.941785	0.639386	0.834441
TIMM10	0.00548633	0.99842	0.63836	0.633116
WIZ	-0.629569	0.88325	0.638176	0.842545
NENF	-0.488719	0.866165	0.637608	0.728907
KBTBD2	-0.336619	0.941785	0.635201	0.842332
FAU	-0.322365	0.92843	0.634987	0.748469
HOXC5	-0.404401	0.906057	0.633217	0.842545
LENG8	0.736235	0.936577	0.633048	0.868093
AMBRA1	0.4568	0.97132	0.631126	0.928625
UBA52	-0.341255	0.941785	0.630174	0.839421
FAM102B	-0.697069	0.802116	0.628201	0.842545
COA6	0.171469	0.965576	0.627602	0.834468
DUT	-0.35362	0.942256	0.627328	0.834441
P4HTM	-0.495285	0.881948	0.626139	0.831416
AKAP12	-0.345015	0.900466	0.625982	0.728299
RFXAP	-0.453231	0.941785	0.623086	0.877572
PDCD5	-0.284914	0.95579	0.622002	0.80341
CCDC124	-0.284788	0.941785	0.619998	0.786799
PSME3	-0.446747	0.912842	0.619327	0.788873
PDLIM5	-0.231546	0.966152	0.618512	0.894693
GALNT7	-0.379797	0.847466	0.617978	0.834131
LMCD1	1.28568	0.863798	0.615909	0.834441
TASOR	-0.0761891	0.985052	0.615893	0.826439
LINGO1	-0.391755	0.912842	0.611218	0.868093
PPP1R14C	-0.0381748	0.996568	0.610839	0.883087
BNIP3L	-0.447502	0.880922	0.610415	0.831825
SH3BGRL	-0.564669	0.907954	0.609928	0.842545
USF1	-0.735038	0.654844	0.60968	0.731717
GON7	-0.392083	0.942256	0.609455	0.842767
ARPP19	-0.731949	0.684386	0.607916	0.776414
WLS	-0.122964	0.96876	0.607436	0.728299
YKT6	-0.432881	0.880278	0.606872	0.748469
COX6A1	0.056202	0.994692	0.606692	0.707486
KIF3C	-0.0982269	0.996933	0.606549	0.974193
PLCB3	-0.185904	0.966152	0.605996	0.815095
ALDH16A1	-0.405627	0.739963	0.604237	0.694357
ZFYVE9	-0.880798	0.886617	0.603653	0.928625
IGBP1	-0.400566	0.731042	0.600345	0.691978
EIF4EBP2	-0.34499	0.924006	0.599941	0.695496
RPL36	-0.707198	0.695423	0.599112	0.585389
DNAAF10	-0.330383	0.700732	0.598032	0.739727
RBM3	-0.827319	0.792258	0.598017	0.773488
STMN3	-0.105366	0.97132	0.597353	0.866454
SAFB	-0.371011	0.929036	0.594664	0.789952
BCAR3			0.594234	0.922505
SOS1	-0.613692	0.941785	0.593304	0.915672
NES	-0.569669	0.858472	0.593037	0.776414
CCDC50	-0.331909	0.947138	0.591902	0.826439
NFRKB	-0.368293	0.806544	0.591185	0.70112
RUNDC3B	-0.253925	0.964706	0.591112	0.820404
NOL7	-0.222242	0.955695	0.590423	0.77477
SERBP1	-0.4485	0.90151	0.58925	0.776414
CLN5	-0.0982867	0.972718	0.587744	0.768649
NBR1	0.115034	0.97847	0.58745	0.748469
MIB1	-0.243318	0.965351	0.584508	0.847719
VPS26B	-0.323115	0.754154	0.584169	0.594081
SFXN5	-0.459617	0.720953	0.583961	0.694655
CDC7	-0.148141	0.97132	0.582651	0.776414
VAT1L	-0.477647	0.772066	0.57706	0.747827
TFG	-0.507552	0.899206	0.57697	0.803133
OS9	0.113418	0.971552	0.576781	0.739727
HSPB1	0.0484449	0.996786	0.576312	0.858967
CHGA	-0.772057	0.410336	0.575652	0.728299
POLE3	-0.236529	0.96876	0.575165	0.842545
PHLDB1	-0.948455	0.878728	0.574928	0.917804
BEND4	2.32071	0.728127	0.574683	0.842545
BCL7A	-0.525336	0.825746	0.574408	0.747163
LTV1	-0.316359	0.846204	0.574334	0.748469
MED4	-0.345019	0.936577	0.572851	0.811907
SNAP23	-0.0789326	0.986683	0.572665	0.880671
PDE6D	-0.626805	0.881721	0.571397	0.87227
PDE4DIP	-0.522935	0.846977	0.571066	0.815095
PRRC2A	-0.388284	0.931589	0.570762	0.826439
ZNF445			0.570528	0.894693
RPS21	-0.426295	0.907954	0.570361	0.739727
ZGPAT	-0.257876	0.941785	0.569478	0.819103
GIGYF2	-0.467336	0.824257	0.569372	0.591442
SKP1	-0.516164	0.804656	0.568245	0.728299
CPE	-0.490455	0.700732	0.566168	0.729817
NCOR2			0.564996	0.842545
SCG3	-0.742926	0.502728	0.563985	0.728299
CRTC1	-0.552476	0.787539	0.560553	0.747163
CADM4	0.0758979	0.97132	0.560103	0.760286
LRCH3	-0.415159	0.918393	0.558647	0.815095
CHAF1A	-0.483927	0.840506	0.556405	0.791012
CTTN	-0.355182	0.880278	0.555091	0.747163
IGHMBP2	0.0777301	0.992037	0.552539	0.909153
GINS1	-0.339641	0.898918	0.552069	0.776414
IFIT1	0.833496	0.832846	0.550293	0.77477
BNIP1	-0.950418	0.700729	0.549886	0.883087
NOTCH1			0.549542	0.90822
EMP2	-0.596247	0.941785	0.54821	0.922505
MAGED1	-0.506021	0.728127	0.547339	0.732312
CCNK	-0.42756	0.825836	0.546422	0.760286
TXNRD1	-0.313637	0.941785	0.544763	0.831825
GAP43	-0.565	0.825746	0.544698	0.864245
ZWILCH	0.157209	0.965576	0.544682	0.736738
TSPYL2	-0.0493636	0.981316	0.54451	0.691978
VGF	-0.780864	0.772066	0.543935	0.883087
EIF4ENIF1	0.163407	0.9865	0.543552	0.736738
TMEM200B	0.925869	0.760971	0.541783	0.835394
DDX19B	-0.134833	0.983362	0.541581	0.811368
MIOS	-0.543493	0.678716	0.540213	0.739727
STX18	-0.271594	0.8746	0.54001	0.688895
RCHY1	-0.163575	0.964706	0.539725	0.776414
WAC	-0.136179	0.977229	0.539237	0.819798
ACTN1	-0.410935	0.903154	0.53823	0.826439
MAPT	-0.382932	0.899875	0.537743	0.836348
RBMX	-0.273817	0.947138	0.535354	0.842545
ADPRS	-0.28909	0.964706	0.533559	0.883087
PCDHGB6	-0.118459	0.96876	0.530085	0.768649
PHKB	-0.836577	0.92843	0.528597	0.928625
NADSYN1	2.02464	0.114338	0.5283	0.811368
SLIRP	-0.305982	0.863798	0.52643	0.747163
SYAP1	-0.4227	0.847102	0.526264	0.760286
S100A10	-0.269633	0.947138	0.524601	0.80662
GTF2H1	0.190087	0.969392	0.524211	0.918395
SYN1	-0.33087	0.907954	0.523795	0.8787
XPR1	-0.389112	0.941785	0.523409	0.91542
ZNF185	0.210248	0.971552	0.522409	0.91542
SORT1	-0.257476	0.907954	0.522367	0.688895
S100A13	-0.257916	0.941785	0.522343	0.835394
TMEM259	-0.359914	0.856242	0.522199	0.776414
IBA57	-0.457136	0.928529	0.521559	0.842545
KTN1	-0.408823	0.825746	0.521519	0.729817
UBAP2L	-0.423032	0.847466	0.521173	0.739727
PYM1	-0.487307	0.898225	0.519917	0.834441
NRDC	-0.398383	0.880278	0.518427	0.741091
BST2	0.788194	0.907954	0.518373	0.878171
VTI1A	-0.634956	0.594931	0.517782	0.728299
GLOD4	-0.421476	0.941785	0.515795	0.868093
JPT2	-0.474184	0.941785	0.515238	0.860211
MTMR1	-0.14265	0.941785	0.514968	0.681809
CAMKK2	-0.586541	0.825836	0.514882	0.842545
TTL	-0.305076	0.80668	0.51458	0.748469
GGCT	-0.494156	0.924006	0.513961	0.891152
TRAPPC8	-0.186247	0.941785	0.513517	0.688422
CFAP298	-0.417428	0.902026	0.513001	0.842332
HDGFL2	-0.261172	0.964706	0.51147	0.833852
CXXC5			0.510703	0.907426
NSUN4	1.25776	0.687698	0.505382	0.728299
PREX2	-0.224339	0.941785	0.504767	0.779314
TMEM165	-0.361945	0.823949	0.504717	0.760286
SLC35F1	-0.352287	0.825836	0.50207	0.826774
MCUR1	-0.210259	0.941785	0.501521	0.748469
RTL8C	-0.341576	0.8838	0.501507	0.776414
SLIT2	0.13959	0.986537	0.500834	0.928625
CD99L2	-0.0830264	0.97132	0.499878	0.732312
STAU1	-0.453599	0.731042	0.499238	0.720897
MED31	-0.303707	0.936577	0.49879	0.845482
GOSR2	-0.528137	0.568826	0.497954	0.688895
PNP	-0.132672	0.97847	0.496986	0.842767
TAPBP	0.277783	0.965655	0.495921	0.868093
EVI5L	-0.483543	0.68068	0.495734	0.748469
RBM17	-0.197769	0.94744	0.493513	0.764795
CHTF8	0.0532088	0.996376	0.493081	0.943362
SCG2	-0.776192	0.678716	0.492601	0.776414
SQLE	-0.305422	0.739217	0.491279	0.752876
APOOL	-0.209324	0.965576	0.490929	0.841354
EIF4B	-0.301841	0.941785	0.489518	0.846371
ISCA1	-0.0894233	0.96876	0.48941	0.728299
HARS	-0.476238	0.902026	0.489404	0.769605
FXN	-0.272615	0.941785	0.489045	0.819103
COL5A2			0.487972	0.938958
MRPL14	-0.371458	0.768979	0.486858	0.729817
VCL	-0.3842	0.941785	0.486795	0.858967
TGFBR1	-0.269404	0.903154	0.486474	0.771112
STK38	-0.0954052	0.965576	0.486278	0.775075
TXLNA	-0.376545	0.886527	0.485602	0.776414
RPS25	-0.547619	0.941785	0.485329	0.928625
TBC1D4	-0.360421	0.947138	0.485314	0.865201
BCLAF1	-0.278419	0.924006	0.484187	0.775075
TIMM22	-0.578888	0.731042	0.483904	0.834441
YIF1B	-0.498891	0.79574	0.483492	0.776414
PPP1R2	-0.00440847	0.999073	0.483302	0.853911
PLPPR1	-0.200734	0.965576	0.481377	0.842545
SRGAP2	-0.147294	0.924006	0.480944	0.649287
ZFC3H1	-0.871983	0.898225	0.479671	0.910058
NEFH	-0.0237575	0.994692	0.479639	0.819103
ERBIN	-0.230033	0.96876	0.479551	0.903586
PSMA2	-0.328066	0.941785	0.476578	0.842545
MRPL52	-0.367521	0.925355	0.474247	0.819103
PEG10	-0.334031	0.912239	0.473735	0.788873
SEC62	-0.0592274	0.971552	0.47334	0.819798
TAOK2	-0.487035	0.912239	0.473002	0.91542
ZNF579	0.125746	0.966152	0.471954	0.729817
COPZ1	-0.15242	0.954461	0.471314	0.768649
SLC1A5	-0.24112	0.941785	0.470061	0.747163
DDAH1	-0.0710802	0.97847	0.469127	0.739727
UBQLN2	-0.481972	0.80668	0.468577	0.748469
SUDS3	-0.243409	0.941785	0.468383	0.752876
PPP1R9A	-0.178827	0.965576	0.46797	0.842332
GRIPAP1	-0.354968	0.747395	0.467912	0.752876
OSBPL10	1.62513	0.018765	0.467213	0.857381
NACA	-0.391986	0.880922	0.466829	0.796392
CDH2	-0.458956	0.678716	0.466659	0.688895
UBE2V1	-0.940065	0.741597	0.466646	0.728299
METAP2	-0.318172	0.825746	0.466528	0.591442
CAPRIN1	-0.413167	0.825746	0.465872	0.675259
ALYREF	-0.392357	0.941785	0.464688	0.900527
DPF1	-0.467369	0.847466	0.464525	0.842545
NRCAM	-0.500176	0.832329	0.464356	0.634949
NGLY1	-0.329865	0.932798	0.46336	0.852186
BTF3L4	-0.292288	0.931589	0.461429	0.767748
SLC41A3	0.17267	0.948455	0.461332	0.842767
ZFYVE16	-0.35249	0.903585	0.461012	0.834441
PALM	-0.301651	0.816993	0.460794	0.741709
PRR36	-0.222804	0.942256	0.459923	0.831825
ESS2	-0.234096	0.962479	0.459513	0.89957
SHROOM2	-0.276129	0.965128	0.459495	0.91542
NUP50	-0.288221	0.941785	0.459086	0.839455
ATP7A	-0.23721	0.952902	0.458006	0.8781
JPT1	-0.311697	0.941785	0.457837	0.80662
POLR2F	-0.42257	0.707073	0.457679	0.729817
KRT8	-0.156752	0.97132	0.457459	0.819103
VPS41	-0.804491	0.265538	0.456825	0.729817
PARP14	2.57646	0.731042	0.456632	0.842545
BORCS5	-0.610004	0.684386	0.456145	0.834441
VMP1	-0.247115	0.930307	0.455822	0.806909
ELP3	-0.349205	0.940058	0.455663	0.880671
VAMP2	-0.427835	0.716001	0.454159	0.732312
CLIP2	-0.204792	0.867146	0.454053	0.728299
ALKBH8	2.05328	0.72256	0.453519	0.928625
STX1A	-0.345554	0.891204	0.452596	0.826439
SLC25A29	-0.3462	0.859217	0.452187	0.728907
SPECC1L	-0.342216	0.792573	0.451694	0.728299
SELENON	0.681894	0.833145	0.451035	0.77477
ZFAND5	-0.0805018	0.983362	0.449751	0.8787
SYNJ1	-0.576513	0.832329	0.449572	0.839455
PPP2CA	-0.98829	0.869688	0.448803	0.929233
FAM107B	-0.144388	0.97132	0.448504	0.847719
HOXB8	-0.278794	0.825746	0.448055	0.736738
KRI1	0.230834	0.924006	0.44611	0.782045
TPM1	-1.10645	0.898225	0.445571	0.835394
NEFM	-0.37269	0.863798	0.445551	0.878171
EDF1	-0.316969	0.941785	0.44531	0.842545
NTM	-0.296583	0.886527	0.444086	0.819103
NUMA1	-0.312566	0.941785	0.443084	0.866454
ZRANB2	-0.432515	0.739217	0.442864	0.728299
GM2A	-0.523876	0.741597	0.44139	0.853911
EPN1	-0.39955	0.825836	0.441118	0.728299
BAG2	-0.449417	0.847466	0.440563	0.842545
GPRIN1	-0.341503	0.832329	0.44041	0.776414
UTP3	0.0344104	0.994692	0.438424	0.819103
SOD1	-0.362419	0.942256	0.438401	0.842545
PPP1R14B	-0.163358	0.971552	0.437608	0.842545
LIMCH1	0.194834	0.981587	0.437215	0.934963
NLGN4X	-0.227995	0.921008	0.436969	0.752876
CHTOP	-0.297727	0.936577	0.436883	0.791012
PRDM2	-0.230038	0.941785	0.436797	0.835394
PCNP	-0.217633	0.964706	0.436409	0.857381
EEF1A2	-0.84626	0.530015	0.435135	0.842545
MRPS16	-0.367451	0.961531	0.433927	0.91542
PITPNA	-0.489803	0.739963	0.433616	0.760286
YTHDF2	-0.223346	0.926263	0.43338	0.739727
LAMTOR5	-0.260293	0.926263	0.433205	0.821253
ISG15	0.62288	0.886527	0.432534	0.839455
MALSU1	0.0520983	0.977229	0.432515	0.842545
TAP1	2.11669	0.792258	0.432406	0.903426
DNAJC8	-0.182049	0.971275	0.431982	0.858967
PLD3	-0.710284	0.825836	0.43186	0.91542
UBR3	-0.122801	0.962877	0.430962	0.728299
MAP2	-0.466771	0.762336	0.430559	0.789952
NOVA1	-0.607752	0.708374	0.430442	0.830074
RUFY2	-0.288612	0.92843	0.430349	0.831825
ANXA1	-0.489859	0.880278	0.429624	0.861645
UFM1	-0.82478	0.913052	0.429395	0.894693
NFX1	-0.339477	0.906057	0.429055	0.868093
PRKAA2	0.506896	0.880278	0.427866	0.928625
BAIAP2	-0.487058	0.75284	0.427711	0.768649
STX12	-0.458603	0.68068	0.427418	0.771046
LMF2	-0.216548	0.903585	0.427409	0.728299
ZNF629	-0.35055	0.880922	0.42726	0.839421
SERINC1	-0.601991	0.907954	0.427005	0.918395
PTPN9	-0.286199	0.741597	0.426944	0.835394
RPL35	-0.264451	0.936577	0.426572	0.732312
TM9SF1	1.88036	0.0422822	0.426548	0.945828
GCSH	-0.313131	0.942256	0.426054	0.839455
NEFL	-0.444537	0.847466	0.42547	0.907426
MVP	-0.276017	0.947138	0.425441	0.860211
MAGED2	-0.360765	0.886527	0.425174	0.760286
SORBS1	-0.265355	0.941785	0.424923	0.87227
LRRFIP2	-0.269533	0.941785	0.424885	0.857381
GTF2E1	-0.266423	0.941785	0.424881	0.907426
CLINT1	-0.461471	0.82768	0.424444	0.831825
FNBP4	-0.40255	0.903493	0.424443	0.875307
MYL9	0.018561	0.996128	0.424373	0.768649
PEBP1	-0.271798	0.958993	0.423813	0.858967
UBP1	0.0270917	0.995621	0.423531	0.8787
RIOK2	-0.595568	0.270025	0.421949	0.728299
CLUH	-0.432226	0.678758	0.421658	0.775075
KPNA2	-0.377834	0.941785	0.420791	0.928625
NACAD	-0.550091	0.678758	0.420728	0.842545
RBM33	0.0298842	0.992037	0.420436	0.831825
MKRN2	-0.415403	0.6708	0.420153	0.834441
RAB6A	-0.237233	0.919855	0.419608	0.747827
TXLNG	-0.244262	0.880922	0.419494	0.748469
TOMM34	-0.17736	0.958993	0.418629	0.835394
SDSL	-0.196241	0.941785	0.418397	0.739727
PSMA1	-0.435969	0.912842	0.418283	0.842545
RABGGTB	-0.349085	0.825836	0.418148	0.776414
FKBP1A	-0.360045	0.941785	0.418106	0.894693
RPL27	-0.435453	0.825746	0.417884	0.732312
TPX2	0.166511	0.97847	0.41751	0.894177
GPN1	0.327272	0.941785	0.417245	0.903426
ZCCHC8	-0.268652	0.941785	0.417236	0.809671
PASK	2.20969	0.290907	0.416808	0.8787
SCD5	-0.339011	0.75284	0.416725	0.760286
CCNL2	-0.530407	0.928529	0.416471	0.728907
NACC1	-0.237073	0.932798	0.416416	0.772658
STMN1	-0.202241	0.965351	0.416367	0.835394
UTP14A	-0.0845235	0.985505	0.415454	0.861478
NFASC	-0.157343	0.941785	0.415122	0.728299
ASL	0.440929	0.948711	0.414901	0.928625
LASP1	-0.281724	0.899875	0.414812	0.747163
DNM3	-0.440159	0.931642	0.414397	0.91542
CHCHD4	-0.176703	0.941785	0.414225	0.752876
MRPL55	0.0204449	0.995039	0.413661	0.852864
HSPB11	-0.0340252	0.994509	0.413534	0.752876
FLCN	-0.318805	0.941785	0.412633	0.861645
SFPQ	-0.314795	0.880278	0.411334	0.771112
MAPK9	-0.526244	0.43076	0.409864	0.748469
BCAP29	-0.0514118	0.986683	0.409811	0.831825
BTF3	-0.693811	0.820986	0.409653	0.858967
DDT	-0.28618	0.957335	0.409335	0.884141
SLC23A2	0.261398	0.965576	0.408227	0.760286
USP16	2.0287	0.80668	0.407869	0.905078
GOT1	-0.258101	0.961531	0.406652	0.871107
SULF2	0.181566	0.97132	0.406394	0.877009
FUS	-0.418116	0.891434	0.406118	0.819103
ATXN7L3B	-0.343971	0.746849	0.405561	0.728907
AAMP	-0.37492	0.769773	0.405529	0.736738
REEP1	-0.444698	0.895298	0.40519	0.918395
ARFGAP1	-0.317215	0.825746	0.405099	0.768649
ARL8A	-0.450771	0.886527	0.404842	0.913121
CRB2	0.0183779	0.994848	0.404026	0.835394
RGMA	-0.340975	0.804656	0.403979	0.728907
LZIC	-0.299456	0.948711	0.403202	0.883423
CEP170	-0.318698	0.80668	0.40306	0.736738
ASRGL1	-0.185179	0.957569	0.402882	0.868093
SHTN1	-0.185731	0.936577	0.402652	0.771112
ZBTB16	-0.00107439	0.999549	0.40208	0.865201
DCC	-0.430298	0.825746	0.401507	0.739727
YTHDF3	-0.247662	0.882309	0.400771	0.741091
PRKCB	-0.265451	0.886527	0.400734	0.842332
FCHSD2	-0.321097	0.939581	0.399841	0.847719
SARNP	-0.263796	0.948711	0.399739	0.847719
VAMP1	-0.590259	0.684386	0.398242	0.842545
FTH1	-0.536198	0.831998	0.397458	0.910058
RAB11FIP1	0.308163	0.880922	0.397132	0.834441
COX17	-0.214236	0.941785	0.397047	0.835394
PSMB4	-0.412249	0.941785	0.396969	0.844249
BAG1	-0.782564	0.603706	0.396776	0.771112
PODXL2	-0.210607	0.881721	0.396444	0.752876
MCRIP1	-0.484471	0.880278	0.395992	0.842545
DDA1	-0.0694294	0.985433	0.395824	0.844249
[truncated: 5,518 more rows]

## Sheet: significant changes C9 iMNs
protein	Log2FC_Before	Pvalue_before	Log2FC_After	Pvalue_After	Status
[truncated: 34 more rows]

[truncated: 1 more sheets: C9 iMNs proteome back to normal]
