# Supplementary material for: Engineered GM1 Intersects Between Mitochondrial and Synaptic Pathways to Ameliorate ALS Pathology
Source: Adv Sci (Weinh). 2026 Jan 5;13(20):e14128. doi: 10.1002/advs.202514128 (PMC13067844; doi:10.1002/advs.202514128)
Supplement: Supplementary file 2 — Supporting File 2: advs73639‐sup‐0002‐Data.zip. [file ADVS-13-e14128-s001.zip › advs73639-sup-0001-Data/Pilotto et al-Sympto-C9-500 proteomics.xlsx]

## Sheet: C9-500 list of proteins
Leading_Protein	GN	Protein IDs	Majority protein IDs	Protein names	Gene names	Fasta headers	iTop3 log2FC C9_Saline - C9_TLN	iTop3 log2FC WT_Saline - WT_TLN	iTop3 log2FC C9_Saline - WT_Saline	iTop3 log2FC C9_TLN - WT_TLN	iTop3 log2FC C9_TLN - WT_Saline	iTop3 log2FC C9_Saline - WT_TLN	iTop3 EB_stat C9_Saline - C9_TLN	iTop3 EB_stat WT_Saline - WT_TLN	iTop3 EB_stat C9_Saline - WT_Saline	iTop3 EB_stat C9_TLN - WT_TLN	iTop3 EB_stat C9_TLN - WT_Saline	iTop3 EB_stat C9_Saline - WT_TLN	iTop3 EB_adjpVal C9_Saline - C9_TLN	iTop3 EB_adjpVal WT_Saline - WT_TLN	iTop3 EB_adjpVal C9_Saline - WT_Saline	iTop3 EB_adjpVal C9_TLN - WT_TLN	iTop3 EB_adjpVal C9_TLN - WT_Saline	iTop3 EB_adjpVal C9_Saline - WT_TLN
A0A075B6A0	Ighm	A0A075B6A0;A0A075B5P6;P01872	A0A075B6A0;A0A075B5P6;P01872	Ig mu chain C region	Ighm	Immunoglobulin heavy constant mu (Fragment) OS=Mus musculus OX=10090 GN=Ighm PE=1 SV=2;Immunoglobulin heavy constant mu (Fragment) OS=Mus musculus OX=10090 GN=Ighm PE=1 SV=1;Immunoglobulin heavy constant mu OS=Mus musculus OX=10090 GN=Ighm PE=1 SV=2		1.7954	-2.1533		-1.23426			-5.63568	7.59004		1.13769			0.133827	0.0240961		0.667717
A0A075B6D7	Inpp5j	A0A075B6D7;A0PJC0;Q3TBW1;P59644;V9GX61;D3Z3Q0;D3Z3P9	A0A075B6D7;A0PJC0;Q3TBW1;P59644;V9GX61;D3Z3Q0;D3Z3P9	Phosphatidylinositol 4,5-bisphosphate 5-phosphatase A	Inpp5j	Inositol-polyphosphate 5-phosphatase OS=Mus musculus OX=10090 GN=Inpp5j PE=1 SV=1;Inositol-polyphosphate 5-phosphatase (Fragment) OS=Mus musculus OX=10090 GN=Inpp5j PE=2 SV=1;Inositol-polyphosphate 5-phosphatase OS=Mus musculus OX=10090 GN=Inpp5j PE=2 SV=1	-1.24293	0.0217573	-0.96542	0.299266	0.277509	-0.943663	2.71075	-0.0763949	2.0653	-1.12612	-1.22255	1.94664	0.34463	0.99689	0.342974	0.94628	0.639687	0.677889
A0A076FRG6	Slc12a5	A0A076FRG6;Q91V14;A0A076FR46;Q6PFC8;A0A0J9YUW1;B9EIV8;Q9WVL3	A0A076FRG6;Q91V14;A0A076FR46	Solute carrier family 12 member 5	Slc12a5	KCC2a variant 1 OS=Mus musculus OX=10090 GN=Slc12a5 PE=2 SV=1;Solute carrier family 12 member 5 OS=Mus musculus OX=10090 GN=Slc12a5 PE=1 SV=2;KCC2a-S25 variant 1 OS=Mus musculus OX=10090 GN=Slc12a5 PE=1 SV=1	-0.132755	0.0531565	-0.192607	-0.00669608	-0.0598526	-0.139451	0.908856	-0.285323	1.32692	0.0351214	0.366815	0.793952	0.772873	0.982384	0.547847	0.999737	0.904384	0.984248
A0A087WNP6	Cdv3	A0A087WNP6;Q4VAA2;F8WGL9;A0A087WS49;A0A087WRM0	A0A087WNP6;Q4VAA2;F8WGL9;A0A087WS49;A0A087WRM0	Protein CDV3	Cdv3	Protein CDV3 OS=Mus musculus OX=10090 GN=Cdv3 PE=1 SV=1;Protein CDV3 OS=Mus musculus OX=10090 GN=Cdv3 PE=1 SV=2;Protein CDV3 OS=Mus musculus OX=10090 GN=Cdv3 PE=1 SV=1;Protein CDV3 OS=Mus musculus OX=10090 GN=Cdv3 PE=1 SV=1;Protein CDV3 (Fragment) OS=Mus m	0.224975	-0.663715	0.788341	-0.10035	0.563366	0.124625	-1.19273	3.47138	-4.53579	0.483811	-3.24297	-0.601083	0.716778	0.440147	0.0865031	0.988293	0.241826	0.995851
A0A087WNV1	Agfg1	A0A087WNV1;A0A087WSR7;A0A087WR52;Q8K2K6;A0A087WRL1	A0A087WNV1;A0A087WSR7;A0A087WR52;Q8K2K6	Arf-GAP domain and FG repeat-containing protein 1	Agfg1	Arf-GAP domain and FG repeat-containing protein 1 OS=Mus musculus OX=10090 GN=Agfg1 PE=1 SV=1;Arf-GAP domain and FG repeat-containing protein 1 OS=Mus musculus OX=10090 GN=Agfg1 PE=1 SV=1;Arf-GAP domain and FG repeat-containing protein 1 (Fragment) OS=Mus	0.157476	0.0666479	-0.033768	-0.124596	-0.191244	0.0328799	-0.716133	-0.324733	0.128896	0.826117	1.01201	-0.139627	0.826818	0.981097	0.969676	0.98109	0.699244	0.998479
A0A087WPR9	Retreg2	A0A087WPR9;Q6NS82	A0A087WPR9;Q6NS82	Protein FAM134A	Fam134a	Reticulophagy regulator 2 (Fragment) OS=Mus musculus OX=10090 GN=Retreg2 PE=1 SV=1;Reticulophagy regulator 2 OS=Mus musculus OX=10090 GN=Retreg2 PE=1 SV=2	-0.0503219	0.119847	0.0446224	0.214791	0.0949443	0.164469	0.247503	-0.475357	-0.206669	-0.882548	-0.591165	-0.583642	0.939398	0.964943	0.945201	0.98109	0.820996	0.995851
A0A087WPX3	Nfasc	A0A087WPX3;A0A087WNW2;Q6P6Q1	A0A087WPX3;A0A087WNW2		Nfasc	Neurofascin OS=Mus musculus OX=10090 GN=Nfasc PE=1 SV=1;Neurofascin OS=Mus musculus OX=10090 GN=Nfasc PE=1 SV=1	-0.0129175	0.0377554	0.0434598	0.0941327	0.0563773	0.0812152	0.113033	-0.240237	-0.313198	-0.664447	-0.416112	-0.560243	0.971466	0.985591	0.907278	0.984226	0.885511	0.995851
A0A087WQE6	Eloc	A0A087WQE6;A0A087WNT1;P83940;A0A087WPE4	A0A087WQE6;A0A087WNT1;P83940;A0A087WPE4	Transcription elongation factor B polypeptide 1	Tceb1	Elongin-C (Fragment) OS=Mus musculus OX=10090 GN=Eloc PE=1 SV=1;Elongin-C OS=Mus musculus OX=10090 GN=Eloc PE=1 SV=1;Elongin-C OS=Mus musculus OX=10090 GN=Eloc PE=1 SV=1;Elongin-C (Fragment) OS=Mus musculus OX=10090 GN=Eloc PE=1 SV=1	-0.322071	0.219448	-0.265424	0.276095	0.0566471	-0.0459754	1.94938	-1.03873	1.49882	-1.35011	-0.456046	0.192147	0.507225	0.904086	0.489658	0.937782	0.868429	0.997154
A0A087WQQ5	Ktn1	A0A087WQQ5;A0A087WNW3;A0A087WQI3;F8VQC7;A0A087WQF8;A0A087WS04;A0A087WS29;A0A087WQG4;A0A087WRS1;A0A087WS23;A0A087WQ25;Q61595;A0A087WPX0;A0A087WP14;A0A087WPW5;A0A087WP85;A0A087WQD0;A0A087WP48;Q6A0E9;A0A087WPY8;A0A087WR91	A0A087WQQ5;A0A087WNW3;A0A087WQI3;F8VQC7;A0A087WQF8;A0A087WS04;A0A087WS29;A0A087WQG4;A0A087WRS1;A0A087WS23;A0A087WQ25;Q61595;A0A087WPX0;A0A087WP14;A0A087WPW5;A0A087WP85;A0A087WQD0;A0A087WP48	Kinectin	Ktn1	Kinectin OS=Mus musculus OX=10090 GN=Ktn1 PE=1 SV=1;Kinectin OS=Mus musculus OX=10090 GN=Ktn1 PE=1 SV=1;Kinectin OS=Mus musculus OX=10090 GN=Ktn1 PE=1 SV=1;Kinectin OS=Mus musculus OX=10090 GN=Ktn1 PE=1 SV=1;Kinectin OS=Mus musculus OX=10090 GN=Ktn1 PE=1 S	0.174919	0.0525134	-0.0676067	-0.190012	-0.242526	-0.0150933	-0.734822	-0.231152	0.32647	0.73939	0.863286	0.0858716	0.822076	0.985591	0.901044	0.984226	0.741601	0.999638
A0A087WQS2	Bzw1	A0A087WQS2;Q9CQC6;A0A087WS48;Q9CVI6;A0A087WPF9	A0A087WQS2;Q9CQC6;A0A087WS48	Basic leucine zipper and W2 domain-containing protein 1	Bzw1	Basic leucine zipper and W2 domain-containing protein 1 OS=Mus musculus OX=10090 GN=Bzw1 PE=1 SV=1;Basic leucine zipper and W2 domain-containing protein 1 OS=Mus musculus OX=10090 GN=Bzw1 PE=1 SV=1;Basic leucine zipper and W2 domain-containing protein 1 OS	-0.188668	-0.362589	0.0974475	-0.0764732	0.286116	-0.265142	1.41827	1.40475	-0.472418	0.367958	-1.33879	1.32113	0.655562	0.838954	0.840171	0.991513	0.60445	0.85262
A0A087WRF2	Agap1	A0A087WRF2;Q8BXK8;Q3UH88;Q8C418	A0A087WRF2;Q8BXK8;Q3UH88	Arf-GAP with GTPase, ANK repeat and PH domain-containing protein 1	Agap1	Arf-GAP with GTPase, ANK repeat and PH domain-containing protein 1 OS=Mus musculus OX=10090 GN=Agap1 PE=1 SV=1;Arf-GAP with GTPase, ANK repeat and PH domain-containing protein 1 OS=Mus musculus OX=10090 GN=Agap1 PE=1 SV=1;Uncharacterized protein OS=Mus mus	0.038187	-0.0206566	-0.304988	-0.363832	-0.343175	-0.325645	-0.19851	0.104647	2.03821	1.55676	1.7799	1.62924	0.954245	0.994675	0.349551	0.908021	0.498769	0.775834
A0A087WRS3	Abi2	A0A087WRS3;A0A087WPP8;Q6AXH6;Q6AXD2;P62484;A0A087WR90;A0A087WNT3	A0A087WRS3;A0A087WPP8;Q6AXH6;Q6AXD2;P62484	Abl interactor 2	Abi2	Abl interactor 2 OS=Mus musculus OX=10090 GN=Abi2 PE=1 SV=1;Abl interactor 2 OS=Mus musculus OX=10090 GN=Abi2 PE=1 SV=1;Abi2 protein OS=Mus musculus OX=10090 GN=Abi2 PE=1 SV=1;Abi2 protein OS=Mus musculus OX=10090 GN=Abi2 PE=1 SV=1;Abl interactor 2 OS=Mus	-0.188683	-0.300233	-0.0410003	-0.152551	0.147683	-0.341234	0.891153	1.0657	0.252004	0.486016	-0.64911	1.26168	0.780198	0.892357	0.92655	0.988293	0.810649	0.867459
A0A087WRU0	Tns1	A0A087WRU0;A0A087WQ94;A0A087WQM0;A0A6I8MWZ2;A0A087WQS0;A0A1D5RM59;E9Q0S6;Q3U0Q9;Q7TSV1;Q9DBT6;Q7TPM8;A0A2R8VHQ0;Q8CGB6	A0A087WRU0;A0A087WQ94;A0A087WQM0;A0A6I8MWZ2;A0A087WQS0;A0A1D5RM59;E9Q0S6;Q3U0Q9;Q7TSV1;Q9DBT6;Q7TPM8		Tns1	Tensin 1 (Fragment) OS=Mus musculus OX=10090 GN=Tns1 PE=1 SV=1;Tensin 1 (Fragment) OS=Mus musculus OX=10090 GN=Tns1 PE=1 SV=1;Tensin 1 OS=Mus musculus OX=10090 GN=Tns1 PE=1 SV=1;Tensin 1 OS=Mus musculus OX=10090 GN=Tns1 PE=1 SV=1;Tensin 1 OS=Mus musculus O	0.718653	0.00668655	0.0622556	-0.649711	-0.656398	0.0689421	-4.47694	-0.021446	-0.32955	2.18451	3.60404	-0.229379	0.115124	0.997333	0.899364	0.739233	0.200519	0.995851
A0A087WS18	Clasp1	A0A087WS18;A0A087WQ95;E9QKH0;A0A087WRE8;E9QNY9;A0A087WP42;B2RY22;E9Q6L0;J3QP81;A5D6Q8;A0A087WRK0;A0A087WNW8;Q80TV8;A0A087WQF1;A0A087WQ31;A0A0A6YXZ1;A0A0N4SVH2;A0A0N4SUT7;A0A087WRU7;A0A0A6YWK1	A0A087WS18;A0A087WQ95;E9QKH0;A0A087WRE8;E9QNY9;A0A087WP42;B2RY22;E9Q6L0;J3QP81;A5D6Q8;A0A087WRK0;A0A087WNW8;Q80TV8;A0A087WQF1;A0A087WQ31;A0A0A6YXZ1	CLIP-associating protein 1	Clasp1	CLIP-associating protein 1 OS=Mus musculus OX=10090 GN=Clasp1 PE=1 SV=2;CLIP-associating protein 1 OS=Mus musculus OX=10090 GN=Clasp1 PE=1 SV=2;CLIP-associating protein 1 OS=Mus musculus OX=10090 GN=Clasp1 PE=1 SV=1;CLIP-associating protein 1 OS=Mus muscul	-0.142176	0.0991853	-0.0956908	0.145671	0.0464854	0.0034945	0.959968	-0.584948	0.55512	-0.974	-0.34839	-0.0189176	0.758315	0.959404	0.81	0.971779	0.908208	0.999638
A0A087WSJ9	Rgs6	A0A087WSJ9;A0A087WPW1;F6WDS8;A0A087WQG6;A0A087WNZ9;A0A087WRP8;A0A087WPC4;A0A087WPD1;Q9Z2H2;A0A087WSH2;Q3UTM5;A0A0J9YU74;A0A0J9YUY2;A0A0J9YUD1;A0A0J9YUE4	A0A087WSJ9;A0A087WPW1;F6WDS8;A0A087WQG6;A0A087WNZ9;A0A087WRP8;A0A087WPC4;A0A087WPD1;Q9Z2H2;A0A087WSH2;Q3UTM5	Regulator of G-protein signaling 6	Rgs6	Regulator of G-protein-signaling 6 OS=Mus musculus OX=10090 GN=Rgs6 PE=1 SV=1;Regulator of G-protein-signaling 6 OS=Mus musculus OX=10090 GN=Rgs6 PE=1 SV=1;Regulator of G-protein-signaling 6 OS=Mus musculus OX=10090 GN=Rgs6 PE=1 SV=1;Regulator of G-protein	-0.269266	0.333422	-0.232796	0.369892	0.0364701	0.100626	1.69909	-1.07262	1.15924	-1.28697	-0.182195	-0.350469	0.575971	0.892079	0.597854	0.937782	0.953483	0.995851
A0A087WSS1	Relch	A0A087WSS1;E9QM90;Q148V7;G3X9J4;A0A087WRM8;A0A087WPW3;Q8CAN3;Q9D743	A0A087WSS1;E9QM90;Q148V7;G3X9J4	LisH domain and HEAT repeat-containing protein KIAA1468	2310035C23Rik;Kiaa1468	RAB11-binding protein RELCH OS=Mus musculus OX=10090 GN=Relch PE=1 SV=1;RAB11-binding protein RELCH OS=Mus musculus OX=10090 GN=Relch PE=1 SV=2;RAB11-binding protein RELCH OS=Mus musculus OX=10090 GN=Relch PE=1 SV=1;RAB11-binding protein RELCH OS=Mus muscu	-0.0607732	-0.02492	0.00561983	0.041473	0.066393	-0.0193002	0.453071	0.167155	-0.041598	-0.27092	-0.495242	0.125316	0.890423	0.987964	0.991089	0.991513	0.850668	0.998479
A0A097BVN3	Gfra1	A0A097BVN3;A0A7R7YCZ3;P97785;D6RDD4;A0A7R7T1T1;A0A7R7T276;Q9QWK2;A0A7R7YCL1	A0A097BVN3;A0A7R7YCZ3;P97785;D6RDD4;A0A7R7T1T1	GDNF family receptor alpha-1	Gfra1	GDNF family receptor alpha OS=Mus musculus OX=10090 GN=Gfra1 PE=2 SV=1;GDNF receptor alpha 1c OS=Mus musculus OX=10090 GN=GFRalpha-1 PE=2 SV=1;GDNF family receptor alpha-1 OS=Mus musculus OX=10090 GN=Gfra1 PE=1 SV=2;GDNF family receptor alpha-1 OS=Mus musc		0.866602	-1.04223		-0.984304			-1.39297	2.55383		1.10843			0.838954	0.256918		0.673914
A0A097PUD0		A0A097PUD0;A0A097PUG4	A0A097PUD0;A0A097PUG4			Anti-dectin-1 15E2 light chain OS=Mus musculus OX=10090 PE=2 SV=1;Anti-lox-1 15C4 light chain OS=Mus musculus OX=10090 PE=2 SV=1
A0A0A0MQ88	Pitpnc1	A0A0A0MQ88;Q8BTD8;Q8K4R4;Q8K165;X1WI19	A0A0A0MQ88;Q8BTD8;Q8K4R4;Q8K165;X1WI19	Cytoplasmic phosphatidylinositol transfer protein 1	Pitpnc1	Cytoplasmic phosphatidylinositol transfer protein 1 OS=Mus musculus OX=10090 GN=Pitpnc1 PE=1 SV=1;Uncharacterized protein (Fragment) OS=Mus musculus OX=10090 GN=Pitpnc1 PE=2 SV=1;Cytoplasmic phosphatidylinositol transfer protein 1 OS=Mus musculus OX=10090	0.955538	0.625712	-0.785412	-1.11524	-1.74095	-0.1597	-1.08367	-1.42707	1.43848	1.37534	1.99024	0.35689	0.733085	0.838954	0.507326	0.937566	0.449357	0.995851
A0A0A0MQA5	Tuba4a	A0A0A0MQA5;P68368;A0A087WQS4;A0A087WS35	A0A0A0MQA5;P68368	Tubulin alpha-4A chain	Tuba4a	Tubulin alpha chain (Fragment) OS=Mus musculus OX=10090 GN=Tuba4a PE=1 SV=1;Tubulin alpha-4A chain OS=Mus musculus OX=10090 GN=Tuba4a PE=1 SV=1	0.0111107	-0.0892512	0.184567	0.0842053	0.173456	0.0953159	-0.0808813	0.493385	-1.17925	-0.498474	-1.36074	-0.498363	0.982941	0.961752	0.590574	0.988293	0.601417	0.995851
A0A0A0MQB0	Odr4	A0A0A0MQB0;Q4PJX1	A0A0A0MQB0;Q4PJX1	Protein odr-4 homolog	BC003331;Odr4	Protein odr-4 homolog OS=Mus musculus OX=10090 GN=Odr4 PE=1 SV=1;Protein odr-4 homolog OS=Mus musculus OX=10090 GN=Odr4 PE=1 SV=2
A0A0A0MQF5	Otud6b	A0A0A0MQF5;Q8K2H2	A0A0A0MQF5;Q8K2H2	OTU domain-containing protein 6B	Otud6b	Ubiquitinyl hydrolase 1 OS=Mus musculus OX=10090 GN=Otud6b PE=1 SV=1;Deubiquitinase OTUD6B OS=Mus musculus OX=10090 GN=Otud6b PE=1 SV=1	-1.62507	-2.94115		0.155291	3.09644	-1.46978	2.33398	6.28609		-0.462587	-6.48248	2.15609	0.425312	0.0969166		0.988514	0.0467049	0.60545
A0A0A6YVU8	Gm9774	A0A0A6YVU8;Q9JKV1;A0A1S6GWG3;Q8VCI8;D3YUD8	A0A0A6YVU8;Q9JKV1;A0A1S6GWG3;Q8VCI8;D3YUD8	Proteasomal ubiquitin receptor ADRM1	Gm9774;Adrm1	Predicted pseudogene 9774 OS=Mus musculus OX=10090 GN=Gm9774 PE=3 SV=1;Proteasomal ubiquitin receptor ADRM1 OS=Mus musculus OX=10090 GN=Adrm1 PE=1 SV=2;RPN13_C domain-containing protein OS=Mus musculus OX=10090 GN=Adrm1 PE=2 SV=1;Adrm1 protein OS=Mus muscu	0.110998	-0.381152	0.356531	-0.135619	0.245533	-0.0246206	-0.802723	2.1983	-2.29832	0.832204	-1.71479	0.141974	0.803122	0.7113	0.299615	0.98109	0.517741	0.998479
A0A0A6YVV3	Txndc9	A0A0A6YVV3;A0A0A6YWP9;A0A0A6YXY0;Q9CQ79	A0A0A6YVV3;A0A0A6YWP9;A0A0A6YXY0;Q9CQ79	Thioredoxin domain-containing protein 9	Txndc9	Thioredoxin domain-containing protein 9 OS=Mus musculus OX=10090 GN=Txndc9 PE=1 SV=1;Thioredoxin domain-containing protein 9 (Fragment) OS=Mus musculus OX=10090 GN=Txndc9 PE=1 SV=1;Thioredoxin domain-containing protein 9 OS=Mus musculus OX=10090 GN=Txndc9
A0A0A6YVY7	Usp4	A0A0A6YVY7;Q5DTK8;Q921M8;A0A0A6YW28;Q6NXV6;Q3TEX8;P35123;Q3TPN5	A0A0A6YVY7;Q5DTK8;Q921M8;A0A0A6YW28;Q6NXV6;Q3TEX8;P35123;Q3TPN5	Ubiquitin carboxyl-terminal hydrolase;Ubiquitin carboxyl-terminal hydrolase 4	Usp4	Ubiquitinyl hydrolase 1 OS=Mus musculus OX=10090 GN=Usp4 PE=1 SV=1;Ubiquitinyl hydrolase 1 (Fragment) OS=Mus musculus OX=10090 GN=Usp4 PE=2 SV=1;Ubiquitin carboxyl-terminal hydrolase OS=Mus musculus OX=10090 GN=Usp4 PE=2 SV=1;Ubiquitin carboxyl-terminal hy	-0.777378	0.288423	-1.58668	-0.520882	-0.809304	-1.29826	1.588	-0.566965	3.92037	0.905022	1.4446	3.02802	0.596792	0.961255	0.124411	0.98109	0.586189	0.399234
A0A0A6YW80	Naa15	A0A0A6YW80;G3X8Y3;Q80UM3;A0A0A6YX86	A0A0A6YW80;G3X8Y3;Q80UM3;A0A0A6YX86	N-alpha-acetyltransferase 15, NatA auxiliary subunit	Naa15	N-alpha-acetyltransferase 15, NatA auxiliary subunit OS=Mus musculus OX=10090 GN=Naa15 PE=1 SV=1;N-alpha-acetyltransferase 15, NatA auxiliary subunit OS=Mus musculus OX=10090 GN=Naa15 PE=1 SV=1;N-alpha-acetyltransferase 15, NatA auxiliary subunit OS=Mus mu	1.00478	0.170787	1.5397	0.705716	0.534929	1.71049	-1.07638	-1.08376	-1.71471	-2.56992	-2.01427	-1.91208	0.733454	0.891377	0.426459	0.638907	0.446812	0.695435
A0A0A6YWE6	Astn1	A0A0A6YWE6;Q3UHD7;Q61137;A0A0A6YVT7;Q3TPU9;A0A0A6YXJ4	A0A0A6YWE6;Q3UHD7;Q61137	Astrotactin-1	Astn1	Astrotactin-1 OS=Mus musculus OX=10090 GN=Astn1 PE=1 SV=1;Uncharacterized protein OS=Mus musculus OX=10090 GN=Astn1 PE=2 SV=1;Astrotactin-1 OS=Mus musculus OX=10090 GN=Astn1 PE=1 SV=4		1.0093	-1.16298		-1.7412			-0.946253	1.65586		3.34713			0.91431	0.443915		0.227417
A0A0A6YWH4	Slc38a3	A0A0A6YWH4;A0A0A6YWF5;A0A0A6YX60;Q9DCP2	A0A0A6YWH4;A0A0A6YWF5;A0A0A6YX60;Q9DCP2	Sodium-coupled neutral amino acid transporter 3	Slc38a3	Sodium-coupled neutral amino acid transporter 3 (Fragment) OS=Mus musculus OX=10090 GN=Slc38a3 PE=1 SV=1;Sodium-coupled neutral amino acid transporter 3 (Fragment) OS=Mus musculus OX=10090 GN=Slc38a3 PE=1 SV=1;Sodium-coupled neutral amino acid transporter	-0.13901	-0.5897	0.558909	0.10822	0.697919	-0.0307903	0.451229	1.86121	-1.76981	-0.350325	-1.85338	0.131437	0.890694	0.75619	0.414915	0.991513	0.481389	0.998479
A0A0A6YWH7	Serpinc1	A0A0A6YWH7;Q543J5;P32261;A0A0A6YX70	A0A0A6YWH7;Q543J5;P32261;A0A0A6YX70	Antithrombin-III	Serpinc1	Antithrombin-III (Fragment) OS=Mus musculus OX=10090 GN=Serpinc1 PE=1 SV=1;Antithrombin-III OS=Mus musculus OX=10090 GN=Serpinc1 PE=1 SV=1;Antithrombin-III OS=Mus musculus OX=10090 GN=Serpinc1 PE=1 SV=1;Antithrombin-III (Fragment) OS=Mus musculus OX=10090
A0A0A6YWM5	Rab3gap2	A0A0A6YWM5;E9QKE4;Q8BMG7;Q8BYZ6;Q3UEY3;Q3TZV1	A0A0A6YWM5;E9QKE4;Q8BMG7	Rab3 GTPase-activating protein non-catalytic subunit	Rab3gap2	Rab3 GTPase-activating protein non-catalytic subunit OS=Mus musculus OX=10090 GN=Rab3gap2 PE=1 SV=1;Rab3 GTPase-activating protein non-catalytic subunit OS=Mus musculus OX=10090 GN=Rab3gap2 PE=1 SV=1;Rab3 GTPase-activating protein non-catalytic subunit OS=	0.192955	0.107872	0.279253	0.19417	0.0862981	0.387125	-0.415077	-0.274336	-0.62033	-0.477274	-0.429837	-0.680172	0.900157	0.984066	0.783335	0.988293	0.879912	0.995851
A0A0A6YX18	Atp6v1h	A0A0A6YX18;Q8BVE3;A0A0A6YWP6;Q3U9S9;A0A0A6YVU0;A0A0A6YW86	A0A0A6YX18;Q8BVE3;A0A0A6YWP6	V-type proton ATPase subunit H	Atp6v1h	V-type proton ATPase subunit H OS=Mus musculus OX=10090 GN=Atp6v1h PE=1 SV=1;V-type proton ATPase subunit H OS=Mus musculus OX=10090 GN=Atp6v1h PE=1 SV=1;V-type proton ATPase subunit H OS=Mus musculus OX=10090 GN=Atp6v1h PE=1 SV=1	0.0141467	0.0510973	0.0741621	0.111113	0.0600154	0.125259	-0.12345	-0.297668	-0.554072	-0.686019	-0.472651	-0.749274	0.968923	0.981097	0.81016	0.984226	0.859242	0.987905
A0A0A6YX50	Ppox	A0A0A6YX50;P51175	A0A0A6YX50;P51175	Protoporphyrinogen oxidase	Ppox	Protoporphyrinogen oxidase (Fragment) OS=Mus musculus OX=10090 GN=Ppox PE=1 SV=1;Protoporphyrinogen oxidase OS=Mus musculus OX=10090 GN=Ppox PE=1 SV=1	-0.265087	-0.171109	0.111074	0.205053	0.376161	-0.0600341	0.508511	0.282893	-0.234117	-0.320886	-0.754452	0.0969245	0.872713	0.982384	0.936039	0.991513	0.775122	0.999638
A0A0A6YX71	Dclk2	A0A0A6YX71	A0A0A6YX71		Dclk2	Serine/threonine-protein kinase DCLK2 OS=Mus musculus OX=10090 GN=Dclk2 PE=1 SV=1	-0.126749	-0.132776	-0.44896	-0.454988	-0.322211	-0.581737	0.277261	0.424613	1.05419	1.29693	0.893281	1.39486	0.931573	0.973441	0.635854	0.937782	0.735888	0.837624
A0A0A6YX73	Prkar2a	A0A0A6YX73;Q8K1M3;P12367;A0A0A6YY28;Q9CYV3	A0A0A6YX73;Q8K1M3;P12367;A0A0A6YY28	cAMP-dependent protein kinase type II-alpha regulatory subunit	Prkar2a	cAMP-dependent protein kinase type II-alpha regulatory subunit OS=Mus musculus OX=10090 GN=Prkar2a PE=1 SV=1;Protein kinase, cAMP dependent regulatory, type II alpha OS=Mus musculus OX=10090 GN=Prkar2a PE=1 SV=1;cAMP-dependent protein kinase type II-alpha	0.191087	0.0262825	-0.111027	-0.275832	-0.302114	-0.0847448	-1.01912	-0.166727	0.615509	1.63088	1.92255	0.444342	0.744072	0.987964	0.783335	0.903295	0.466945	0.995851
A0A0A6YXC8	Enah	A0A0A6YXC8;E9QKR1;A0A0A6YW06;J3QNM3;E9QKQ9;E9QLZ9;Q03173;A0A0A6YVZ6	A0A0A6YXC8;E9QKR1;A0A0A6YW06;J3QNM3;E9QKQ9;E9QLZ9;Q03173	Protein enabled homolog	Enah	Protein enabled homolog OS=Mus musculus OX=10090 GN=Enah PE=1 SV=1;Protein enabled homolog OS=Mus musculus OX=10090 GN=Enah PE=1 SV=2;Protein enabled homolog OS=Mus musculus OX=10090 GN=Enah PE=1 SV=1;Protein enabled homolog OS=Mus musculus OX=10090 GN=Ena	-0.185189	-0.326021	-0.120592	-0.261425	0.0645968	-0.446614	0.967045	0.905662	0.59628	0.735802	-0.272382	1.34431	0.757635	0.91431	0.792349	0.984226	0.93591	0.848423
A0A0A6YXE3	Mbnl1	A0A0A6YXE3;Q8CAQ1;G3X9Q0;Q9JKP5;A0A0A6YXP3;A0A0A6YWB0;Q8CHF5;A0A0A6YVV8;Q4VA08;Q3U581	A0A0A6YXE3;Q8CAQ1;G3X9Q0;Q9JKP5;A0A0A6YXP3;A0A0A6YWB0;Q8CHF5;A0A0A6YVV8	Muscleblind-like protein 1	Mbnl1	Muscleblind-like protein 1 OS=Mus musculus OX=10090 GN=Mbnl1 PE=1 SV=1;Uncharacterized protein OS=Mus musculus OX=10090 GN=Mbnl1 PE=2 SV=1;Muscleblind-like protein 1 OS=Mus musculus OX=10090 GN=Mbnl1 PE=1 SV=1;Muscleblind-like protein 1 OS=Mus musculus OX=	-0.963084	-0.556433	-0.545992	-0.13934	0.417093	-1.10242	1.8986	1.70413	0.968246	0.672646	-1.3805	2.13336	0.521465	0.794504	0.66563	0.984226	0.597254	0.612737
A0A0A6YXS7	Pkia	A0A0A6YXS7;P63248	A0A0A6YXS7;P63248	cAMP-dependent protein kinase inhibitor alpha	Pkia	cAMP-dependent protein kinase inhibitor alpha (Fragment) OS=Mus musculus OX=10090 GN=Pkia PE=1 SV=1;cAMP-dependent protein kinase inhibitor alpha OS=Mus musculus OX=10090 GN=Pkia PE=1 SV=2	-0.359913	-0.0330475	-0.339648	-0.012782	0.0202654	-0.372695	1.06638	0.0637659	1.65528	0.021942	-0.0623747	0.711884	0.73641	0.997064	0.443915	0.999737	0.983131	0.995851
A0A0A6YXV8	Camsap2	A0A0A6YXV8;B2RRE3;A0A0A6YY67;H7BX08;Q8C1B1	A0A0A6YXV8;B2RRE3;A0A0A6YY67;H7BX08;Q8C1B1	Calmodulin-regulated spectrin-associated protein 2	Camsap2	Calmodulin-regulated spectrin-associated protein 2 (Fragment) OS=Mus musculus OX=10090 GN=Camsap2 PE=1 SV=1;Camsap1l1 protein OS=Mus musculus OX=10090 GN=Camsap2 PE=2 SV=1;Calmodulin-regulated spectrin-associated protein 2 OS=Mus musculus OX=10090 GN=Camsa		0.323219	-1.88652	-1.71798	-2.0412	-1.5633		-0.363692	2.5677	2.05793	4.6929	1.53578		0.978303	0.255383	0.783244	0.110417	0.802787
A0A0A6YY91	Ncam1	A0A0A6YY91;Q6LBT3;Q61948	A0A0A6YY91		Ncam1	Neural cell adhesion molecule 1 (Fragment) OS=Mus musculus OX=10090 GN=Ncam1 PE=1 SV=1	0.661247	0.0130113	0.678177	0.0299412	0.0169299	0.691188	-1.11838	-0.0835993	-1.15438	-0.19339	-0.143023	-1.16819	0.725523	0.996685	0.598832	0.991513	0.964377	0.8946
A0A0G2JDW7	Rps27	A0A0G2JDW7;Q6ZWU9;A0A0G2JG29	A0A0G2JDW7;Q6ZWU9;A0A0G2JG29	40S ribosomal protein S27	Rps27	40S ribosomal protein S27 (Fragment) OS=Mus musculus OX=10090 GN=Rps27 PE=1 SV=1;40S ribosomal protein S27 OS=Mus musculus OX=10090 GN=Rps27 PE=1 SV=3;40S ribosomal protein S27 OS=Mus musculus OX=10090 GN=Rps27 PE=1 SV=1	-0.186152	-0.230222	0.273711	0.22964	0.459863	0.0434888	0.742924	0.492166	-0.871765	-0.536424	-1.43578	-0.102929	0.820838	0.961752	0.697456	0.988293	0.586189	0.998479
A0A0G2JDX4	Tspan2	A0A0G2JDX4;A0A0G2JEZ7;Q8C0C9;Q9D1X8;Q922J6	A0A0G2JDX4;A0A0G2JEZ7;Q8C0C9;Q9D1X8;Q922J6	Tetraspanin;Tetraspanin-2	Tspan2	Tetraspanin-2 (Fragment) OS=Mus musculus OX=10090 GN=Tspan2 PE=1 SV=1;Tetraspanin OS=Mus musculus OX=10090 GN=Tspan2 PE=1 SV=1;Tetraspanin (Fragment) OS=Mus musculus OX=10090 GN=Tspan2 PE=2 SV=1;Tetraspanin OS=Mus musculus OX=10090 GN=Tspan2 PE=1 SV=1;Tetr	0.055695	-0.288419	0.310414	-0.0337003	0.254719	0.0219947	-0.369989	1.10988	-1.23747	0.199173	-0.946922	-0.155255	0.909421	0.891377	0.568971	0.991513	0.715236	0.998479
A0A0G2JEA0	Ankib1	A0A0G2JEA0;B2RX15;Q6ZPS6	A0A0G2JEA0;B2RX15;Q6ZPS6	Ankyrin repeat and IBR domain-containing protein 1	Ankib1	RBR-type E3 ubiquitin transferase (Fragment) OS=Mus musculus OX=10090 GN=Ankib1 PE=1 SV=1;RBR-type E3 ubiquitin transferase OS=Mus musculus OX=10090 GN=Ankib1 PE=2 SV=1;Ankyrin repeat and IBR domain-containing protein 1 OS=Mus musculus OX=10090 GN=Ankib1 P	-1.55094	-0.2575	-1.31467	-0.0212325	0.236267	-1.57217	2.92273	0.614279	2.88899	0.0427853	-0.688131	2.72549	0.297283	0.954121	0.216871	0.998987	0.796537	0.469286
A0A0G2JEA9	Rbm8a	A0A0G2JEA9;A0A0G2JFX7;Q9CWZ3;A0A0N4SUH6	A0A0G2JEA9;A0A0G2JFX7;Q9CWZ3;A0A0N4SUH6	RNA-binding protein 8A	Rbm8a	RNA-binding protein 8A OS=Mus musculus OX=10090 GN=Rbm8a PE=1 SV=1;RNA-binding protein 8A OS=Mus musculus OX=10090 GN=Rbm8a PE=1 SV=1;RNA-binding protein 8A OS=Mus musculus OX=10090 GN=Rbm8a PE=1 SV=4;RNA-binding protein 8A OS=Mus musculus OX=10090 GN=Rbm8	0.387259	-0.400366	0.55802	-0.229606	0.170761	0.157654	-1.13499	0.708429	-1.0987	0.545582	-0.369475	-0.33484	0.72394	0.943923	0.618818	0.988293	0.902645	0.995851
A0A0G2JEC4	Sh3glb1	A0A0G2JEC4;Q9JK48;A0A0G2JF57;A0A0G2JE45	A0A0G2JEC4;Q9JK48	Endophilin-B1	Sh3glb1	Endophilin-B1 OS=Mus musculus OX=10090 GN=Sh3glb1 PE=1 SV=1;Endophilin-B1 OS=Mus musculus OX=10090 GN=Sh3glb1 PE=1 SV=1	0.0501897	0.0529719	0.147522	0.150304	0.0973321	0.200494	-0.193489	-0.153974	-0.554252	-0.442968	-0.502267	-0.522846	0.956424	0.987964	0.81016	0.990216	0.846134	0.995851
A0A0G2JEE6	Hax1	A0A0G2JEE6;Q8R5I5;Q3UXX9;A0A0G2JE46;A0A0G2JFF9;A0A0G2JDP0;B9EJR4;O35387;A0A0G2JFE1	A0A0G2JEE6;Q8R5I5;Q3UXX9;A0A0G2JE46;A0A0G2JFF9;A0A0G2JDP0;B9EJR4;O35387;A0A0G2JFE1	HCLS1-associated protein X-1	Hax1	HCLS1-associated protein X-1 OS=Mus musculus OX=10090 GN=Hax1 PE=1 SV=1;HCLS1-associated protein X-1 OS=Mus musculus OX=10090 GN=Hax1 PE=2 SV=1;HCLS1-associated protein X-1 OS=Mus musculus OX=10090 GN=Hax1 PE=2 SV=1;HCLS1-associated protein X-1 OS=Mus musc	0.233268	0.690457	-0.692015	-0.234825	-0.925282	-0.00155718	-0.457914	-2.31765	1.45495	0.681327	2.45602	0.00346119	0.888654	0.702619	0.502203	0.984226	0.375398	0.999638
A0A0G2JEG8	Amph	A0A0G2JEG8;A0A668KM31;Q7TQF7;C6EQG9;Q8BXH2;Q80YA2	A0A0G2JEG8;A0A668KM31;Q7TQF7;C6EQG9;Q8BXH2	Amphiphysin	Amph	Amphiphysin OS=Mus musculus OX=10090 GN=Amph PE=1 SV=1;Amphiphysin OS=Mus musculus OX=10090 GN=Amph PE=1 SV=1;Amphiphysin OS=Mus musculus OX=10090 GN=Amph PE=1 SV=1;ASL1/Amph fusion protein OS=Mus musculus OX=10090 PE=2 SV=1;BAR domain-containing protein O	-0.0219413	-0.0403769	-0.0281808	-0.0466164	-0.00623952	-0.0685577	0.190569	0.253031	0.192571	0.339356	0.0457274	0.465368	0.957105	0.985389	0.949553	0.991513	0.985731	0.995851
A0A0G2JEP0	Fxr1	A0A0G2JEP0;Q61584;A0A0H2UH27;Q8C7U4;A0A0G2JGL6	A0A0G2JEP0;Q61584;A0A0H2UH27	Fragile X mental retardation syndrome-related protein 1	Fxr1	Fragile X mental retardation syndrome-related protein 1 OS=Mus musculus OX=10090 GN=Fxr1 PE=1 SV=1;Fragile X mental retardation syndrome-related protein 1 OS=Mus musculus OX=10090 GN=Fxr1 PE=1 SV=2;Fragile X mental retardation syndrome-related protein 1 OS	0.103612	-0.192133	0.157873	-0.137872	0.0542615	-0.0342598	-0.361689	1.24558	-0.590675	0.740437	-0.288102	0.129289	0.911356	0.869666	0.795861	0.984226	0.931434	0.998479
A0A0G2JFB0	Rimbp2	A0A0G2JFB0;D3YXR8;Q80U40;A0A0G2JGW5;A0A571BDA2	A0A0G2JFB0;D3YXR8;Q80U40;A0A0G2JGW5;A0A571BDA2	RIMS-binding protein 2	Rimbp2	RIMS-binding protein 2 OS=Mus musculus OX=10090 GN=Rimbp2 PE=1 SV=1;RIMS-binding protein 2 OS=Mus musculus OX=10090 GN=Rimbp2 PE=1 SV=1;RIMS-binding protein 2 OS=Mus musculus OX=10090 GN=Rimbp2 PE=1 SV=3;RIMS-binding protein 2 OS=Mus musculus OX=10090 GN=R
A0A0G2JFB2	Tdrkh	A0A0G2JFB2;Q6PGG8;Q80VL1;A0A0G2JE08;A0A0G2JFE0	A0A0G2JFB2;Q6PGG8;Q80VL1;A0A0G2JE08	Tudor and KH domain-containing protein	Tdrkh	Tudor and KH domain-containing protein OS=Mus musculus OX=10090 GN=Tdrkh PE=1 SV=1;Tdrkh protein OS=Mus musculus OX=10090 GN=Tdrkh PE=2 SV=1;Tudor and KH domain-containing protein OS=Mus musculus OX=10090 GN=Tdrkh PE=1 SV=1;Tudor and KH domain-containing p	0.174728	-0.0241079	0.087994	-0.110841	-0.0867336	0.0638861	-0.674513	0.0643092	-0.511192	0.262575	0.308056	-0.178413	0.834905	0.997064	0.824221	0.991513	0.927488	0.997812
A0A0G2JFT8	Rufy3	A0A0G2JFT8;D6RET4;Q9CSV9;Q05D93;D3Z4D2;Q8C424;Q8BR30;B2RQ36;Q8R4C2	A0A0G2JFT8			Protein RUFY3 OS=Mus musculus OX=10090 GN=Rufy3 PE=1 SV=1	0.283673	-0.280293	0.249462	-0.314504	-0.0342104	-0.0308309	-1.39112	1.2439	-0.974226	1.88609	0.172386	0.132844	0.665164	0.869666	0.662882	0.812312	0.957598	0.998479
A0A0G2JFZ4	Tsc22d2	A0A0G2JFZ4;E9Q7M2;Q3V1I7;Q148S0;Q3U1C5;A7LCN1;Q9CVK3;Q6PE86	A0A0G2JFZ4;E9Q7M2;Q3V1I7;Q148S0		Tsc22d2	TSC22 domain family, member 2 OS=Mus musculus OX=10090 GN=Tsc22d2 PE=1 SV=1;TSC22 domain family, member 2 OS=Mus musculus OX=10090 GN=Tsc22d2 PE=1 SV=1;Uncharacterized protein (Fragment) OS=Mus musculus OX=10090 GN=Tsc22d2 PE=2 SV=1;Tsc22d2 protein OS=Mus	-0.199638	0.176729	-0.378799	-0.00243246	-0.179161	-0.202071	0.468808	-0.864418	1.07534	0.00779741	0.633244	0.538779	0.885649	0.918269	0.628587	0.999737	0.812465	0.995851
A0A0G2JG00	Fubp1	A0A0G2JG00;Q0P6B2;Q3TUE1;A0A0G2JGW9;Q3TIS5;A0A0G2JFY5;Q3UUU2;Q91WJ8;A0A0G2JFK2;A0A0G2JGV9	A0A0G2JG00;Q0P6B2;Q3TUE1;A0A0G2JGW9;Q3TIS5;A0A0G2JFY5;Q3UUU2;Q91WJ8;A0A0G2JFK2	Far upstream element-binding protein 1	Fubp1	Far upstream element-binding protein 1 OS=Mus musculus OX=10090 GN=Fubp1 PE=1 SV=1;Far upstream element (FUSE) binding protein 1 OS=Mus musculus OX=10090 GN=Fubp1 PE=2 SV=1;Far upstream element-binding protein 1 OS=Mus musculus OX=10090 GN=Fubp1 PE=1 SV=1;	-0.337113	1.35412	-0.825614	0.865622	-0.488501	0.528509	0.820924	-1.30209	2.25192	-0.820941	1.64436	-0.494041	0.797294	0.858265	0.304013	0.98109	0.538939	0.995851
A0A0G2JGB7	Lgi1	A0A0G2JGB7;Q9JIA1;A0A0G2JGE8;A0A0G2JFT0	A0A0G2JGB7;Q9JIA1;A0A0G2JGE8	Leucine-rich glioma-inactivated protein 1	Lgi1	Leucine-rich glioma-inactivated protein 1 OS=Mus musculus OX=10090 GN=Lgi1 PE=1 SV=1;Leucine-rich glioma-inactivated protein 1 OS=Mus musculus OX=10090 GN=Lgi1 PE=1 SV=1;Leucine-rich glioma-inactivated protein 1 OS=Mus musculus OX=10090 GN=Lgi1 PE=1 SV=1	-0.0332426	0.0699108	-0.393398	-0.290245	-0.360156	-0.323487	0.167592	-0.343887	2.01217	1.39206	2.40363	1.33372	0.959395	0.979943	0.357314	0.936327	0.382896	0.850132
A0A0G2JGS4	Camk2d	A0A0G2JGS4;Q6PHZ2;E9Q1V9;Q8C8X9;Q8CCM0;Q8C4I3;Q3V1X9;E9PXV3;F6RWZ9;O70459;E9QAJ4;D6RDQ8	A0A0G2JGS4;Q6PHZ2;E9Q1V9;Q8C8X9;Q8CCM0	Calcium/calmodulin-dependent protein kinase type II subunit delta	Camk2d	Calcium/calmodulin-dependent protein kinase OS=Mus musculus OX=10090 GN=Camk2d PE=1 SV=1;Calcium/calmodulin-dependent protein kinase type II subunit delta OS=Mus musculus OX=10090 GN=Camk2d PE=1 SV=1;Calcium/calmodulin-dependent protein kinase OS=Mus muscu	0.323864	-0.0274737	0.101577	-0.249761	-0.222287	0.0741029	-2.05578	0.113613	-0.794414	0.956522	1.35326	-0.309632	0.484176	0.993535	0.725171	0.972571	0.603636	0.995851
A0A0G2JGX4	Atp1a3	A0A0G2JGX4;Q6PIC6;Q8VCE0;Q8R0E8;Q8R0B0;Q8CGD9	A0A0G2JGX4;Q6PIC6;Q8VCE0;Q8R0E8	Sodium/potassium-transporting ATPase subunit alpha-3	Atp1a3	Sodium/potassium-transporting ATPase subunit alpha OS=Mus musculus OX=10090 GN=Atp1a3 PE=1 SV=1;Sodium/potassium-transporting ATPase subunit alpha-3 OS=Mus musculus OX=10090 GN=Atp1a3 PE=1 SV=1;Sodium/potassium-transporting ATPase subunit alpha OS=Mus musc	-0.104628	0.0583666	0.0721194	0.235114	0.176747	0.130486	0.900095	-0.315175	-0.531021	-1.33765	-1.40599	-0.714204	0.775964	0.981097	0.817012	0.937782	0.593888	0.995851
A0A0H2UH17	Ubap2l	A0A0H2UH17;A0A0G2JDV6;Q80X50;Q8BJ53;Q812D4;Q812D5;A0A0G2JG47;A0A0G2JGD0;A0A0G2JE24;A0A0G2JDT1;Q80U73;A0A0G2JFN7;Q3TSB0;Q8BZ69	A0A0H2UH17;A0A0G2JDV6;Q80X50;Q8BJ53;Q812D4;Q812D5	Ubiquitin-associated protein 2-like	Ubap2l;lig-2a	Ubiquitin-associated protein 2-like OS=Mus musculus OX=10090 GN=Ubap2l PE=1 SV=1;Ubiquitin-associated protein 2-like OS=Mus musculus OX=10090 GN=Ubap2l PE=1 SV=1;Ubiquitin-associated protein 2-like OS=Mus musculus OX=10090 GN=Ubap2l PE=1 SV=1;UBA domain-co	0.121547	-0.122082	0.108063	-0.135566	-0.0134838	-0.0140187	-0.529	0.623052	-0.505071	0.63087	0.0820909	0.0551801	0.869139	0.953766	0.82557	0.985371	0.979142	0.999638
A0A0J9YTU1	Khk	A0A0J9YTU1;E9Q1Q9;A0A0J9YUK6;A0A0J9YU79;P97328	A0A0J9YTU1;E9Q1Q9;A0A0J9YUK6;A0A0J9YU79;P97328	Ketohexokinase	Khk	Ketohexokinase (Fragment) OS=Mus musculus OX=10090 GN=Khk PE=1 SV=3;Ketohexokinase OS=Mus musculus OX=10090 GN=Khk PE=1 SV=1;Ketohexokinase (Fragment) OS=Mus musculus OX=10090 GN=Khk PE=1 SV=1;Ketohexokinase OS=Mus musculus OX=10090 GN=Khk PE=1 SV=1;Ketohe	-0.22554	0.301461	-0.444921	0.0820794	-0.219382	-0.14346	0.501369	-1.00027	1.20963	-0.208052	0.689286	0.330294	0.875099	0.911512	0.578056	0.991513	0.795951	0.995851
A0A0J9YTY0	Septin11	A0A0J9YTY0;A0A0J9YUL3;Q8C1B7;A0A0J9YVA6;A0A0J9YUV6	A0A0J9YTY0;A0A0J9YUL3;Q8C1B7	Septin-11	Sept11	Septin OS=Mus musculus OX=10090 GN=Septin11 PE=1 SV=1;Septin OS=Mus musculus OX=10090 GN=Septin11 PE=1 SV=1;Septin-11 OS=Mus musculus OX=10090 GN=Septin11 PE=1 SV=4	-0.0754695	0.0145171	-0.188824	-0.0988379	-0.113355	-0.174307	0.462197	-0.0785403	1.16043	0.523649	0.805575	0.849678	0.887611	0.99689	0.597854	0.988293	0.762995	0.9761
A0A0J9YUN4	Dnm1	A0A0J9YUN4;A0A0J9YUE9;F6RRH9;F6TH70;D6RH60	A0A0J9YUN4;A0A0J9YUE9			Dynamin GTPase OS=Mus musculus OX=10090 GN=Dnm1 PE=1 SV=1;Dynamin GTPase OS=Mus musculus OX=10090 GN=Dnm1 PE=1 SV=1	-0.0121131	0.049213	0.0201096	0.0814357	0.0322227	0.0693226	0.104799	-0.255824	-0.144771	-0.451016	-0.238576	-0.378543	0.974532	0.985389	0.965733	0.990216	0.936374	0.995851
A0A0J9YUT8	Rbm19	A0A0J9YUT8;Q8R3C6	A0A0J9YUT8;Q8R3C6	Probable RNA-binding protein 19	Rbm19	Probable RNA-binding protein 19 OS=Mus musculus OX=10090 GN=Rbm19 PE=1 SV=1;Probable RNA-binding protein 19 OS=Mus musculus OX=10090 GN=Rbm19 PE=1 SV=1	0.261614	3.01424	0.0932782	2.84591	-0.168336	3.10752	-0.423391	-5.47811	-0.193495	-4.26195	0.400385	-4.4053	0.897	0.138918	0.949553	0.224879	0.890816	0.177284
A0A0J9YUY0	Eif2b4	A0A0J9YUY0;D3Z780;Q61749	A0A0J9YUY0;D3Z780;Q61749	Translation initiation factor eIF-2B subunit delta	Eif2b4	Translation initiation factor eIF-2B subunit delta (Fragment) OS=Mus musculus OX=10090 GN=Eif2b4 PE=1 SV=1;Translation initiation factor eIF-2B subunit delta OS=Mus musculus OX=10090 GN=Eif2b4 PE=1 SV=1;Translation initiation factor eIF-2B subunit delta OS	-0.393547	-0.159598	0.110338	0.344287	0.503885	-0.0492605	1.13738	0.447966	-0.262712	-1.30391	-1.46904	0.137446	0.72394	0.969701	0.924167	0.937782	0.585663	0.998479
A0A0J9YV86	Specc1	A0A0J9YV86;A0A0J9YUF8;A0A0J9YUR2;A0A0J9YTU3;Q5SXY1;Q3UPB2;A0A0J9YV47;A0A0J9YUG8	A0A0J9YV86;A0A0J9YUF8;A0A0J9YUR2;A0A0J9YTU3;Q5SXY1;Q3UPB2	Cytospin-B	Specc1	Cytospin-B OS=Mus musculus OX=10090 GN=Specc1 PE=1 SV=1;Cytospin-B OS=Mus musculus OX=10090 GN=Specc1 PE=1 SV=1;Cytospin-B OS=Mus musculus OX=10090 GN=Specc1 PE=1 SV=1;Cytospin-B OS=Mus musculus OX=10090 GN=Specc1 PE=1 SV=1;Cytospin-B OS=Mus musculus OX=10	-0.647366	-0.304979	-0.521484	-0.179097	0.125882	-0.826463	2.54991	1.34972	2.06749	0.7822	-0.697386	2.87128	0.380936	0.839117	0.342361	0.982656	0.793238	0.447118
A0A0J9YV96	Ppm1g	A0A0J9YV96;A0A0J9YUB0;Q61074	A0A0J9YV96;A0A0J9YUB0;Q61074	Protein phosphatase 1G	Ppm1g	Protein phosphatase 1G (Fragment) OS=Mus musculus OX=10090 GN=Ppm1g PE=1 SV=1;Protein phosphatase 1G (Fragment) OS=Mus musculus OX=10090 GN=Ppm1g PE=1 SV=2;Protein phosphatase 1G OS=Mus musculus OX=10090 GN=Ppm1g PE=1 SV=3		0.239197	-1.69257	-1.78175	-2.02095	-1.45337		-0.434764	4.46806	3.86477	4.87687	3.38294		0.97273	0.087473	0.278841	0.0984789	0.326032
A0A0N4SVA0	Gm44596	A0A0N4SVA0;E9QAD1;Q9JHR9;F7BIJ5;Q52KR0;A0A0N4SUN5	A0A0N4SVA0;E9QAD1;Q9JHR9;F7BIJ5;Q52KR0;A0A0N4SUN5	Nuclear receptor-interacting protein 2	Nrip2	Predicted gene 44596 (Fragment) OS=Mus musculus OX=10090 GN=Gm44596 PE=4 SV=1;Nuclear receptor-interacting protein 2 (Fragment) OS=Mus musculus OX=10090 GN=Nrip2 PE=1 SV=1;Nuclear receptor-interacting protein 2 OS=Mus musculus OX=10090 GN=Nrip2 PE=1 SV=2;N	-0.202733	0.0346053	-0.0657698	0.171568	0.136963	-0.0311645	0.962897	-0.121244	0.279813	-0.642044	-0.480254	0.145255	0.757635	0.991348	0.916478	0.984226	0.856302	0.998479
A0A0N4SVA6	Aup1	A0A0N4SVA6;Q3TBX5;Q3U3K9;P70295;Q3U0H4;I6L970;Q3TAZ9	A0A0N4SVA6;Q3TBX5;Q3U3K9;P70295;Q3U0H4;I6L970;Q3TAZ9	Ancient ubiquitous protein 1	Aup1	Lipid droplet-regulating VLDL assembly factor AUP1 (Fragment) OS=Mus musculus OX=10090 GN=Aup1 PE=1 SV=1;CUE domain-containing protein OS=Mus musculus OX=10090 GN=Aup1 PE=2 SV=1;Lipid droplet-regulating VLDL assembly factor AUP1 OS=Mus musculus OX=10090 GN	-0.0925184	-0.274928	0.0173691	-0.165041	0.109887	-0.257559	0.345729	0.46499	-0.0289063	0.671061	-0.196745	0.76735	0.914078	0.967212	0.993386	0.984226	0.951025	0.984248
A0A0N4SVB5	Prrt3	A0A0N4SVB5;Q6PE13	A0A0N4SVB5;Q6PE13	Proline-rich transmembrane protein 3	Prrt3	Proline-rich transmembrane protein 3 OS=Mus musculus OX=10090 GN=Prrt3 PE=1 SV=1;Proline-rich transmembrane protein 3 OS=Mus musculus OX=10090 GN=Prrt3 PE=1 SV=1	-2.48863	-0.129709	-2.0482	0.310718	0.440426	-2.17791	3.01618	0.245984	2.72128	-0.503622	-1.09173	2.47252	0.286084	0.985591	0.238011	0.988293	0.676802	0.536478
A0A0N4SVB8	Arl8b	A0A0N4SVB8;Q9DAB3;Q9CQW2	A0A0N4SVB8;Q9DAB3;Q9CQW2	ADP-ribosylation factor-like protein 8B	Arl8b	ADP-ribosylation factor-like protein 8B OS=Mus musculus OX=10090 GN=Arl8b PE=1 SV=1;Uncharacterized protein OS=Mus musculus OX=10090 GN=Arl8b PE=2 SV=1;ADP-ribosylation factor-like protein 8B OS=Mus musculus OX=10090 GN=Arl8b PE=1 SV=1	-0.0132737	0.0846631	-0.188993	-0.0910558	-0.175719	-0.104329	0.0946899	-0.504969	1.38249	0.521449	1.38303	0.575242	0.979374	0.96154	0.525962	0.988293	0.597254	0.995851
A0A0N4SVQ1	Ndufa4	A0A0N4SVQ1;Q62425	A0A0N4SVQ1;Q62425	Cytochrome c oxidase subunit NDUFA4	Ndufa4	Cytochrome c oxidase subunit NDUFA4 OS=Mus musculus OX=10090 GN=Ndufa4 PE=1 SV=1;Cytochrome c oxidase subunit NDUFA4 OS=Mus musculus OX=10090 GN=Ndufa4 PE=1 SV=2	0.0583284	-0.0379332	0.134258	0.0379965	0.0759297	0.0963249	-0.230764	0.185844	-0.537411	-0.181751	-0.382303	-0.373841	0.944707	0.985591	0.81539	0.991513	0.899282	0.995851
A0A0N4SVT3	Gng12	A0A0N4SVT3;A0A0N4SW28;Q9DAS9	A0A0N4SVT3;A0A0N4SW28;Q9DAS9	Guanine nucleotide-binding protein G(I)/G(S)/G(O) subunit gamma-12	Gng12	Guanine nucleotide-binding protein subunit gamma (Fragment) OS=Mus musculus OX=10090 GN=Gng12 PE=1 SV=1;Guanine nucleotide-binding protein subunit gamma OS=Mus musculus OX=10090 GN=Gng12 PE=1 SV=1;Guanine nucleotide-binding protein G(I)/G(S)/G(O) subunit g	-0.272554	0.0294214	0.150097	0.452072	0.42265	0.179518	1.03703	-0.0882272	-0.600164	-1.31588	-2.05579	-0.484732	0.739237	0.996253	0.791325	0.937782	0.44049	0.995851
A0A0N4SW14	Ccdc136	A0A0N4SW14;E6Y2W7;D3Z165;E6Y2W6;E9QP94;Q3TVA9;F6VCV9	A0A0N4SW14;E6Y2W7;D3Z165;E6Y2W6;E9QP94;Q3TVA9;F6VCV9	Coiled-coil domain-containing protein 136	Ccdc136	Coiled-coil domain-containing protein 136 OS=Mus musculus OX=10090 GN=Ccdc136 PE=1 SV=1;Coiled-coil domain-containing protein 136 OS=Mus musculus OX=10090 GN=Ccdc136 PE=1 SV=1;Coiled-coil domain-containing protein 136 OS=Mus musculus OX=10090 GN=Ccdc136 PE	-0.0377433	0.0941909	-0.315765	-0.183831	-0.278022	-0.221574	0.262352	-0.298303	1.51449	0.65733	1.32066	0.798136	0.937202	0.981097	0.487885	0.984226	0.60622	0.984248
A0A0N4SW73	Rab11fip5	A0A0N4SW73;Q6ZQ33;Q8R361;Q3UM85	A0A0N4SW73;Q6ZQ33;Q8R361;Q3UM85	Rab11 family-interacting protein 5	Rab11fip5	Rab11 family-interacting protein 5 OS=Mus musculus OX=10090 GN=Rab11fip5 PE=1 SV=1;MKIAA0857 protein (Fragment) OS=Mus musculus OX=10090 GN=Rab11fip5 PE=2 SV=1;Rab11 family-interacting protein 5 OS=Mus musculus OX=10090 GN=Rab11fip5 PE=1 SV=2;FIP-RBD domai	0.0978806	0.00700199	0.0601917	-0.030687	-0.037689	0.0671937	-0.823399	-0.0433706	-0.468565	0.1932	0.296487	-0.420556	0.797031	0.997333	0.840171	0.991513	0.928802	0.995851
A0A0N4SW89	Anxa4	A0A0N4SW89;Q7TMN7;P97429;A0A0N4SV57;S4R1F2;Q9R0V2;Q8BSL2;D3Z0S1;F7ANV6	A0A0N4SW89;Q7TMN7;P97429;A0A0N4SV57;S4R1F2;Q9R0V2;Q8BSL2;D3Z0S1;F7ANV6	Annexin;Annexin A4	Anxa4	Annexin (Fragment) OS=Mus musculus OX=10090 GN=Anxa4 PE=1 SV=3;Annexin OS=Mus musculus OX=10090 GN=Anxa4 PE=2 SV=1;Annexin A4 OS=Mus musculus OX=10090 GN=Anxa4 PE=1 SV=4;Annexin (Fragment) OS=Mus musculus OX=10090 GN=Anxa4 PE=1 SV=1;Annexin OS=Mus musculus	0.976927	-0.257276	0.840586	-0.393617	-0.136341	0.58331	-4.66882	0.954629	-4.64299	1.35422	0.754477	-2.01206	0.106426	0.91431	0.0816143	0.937782	0.775122	0.648212
A0A0N4SWA2	Abcg2	A0A0N4SWA2;Q3UQE4;D3Z150;S4R2E1;W8DLN2;A0A0R4J0B6;Q7TMS5;D3YZX5	A0A0N4SWA2;Q3UQE4;D3Z150;S4R2E1;W8DLN2;A0A0R4J0B6;Q7TMS5;D3YZX5	ATP-binding cassette sub-family G member 2	Abcg2	Broad substrate-specificity ATP-binding cassette transporter ABCG2 (Fragment) OS=Mus musculus OX=10090 GN=Abcg2 PE=1 SV=1;Uncharacterized protein OS=Mus musculus OX=10090 GN=Abcg2 PE=2 SV=1;Broad substrate-specificity ATP-binding cassette transporter ABCG2		0.319377	-1.98412		-1.94379			-0.263154	13.3924		5.55943			0.985389	0.0043034		0.0709282
A0A0N4SWH0	Magi1	A0A0N4SWH0;Q5DTM1;Q3TQ86;Q4H4B5;E9PZ12;B9EKC0;A0A0N4SUZ0;Q4H4B4;Q6RHR9;Q4VBG2;A0A0R4J0S6;Q8CCP7;A0A0N4SUP9	A0A0N4SWH0;Q5DTM1;Q3TQ86;Q4H4B5;E9PZ12;B9EKC0;A0A0N4SUZ0;Q4H4B4;Q6RHR9;Q4VBG2;A0A0R4J0S6;Q8CCP7	Membrane-associated guanylate kinase, WW and PDZ domain-containing protein 1	Magi1	Membrane-associated guanylate kinase, WW and PDZ domain-containing protein 1 OS=Mus musculus OX=10090 GN=Magi1 PE=1 SV=1;MKIAA4129 protein (Fragment) OS=Mus musculus OX=10090 GN=Magi1 PE=2 SV=1;Uncharacterized protein (Fragment) OS=Mus musculus OX=10090 GN	0.59462	-0.111139	0.340562	-0.365197	-0.254058	0.229423	-2.71089	0.553605	-1.49403	1.89021	1.61393	-0.906638	0.34463	0.961265	0.490345	0.812312	0.552217	0.9641
A0A0R3P9C8	Ndufa9	A0A0R3P9C8;Q9DC69	A0A0R3P9C8;Q9DC69	NADH dehydrogenase [ubiquinone] 1 alpha subcomplex subunit 9, mitochondrial	Ndufa9	NADH dehydrogenase [ubiquinone] 1 alpha subcomplex subunit 9, mitochondrial OS=Mus musculus OX=10090 GN=Ndufa9 PE=1 SV=1;NADH dehydrogenase [ubiquinone] 1 alpha subcomplex subunit 9, mitochondrial OS=Mus musculus OX=10090 GN=Ndufa9 PE=1 SV=2	-0.0358665	0.17602	-0.0813997	0.130487	-0.0455332	0.0946208	0.169363	-0.802279	0.336332	-0.694043	0.264456	-0.374396	0.9592	0.926838	0.896177	0.984226	0.93591	0.995851
A0A0R4IZW8	Capns1	A0A0R4IZW8;O88456;A0A0R4J1C2;Q9D7J7	A0A0R4IZW8;O88456;A0A0R4J1C2	Calpain small subunit 1	Capns1	Calcium-activated neutral proteinase small subunit OS=Mus musculus OX=10090 GN=Capns1 PE=1 SV=1;Calpain small subunit 1 OS=Mus musculus OX=10090 GN=Capns1 PE=1 SV=1;Calcium-activated neutral proteinase small subunit OS=Mus musculus OX=10090 GN=Capns1 PE=1	0.0997212	-0.0870966	0.190672	0.00385467	0.0909513	0.103576	-0.690444	0.497309	-1.25741	-0.0222785	-0.601099	-0.597652	0.834905	0.96154	0.563204	0.999737	0.818185	0.995851
A0A0R4IZX5	Ncan	A0A0R4IZX5;P55066	A0A0R4IZX5;P55066	Neurocan core protein	Ncan	Neurocan core protein OS=Mus musculus OX=10090 GN=Ncan PE=1 SV=1;Neurocan core protein OS=Mus musculus OX=10090 GN=Ncan PE=1 SV=1	-0.344676	0.342749	-0.230654	0.45677	0.114022	0.112094	2.21156	-1.94596	1.46844	-2.5546	-0.932765	-0.550836	0.453317	0.741445	0.497194	0.638907	0.72026	0.995851
A0A0R4IZY9	Dus3l	A0A0R4IZY9;Q91XI1	A0A0R4IZY9;Q91XI1	tRNA-dihydrouridine(47) synthase [NAD(P)(+)]-like	Dus3l	tRNA-dihydrouridine(47) synthase [NAD(P)(+)] OS=Mus musculus OX=10090 GN=Dus3l PE=1 SV=1;tRNA-dihydrouridine(47) synthase [NAD(P)(+)]-like OS=Mus musculus OX=10090 GN=Dus3l PE=1 SV=1		0.147991	-0.716889		-1.07668			-0.245434	1.34003		1.84132			0.985591	0.540294		0.482986
A0A0R4J018	Tpmt	A0A0R4J018;O55060;D3Z217;D3YWK6;D3Z380;D6RIK3	A0A0R4J018;O55060;D3Z217;D3YWK6;D3Z380	Thiopurine S-methyltransferase	Tpmt	Thiopurine S-methyltransferase OS=Mus musculus OX=10090 GN=Tpmt PE=1 SV=1;Thiopurine S-methyltransferase OS=Mus musculus OX=10090 GN=Tpmt PE=1 SV=1;Thiopurine S-methyltransferase (Fragment) OS=Mus musculus OX=10090 GN=Tpmt PE=1 SV=1;Thiopurine S-methyltran	-0.16925	0.111469	-0.189396	0.0913231	-0.0201461	-0.0779267	1.06748	-0.50545	0.835298	-0.593296	0.104089	0.40121	0.73641	0.96154	0.712359	0.987564	0.972626	0.995851
A0A0R4J023	Auh	A0A0R4J023;Q9JLZ3;F6RT60;F6R307;A0A0R4J1L8	A0A0R4J023;Q9JLZ3;F6RT60;F6R307	Methylglutaconyl-CoA hydratase, mitochondrial	Auh	Methylglutaconyl-CoA hydratase, mitochondrial OS=Mus musculus OX=10090 GN=Auh PE=1 SV=1;Methylglutaconyl-CoA hydratase, mitochondrial OS=Mus musculus OX=10090 GN=Auh PE=1 SV=1;Methylglutaconyl-CoA hydratase, mitochondrial (Fragment) OS=Mus musculus OX=1009	-0.0510244	-0.365758	0.272666	-0.042067	0.323691	-0.0930914	0.339696	2.23053	-1.71706	0.262864	-2.0281	0.583532	0.915151	0.711064	0.426329	0.991513	0.444346	0.995851
A0A0R4J087	Slc6a17	A0A0R4J087;Q8BJI1;Q05BS7;A0A0R4J252;E9Q4S9;Q3UY14	A0A0R4J087;Q8BJI1;Q05BS7;A0A0R4J252	Sodium-dependent neutral amino acid transporter SLC6A17;Transporter	Slc6a17	Transporter OS=Mus musculus OX=10090 GN=Slc6a17 PE=1 SV=1;Sodium-dependent neutral amino acid transporter SLC6A17 OS=Mus musculus OX=10090 GN=Slc6a17 PE=1 SV=1;Transporter (Fragment) OS=Mus musculus OX=10090 GN=Slc6a17 PE=2 SV=1;Transporter (Fragment) OS=M	-0.255916	0.0448317	-0.364493	-0.0637452	-0.108577	-0.319661	0.908123	-0.177688	1.3688	0.236946	0.656065	0.943597	0.772873	0.987675	0.530203	0.991513	0.808921	0.957731
A0A0R4J088	F3	A0A0R4J088;P20352;Q8R3Q1;Q6RFS9;A0A0G2JGS5	A0A0R4J088;P20352;Q8R3Q1	Tissue factor	F3	Tissue factor OS=Mus musculus OX=10090 GN=F3 PE=1 SV=1;Tissue factor OS=Mus musculus OX=10090 GN=F3 PE=1 SV=2;Tissue factor OS=Mus musculus OX=10090 GN=F3 PE=2 SV=1	-0.666341	0.105221	-0.605614	0.165949	0.0607275	-0.500392	1.55397	-0.314966	1.34094	-0.554012	-0.185358	1.16221	0.607019	0.981097	0.540294	0.988293	0.953084	0.8946
A0A0R4J094	Fahd2a	A0A0R4J094;Q3TC72	A0A0R4J094;Q3TC72	Fumarylacetoacetate hydrolase domain-containing protein 2A	Fahd2	Fumarylacetoacetate hydrolase domain-containing 2A OS=Mus musculus OX=10090 GN=Fahd2a PE=1 SV=1;Fumarylacetoacetate hydrolase domain-containing protein 2A OS=Mus musculus OX=10090 GN=Fahd2 PE=1 SV=1	0.134443	-0.203246	0.422081	0.0843923	0.287638	0.218835	-1.0139	0.852325	-2.3156	-0.40865	-1.60223	-1.04801	0.744414	0.918995	0.294873	0.991513	0.556949	0.938505
A0A0R4J0A6	Slc17a6	A0A0R4J0A6;Q8BLE7;A0A140LHC9;Q7TQH3;A0A1B0GRU0;Q3TXX4	A0A0R4J0A6;Q8BLE7	Vesicular glutamate transporter 2	Slc17a6	Vesicular glutamate transporter 2 OS=Mus musculus OX=10090 GN=Slc17a6 PE=1 SV=1;Vesicular glutamate transporter 2 OS=Mus musculus OX=10090 GN=Slc17a6 PE=1 SV=1	0.291086	-0.158628	0.650381	0.200666	0.359294	0.491752	-2.31631	0.916369	-4.72273	-1.19306	-3.01817	-2.71094	0.428388	0.91431	0.0783645	0.94628	0.272348	0.471546
A0A0R4J0B4	Cmas	A0A0R4J0B4;Q99KK2;A0A0N4SW65;A0A0N4SWC3	A0A0R4J0B4;Q99KK2	N-acylneuraminate cytidylyltransferase	Cmas	CMP-N-acetylneuraminic acid synthase OS=Mus musculus OX=10090 GN=Cmas PE=1 SV=1;N-acylneuraminate cytidylyltransferase OS=Mus musculus OX=10090 GN=Cmas PE=1 SV=2	0.550268	-0.175137	0.0100347	-0.71537	-0.540234	-0.165102	-2.44221	0.566282	-0.0397719	2.47604	2.06683	0.587944	0.406664	0.961255	0.991182	0.673147	0.440226	0.995851
A0A0R4J0D1	Saraf	A0A0R4J0D1;Q8R3Q0	A0A0R4J0D1;Q8R3Q0	Store-operated calcium entry-associated regulatory factor	Saraf	Store-operated calcium entry-associated regulatory factor OS=Mus musculus OX=10090 GN=Saraf PE=1 SV=1;Store-operated calcium entry-associated regulatory factor OS=Mus musculus OX=10090 GN=Saraf PE=1 SV=2		1.00712	-1.61558	-0.377825	-1.38494	-0.608466		-2.38992	2.88411	0.92357	4.8325	0.968582		0.673695	0.216871	0.979665	0.100628	0.948785
A0A0R4J0I9	Lrp1	A0A0R4J0I9;Q91ZX7;Q3U454;Q3U5J2;D3Z5M3	A0A0R4J0I9;Q91ZX7	Prolow-density lipoprotein receptor-related protein 1;Low-density lipoprotein receptor-related protein 1 85 kDa subunit;Low-density lipoprotein receptor-related protein 1 515 kDa subunit;Low-density lipoprotein receptor-related protein 1 intracellular domain	Lrp1	Prolow-density lipoprotein receptor-related protein 1 OS=Mus musculus OX=10090 GN=Lrp1 PE=1 SV=1;Prolow-density lipoprotein receptor-related protein 1 OS=Mus musculus OX=10090 GN=Lrp1 PE=1 SV=1	0.259478	-0.16715	0.279684	-0.146943	0.0202068	0.112535	-1.15835	0.652163	-1.19831	0.589326	-0.15303	-0.359183	0.721642	0.953372	0.582842	0.987925	0.961148	0.995851
A0A0R4J0J0	Palmd	A0A0R4J0J0;Q9JHU2;Q3UVT7;D3Z486;Q9JHU1	A0A0R4J0J0;Q9JHU2;Q3UVT7	Palmdelphin	Palmd	Palmdelphin OS=Mus musculus OX=10090 GN=Palmd PE=1 SV=1;Palmdelphin OS=Mus musculus OX=10090 GN=Palmd PE=1 SV=1;Palmdelphin OS=Mus musculus OX=10090 GN=Palmd PE=1 SV=1	1.33234	0.103914	0.989	-0.239427	-0.343341	1.09291	-1.70586	-0.225272	-1.25682	0.544094	0.910439	-1.3421	0.573622	0.985591	0.563204	0.988293	0.729689	0.848423
A0A0R4J0K2	Ckap5	A0A0R4J0K2;K3W4R5;Z4YL78;A2AGT5;Q80U79;Q4V782;Q8K250;Q6PB55	A0A0R4J0K2;K3W4R5;Z4YL78;A2AGT5;Q80U79	Cytoskeleton-associated protein 5	Ckap5	Cytoskeleton-associated protein 5 OS=Mus musculus OX=10090 GN=Ckap5 PE=1 SV=1;Cytoskeleton-associated protein 5 OS=Mus musculus OX=10090 GN=Ckap5 PE=1 SV=1;Cytoskeleton-associated protein 5 OS=Mus musculus OX=10090 GN=Ckap5 PE=1 SV=1;Cytoskeleton-associate	-0.0278122	0.0535909	0.184561	0.265964	0.212373	0.238152	0.228134	-0.322256	-1.25125	-1.78147	-1.62542	-1.45161	0.94542	0.981097	0.56556	0.844039	0.547131	0.822698
A0A0R4J0M9	Vcpip1	A0A0R4J0M9;Q80T83;Q8CDG3;Q05DM9;Q3UMT4	A0A0R4J0M9;Q80T83;Q8CDG3;Q05DM9;Q3UMT4	Deubiquitinating protein VCIP135	Vcpip1	Ubiquitinyl hydrolase 1 OS=Mus musculus OX=10090 GN=Vcpip1 PE=1 SV=1;Ubiquitinyl hydrolase 1 (Fragment) OS=Mus musculus OX=10090 GN=Vcpip1 PE=2 SV=1;Deubiquitinating protein VCPIP1 OS=Mus musculus OX=10090 GN=Vcpip1 PE=1 SV=1;Ubiquitinyl hydrolase 1 (Fragm	0.196898	0.146531	-0.15839	-0.208757	-0.355288	-0.0118596	-0.923909	-0.630054	0.650245	1.02991	1.34092	0.0674412	0.770818	0.953372	0.773802	0.961083	0.60445	0.999638
A0A0R4J0R4	Nat8l	A0A0R4J0R4;Q3UGX3	A0A0R4J0R4;Q3UGX3	N-acetylaspartate synthetase	Nat8l	N-acetylaspartate synthetase OS=Mus musculus OX=10090 GN=Nat8l PE=1 SV=1;N-acetylaspartate synthetase OS=Mus musculus OX=10090 GN=Nat8l PE=1 SV=1	-0.204517	0.229271	-0.216685	0.217102	-0.0121688	0.0125854	1.16364	-1.23571	1.39498	-1.05472	0.0729559	-0.0640217	0.721642	0.869666	0.521395	0.956082	0.980113	0.999638
A0A0R4J0S1	Cdc42ep1	A0A0R4J0S1;Q91W92	A0A0R4J0S1;Q91W92	Cdc42 effector protein 1	Cdc42ep1	Cdc42 effector protein 1 OS=Mus musculus OX=10090 GN=Cdc42ep1 PE=1 SV=1;Cdc42 effector protein 1 OS=Mus musculus OX=10090 GN=Cdc42ep1 PE=1 SV=1	0.0986785	-0.0571983	0.209298	0.0534211	0.110619	0.1521	-0.732013	0.191614	-1.50114	-0.17892	-0.723564	-0.52317	0.822076	0.985591	0.489419	0.991513	0.784213	0.995851
A0A0R4J0S4	Llgl1	A0A0R4J0S4;Q80Y17;Q8BNH9;Q9JJ27	A0A0R4J0S4;Q80Y17	Lethal(2) giant larvae protein homolog 1	Llgl1	Lethal(2) giant larvae protein homolog 1 OS=Mus musculus OX=10090 GN=Llgl1 PE=1 SV=1;Lethal(2) giant larvae protein homolog 1 OS=Mus musculus OX=10090 GN=Llgl1 PE=1 SV=1	-0.00118647	0.108451	-0.1101	-0.000461856	-0.108913	-0.00164833	0.00595191	-0.637061	0.710723	0.0021597	0.55177	0.00935837	0.997832	0.953372	0.752999	0.999737	0.835138	0.999638
A0A0R4J0U7	Commd5	A0A0R4J0U7;Q8R395	A0A0R4J0U7;Q8R395	COMM domain-containing protein 5	Commd5	COMM domain-containing protein 5 OS=Mus musculus OX=10090 GN=Commd5 PE=1 SV=1;COMM domain-containing protein 5 OS=Mus musculus OX=10090 GN=Commd5 PE=1 SV=1	-0.610419	-0.213868	-0.442879	-0.046328	0.16754	-0.656747	1.89177	0.714529	1.1088	0.251249	-0.540898	2.10163	0.524167	0.943108	0.616559	0.991513	0.836158	0.621154
A0A0R4J0W6	Lrrc40	A0A0R4J0W6;Q9CRC8	A0A0R4J0W6;Q9CRC8	Leucine-rich repeat-containing protein 40	Lrrc40	Leucine-rich repeat-containing protein 40 OS=Mus musculus OX=10090 GN=Lrrc40 PE=1 SV=1;Leucine-rich repeat-containing protein 40 OS=Mus musculus OX=10090 GN=Lrrc40 PE=1 SV=2	0.161886	0.369998	0.00115615	0.209268	-0.16073	0.371154	-0.607794	-0.974163	-0.00869215	-0.47079	0.605311	-0.977714	0.850255	0.91431	0.997577	0.988514	0.818185	0.948785
A0A0R4J0X5	Serpina1c	A0A0R4J0X5;Q00896;A0A0A0MQA3;P07758	A0A0R4J0X5;Q00896;A0A0A0MQA3;P07758	Alpha-1-antitrypsin 1-3;Alpha-1-antitrypsin 1-1	Serpina1c;Serpina1a	Alpha-1-antitrypsin 1-3 OS=Mus musculus OX=10090 GN=Serpina1c PE=1 SV=1;Alpha-1-antitrypsin 1-3 OS=Mus musculus OX=10090 GN=Serpina1c PE=1 SV=2;Alpha-1-antitrypsin 1-1 OS=Mus musculus OX=10090 GN=Serpina1a PE=1 SV=1;Alpha-1-antitrypsin 1-1 OS=Mus musculus	-0.579239	0.554334	-0.87815	0.255422	-0.298911	-0.323817	1.97356	-1.83743	3.41027	-0.767179	0.815917	1.53432	0.502825	0.761052	0.165055	0.984226	0.759605	0.802787
A0A0R4J0Z1	Pdia4	A0A0R4J0Z1;P08003	A0A0R4J0Z1;P08003	Protein disulfide-isomerase A4	Pdia4	Protein disulfide-isomerase A4 OS=Mus musculus OX=10090 GN=Pdia4 PE=1 SV=1;Protein disulfide-isomerase A4 OS=Mus musculus OX=10090 GN=Pdia4 PE=1 SV=3	0.0882656	-0.305413	0.435088	0.041409	0.346822	0.129675	-0.672691	1.12162	-1.66554	-0.264052	-1.29013	-0.886225	0.834905	0.890586	0.44008	0.991513	0.613185	0.965958
A0A0R4J146	Nt5c3b	A0A0R4J146;Q3UFY7	A0A0R4J146;Q3UFY7	7-methylguanosine phosphate-specific 5-nucleotidase	Nt5c3b	5-nucleotidase OS=Mus musculus OX=10090 GN=Nt5c3b PE=1 SV=1;7-methylguanosine phosphate-specific 5-nucleotidase OS=Mus musculus OX=10090 GN=Nt5c3b PE=1 SV=3	-0.0701499	-0.488613	0.385797	-0.0326669	0.455947	-0.102817	0.486263	1.78114	-1.50318	0.183808	-1.87457	0.522635	0.880258	0.777883	0.488843	0.991513	0.477528	0.995851
A0A0R4J1D0	Cpne2	A0A0R4J1D0;P59108;Q8QZU9;Q3TVB2	A0A0R4J1D0;P59108;Q8QZU9;Q3TVB2	Copine-2	Cpne2	Copine-2 OS=Mus musculus OX=10090 GN=Cpne2 PE=1 SV=1;Copine-2 OS=Mus musculus OX=10090 GN=Cpne2 PE=1 SV=1;Cpne2 protein OS=Mus musculus OX=10090 GN=Cpne2 PE=2 SV=1;Uncharacterized protein OS=Mus musculus OX=10090 GN=Cpne2 PE=2 SV=1	0.164671	-0.545438	-0.208021	-0.918129	-0.372691	-0.753459	-0.77754	0.667422	0.339162	1.58225	0.60664	1.29847	0.811875	0.953337	0.895874	0.908021	0.818185	0.857344
A0A0R4J1E2	Eef1d	A0A0R4J1E2;Q9CVV2;E9PUM6;D3Z356	A0A0R4J1E2			Elongation factor 1-delta OS=Mus musculus OX=10090 GN=Eef1d PE=1 SV=1	0.216349	-0.127907	0.145175	-0.199081	-0.0711743	0.0172685	-1.18036	0.595062	-0.740703	0.965517	0.346124	-0.0876421	0.719047	0.958512	0.743029	0.972571	0.908834	0.999638
A0A0R4J1F6	Uap1	A0A0R4J1F6;A0A0R4J085;Q3UHZ7;Q3TAD4;Q91YN5	A0A0R4J1F6;A0A0R4J085;Q3UHZ7;Q3TAD4;Q91YN5	UDP-N-acetylhexosamine pyrophosphorylase;UDP-N-acetylgalactosamine pyrophosphorylase;UDP-N-acetylglucosamine pyrophosphorylase	Uap1	UDP-N-acetylhexosamine pyrophosphorylase OS=Mus musculus OX=10090 GN=Uap1 PE=1 SV=1;UDP-N-acetylhexosamine pyrophosphorylase OS=Mus musculus OX=10090 GN=Uap1 PE=1 SV=1;UDP-N-acetylhexosamine pyrophosphorylase OS=Mus musculus OX=10090 GN=Uap1 PE=1 SV=1;Unch	0.0303944	0.109128	-0.556265	-0.477531	-0.58666	-0.447137	-0.0693945	-0.330961	2.59227	0.950838	1.39474	1.27645	0.984604	0.981097	0.250326	0.97302	0.597254	0.863669
A0A0R4J1H0	Marchf5	A0A0R4J1H0;A2RTC8;Q3KNM2	A0A0R4J1H0;A2RTC8;Q3KNM2	E3 ubiquitin-protein ligase MARCH5	March5	E3 ubiquitin-protein ligase MARCHF5 OS=Mus musculus OX=10090 GN=Marchf5 PE=1 SV=1;Membrane-associated ring finger (C3HC4) 5 OS=Mus musculus OX=10090 GN=Marchf5 PE=1 SV=1;E3 ubiquitin-protein ligase MARCHF5 OS=Mus musculus OX=10090 GN=Marchf5 PE=1 SV=1	-0.0466677	0.00145981	-0.0398701	0.00825746	0.00679764	-0.0384103	0.327505	-0.00997714	0.27428	-0.0556584	-0.0485028	0.250402	0.917286	0.997532	0.917939	0.996251	0.985731	0.995851
A0A0R4J1H6	Golga3	A0A0R4J1H6;E9QP99;P55937;Q3UZV1;D3Z0Q8	A0A0R4J1H6;E9QP99;P55937;Q3UZV1	Golgin subfamily A member 3	Golga3	Golgin subfamily A member 3 OS=Mus musculus OX=10090 GN=Golga3 PE=1 SV=1;Golgin subfamily A member 3 OS=Mus musculus OX=10090 GN=Golga3 PE=1 SV=1;Golgin subfamily A member 3 OS=Mus musculus OX=10090 GN=Golga3 PE=1 SV=3;Uncharacterized protein (Fragment) OS	0.0890201	-0.195526	0.142004	-0.142543	0.0529835	-0.0535228	-0.535318	0.815345	-0.703439	0.667204	-0.229111	0.293089	0.868823	0.923753	0.755509	0.984226	0.938442	0.995851
A0A0R4J1N6	Matk	A0A0R4J1N6;P41242;Q2M2N5;Q9D6H7;A0A0R4J1P8;D3Z4T5	A0A0R4J1N6;P41242;Q2M2N5;Q9D6H7;A0A0R4J1P8;D3Z4T5	Megakaryocyte-associated tyrosine-protein kinase;Non-specific protein-tyrosine kinase	Matk	Tyrosine-protein kinase OS=Mus musculus OX=10090 GN=Matk PE=1 SV=1;Megakaryocyte-associated tyrosine-protein kinase OS=Mus musculus OX=10090 GN=Matk PE=1 SV=2;Tyrosine-protein kinase OS=Mus musculus OX=10090 GN=Matk PE=2 SV=1;Tyrosine-protein kinase OS=Mus	-0.973133	0.312698	-0.389393	0.896437	0.583739	-0.0766957	2.0622	-0.626086	1.16429	-1.49999	-1.09867	0.176482	0.484176	0.953372	0.59644	0.918155	0.675823	0.998148
A0A0R4J1N7	Ank1	A0A0R4J1N7;E9QNT8;D3YTV8;D3Z5M4;Q02357;G5E8J2;B7ZW98;Q0VGY9;G8JL84;G3UY11;F7D1P5;Q61304;D6RJ51	A0A0R4J1N7;E9QNT8;D3YTV8;D3Z5M4;Q02357;G5E8J2;B7ZW98;Q0VGY9;G8JL84;G3UY11;F7D1P5;Q61304	Ankyrin-1	Ank1	Ankyrin-1 OS=Mus musculus OX=10090 GN=Ank1 PE=1 SV=1;Ankyrin-1 OS=Mus musculus OX=10090 GN=Ank1 PE=1 SV=1;Ankyrin-1 OS=Mus musculus OX=10090 GN=Ank1 PE=1 SV=1;Ankyrin-1 OS=Mus musculus OX=10090 GN=Ank1 PE=1 SV=1;Ankyrin-1 OS=Mus musculus OX=10090 GN=Ank1 P	-0.194988	-0.29014	0.00614046	-0.0890112	0.201129	-0.283999	1.54383	1.18379	-0.039242	0.386743	-1.33301	1.21799	0.610436	0.876259	0.991182	0.991513	0.604473	0.880281
A0A0R4J1Q0	Edc4	A0A0R4J1Q0;G5E896;Q3UJB9;D6RE33	A0A0R4J1Q0;G5E896;Q3UJB9;D6RE33	Enhancer of mRNA-decapping protein 4	Edc4	Enhancer of mRNA-decapping protein 4 OS=Mus musculus OX=10090 GN=Edc4 PE=1 SV=1;Enhancer of mRNA-decapping protein 4 OS=Mus musculus OX=10090 GN=Edc4 PE=1 SV=1;Enhancer of mRNA-decapping protein 4 OS=Mus musculus OX=10090 GN=Edc4 PE=1 SV=2;Enhancer of mRNA	-0.498728	0.856445	-1.8439	-0.488725	-1.34517	-0.987453	0.593644	-1.59766	2.29326	0.844885	2.826	1.14227	0.856952	0.80869	0.299615	0.98109	0.303538	0.902321
A0A0R4J1W0	Sorbs2	A0A0R4J1W0;B7ZWM6;Q3UTJ2;B2RXQ9;D3Z080;A0A1L7NR37;A0A0R4J1T1;B9EKP8;A0A0S3CWK3;Z4YJR7;A0A0R4J1X5;D3Z203;A0A1B0GRC3;F6ZWT0;F7BEU1	A0A0R4J1W0;B7ZWM6;Q3UTJ2;B2RXQ9;D3Z080;A0A1L7NR37;A0A0R4J1T1;B9EKP8;A0A0S3CWK3;Z4YJR7;A0A0R4J1X5	Sorbin and SH3 domain-containing protein 2	Sorbs2	Sorbin and SH3 domain-containing protein 2 OS=Mus musculus OX=10090 GN=Sorbs2 PE=1 SV=1;Sorbin and SH3 domain-containing protein 2 OS=Mus musculus OX=10090 GN=Sorbs2 PE=1 SV=1;Sorbin and SH3 domain-containing protein 2 OS=Mus musculus OX=10090 GN=Sorbs2 PE	-0.0733676	-0.397048	0.629934	0.306254	0.703302	0.232887	0.168703	0.78464	-1.24341	-0.709309	-1.4317	-0.517257	0.9592	0.928184	0.567117	0.984226	0.586189	0.995851
A0A0R4J1Y7	Txndc5	A0A0R4J1Y7;E9PXX7;Q3TEE8;Q91W90;Q3UBW8;Q3UWX1	A0A0R4J1Y7;E9PXX7;Q3TEE8;Q91W90;Q3UBW8;Q3UWX1	Thioredoxin domain-containing protein 5	Txndc5	Thioredoxin domain-containing protein 5 OS=Mus musculus OX=10090 GN=Txndc5 PE=1 SV=1;Thioredoxin domain-containing protein 5 OS=Mus musculus OX=10090 GN=Txndc5 PE=1 SV=1;Uncharacterized protein OS=Mus musculus OX=10090 GN=Txndc5 PE=1 SV=1;Thioredoxin domai	0.355391	0.0964815	0.0394342	-0.219476	-0.315957	0.135916	-1.19518	-0.432267	-0.141465	0.891529	1.50579	-0.44404	0.715672	0.97273	0.966075	0.98109	0.580024	0.995851
A0A0R4J233	Septin10	A0A0R4J233;A0A1W2P6J7;Q8C650;A0A1W2P866	A0A0R4J233;A0A1W2P6J7;Q8C650	Septin-10	Sept10	Septin OS=Mus musculus OX=10090 GN=Septin10 PE=1 SV=1;Septin OS=Mus musculus OX=10090 GN=Septin10 PE=1 SV=1;Septin-10 OS=Mus musculus OX=10090 GN=Septin10 PE=1 SV=1	-0.726117	0.0307444	-0.73807	0.0187915	-0.0119529	-0.707326	3.29796	-0.206288	3.53149	-0.112504	0.0791157	3.21299	0.237746	0.985591	0.154136	0.996036	0.979189	0.362751
A0A0R4J2B2	Kctd12	A0A0R4J2B2;Q6WVG3;Q69ZA6;Q14AX3;Q8CBQ4;Q8C2V2;Q8C7J6	A0A0R4J2B2;Q6WVG3;Q69ZA6	BTB/POZ domain-containing protein KCTD12	Kctd12	BTB/POZ domain-containing protein KCTD12 OS=Mus musculus OX=10090 GN=Kctd12 PE=1 SV=1;BTB/POZ domain-containing protein KCTD12 OS=Mus musculus OX=10090 GN=Kctd12 PE=1 SV=1;MKIAA1778 protein (Fragment) OS=Mus musculus OX=10090 GN=Kctd12 PE=2 SV=1	-0.715488	0.196188	-0.865247	0.0464295	-0.149759	-0.669058	2.20008	-0.415435	2.16906	-0.112895	0.445869	1.44536	0.456312	0.975784	0.319827	0.996036	0.873285	0.824014
A0A0R5RP22	Scn8a	A0A0R5RP22;A0A0J9YUW5;F7D6K4;F6U329;F7D6J5;A0A0J9YUK3;A0A0J9YTW4;Q9WTU3;Q4KL32	A0A0R5RP22;A0A0J9YUW5;F7D6K4;F6U329;F7D6J5;A0A0J9YUK3;A0A0J9YTW4;Q9WTU3	Sodium channel protein;Sodium channel protein type 8 subunit alpha	Scn8a	Sodium channel protein OS=Mus musculus OX=10090 GN=Scn8a PE=2 SV=1;Sodium channel protein OS=Mus musculus OX=10090 GN=Scn8a PE=1 SV=1;Sodium channel protein OS=Mus musculus OX=10090 GN=Scn8a PE=1 SV=2;Sodium channel protein OS=Mus musculus OX=10090 GN=Scn8	-2.39003	0.0551396	-2.37255	0.0726199	0.0174803	-2.31741	8.55079	-0.0865547	9.27762	-0.112326	-0.0518239	3.827	0.0160899	0.996253	0.0130028	0.996036	0.985274	0.236224
A0A0U1RP71	Josd2	A0A0U1RP71;A0A0U1RNI9;D3YTZ7;Q9CR30;D6RDE6;A0A140LIJ7;Q8VCY7;A0A140LJD5	A0A0U1RP71;A0A0U1RNI9;D3YTZ7;Q9CR30;D6RDE6;A0A140LIJ7;Q8VCY7;A0A140LJD5	Josephin-2	Josd2	Ubiquitinyl hydrolase 1 OS=Mus musculus OX=10090 GN=Josd2 PE=1 SV=1;Ubiquitinyl hydrolase 1 OS=Mus musculus OX=10090 GN=Josd2 PE=1 SV=1;Ubiquitinyl hydrolase 1 OS=Mus musculus OX=10090 GN=Josd2 PE=1 SV=1;Josephin-2 OS=Mus musculus OX=10090 GN=Josd2 PE=1 SV		0.518053	-0.909175		-1.33559			-0.620903	1.35383		2.23694			0.953848	0.53737		0.417246
A0A0U1RPL0	Atxn2l	A0A0U1RPL0;Q7TQH0;E9Q5Q0;Q3TYH7;Q3TGG2;J3QP59	A0A0U1RPL0;Q7TQH0;E9Q5Q0;Q3TYH7;Q3TGG2	Ataxin-2-like protein	Atxn2l	Ataxin-2-like protein OS=Mus musculus OX=10090 GN=Atxn2l PE=1 SV=1;Ataxin-2-like protein OS=Mus musculus OX=10090 GN=Atxn2l PE=1 SV=1;Ataxin-2-like protein (Fragment) OS=Mus musculus OX=10090 GN=Atxn2l PE=1 SV=2;LsmAD domain-containing protein OS=Mus muscu	0.326321	0.786057	-0.646716	-0.18698	-0.973037	0.139341	-0.861628	-1.81506	3.2074	0.347904	2.56379	-0.323559	0.789544	0.766146	0.185525	0.991513	0.356211	0.995851
A0A0U1RPN7	Arhgef1	A0A0U1RPN7;Q6KAM6;E9PUF7;Q61210;A0A0U1RPP2;F6ZN61	A0A0U1RPN7;Q6KAM6;E9PUF7;Q61210;A0A0U1RPP2;F6ZN61	Rho guanine nucleotide exchange factor 1	Arhgef1	Rho guanine nucleotide exchange factor 1 (Fragment) OS=Mus musculus OX=10090 GN=Arhgef1 PE=1 SV=2;MFLJ00369 protein (Fragment) OS=Mus musculus OX=10090 GN=Arhgef1 PE=2 SV=1;Rho guanine nucleotide exchange factor 1 OS=Mus musculus OX=10090 GN=Arhgef1 PE=1 S
A0A0U1RPY6	Arl6ip1	A0A0U1RPY6;B0LAE4;Q3TQE3;Q8C1Y9;Q80ZW9;Q3TIC7;Q9JKW0;Q3UBA1;Q3THR3	A0A0U1RPY6;B0LAE4;Q3TQE3;Q8C1Y9;Q80ZW9;Q3TIC7;Q9JKW0;Q3UBA1;Q3THR3	ADP-ribosylation factor-like protein 6-interacting protein 1	Arl6ip1	ADP-ribosylation factor-like protein 6-interacting protein 1 (Fragment) OS=Mus musculus OX=10090 GN=Arl6ip1 PE=1 SV=1;ADP-ribosylation factor-like 6 interacting protein 1 (Fragment) OS=Mus musculus OX=10090 GN=Arl6ip1 PE=2 SV=1;Uncharacterized protein (Fra	-0.182723	0.0924621	-0.199148	0.076037	-0.0164251	-0.106686	0.542436	-0.399454	0.61006	-0.310175	0.110402	0.282261	0.868817	0.976378	0.786115	0.991513	0.96948	0.995851
A0A0X1KG61	Cbl	A0A0X1KG61;A0A0U1RQ85;Q2M4H7;P22682;A0A0U1RP47	A0A0X1KG61;A0A0U1RQ85;Q2M4H7;P22682;A0A0U1RP47	E3 ubiquitin-protein ligase CBL	Cbl	E3 ubiquitin-protein ligase CBL OS=Mus musculus OX=10090 GN=Cbl PE=1 SV=1;E3 ubiquitin-protein ligase CBL OS=Mus musculus OX=10090 GN=Cbl PE=1 SV=1;E3 ubiquitin-protein ligase CBL OS=Mus musculus OX=10090 GN=Cbl PE=4 SV=1;E3 ubiquitin-protein ligase CBL OS	-2.20206	-0.126862	-1.39118	0.684018	0.81088	-1.51804	14.4552	0.626814	8.49305	-3.47833	-4.40661	8.5136	0.00390129	0.953372	0.0177132	0.357319	0.129513	0.0243084
A0A140LHA2	Bub3	A0A140LHA2;Q9WVA3;A0A140LIM5;A0A140LJ21;A0A140LI47	A0A140LHA2;Q9WVA3;A0A140LIM5;A0A140LJ21	Mitotic checkpoint protein BUB3	Bub3	Mitotic checkpoint protein BUB3 OS=Mus musculus OX=10090 GN=Bub3 PE=1 SV=1;Mitotic checkpoint protein BUB3 OS=Mus musculus OX=10090 GN=Bub3 PE=1 SV=2;Mitotic checkpoint protein BUB3 OS=Mus musculus OX=10090 GN=Bub3 PE=1 SV=1;Mitotic checkpoint protein BUB3	-0.284479	0.300876	-1.04445	-0.459099	-0.759974	-0.743578	0.517436	-0.489509	2.4656	0.652082	1.34754	1.24365	0.87126	0.961752	0.267547	0.984226	0.60445	0.877173
A0A140LHL5	Sirt2	A0A140LHL5	A0A140LHL5			NAD-dependent protein deacetylase OS=Mus musculus OX=10090 GN=Sirt2 PE=1 SV=1	-0.171745	0.0412405	-0.00704511	0.205941	0.1647	0.0341954	1.29234	-0.184125	0.0437134	-0.989926	-1.12744	-0.156653	0.687559	0.985904	0.991089	0.968402	0.668641	0.998479
A0A140LHU9	Pnpla6	A0A140LHU9;A0A140LI54;Q3TRM4;A0A140LHT9;A0A140LHJ7;A0A140LJH3;A0A140LJI6	A0A140LHU9;A0A140LI54;Q3TRM4	Neuropathy target esterase	Pnpla6	Patatin-like phospholipase domain-containing protein 6 OS=Mus musculus OX=10090 GN=Pnpla6 PE=1 SV=1;Patatin-like phospholipase domain-containing protein 6 OS=Mus musculus OX=10090 GN=Pnpla6 PE=1 SV=1;Patatin-like phospholipase domain-containing protein 6 O	-0.149707	0.500001	-0.242101	0.407607	-0.092394	0.2579	0.568349	-1.73124	0.884729	-1.45672	0.500731	-0.75059	0.860796	0.78858	0.694529	0.925344	0.847147	0.987905
A0A140LIZ5	Psmc4	A0A140LIZ5;Q8BKU2;Q569X4;Q3TUN5;P54775;Q3TJ97;Q3TFA5;Q52L53;Q3UBF0	A0A140LIZ5;Q8BKU2;Q569X4;Q3TUN5;P54775;Q3TJ97;Q3TFA5;Q52L53	26S protease regulatory subunit 6B	Psmc4	26S proteasome AAA-ATPase subunit RPT3 OS=Mus musculus OX=10090 GN=Psmc4 PE=1 SV=1;26S proteasome AAA-ATPase subunit RPT3 OS=Mus musculus OX=10090 GN=Psmc4 PE=2 SV=1;26S proteasome AAA-ATPase subunit RPT3 OS=Mus musculus OX=10090 GN=Psmc4 PE=2 SV=1;26S pro	0.0609631	0.121769	-0.13958	-0.0787738	-0.200543	-0.0178107	-0.425368	-0.811041	1.06646	0.476209	1.35577	0.118209	0.897	0.923849	0.631706	0.988293	0.602115	0.998479
A0A140LJ04	Zzef1	A0A140LJ04;E9Q5W5;Q5SSH7	A0A140LJ04;E9Q5W5;Q5SSH7	Zinc finger ZZ-type and EF-hand domain-containing protein 1	Zzef1	Zinc finger ZZ-type and EF-hand domain-containing protein 1 OS=Mus musculus OX=10090 GN=Zzef1 PE=1 SV=1;Zinc finger ZZ-type and EF-hand domain-containing protein 1 OS=Mus musculus OX=10090 GN=Zzef1 PE=1 SV=1;Zinc finger ZZ-type and EF-hand domain-containin		1.83509	-2.57716		-1.77157			-6.03635	6.44773		3.63002			0.10609	0.035292		0.2003
A0A140T8J4	Hebp1	A0A140T8J4;Q9R257	A0A140T8J4;Q9R257	Heme-binding protein 1	Hebp1	Heme-binding protein 1 OS=Mus musculus OX=10090 GN=Hebp1 PE=1 SV=1;Heme-binding protein 1 OS=Mus musculus OX=10090 GN=Hebp1 PE=1 SV=2	-0.116337	-0.157984	0.112208	0.0705614	0.228545	-0.0457758	0.827961	1.01293	-0.682886	-0.51856	-1.75522	0.271302	0.797031	0.911486	0.761807	0.988293	0.504352	0.995851
A0A1B0GQU8	Rpl18	A0A1B0GQU8;Q0QEW9;Q642K1;Q58EW0;P35980;A0A1B0GSA8;A0A1B0GSF7;A0A1B0GSS8;A0A1B0GRZ3;A0A1B0GS28	A0A1B0GQU8;Q0QEW9;Q642K1;Q58EW0;P35980;A0A1B0GSA8;A0A1B0GSF7;A0A1B0GSS8;A0A1B0GRZ3	60S ribosomal protein L18	Rpl18	60S ribosomal protein L18 OS=Mus musculus OX=10090 GN=Rpl18 PE=1 SV=1;Ribosomal protein L18 (Fragment) OS=Mus musculus OX=10090 GN=Rpl18 PE=2 SV=1;Ribosomal protein L18 OS=Mus musculus OX=10090 GN=Rpl18 PE=2 SV=1;Rpl18 protein OS=Mus musculus OX=10090 GN=R	0.305714	-0.0808934	0.189027	-0.197581	-0.116687	0.108133	-0.912089	0.324814	-0.942693	0.540509	0.372137	-0.39185	0.772873	0.981097	0.674821	0.988293	0.902308	0.995851
A0A1B0GR11	Taldo1	A0A1B0GR11;Q93092	A0A1B0GR11;Q93092	Transaldolase	Taldo1	Transaldolase OS=Mus musculus OX=10090 GN=Taldo1 PE=1 SV=1;Transaldolase OS=Mus musculus OX=10090 GN=Taldo1 PE=1 SV=2	-0.364281	-0.909806	0.350217	-0.195308	0.714497	-0.559589	1.21184	3.88441	-2.64364	0.546854	-2.38732	2.35773	0.713016	0.333081	0.246372	0.988293	0.385187	0.579296
A0A1B0GR78	Stim1	A0A1B0GR78;A0A1B0GRA5;P70302	A0A1B0GR78;A0A1B0GRA5;P70302	Stromal interaction molecule 1	Stim1	Stromal interaction molecule 1 OS=Mus musculus OX=10090 GN=Stim1 PE=1 SV=1;Stromal interaction molecule 1 OS=Mus musculus OX=10090 GN=Stim1 PE=1 SV=1;Stromal interaction molecule 1 OS=Mus musculus OX=10090 GN=Stim1 PE=1 SV=2	0.349444	1.377	-0.70193	0.325629	-1.05137	0.675072	-0.922792	-3.41706	2.0055	-0.763177	3.19766	-1.52669	0.770818	0.452481	0.357314	0.984226	0.248835	0.80357
A0A1B0GS41	Gab1	A0A1B0GS41;Q505A4;Q9QYY0	A0A1B0GS41;Q505A4;Q9QYY0	GRB2-associated-binding protein 1	Gab1	GRB2-associated-binding protein 1 OS=Mus musculus OX=10090 GN=Gab1 PE=1 SV=1;Gab1 protein OS=Mus musculus OX=10090 GN=Gab1 PE=1 SV=1;GRB2-associated-binding protein 1 OS=Mus musculus OX=10090 GN=Gab1 PE=1 SV=2	-0.0382378	-0.0522698	-0.122918	-0.13695	-0.0846807	-0.175188	0.188327	0.228117	0.720395	0.534896	0.492103	0.688719	0.957367	0.985591	0.750181	0.988293	0.851331	0.995851
A0A1B0GS63	Arfip2	A0A1B0GS63;Q8K221;A0A1B0GSM3;D3Z2F3;A0A1B0GQY8;D6RHM6	A0A1B0GS63;Q8K221;A0A1B0GSM3	Arfaptin-2	Arfip2	Arfaptin-2 OS=Mus musculus OX=10090 GN=Arfip2 PE=1 SV=1;Arfaptin-2 OS=Mus musculus OX=10090 GN=Arfip2 PE=1 SV=2;Arfaptin-2 OS=Mus musculus OX=10090 GN=Arfip2 PE=1 SV=1	-0.284188	-0.292545	-0.179815	-0.188172	0.104373	-0.47236	1.19904	1.33508	0.90621	0.735375	-0.433881	2.17163	0.714669	0.846989	0.688089	0.984226	0.879043	0.604635
A0A1B0GSA5	Ddhd2	A0A1B0GSA5;Q80Y98;A0A1B0GT91;A0A1B0GS27	A0A1B0GSA5;Q80Y98;A0A1B0GT91;A0A1B0GS27	Phospholipase DDHD2	Ddhd2	Phospholipase DDHD2 OS=Mus musculus OX=10090 GN=Ddhd2 PE=1 SV=2;Phospholipase DDHD2 OS=Mus musculus OX=10090 GN=Ddhd2 PE=1 SV=3;Phospholipase DDHD2 (Fragment) OS=Mus musculus OX=10090 GN=Ddhd2 PE=1 SV=1;Phospholipase DDHD2 OS=Mus musculus OX=10090 GN=Ddhd2	0.797137	-0.832879	1.19478	-0.435231	0.397648	0.361906	-1.627	1.59432	-3.32257	0.705904	-1.12701	-0.585636	0.593596	0.80869	0.173529	0.984226	0.668641	0.995851
A0A1B0GSM1	Ufsp2	A0A1B0GSM1	A0A1B0GSM1			Ufm1-specific protease 2 OS=Mus musculus OX=10090 GN=Ufsp2 PE=1 SV=1	4.51204	-0.921934	3.81756	-1.61641		2.89562	-5.0482	0.505853	-2.64878	1.13582		-2.4843	0.0861489	0.96154	0.245647	0.94628		0.534316
A0A1B0GSR5	Lmtk3	A0A1B0GSR5;A0A0R4J0W7;Q5XJV6	A0A1B0GSR5;A0A0R4J0W7;Q5XJV6	Serine/threonine-protein kinase LMTK3	Lmtk3	Serine/threonine-protein kinase LMTK3 OS=Mus musculus OX=10090 GN=Lmtk3 PE=1 SV=1;Serine/threonine-protein kinase LMTK3 OS=Mus musculus OX=10090 GN=Lmtk3 PE=1 SV=1;Serine/threonine-protein kinase LMTK3 OS=Mus musculus OX=10090 GN=Lmtk3 PE=1 SV=1		2.18464	-2.18842		-2.52988			-4.3635	8.04446		4.9639			0.241925	0.0205088		0.0948981
A0A1B0GT40	Msra	A0A1B0GT40;Q9D6Y7	A0A1B0GT40;Q9D6Y7	Mitochondrial peptide methionine sulfoxide reductase	Msra	Peptide-methionine (S)-S-oxide reductase OS=Mus musculus OX=10090 GN=Msra PE=1 SV=1;Mitochondrial peptide methionine sulfoxide reductase OS=Mus musculus OX=10090 GN=Msra PE=1 SV=1	-0.0551805	-0.106272	0.279631	0.22854	0.334812	0.173359	0.398039	0.456022	-2.08952	-0.957392	-2.33584	-0.745982	0.905871	0.96739	0.334645	0.972571	0.394505	0.987905
A0A1B0GX25	Hdac6	A0A1B0GX25;Q3UG37;Q3U4Q5;Q8CGC3;Q9Z2V5;B1AUA8	A0A1B0GX25;Q3UG37;Q3U4Q5;Q8CGC3;Q9Z2V5;B1AUA8	Histone deacetylase 6	Hdac6	Histone deacetylase 6 (Fragment) OS=Mus musculus OX=10090 GN=Hdac6 PE=1 SV=1;Uncharacterized protein (Fragment) OS=Mus musculus OX=10090 GN=Hdac6 PE=1 SV=1;UBP-type domain-containing protein OS=Mus musculus OX=10090 GN=Hdac6 PE=2 SV=1;Hdac6 protein OS=Mus
A0A1C7CYU3	Nucb1	A0A1C7CYU3;Q02819;Q8BRD3;Q3TCI1;A0A1B0GR92;A0A1B0GR41;A0A1B0GS16;A0A1B0GT83	A0A1C7CYU3;Q02819;Q8BRD3;Q3TCI1;A0A1B0GR92;A0A1B0GR41	Nucleobindin-1	Nucb1	Nucleobindin-1 OS=Mus musculus OX=10090 GN=Nucb1 PE=1 SV=1;Nucleobindin-1 OS=Mus musculus OX=10090 GN=Nucb1 PE=1 SV=2;Nucleobindin-1 OS=Mus musculus OX=10090 GN=Nucb1 PE=2 SV=1;Nucleobindin-1 (Fragment) OS=Mus musculus OX=10090 GN=Nucb1 PE=2 SV=1;Nucleobin	0.0690048	-0.330299	0.102675	-0.296629	0.03367	-0.227625	-0.198628	0.846117	-0.22688	1.13987	-0.0784014	0.760235	0.954245	0.920521	0.938163	0.94628	0.979189	0.985805
A0A1C7ZMZ5	Gpx3	A0A1C7ZMZ5;A0A1C7ZMZ7;P46412	A0A1C7ZMZ5;A0A1C7ZMZ7;P46412	Glutathione peroxidase 3	Gpx3	Glutathione peroxidase (Fragment) OS=Mus musculus OX=10090 GN=Gpx3 PE=1 SV=1;Glutathione peroxidase 3 (Fragment) OS=Mus musculus OX=10090 GN=Gpx3 PE=1 SV=1;Glutathione peroxidase 3 OS=Mus musculus OX=10090 GN=Gpx3 PE=1 SV=2
A0A1D5RLG3	Rab3gap1	A0A1D5RLG3;Q80UJ7;Q3UYK8	A0A1D5RLG3;Q80UJ7;Q3UYK8	Rab3 GTPase-activating protein catalytic subunit	Rab3gap1	Rab3 GTPase-activating protein catalytic subunit OS=Mus musculus OX=10090 GN=Rab3gap1 PE=1 SV=1;Rab3 GTPase-activating protein catalytic subunit OS=Mus musculus OX=10090 GN=Rab3gap1 PE=1 SV=4;Rab3 GTPase-activating protein catalytic subunit OS=Mus musculus	-0.171233	-0.12512	-0.12801	-0.0818966	0.0432231	-0.253129	1.334	0.778075	0.896395	0.534951	-0.322537	1.57452	0.676385	0.930838	0.690021	0.988293	0.919945	0.801147
A0A1D5RM74	Csnk2a2	A0A1D5RM74;Q545V8;O54833;Q8CEL6;A0A1D5RM55;Q8CDH5;A0A1D5RLE4;Q8BPF9	A0A1D5RM74;Q545V8;O54833;Q8CEL6;A0A1D5RM55;Q8CDH5;A0A1D5RLE4;Q8BPF9	Casein kinase II subunit alpha	Csnk2a2	Casein kinase II subunit alpha (Fragment) OS=Mus musculus OX=10090 GN=Csnk2a2 PE=1 SV=1;Protein kinase domain-containing protein OS=Mus musculus OX=10090 GN=Csnk2a2 PE=1 SV=1;Casein kinase II subunit alpha OS=Mus musculus OX=10090 GN=Csnk2a2 PE=1 SV=1;Pr	-0.509008	0.385011	-1.5797	-0.685681	-1.07069	-1.19469	1.31503	-0.705083	3.16169	1.54507	2.24996	2.5436	0.680007	0.945331	0.191697	0.90816	0.412515	0.514681
A0A1D5RM85	Rpl18a	A0A1D5RM85;P62717;A0A1D5RLW5;Q3THJ0;A0A1D5RMC7;A0A1D5RM79;A0A1D5RME4;Q05CK2	A0A1D5RM85;P62717;A0A1D5RLW5;Q3THJ0;A0A1D5RMC7;A0A1D5RM79;A0A1D5RME4;Q05CK2	60S ribosomal protein L18a	Rpl18a	60S ribosomal protein L18a (Fragment) OS=Mus musculus OX=10090 GN=Rpl18a PE=1 SV=1;60S ribosomal protein L18a OS=Mus musculus OX=10090 GN=Rpl18a PE=1 SV=1;60S ribosomal protein L18a OS=Mus musculus OX=10090 GN=Rpl18a PE=1 SV=1;60S ribosomal protein L18a OS	-0.722016	-1.31639	-0.238695	-0.833071	0.483321	-1.55509	1.52734	5.64906	0.529494	3.10271	-1.94739	3.38053	0.614622	0.133827	0.817012	0.462482	0.459619	0.326032
A0A1L1SQA8	Rps25	A0A1L1SQA8;Q58EA6;P62852	A0A1L1SQA8;Q58EA6;P62852	40S ribosomal protein S25	Rps25	40S ribosomal protein S25 OS=Mus musculus OX=10090 GN=Rps25 PE=1 SV=1;40S ribosomal protein S25 OS=Mus musculus OX=10090 GN=Rps25 PE=1 SV=1;40S ribosomal protein S25 OS=Mus musculus OX=10090 GN=Rps25 PE=1 SV=1	-0.157024	-0.530132	0.382036	0.00892796	0.53906	-0.148096	0.786647	1.96937	-1.74408	-0.0349415	-2.83633	0.534716	0.80902	0.731136	0.420707	0.999737	0.302949	0.995851
A0A1L1SQE2	Ahi1	A0A1L1SQE2;E9QP54;Q8K3E5;E9Q552;Q8K3E4	A0A1L1SQE2;E9QP54;Q8K3E5	Jouberin	Ahi1	Jouberin OS=Mus musculus OX=10090 GN=Ahi1 PE=1 SV=1;Jouberin OS=Mus musculus OX=10090 GN=Ahi1 PE=1 SV=1;Jouberin OS=Mus musculus OX=10090 GN=Ahi1 PE=1 SV=2		1.37248	-2.5267	-1.39387	-2.76635	-1.15422		-1.96105	3.06485	1.70147	4.5476	1.17016		0.731136	0.200258	0.874598	0.117881	0.8946
A0A1L1SR69	Higd1a	A0A1L1SR69;A0A1L1ST61;A0A1L1SV00;Q1XG81;Q8R472;Q9JLR9	A0A1L1SR69;A0A1L1ST61;A0A1L1SV00;Q1XG81;Q8R472;Q9JLR9	HIG1 domain family member 1A, mitochondrial	Higd1a	HIG1 domain family member 1A, mitochondrial (Fragment) OS=Mus musculus OX=10090 GN=Higd1a PE=1 SV=1;HIG1 domain family member 1A, mitochondrial (Fragment) OS=Mus musculus OX=10090 GN=Higd1a PE=1 SV=1;HIG1 domain family member 1A, mitochondrial (Fragment) O	-1.43159	-0.651471	-1.14266	-0.362544	0.288927	-1.79413	2.63344	1.89734	2.12832	1.04116	-1.09069	3.09715	0.362601	0.748267	0.326908	0.957216	0.676802	0.379618
A0A1L1SS44	Aplp2	A0A1L1SS44;Q3TPZ7;Q7TT34;Q64348;Q60709;Q3UDL6;Q61482;Q06335;Q3U775;Q3U9N6;Q9CYS4;Q3TV12	A0A1L1SS44;Q3TPZ7;Q7TT34;Q64348;Q60709;Q3UDL6;Q61482;Q06335;Q3U775;Q3U9N6	Amyloid-like protein 2	Aplp2	Amyloid-like protein 2 (Fragment) OS=Mus musculus OX=10090 GN=Aplp2 PE=1 SV=1;Uncharacterized protein (Fragment) OS=Mus musculus OX=10090 GN=Aplp2 PE=2 SV=1;Amyloid beta (A4)-like protein 2 OS=Mus musculus OX=10090 GN=Aplp2 PE=2 SV=2;CDE1-binding protein C	-1.18469	0.134731	0.977897	2.29732	2.16259	1.11263	2.99847	-0.554293	-2.45372	-9.77991	-7.75335	-3.02292	0.28749	0.961265	0.267547	0.0168879	0.0248266	0.399603
A0A1L1SSV8	Taok2	A0A1L1SSV8;Q6ZQ29	A0A1L1SSV8			Serine/threonine-protein kinase TAO2 (Fragment) OS=Mus musculus OX=10090 GN=Taok2 PE=1 SV=1		-0.121165	-0.498492		-0.730038			0.20801	1.09117		1.47513			0.985591	0.621313		0.584875
A0A1L1STA1	Csk	A0A1L1STA1;Q3UVH2;P41241;A0A1L1SQQ5;A0A1L1SR46	A0A1L1STA1;Q3UVH2;P41241;A0A1L1SQQ5;A0A1L1SR46	Non-specific protein-tyrosine kinase;Tyrosine-protein kinase CSK	Csk	Tyrosine-protein kinase CSK (Fragment) OS=Mus musculus OX=10090 GN=Csk PE=1 SV=1;Tyrosine-protein kinase OS=Mus musculus OX=10090 GN=Csk PE=2 SV=1;Tyrosine-protein kinase CSK OS=Mus musculus OX=10090 GN=Csk PE=1 SV=2;Tyrosine-protein kinase CSK (Fragment)	0.419769	0.141077	-0.329411	-0.608103	-0.749181	-0.188334	-1.54962	-0.339659	2.06838	1.29499	2.82436	0.450932	0.608243	0.981097	0.342361	0.937782	0.303538	0.995851
A0A1L1STE4	Ilf3	A0A1L1STE4;Q9Z1X4;Q45VK5;Q45VK6;Q3UD30;A0A1L1ST48;A0A1L1SSU8;A0A1L1SR62;A0A1L1SQ69;A0A1L1SQR7;Q8C5B7;Q91WM1	A0A1L1STE4;Q9Z1X4;Q45VK5;Q45VK6;Q3UD30	Interleukin enhancer-binding factor 3	Ilf3	Interleukin enhancer-binding factor 3 OS=Mus musculus OX=10090 GN=Ilf3 PE=1 SV=1;Interleukin enhancer-binding factor 3 OS=Mus musculus OX=10090 GN=Ilf3 PE=1 SV=2;Interleukin enhancer-binding factor 3 OS=Mus musculus OX=10090 GN=Ilf3 PE=1 SV=1;Nuclear facto	0.388731	0.319424	-0.209074	-0.278381	-0.597805	0.110349	-2.83849	-1.49506	0.979599	1.95345	3.0216	-0.671814	0.317343	0.820537	0.662085	0.803228	0.272091	0.995851
A0A1L1STE6	Idh3a	A0A1L1STE6;Q9D6R2	A0A1L1STE6;Q9D6R2	Isocitrate dehydrogenase [NAD] subunit alpha, mitochondrial	Idh3a	Isocitrate dehydrogenase [NAD] subunit, mitochondrial OS=Mus musculus OX=10090 GN=Idh3a PE=1 SV=1;Isocitrate dehydrogenase [NAD] subunit alpha, mitochondrial OS=Mus musculus OX=10090 GN=Idh3a PE=1 SV=1	0.00322537	-0.0530895	0.140839	0.0845243	0.137614	0.0877497	-0.0194114	0.300953	-0.827178	-0.480007	-1.01797	-0.430848	0.994582	0.981097	0.713959	0.988293	0.698167	0.995851
A0A1L1SUN1	Rpl29	A0A1L1SUN1;A0A1L1SS27;W4VSN7;Q5M8M8;P47915	A0A1L1SUN1;A0A1L1SS27;W4VSN7;Q5M8M8;P47915	60S ribosomal protein L29	Gm3550;Rpl29	60S ribosomal protein L29 (Fragment) OS=Mus musculus OX=10090 GN=Rpl29 PE=1 SV=1;60S ribosomal protein L29 (Fragment) OS=Mus musculus OX=10090 GN=Rpl29 PE=1 SV=1;60S ribosomal protein L29 OS=Mus musculus OX=10090 GN=Gm3550 PE=3 SV=1;60S ribosomal protein L	0.302782	-0.114466	0.186447	-0.2308	-0.116335	0.0719816	-2.03733	0.537942	-0.885042	1.47844	0.636226	-0.382714	0.48946	0.96154	0.694529	0.923777	0.812465	0.995851
A0A1L1SUS5	Pcbp4	A0A1L1SUS5;A0A1L1SRP9;A0A087WRH3;Q9DB01;Q8BP63;A0A0R4J044;P57724;A0A087WQ06;A0A087WSI1;A0A1L1SQB0;A0A087WRJ6;A0A1L1SQ99;A0A1L1SQL8	A0A1L1SUS5;A0A1L1SRP9;A0A087WRH3;Q9DB01;Q8BP63;A0A0R4J044;P57724;A0A087WQ06;A0A087WSI1;A0A1L1SQB0;A0A087WRJ6;A0A1L1SQ99;A0A1L1SQL8	Poly(rC)-binding protein 4	Pcbp4	Poly(rC)-binding protein 4 (Fragment) OS=Mus musculus OX=10090 GN=Pcbp4 PE=1 SV=1;Poly(rC)-binding protein 4 (Fragment) OS=Mus musculus OX=10090 GN=Pcbp4 PE=1 SV=1;Poly(rC)-binding protein 4 (Fragment) OS=Mus musculus OX=10090 GN=Pcbp4 PE=1 SV=1;Uncharacte
A0A1L1SVG6	Slc44a2	A0A1L1SVG6;Q8BY89	A0A1L1SVG6;Q8BY89	Choline transporter-like protein 2	Slc44a2	Choline transporter-like protein 2 OS=Mus musculus OX=10090 GN=Slc44a2 PE=1 SV=1;Choline transporter-like protein 2 OS=Mus musculus OX=10090 GN=Slc44a2 PE=1 SV=2	0.593277	-0.281533	-1.08282	-1.95763	-1.6761	-1.36435	-0.824879	0.677945	2.26544	2.91022	3.03722	2.22431	0.797031	0.94979	0.30199	0.506055	0.270454	0.591243
A0A1N9M5I8	Arfgef3	A0A1N9M5I8;Q3UGY8	A0A1N9M5I8;Q3UGY8	Brefeldin A-inhibited guanine nucleotide-exchange protein 3	Arfgef3	Brefeldin A-inhibited guanine nucleotide-exchange protein 3 OS=Mus musculus OX=10090 GN=Arfgef3 PE=1 SV=1;Brefeldin A-inhibited guanine nucleotide-exchange protein 3 OS=Mus musculus OX=10090 GN=Arfgef3 PE=1 SV=1	-1.36361	0.751563	-2.64741	-0.532237	-1.2838	-1.89585	2.56466	-1.11479	5.09226	0.782676	1.85439	3.73485	0.378018	0.890586	0.0601549	0.982656	0.481389	0.25045
A0A1S6GWG6	Atp6v1b2	A0A1S6GWG6;P62814;B0LAC8;Q99KA3;Q91YH6;A0A0U1RNU9	A0A1S6GWG6;P62814	V-type proton ATPase subunit B, brain isoform	Atp6v1b2	Vacuolar proton pump subunit B OS=Mus musculus OX=10090 GN=Atp6v1b2 PE=2 SV=1;V-type proton ATPase subunit B, brain isoform OS=Mus musculus OX=10090 GN=Atp6v1b2 PE=1 SV=1	-0.0444727	-0.0334767	0.104866	0.115862	0.149339	0.0713891	0.331274	0.208097	-0.722853	-0.742941	-1.27046	-0.403002	0.917167	0.985591	0.750181	0.984226	0.619195	0.995851
A0A1S6GWG8	Dnaja4	A0A1S6GWG8;A0A1S6GWG7;Q9JMC3;D3Z1U5;Q8R1X2	A0A1S6GWG8;A0A1S6GWG7;Q9JMC3;D3Z1U5	DnaJ homolog subfamily A member 4	Dnaja4	Uncharacterized protein OS=Mus musculus OX=10090 GN=Dnaja4 PE=2 SV=1;Uncharacterized protein OS=Mus musculus OX=10090 GN=Dnaja4 PE=2 SV=1;DnaJ homolog subfamily A member 4 OS=Mus musculus OX=10090 GN=Dnaja4 PE=1 SV=1;DnaJ homolog subfamily A member 4 (Frag		-0.543103		-1.24456		-1.48848		0.498332		1.27997		1.99522		0.96154		0.937782		0.654733
A0A1S6GWH1	Psmc5	A0A1S6GWH1;P62196;Q8K1K2;Q99KR1	A0A1S6GWH1;P62196;Q8K1K2;Q99KR1	26S protease regulatory subunit 8	Psmc5	AAA domain-containing protein OS=Mus musculus OX=10090 GN=Psmc5 PE=2 SV=1;26S proteasome regulatory subunit 8 OS=Mus musculus OX=10090 GN=Psmc5 PE=1 SV=1;26S proteasome regulatory subunit 8 OS=Mus musculus OX=10090 GN=Psmc5 PE=1 SV=1;Psmc5 protein (Fragmen	-0.0654409	0.140759	-0.0811126	0.125088	-0.0156717	0.0596469	0.283002	-0.859806	0.423393	-0.594102	0.0727854	-0.318944	0.931077	0.918269	0.860539	0.987564	0.980113	0.995851
A0A1S6GWJ2	Gcdh	A0A1S6GWJ2;A0A0A0MQ68;Q60759;Q8BVD4;Q8BV83;D3Z4I2	A0A1S6GWJ2;A0A0A0MQ68;Q60759;Q8BVD4	Glutaryl-CoA dehydrogenase, mitochondrial	Gcdh	Uncharacterized protein OS=Mus musculus OX=10090 GN=Gcdh PE=2 SV=1;Glutaryl-CoA dehydrogenase, mitochondrial OS=Mus musculus OX=10090 GN=Gcdh PE=1 SV=1;Glutaryl-CoA dehydrogenase, mitochondrial OS=Mus musculus OX=10090 GN=Gcdh PE=1 SV=2;Uncharacterized pro	-0.0120914	0.175394	-0.305531	-0.118046	-0.29344	-0.130138	0.0508865	-0.896007	1.27649	0.603922	1.43097	0.563221	0.989001	0.915885	0.561647	0.986379	0.586189	0.995851
A0A1W2P6L7	Ldah	A0A1W2P6L7;A0A0F6AIX6;A0A1W2P7C8;A0A0F6AIX5;Q8BVA5;A0A1W2P6J8;A0A1W2P7T7	A0A1W2P6L7;A0A0F6AIX6;A0A1W2P7C8;A0A0F6AIX5;Q8BVA5;A0A1W2P6J8;A0A1W2P7T7	UPF0554 protein C2orf43 homolog		Lipid droplet-associated hydrolase (Fragment) OS=Mus musculus OX=10090 GN=Ldah PE=1 SV=1;Lipid droplet-associated hydrolase OS=Mus musculus OX=10090 GN=Ldah PE=1 SV=1;Lipid droplet-associated hydrolase OS=Mus musculus OX=10090 GN=Ldah PE=1 SV=1;Lipid dropl	-0.465999	0.355457	-0.80083	0.0206263	-0.334831	-0.445373	0.966277	-1.7126	2.61916	-0.0487121	0.807878	1.39155	0.757635	0.794504	0.247395	0.996811	0.762569	0.838143
A0A1W2P6P1	Sgta	A0A1W2P6P1;Q3TN35;Q8BJU0;A0A1W2P7I5	A0A1W2P6P1;Q3TN35;Q8BJU0;A0A1W2P7I5	Small glutamine-rich tetratricopeptide repeat-containing protein alpha	Sgta	Small glutamine-rich tetratricopeptide repeat-containing protein alpha (Fragment) OS=Mus musculus OX=10090 GN=Sgta PE=1 SV=1;Uncharacterized protein OS=Mus musculus OX=10090 GN=Sgta PE=2 SV=1;Small glutamine-rich tetratricopeptide repeat-containing protein	-0.19686	0.0163682	-0.0476692	0.165559	0.149191	-0.0313009	1.64572	-0.109196	0.332733	-1.24087	-1.14677	0.213895	0.592081	0.993914	0.897927	0.937782	0.666589	0.996051
A0A1W2P7A4	Pcbd1	A0A1W2P7A4;P61458	A0A1W2P7A4;P61458	Pterin-4-alpha-carbinolamine dehydratase	Pcbd1	4a-hydroxytetrahydrobiopterin dehydratase OS=Mus musculus OX=10090 GN=Pcbd1 PE=1 SV=1;Pterin-4-alpha-carbinolamine dehydratase OS=Mus musculus OX=10090 GN=Pcbd1 PE=1 SV=2	-0.208743	-0.29974	-0.318822	-0.409819	-0.110079	-0.618562	0.591466	1.40089	0.871378	2.16227	0.613409	1.67656	0.856952	0.838954	0.697456	0.747526	0.818185	0.76554
A0A1W2P7Y9	Nrcam	A0A1W2P7Y9;Q810U4;A0A1W2P814;A0A1W2P6P3;A0A1W2P7R6	A0A1W2P7Y9;Q810U4	Neuronal cell adhesion molecule	Nrcam	Neuronal cell adhesion molecule OS=Mus musculus OX=10090 GN=Nrcam PE=1 SV=1;Neuronal cell adhesion molecule OS=Mus musculus OX=10090 GN=Nrcam PE=1 SV=2	0.170029	0.178332	-0.193738	-0.185436	-0.363768	-0.0154062	-0.671502	-0.89134	0.809126	0.852047	2.36524	0.0543585	0.834905	0.91623	0.718922	0.98109	0.387774	0.999638
A0A1W2P872	Nova2	A0A1W2P872;D3YVV7	A0A1W2P872;D3YVV7		Nova2	NOVA alternative-splicing regulator 2 OS=Mus musculus OX=10090 GN=Nova2 PE=1 SV=1;NOVA alternative-splicing regulator 2 OS=Mus musculus OX=10090 GN=Nova2 PE=1 SV=3	0.0107203	0.153709	-0.199796	-0.0568072	-0.210516	-0.0460868	-0.0304996	-0.722436	0.565977	0.271884	1.02258	0.130476	0.993495	0.941344	0.804409	0.991513	0.698167	0.998479
A0A1Y7VJ48	Tbca	A0A1Y7VJ48;Q5I0U7;P48428	A0A1Y7VJ48;Q5I0U7;P48428	Tubulin-specific chaperone A	Tbca	Tubulin-specific chaperone A OS=Mus musculus OX=10090 GN=Tbca PE=1 SV=1;Tubulin-specific chaperone A OS=Mus musculus OX=10090 GN=Tbca PE=1 SV=1;Tubulin-specific chaperone A OS=Mus musculus OX=10090 GN=Tbca PE=1 SV=3	0.503544	-0.261688	0.566579	-0.198654	0.0630341	0.304891	-2.27066	1.19715	-3.00288	0.796791	-0.346734	-1.20138	0.44043	0.875114	0.207231	0.982614	0.908834	0.885158
A0A1Y7VJZ2	Gstz1	A0A1Y7VJZ2;Q9WVL0;A0A1Y7VNC1;Q9JJA0	A0A1Y7VJZ2;Q9WVL0;A0A1Y7VNC1;Q9JJA0	Maleylacetoacetate isomerase	Gstz1	Maleylacetoacetate isomerase OS=Mus musculus OX=10090 GN=Gstz1 PE=1 SV=1;Maleylacetoacetate isomerase OS=Mus musculus OX=10090 GN=Gstz1 PE=1 SV=1;Maleylacetoacetate isomerase OS=Mus musculus OX=10090 GN=Gstz1 PE=1 SV=1;Brain cDNA, clone MNCb-6148, similar	0.0753948	-0.123836	0.132447	-0.0667834	0.0570524	0.00861138	-0.446274	0.686244	-0.866502	0.338272	-0.401939	-0.0420251	0.892339	0.947672	0.698148	0.991513	0.890816	0.999638
A0A1Y7VK19	Isca2	A0A1Y7VK19;Q9DCB8	A0A1Y7VK19;Q9DCB8	Iron-sulfur cluster assembly 2 homolog, mitochondrial	Isca2	Iron-sulfur cluster assembly 2 homolog, mitochondrial (Fragment) OS=Mus musculus OX=10090 GN=Isca2 PE=1 SV=1;Iron-sulfur cluster assembly 2 homolog, mitochondrial OS=Mus musculus OX=10090 GN=Isca2 PE=1 SV=2	0.411135	0.417969	0.401302	0.408136	-0.00983367	0.819271	-1.62404	-1.32352	-1.19685	-1.79102	0.0339701	-2.88345	0.593596	0.853477	0.583211	0.838715	0.988677	0.447118
A0A1Y7VMJ9	Fkbp3	A0A1Y7VMJ9;A0A1Y7VP01;A0A1Y7VLK0;Q3UBU9;Q62446	A0A1Y7VMJ9;A0A1Y7VP01;A0A1Y7VLK0;Q3UBU9;Q62446	Peptidyl-prolyl cis-trans isomerase;Peptidyl-prolyl cis-trans isomerase FKBP3	Fkbp3	Peptidyl-prolyl cis-trans isomerase FKBP3 OS=Mus musculus OX=10090 GN=Fkbp3 PE=1 SV=1;Peptidylprolyl isomerase (Fragment) OS=Mus musculus OX=10090 GN=Fkbp3 PE=1 SV=1;Peptidylprolyl isomerase OS=Mus musculus OX=10090 GN=Fkbp3 PE=1 SV=1;Peptidylprolyl isomer	-0.0442325	-0.350316	-0.707765	-1.01385	-0.663533	-1.05808	0.0726239	0.623896	0.97747	2.56268	1.18724	1.74452	0.984604	0.953372	0.662085	0.638907	0.652265	0.744858
A0A1Y7VN19	Dhrs7	A0A1Y7VN19;Q9CXR1	A0A1Y7VN19;Q9CXR1	Dehydrogenase/reductase SDR family member 7	Dhrs7	Dehydrogenase/reductase SDR family member 7 (Fragment) OS=Mus musculus OX=10090 GN=Dhrs7 PE=1 SV=1;Dehydrogenase/reductase SDR family member 7 OS=Mus musculus OX=10090 GN=Dhrs7 PE=1 SV=2	-0.537865	-0.08397	-0.530693	-0.0767976	0.0071724	-0.614663	2.03151	0.455471	1.84999	0.514306	-0.0411169	2.26588	0.48946	0.96739	0.3933	0.988293	0.986858	0.583303
A0A1Y7VN70	Glrx5	A0A1Y7VN70;Q80Y14	A0A1Y7VN70;Q80Y14	Glutaredoxin-related protein 5, mitochondrial	Glrx5	Glutaredoxin-related protein 5, mitochondrial OS=Mus musculus OX=10090 GN=Glrx5 PE=1 SV=1;Glutaredoxin-related protein 5, mitochondrial OS=Mus musculus OX=10090 GN=Glrx5 PE=1 SV=2	0.179529	0.132597	0.281266	0.234334	0.101737	0.413863	-0.853175	-0.526793	-1.68652	-0.825068	-0.4737	-1.6579	0.791053	0.96154	0.43423	0.98109	0.858658	0.76554
A0A217FL82	Mdga2	A0A217FL82;Q3UV20;F6UYI7;B2RQF5;P60755	A0A217FL82;Q3UV20;F6UYI7;B2RQF5;P60755	MAM domain-containing glycosylphosphatidylinositol anchor protein 2	Mdga2	MAM domain-containing glycosylphosphatidylinositol anchor protein 2 (Fragment) OS=Mus musculus OX=10090 GN=Mdga2 PE=1 SV=1;MAM domain-containing glycosylphosphatidylinositol anchor protein 2 OS=Mus musculus OX=10090 GN=Mdga2 PE=1 SV=1;MAM domain-containing		2.28823	-1.72046		-2.07809			-1.89395	1.43084		1.59932			0.749643	0.508288		0.55799
A0A286YCV9	Kif13b	A0A286YCV9;E9Q4K7;Q6A029	A0A286YCV9;E9Q4K7;Q6A029	Kinesin-like protein	Kif13b	Kinesin family member 13B OS=Mus musculus OX=10090 GN=Kif13b PE=1 SV=1;Kinesin family member 13B OS=Mus musculus OX=10090 GN=Kif13b PE=1 SV=1;MKIAA0639 protein (Fragment) OS=Mus musculus OX=10090 GN=Kif13b PE=2 SV=1
A0A286YDB7	Ssr1	A0A286YDB7;Q3TV94;Q52PE3;A0A286YCT4;A0A286YCG8;Q9CY50;A8C1W9	A0A286YDB7;Q3TV94;Q52PE3;A0A286YCT4;A0A286YCG8;Q9CY50;A8C1W9	Translocon-associated protein subunit alpha	Ssr1	Signal sequence receptor subunit alpha (Fragment) OS=Mus musculus OX=10090 GN=Ssr1 PE=1 SV=1;Signal sequence receptor subunit alpha OS=Mus musculus OX=10090 GN=Ssr1 PE=2 SV=1;Signal sequence receptor subunit alpha OS=Mus musculus OX=10090 GN=Ssr1 PE=2 SV=1	-0.418187	-1.38056	0.819105	-0.143263	1.23729	-0.56145	1.05926	1.23454	-0.722116	0.41661	-1.13286	1.17966	0.737887	0.869666	0.750181	0.991513	0.667717	0.890887
A0A286YDB8	Elp3	A0A286YDB8;Q9CZX0	A0A286YDB8;Q9CZX0	Elongator complex protein 3	Elp3	Elongator complex protein 3 OS=Mus musculus OX=10090 GN=Elp3 PE=1 SV=1;Elongator complex protein 3 OS=Mus musculus OX=10090 GN=Elp3 PE=1 SV=1
A0A286YDU2	Atxn2	A0A286YDU2;E9QM77;O70305;F7B6X4;F6U2C2;Q3UX07	A0A286YDU2;E9QM77;O70305;F7B6X4;F6U2C2;Q3UX07	Ataxin-2	Atxn2	Ataxin-2 (Fragment) OS=Mus musculus OX=10090 GN=Atxn2 PE=1 SV=1;Ataxin-2 OS=Mus musculus OX=10090 GN=Atxn2 PE=1 SV=1;Ataxin-2 OS=Mus musculus OX=10090 GN=Atxn2 PE=1 SV=1;Ataxin-2 (Fragment) OS=Mus musculus OX=10090 GN=Atxn2 PE=1 SV=1;Ataxin-2 (Fragment) OS
A0A286YDU3	Ap3s1	A0A286YDU3;Q3U8S0;Q9DCR2;A0A286YD58	A0A286YDU3;Q3U8S0;Q9DCR2;A0A286YD58	AP-3 complex subunit sigma-1	Ap3s1	AP complex subunit sigma OS=Mus musculus OX=10090 GN=Ap3s1 PE=1 SV=1;Adaptor-related protein complex 3, sigma 1 subunit OS=Mus musculus OX=10090 GN=Ap3s1 PE=1 SV=1;AP-3 complex subunit sigma-1 OS=Mus musculus OX=10090 GN=Ap3s1 PE=1 SV=2;AP-3 complex subuni	-0.144225	-2.56895	1.9325	-0.492229	2.07672	-0.636453	0.114341	5.69266	-1.92457	0.565751	-2.19115	0.682848	0.971071	0.133827	0.373543	0.988293	0.423369	0.995851
A0A286YEB7	Rps24	A0A286YEB7;Q9D7P1;Q9CY61;Q5M9M7;Q3TIF8;Q9CQK2;P62849;Q9DCA4	A0A286YEB7;Q9D7P1;Q9CY61;Q5M9M7;Q3TIF8;Q9CQK2;P62849;Q9DCA4	40S ribosomal protein S24	Rps24	40S ribosomal protein S24 OS=Mus musculus OX=10090 GN=Rps24 PE=1 SV=1;40S ribosomal protein S24 OS=Mus musculus OX=10090 GN=Rps24 PE=2 SV=1;40S ribosomal protein S24 OS=Mus musculus OX=10090 GN=Rps24 PE=2 SV=1;40S ribosomal protein S24 OS=Mus musculus OX=1	-0.128075	-0.33069	-0.172041	-0.374657	-0.0439668	-0.502731	0.380996	0.705552	0.349556	1.24905	0.112325	1.18898	0.908199	0.945331	0.892987	0.937782	0.96948	0.888326
A0A2I3BQF4	Rpl30	A0A2I3BQF4;Q497D7;Q58DZ3;P62889;Q5PR15	A0A2I3BQF4;Q497D7;Q58DZ3;P62889;Q5PR15	60S ribosomal protein L30	Rpl30	60S ribosomal protein L30 OS=Mus musculus OX=10090 GN=Rpl30 PE=1 SV=1;60S ribosomal protein L30 OS=Mus musculus OX=10090 GN=Rpl30 PE=2 SV=1;60S ribosomal protein L30 OS=Mus musculus OX=10090 GN=Rpl30 PE=1 SV=1;60S ribosomal protein L30 OS=Mus musculus OX=1	0.107411	-0.350353	0.348751	-0.109013	0.24134	-0.00160247	-0.931951	1.87437	-1.99926	0.783587	-1.44244	0.0108132	0.7704	0.75619	0.357415	0.982656	0.586189	0.999638
A0A2I3BQH2	Gm49342	A0A2I3BQH2;Q543K9;P23492;Q9D8C9;A0A2I3BS22	A0A2I3BQH2;Q543K9;P23492;Q9D8C9;A0A2I3BS22	Purine nucleoside phosphorylase	Pnp;Pnp2	Inosine phosphorylase (Fragment) OS=Mus musculus OX=10090 GN=Gm49342 PE=1 SV=1;Purine nucleoside phosphorylase OS=Mus musculus OX=10090 GN=Pnp PE=1 SV=1;Purine nucleoside phosphorylase OS=Mus musculus OX=10090 GN=Pnp PE=1 SV=2;Purine nucleoside phosphoryla	-0.0619299	-0.213318	-0.110738	-0.262126	-0.0488081	-0.324056	0.365997	1.11514	0.509024	1.89301	0.275987	1.72615	0.910848	0.890586	0.825396	0.811944	0.93591	0.753161
A0A2I3BQJ1	Ankrd28	A0A2I3BQJ1;A0A2I3BQ07;Q505D1;Q5DU34	A0A2I3BQJ1;A0A2I3BQ07;Q505D1;Q5DU34	Serine/threonine-protein phosphatase 6 regulatory ankyrin repeat subunit A	Ankrd28	Serine/threonine-protein phosphatase 6 regulatory ankyrin repeat subunit A OS=Mus musculus OX=10090 GN=Ankrd28 PE=1 SV=1;Serine/threonine-protein phosphatase 6 regulatory ankyrin repeat subunit A OS=Mus musculus OX=10090 GN=Ankrd28 PE=1 SV=1;Serine/threoni
A0A2I3BQL9	Pck2	A0A2I3BQL9;Q3TDE6;A0A0R4J0G0;Q8BH04;Q8R3X7;A0A2I3BS39;Q3UGF0;Q3UQD8;A0A2I3BRX1;A0A2I3BQ75;A0A2I3BQC6;A0PJG3	A0A2I3BQL9;Q3TDE6;A0A0R4J0G0;Q8BH04;Q8R3X7;A0A2I3BS39;Q3UGF0;Q3UQD8;A0A2I3BRX1	Phosphoenolpyruvate carboxykinase [GTP], mitochondrial	Pck2	Phosphoenolpyruvate carboxykinase (GTP) (Fragment) OS=Mus musculus OX=10090 GN=Pck2 PE=1 SV=1;Phosphoenolpyruvate carboxykinase (GTP) OS=Mus musculus OX=10090 GN=Pck2 PE=2 SV=1;Phosphoenolpyruvate carboxykinase (GTP) OS=Mus musculus OX=10090 GN=Pck2 PE=1 S	-0.645335	0.418714	-1.08973	-0.0256768	-0.444391	-0.671012	1.86509	-1.71469	3.40461	0.0929211	1.63861	2.07115	0.536076	0.794504	0.165077	0.996036	0.540851	0.626261
A0A2I3BRG8	Dhrs4	A0A2I3BRG8;Q3UIB5;Q99LB2;A0A2I3BQ25;Q9DCL1;A0A2I3BPY3;Q9D2U3	A0A2I3BRG8;Q3UIB5;Q99LB2;A0A2I3BQ25;Q9DCL1;A0A2I3BPY3;Q9D2U3	Dehydrogenase/reductase SDR family member 4	Dhrs4	Dehydrogenase/reductase SDR family member 4 (Fragment) OS=Mus musculus OX=10090 GN=Dhrs4 PE=1 SV=1;Uncharacterized protein OS=Mus musculus OX=10090 GN=Dhrs4 PE=2 SV=1;Dehydrogenase/reductase SDR family member 4 OS=Mus musculus OX=10090 GN=Dhrs4 PE=1 SV=3;D	-0.159723	-0.31701	0.221084	0.0637975	0.380807	-0.0959258	1.44845	0.997054	-0.850763	-0.293555	-1.48216	0.432767	0.647207	0.911512	0.704704	0.991513	0.584317	0.995851
A0A2I3BRL8	Gm7324	A0A2I3BRL8;Q91VM5;A2AFI3;Q9WV02;A2AFI4;S4R1F6;A0A2I3BQC0	A0A2I3BRL8;Q91VM5;A2AFI3;Q9WV02;A2AFI4	RNA binding motif protein, X-linked-like-1;RNA-binding motif protein, X chromosome;RNA-binding motif protein, X chromosome, N-terminally processed	Rbmxl1;Rbmx	Predicted gene 7324 OS=Mus musculus OX=10090 GN=Gm7324 PE=4 SV=1;RNA binding motif protein, X-linked-like-1 OS=Mus musculus OX=10090 GN=Rbmxl1 PE=2 SV=1;RNA-binding motif protein, X chromosome OS=Mus musculus OX=10090 GN=Rbmx PE=1 SV=1;RNA-binding motif pr	1.14905	-0.10981	0.833646	-0.42522	-0.315409	0.723835	-2.14593	0.199791	-2.07451	0.653905	0.642887	-1.23598	0.466201	0.985591	0.340749	0.984226	0.8123	0.877448
A0A2I3BRT5	Tsc2	A0A2I3BRT5;Q7TT21;Q3TCQ7;Q3UG88;A0A2I3BPP1;Q3UHB2;Q61037;Q3UG84;A0A2I3BPE9;Q3TBX9;Q3UGI8;Q925J1;Q3TP98;Q3TQ10	A0A2I3BRT5;Q7TT21;Q3TCQ7;Q3UG88;A0A2I3BPP1;Q3UHB2;Q61037;Q3UG84;A0A2I3BPE9;Q3TBX9;Q3UGI8	Tuberin	Tsc2	Tuberin OS=Mus musculus OX=10090 GN=Tsc2 PE=1 SV=1;Tuberin OS=Mus musculus OX=10090 GN=Tsc2 PE=1 SV=1;Rap-GAP domain-containing protein OS=Mus musculus OX=10090 GN=Tsc2 PE=2 SV=1;Rap-GAP domain-containing protein OS=Mus musculus OX=10090 GN=Tsc2 PE=2 SV=1;	-0.273671	0.458161	-0.636701	0.0951303	-0.36303	-0.178541	1.83101	-2.47617	3.83324	-0.546011	2.33617	0.971749	0.549322	0.646641	0.130167	0.988293	0.394505	0.948785
A0A2I3BS49	Timm23	A0A2I3BS49;Q9CXU4;Q8JZQ1;Q9WTQ8;E9Q3T4;E9PVF9	A0A2I3BS49;Q9CXU4;Q8JZQ1;Q9WTQ8;E9Q3T4;E9PVF9	Mitochondrial import inner membrane translocase subunit Tim23	Timm23	Mitochondrial import inner membrane translocase subunit Tim23 OS=Mus musculus OX=10090 GN=Timm23 PE=1 SV=1;Mitochondrial import inner membrane translocase subunit TIM23 OS=Mus musculus OX=10090 GN=Timm23 PE=1 SV=1;Mitochondrial import inner membrane transl	-0.820142	0.365698	-0.432793	0.753046	0.387348	-0.0670953	2.39699	-1.02668	1.45638	-1.91304	-0.937138	0.246303	0.417992	0.90686	0.501774	0.811944	0.71843	0.995851
A0A2K6EDK3	Nudcd1	A0A2K6EDK3;Q6PIP5;Q8C100;Q3UZN2;Q8BJK0	A0A2K6EDK3;Q6PIP5;Q8C100;Q3UZN2;Q8BJK0	NudC domain-containing protein 1	Nudcd1	NudC domain-containing protein 1 OS=Mus musculus OX=10090 GN=Nudcd1 PE=1 SV=1;NudC domain-containing protein 1 OS=Mus musculus OX=10090 GN=Nudcd1 PE=1 SV=2;Uncharacterized protein OS=Mus musculus OX=10090 PE=2 SV=1;Uncharacterized protein OS=Mus musculus O
A0A2R8W6H4	Acap2	A0A2R8W6H4;D4AFX6;A0A338P6P6;Q6ZQK5	A0A2R8W6H4;D4AFX6;A0A338P6P6;Q6ZQK5	Arf-GAP with coiled-coil, ANK repeat and PH domain-containing protein 2	Acap2	Arf-GAP with coiled-coil, ANK repeat and PH domain-containing protein 2 OS=Mus musculus OX=10090 GN=Acap2 PE=1 SV=1;Arf-GAP with coiled-coil, ANK repeat and PH domain-containing protein 2 OS=Mus musculus OX=10090 GN=Acap2 PE=1 SV=1;Arf-GAP with coiled-coil		-1.83685		-0.748396		-1.56854		3.94355		0.919098		2.62192		0.326365		0.979665		0.502178
A0A2R8W6P0	Cd47	A0A2R8W6P0;A0A2R8VI30;D3Z187;A0A2R8VI94;Q3U967;E5Q371;A0A2R8VK70;Q61735;A0A2R8VJU9	A0A2R8W6P0;A0A2R8VI30;D3Z187;A0A2R8VI94;Q3U967;E5Q371;A0A2R8VK70;Q61735;A0A2R8VJU9	Leukocyte surface antigen CD47	Cd47	Integrin-associated protein OS=Mus musculus OX=10090 GN=Cd47 PE=1 SV=1;Integrin-associated protein OS=Mus musculus OX=10090 GN=Cd47 PE=1 SV=1;Leukocyte surface antigen CD47 OS=Mus musculus OX=10090 GN=Cd47 PE=1 SV=2;Leukocyte surface antigen CD47 OS=Mus mu	0.0881553	0.0248718	-0.0278534	-0.0911368	-0.116009	-0.00298156	-0.55893	-0.16314	0.178356	0.575632	0.941418	0.0161505	0.862421	0.987964	0.955608	0.988138	0.716303	0.999638
A0A2U3TZ49	Cacnb3	A0A2U3TZ49;D3Z3Z3;Q8K5A7;P54285	A0A2U3TZ49;D3Z3Z3;Q8K5A7;P54285	Voltage-dependent L-type calcium channel subunit beta-3	Cacnb3	Calcium channel voltage-dependent subunit beta 3 OS=Mus musculus OX=10090 GN=Cacnb3 PE=1 SV=1;Calcium channel voltage-dependent subunit beta 3 OS=Mus musculus OX=10090 GN=Cacnb3 PE=1 SV=1;Calcium channel voltage-dependent subunit beta 3 OS=Mus musculus OX=
A0A2X0SZ45	SRGAP2	A0A2X0SZ45;Q91Z67;A0A087WNM1;A0A087WRV4;Q3UPB8;A0A087WSQ1;Q3TSN4;A0A087WS59;A0A087WNR5;A0A087WS73	A0A2X0SZ45;Q91Z67;A0A087WNM1	SLIT-ROBO Rho GTPase-activating protein 2	Srgap2	SRGAP2 (Fragment) OS=Mus musculus OX=10090 GN=SRGAP2 PE=4 SV=1;SLIT-ROBO Rho GTPase-activating protein 2 OS=Mus musculus OX=10090 GN=Srgap2 PE=1 SV=2;SLIT-ROBO Rho GTPase-activating protein 2 OS=Mus musculus OX=10090 GN=Srgap2 PE=1 SV=1	0.119058	0.342835	0.148029	0.371806	0.0289706	0.490864	-0.586261	-0.9431	-0.517108	-1.22376	-0.117552	-1.46056	0.857862	0.91431	0.821739	0.94403	0.96948	0.819441
A0A338P673	Clcn2	A0A338P673;Q3TBI1;A9C437;Q9R0A1	A0A338P673;Q3TBI1;A9C437;Q9R0A1	Chloride channel protein;Chloride channel protein 2	Clcn2	Chloride channel protein OS=Mus musculus OX=10090 GN=Clcn2 PE=1 SV=1;Chloride channel protein (Fragment) OS=Mus musculus OX=10090 GN=Clcn2 PE=2 SV=1;Chloride channel protein OS=Mus musculus OX=10090 GN=Clcn2 PE=1 SV=1;Chloride channel protein 2 OS=Mus musc		-1.80873		-1.73456		-1.793		1.8228		1.67382		1.99803		0.765665		0.895748		0.653631
A0A338P6K2	Myh11	A0A338P6K2;A0A2R8VHF9;E9QPE7;Q69ZX3;O08638	A0A338P6K2;A0A2R8VHF9;E9QPE7;Q69ZX3;O08638	Myosin-11	Myh11	Myosin-11 OS=Mus musculus OX=10090 GN=Myh11 PE=1 SV=1;Myosin-11 OS=Mus musculus OX=10090 GN=Myh11 PE=1 SV=1;Myosin-11 OS=Mus musculus OX=10090 GN=Myh11 PE=1 SV=2;MKIAA0866 protein (Fragment) OS=Mus musculus OX=10090 GN=Myh11 PE=2 SV=1;Myosin-11 OS=Mus musc	-0.591836	-2.00491	1.69575	0.282675	2.28759	-0.309161	1.32307	1.91654	-1.55378	-0.889007	-2.25748	0.587878	0.676385	0.744628	0.473988	0.98109	0.412515	0.995851
A0A338P764	Fgf12	A0A338P764;A0A7U3JW65;P61329;C6EQH1;O35340;Q3UFZ2;A0A338P752;A0A0R4J063;O89096;P70379	A0A338P764;A0A7U3JW65;P61329;C6EQH1	Fibroblast growth factor 12	Fgf12	Fibroblast growth factor (Fragment) OS=Mus musculus OX=10090 GN=Fgf12 PE=1 SV=1;Fibroblast growth factor 1a OS=Mus musculus OX=10090 GN=Fgf1a PE=4 SV=1;Fibroblast growth factor 12 OS=Mus musculus OX=10090 GN=Fgf12 PE=1 SV=1;ASL1/Fgf17 fusion protein OS=Mus	-0.526718	-0.323856	-0.425129	-0.222267	0.101589	-0.748985	1.64631	1.0076	1.57316	0.611115	-0.36289	2.10568	0.592081	0.911512	0.467591	0.985928	0.905701	0.620446
A0A338P769	Septin5	A0A338P769;Q9Z2Q6;A0A338P6R8;B7ZNM7;A0A338P729;Q52KH2;Q68FM0;A0A338P755	A0A338P769;Q9Z2Q6;A0A338P6R8;B7ZNM7;A0A338P729;Q52KH2;Q68FM0	Septin-5	Sept5	Septin OS=Mus musculus OX=10090 GN=Septin5 PE=1 SV=1;Septin-5 OS=Mus musculus OX=10090 GN=Septin5 PE=1 SV=2;Septin OS=Mus musculus OX=10090 GN=Gm49601 PE=3 SV=1;Septin OS=Mus musculus OX=10090 GN=Septin5 PE=1 SV=1;Septin-5 OS=Mus musculus OX=10090 GN=Septi	0.153044	-0.0021271	-0.0584436	-0.213614	-0.211487	-0.0605706	-1.04625	0.0108182	0.328012	1.23953	1.30454	0.323149	0.739237	0.997532	0.900049	0.937782	0.60789	0.995851
A0A338P786	Ube2l3	A0A338P786;Q561N4;P68037;A0A338P7E5;A0A338P702;Q3TIH9	A0A338P786;Q561N4;P68037;A0A338P7E5;A0A338P702;Q3TIH9	Ubiquitin-conjugating enzyme E2 L3	Ube2l3	Ubiquitin-conjugating enzyme E2 L3 (Fragment) OS=Mus musculus OX=10090 GN=Ube2l3 PE=1 SV=1;Ubiquitin-conjugating enzyme E2L 3 OS=Mus musculus OX=10090 GN=Ube2l3 PE=1 SV=1;Ubiquitin-conjugating enzyme E2 L3 OS=Mus musculus OX=10090 GN=Ube2l3 PE=1 SV=1;Ubiqu	-0.320288	0.00512091	-0.281888	0.0435205	0.0383996	-0.276767	1.71087	-0.0321351	1.62377	-0.24546	-0.271082	1.36196	0.573407	0.997333	0.453291	0.991513	0.93591	0.848423
A0A338P799	Syngap1	A0A338P799;A0A2S1B6F9;A0A2R8VH83;A0A140T8K9;A0A0A6YVS6;A0A0J9YVH8;A0A0J9YUM2;A0A2R8VHH2;J3QQ18;A0A2S1B6B8;F6SEU4;A0A0J9YUY7;A0A0J9YUZ2	A0A338P799;A0A2S1B6F9;A0A2R8VH83;A0A140T8K9;A0A0A6YVS6;A0A0J9YVH8;A0A0J9YUM2;A0A2R8VHH2;J3QQ18;A0A2S1B6B8;F6SEU4	Ras/Rap GTPase-activating protein SynGAP	Syngap1	Ras/Rap GTPase-activating protein SynGAP OS=Mus musculus OX=10090 GN=Syngap1 PE=1 SV=1;SynGAP E alpha1 isoform OS=Mus musculus OX=10090 GN=Syngap1 PE=2 SV=1;Ras/Rap GTPase-activating protein SynGAP OS=Mus musculus OX=10090 GN=Syngap1 PE=1 SV=1;Ras/Rap GTPa		1.9742	-2.8016		-3.05419			-1.86306	3.74874		6.60313			0.75619	0.134247		0.0447556
A0A3B2W7C9	Memo1	A0A3B2W7C9;Q91VH6;A0A3F2YNL8;Q3TWT2;A0A3B2W4I2;A0A3B2W4G7;A0A3B2WCC1	A0A3B2W7C9;Q91VH6;A0A3F2YNL8;Q3TWT2;A0A3B2W4I2	Protein MEMO1	Memo1	Mediator of ErbB2-driven cell motility 1 OS=Mus musculus OX=10090 GN=Memo1 PE=1 SV=1;Protein MEMO1 OS=Mus musculus OX=10090 GN=Memo1 PE=1 SV=1;Mediator of ErbB2-driven cell motility 1 OS=Mus musculus OX=10090 GN=Memo1 PE=1 SV=1;Mediator of ErbB2-driven cel	-0.588827	0.288441	-0.360196	0.517072	0.228631	-0.0717555	3.61518	-0.786241	1.29863	-1.77003	-0.888496	0.231815	0.19888	0.928184	0.554552	0.848573	0.73595	0.995851
A0A3B2W864	Gm49804	A0A3B2W864;B2KF67;A0A338P6T6;A0A338P731;A0A338P6L9;Q3UW83;A0A338P7K4;H3BJY4	A0A3B2W864;B2KF67;A0A338P6T6		Nudt3	Predicted gene, 49804 OS=Mus musculus OX=10090 GN=Gm49804 PE=3 SV=1;Diphosphoinositol polyphosphate phosphohydrolase 1 OS=Mus musculus OX=10090 GN=Nudt3 PE=1 SV=1;Diphosphoinositol polyphosphate phosphohydrolase 1 OS=Mus musculus OX=10090 GN=Nudt3 PE=1 SV=	0.0192218	-0.0772236	0.0758919	-0.0205535	0.0566701	-0.00133175	-0.116962	0.315056	-0.410062	0.0883985	-0.269142	0.00633937	0.970252	0.981097	0.866364	0.996036	0.93591	0.999638
A0A3B2WBC6	Polr2m	A0A3B2WBC6	A0A3B2WBC6			DNA-directed RNA polymerase II subunit GRINL1A OS=Mus musculus OX=10090 GN=Polr2m PE=4 SV=1	0.0307534	-0.124911	0.183623	0.0279586	0.15287	0.058712	-0.18395	0.628199	-1.03606	-0.144715	-1.17219	-0.25914	0.957948	0.953372	0.639789	0.995131	0.659883	0.995851
A0A3B2WBH9	Tjp2	A0A3B2WBH9;A0A3B2WCN9;Q9Z0U1;A0A494B9E6	A0A3B2WBH9;A0A3B2WCN9;Q9Z0U1	Tight junction protein ZO-2	Tjp2	Tight junction protein ZO-2 OS=Mus musculus OX=10090 GN=Tjp2 PE=1 SV=1;Tight junction protein ZO-2 OS=Mus musculus OX=10090 GN=Tjp2 PE=1 SV=1;Tight junction protein ZO-2 OS=Mus musculus OX=10090 GN=Tjp2 PE=1 SV=2	0.0822326	-0.264523	0.423165	0.0764087	0.340932	0.158641	-0.451561	1.46934	-2.32795	-0.416274	-1.781	-0.911444	0.890694	0.827	0.292573	0.991513	0.498614	0.963149
A0A3B2WBL1	Rpl10a	A0A3B2WBL1;Q5XJF6;Q3U561;A0A3B2W824;A0A3B2WDD2;P53026;A0A3B2W820;Q99JL6;D6RE43	A0A3B2WBL1;Q5XJF6;Q3U561;A0A3B2W824;A0A3B2WDD2;P53026;A0A3B2W820	Ribosomal protein;60S ribosomal protein L10a	Rpl10a	Ribosomal protein OS=Mus musculus OX=10090 GN=Rpl10a PE=1 SV=1;Ribosomal protein OS=Mus musculus OX=10090 GN=Rpl10a PE=1 SV=1;Ribosomal protein OS=Mus musculus OX=10090 GN=Rpl10a PE=2 SV=1;60S ribosomal protein L10a (Fragment) OS=Mus musculus OX=10090 GN=R	0.112663	0.0248991	-0.170133	-0.257896	-0.282795	-0.145234	-0.70818	-0.147127	1.04102	1.52604	2.36407	0.720203	0.830413	0.987964	0.639789	0.911972	0.387774	0.995851
A0A3B2WCL5	Ranbp3	A0A3B2WCL5;Q9CT10	A0A3B2WCL5;Q9CT10	Ran-binding protein 3	Ranbp3	Ran-binding protein 3 OS=Mus musculus OX=10090 GN=Ranbp3 PE=1 SV=1;Ran-binding protein 3 OS=Mus musculus OX=10090 GN=Ranbp3 PE=1 SV=2	-0.814181	-0.0891714	-0.95696	-0.23195	-0.142779	-1.04613	1.46394	0.274583	3.29417	0.406401	0.265549	2.96844	0.640443	0.984066	0.175361	0.991513	0.93591	0.421838
A0A3Q4EG54	Osbpl1a	A0A3Q4EG54;A0A3Q4EI24;Q3V156;Q91XL9;Q6PG70;Q3UZK3;D3Z754;A0A3Q4L2S6;D3Z7I9;D3YZ66;A0A3Q4EG41	A0A3Q4EG54;A0A3Q4EI24;Q3V156;Q91XL9;Q6PG70;Q3UZK3;D3Z754	Oxysterol-binding protein;Oxysterol-binding protein-related protein 1	Osbpl1a	Oxysterol-binding protein OS=Mus musculus OX=10090 GN=Osbpl1a PE=1 SV=1;Oxysterol-binding protein OS=Mus musculus OX=10090 GN=Osbpl1a PE=1 SV=1;Oxysterol-binding protein OS=Mus musculus OX=10090 GN=Osbpl1a PE=1 SV=1;Oxysterol-binding protein-related protei	-0.391814	-0.420185	-0.113956	-0.142328	0.277858	-0.534141	1.31369	1.62928	0.385475	0.545344	-1.74989	1.48771	0.680007	0.806421	0.877431	0.988293	0.504352	0.812864
A0A3Q4EH04	Srsf7	A0A3Q4EH04;A0A3Q4L335;A0A3Q4L393;Q3THA6;Q8BL97;A0A3Q4EGP0	A0A3Q4EH04;A0A3Q4L335;A0A3Q4L393;Q3THA6;Q8BL97	Serine/arginine-rich splicing factor 7	Srsf7	Serine/arginine-rich-splicing factor 7 OS=Mus musculus OX=10090 GN=Srsf7 PE=1 SV=1;Serine/arginine-rich-splicing factor 7 OS=Mus musculus OX=10090 GN=Srsf7 PE=1 SV=1;Serine/arginine-rich-splicing factor 7 OS=Mus musculus OX=10090 GN=Srsf7 PE=1 SV=1;Unchara	0.665387	0.333197	0.13914	-0.193051	-0.526247	0.472336	-1.81286	-0.789622	-0.434073	0.422393	1.59422	-1.05165	0.550999	0.928128	0.856064	0.991513	0.559645	0.938505
A0A411ACY3	Cacna2d3	A0A411ACY3;Q9Z1L5;A0A286YCF6;A0A286YCT5	A0A411ACY3;Q9Z1L5	Voltage-dependent calcium channel subunit alpha-2/delta-3;Voltage-dependent calcium channel subunit alpha-2-3;Voltage-dependent calcium channel subunit delta-3	Cacna2d3	Voltage-dependent calcium channel alpha2/delta-3 transcript variant OS=Mus musculus OX=10090 GN=Cacna2d3 PE=2 SV=1;Voltage-dependent calcium channel subunit alpha-2/delta-3 OS=Mus musculus OX=10090 GN=Cacna2d3 PE=1 SV=1	-0.912683	-1.23063	0.501312	0.18336	1.41399	-0.729323	1.97177	1.16876	-0.478449	-0.388898	-1.31087	1.75991	0.502825	0.881861	0.838363	0.991513	0.606733	0.744858
A0A411ACY8	Cacna2d1	A0A411ACY8;Q14BH8;E9Q1X8;O08532;Q8C6Y3	A0A411ACY8;Q14BH8;E9Q1X8;O08532	Voltage-dependent calcium channel subunit alpha-2/delta-1;Voltage-dependent calcium channel subunit alpha-2-1;Voltage-dependent calcium channel subunit delta-1	Cacna2d1	Voltage-dependent calcium channel alpha2/delta-1 transcript variant 2 OS=Mus musculus OX=10090 GN=Cacna2d1 PE=2 SV=1;Cacna2d1 protein OS=Mus musculus OX=10090 GN=Cacna2d1 PE=2 SV=1;Voltage-dependent calcium channel subunit alpha-2/delta-1 OS=Mus musculus O	0.750148	0.520255	0.0519166	-0.177976	-0.698231	0.572172	-2.21182	-0.956472	-0.118623	0.380721	1.37872	-1.45071	0.453317	0.91431	0.973361	0.991513	0.597254	0.822698
A0A411ACZ2	Cacna2d2	A0A411ACZ2;A0A411ACW5;A0A411ACX9;E9Q683;Q6PHS9;Q920H7	A0A411ACZ2;A0A411ACW5;A0A411ACX9;E9Q683;Q6PHS9	Voltage-dependent calcium channel subunit alpha-2/delta-2;Voltage-dependent calcium channel subunit alpha-2-2;Voltage-dependent calcium channel subunit delta-2	Cacna2d2	Voltage-dependent calcium channel alpha2/delta-2 transcript variant 1 OS=Mus musculus OX=10090 GN=Cacna2d2 PE=2 SV=1;Voltage-dependent calcium channel alpha2/delta-2 transcript variant 3 OS=Mus musculus OX=10090 GN=Cacna2d2 PE=2 SV=1;Voltage-dependent calc	0.453348	0.640334	-0.236134	-0.0491486	-0.689483	0.4042	-1.34825	-1.52608	0.967025	0.102769	2.03413	-0.971584	0.676132	0.813802	0.665911	0.996036	0.444016	0.948785
A0A411P8U6	Mbp	A0A411P8U6	A0A411P8U6			Myelin basic protein (Fragment) OS=Mus musculus OX=10090 GN=Mbp PE=2 SV=1	0.0085517	-0.51882	0.692191	0.164819	0.683639	0.173371	-0.0298983	1.77536	-2.28921	-0.598107	-3.73517	-0.476173	0.993495	0.777883	0.299615	0.987564	0.191555	0.995851
A0A452J888	Abhd3	A0A452J888;Q91ZH7	A0A452J888;Q91ZH7	Phospholipase ABHD3	Abhd3	Phospholipase ABHD3 OS=Mus musculus OX=10090 GN=Abhd3 PE=1 SV=1;Phospholipase ABHD3 OS=Mus musculus OX=10090 GN=Abhd3 PE=1 SV=1	0.6531	0.626086	0.125645	0.0986302	-0.527456	0.751731	-2.01724	-1.93542	-0.519974	-0.254125	1.93477	-2.05247	0.490558	0.744628	0.820577	0.991513	0.462033	0.635629
A0A494B9X3	Nt5c2	A0A494B9X3;E9Q9M1;Q3V1L4;A0A494BBP6;G3X9J6;A0A494BBI8;A0A494BBK9;A0A494BAU4;A0A494BAN2;A0A494BBM7	A0A494B9X3;E9Q9M1;Q3V1L4;A0A494BBP6	Cytosolic purine 5-nucleotidase	Nt5c2	Cytosolic purine 5-nucleotidase OS=Mus musculus OX=10090 GN=Nt5c2 PE=1 SV=1;Cytosolic purine 5-nucleotidase OS=Mus musculus OX=10090 GN=Nt5c2 PE=1 SV=1;Cytosolic purine 5-nucleotidase OS=Mus musculus OX=10090 GN=Nt5c2 PE=1 SV=2;Cytosolic purine 5-nucle	-0.0585388	0.00782197	0.104975	0.171336	0.163514	0.112797	0.384861	-0.0417913	-0.749719	-0.857806	-1.19755	-0.559441	0.90786	0.997333	0.738748	0.98109	0.649665	0.995851
A0A494BA39	Nedd4l	A0A494BA39;A0A494B9F0;A0A494B953;A0A494BAG2;A0A494B9L5;E9PXB7;G3X9H8;Q641N8;Q3TQK9;A0A494BAX0;Q8CFI0;A0A494BAE4;A0A286YDV4;A0A286YCR1;A0A494BAD8;Q80U03	A0A494BA39;A0A494B9F0;A0A494B953;A0A494BAG2;A0A494B9L5;E9PXB7;G3X9H8;Q641N8;Q3TQK9;A0A494BAX0;Q8CFI0;A0A494BAE4	E3 ubiquitin-protein ligase NEDD4-like	Nedd4l	E3 ubiquitin-protein ligase OS=Mus musculus OX=10090 GN=Nedd4l PE=1 SV=1;E3 ubiquitin-protein ligase OS=Mus musculus OX=10090 GN=Nedd4l PE=1 SV=1;HECT-type E3 ubiquitin transferase OS=Mus musculus OX=10090 GN=Nedd4l PE=1 SV=1;HECT-type E3 ubiquitin transfe		1.1925	-2.56143		-2.05902			-1.35554	8.24227		4.43575			0.838954	0.0190295		0.127548
A0A494BA97	Ostf1	A0A494BA97;Q62422	A0A494BA97;Q62422	Osteoclast-stimulating factor 1	Ostf1	Osteoclast-stimulating factor 1 OS=Mus musculus OX=10090 GN=Ostf1 PE=1 SV=1;Osteoclast-stimulating factor 1 OS=Mus musculus OX=10090 GN=Ostf1 PE=1 SV=2	0.340611	-0.220309	0.0115154	-0.549405	-0.329096	-0.208794	-2.04305	0.753337	-0.0603695	1.96608	1.6748	0.759849	0.487538	0.937312	0.988279	0.796966	0.530712	0.985805
A0A494BAJ6	Arl3	A0A494BAJ6;Q543P7;Q9WUL7	A0A494BAJ6;Q543P7;Q9WUL7	ADP-ribosylation factor-like protein 3	Arl3	ADP-ribosylation factor-like protein 3 OS=Mus musculus OX=10090 GN=Arl3 PE=1 SV=1;Uncharacterized protein OS=Mus musculus OX=10090 GN=Arl3 PE=1 SV=1;ADP-ribosylation factor-like protein 3 OS=Mus musculus OX=10090 GN=Arl3 PE=1 SV=1	0.0473202	0.267801	-0.0182844	0.202196	-0.0656046	0.249517	-0.177915	-1.62553	0.0718093	-1.10451	0.435112	-0.911516	0.958562	0.806421	0.98713	0.948684	0.878686	0.963149
A0A494BAN1	Ube2d2a	A0A494BAN1;A0A0G2JE32;Q9D1S1;Q4QQL2;Q3UT95;A0A0G2JGL0;P62838;P61079;A0A494BA56;Q9D7F5;Q3U5V6;Q6ZWY6	A0A494BAN1;A0A0G2JE32;Q9D1S1;Q4QQL2;Q3UT95;A0A0G2JGL0;P62838;P61079;A0A494BA56;Q9D7F5;Q3U5V6	Ubiquitin-conjugating enzyme E2 D2;Ubiquitin-conjugating enzyme E2 D3	Ube2d3;Ube2d2a;Ube2d2	Ubiquitin-conjugating enzyme E2D 2A (Fragment) OS=Mus musculus OX=10090 GN=Ube2d2a PE=1 SV=1;Ubiquitin-conjugating enzyme E2 D3 (Fragment) OS=Mus musculus OX=10090 GN=Ube2d3 PE=1 SV=1;UBC core domain-containing protein OS=Mus musculus OX=10090 GN=Ube2d3 PE	-0.0233398	0.220499	-0.245664	-0.0018253	-0.222324	-0.0251651	0.142697	-0.766824	0.880393	0.010071	0.811479	0.132032	0.966824	0.935511	0.69551	0.999737	0.761916	0.998479
A0A494BAP2	Csnk1g3	A0A494BAP2;Q8C4X2;Q99K78;Q8BVP5;A0A0U1RPD7;A0A0U1RNW0;A0A0U1RPM8;Q6P2B2;A0A0U1RP94;Q8BTH8;Q99JQ5;A0A140LHR2;A0A0U1RPL1	A0A494BAP2;Q8C4X2;Q99K78;Q8BVP5	Casein kinase I isoform gamma-3;Casein kinase I isoform gamma-2	Csnk1g3;Csnk1g2	Non-specific serine/threonine protein kinase OS=Mus musculus OX=10090 GN=Csnk1g3 PE=1 SV=1;Casein kinase I isoform gamma-3 OS=Mus musculus OX=10090 GN=Csnk1g3 PE=1 SV=2;Non-specific serine/threonine protein kinase OS=Mus musculus OX=10090 GN=Csnk1g2 PE=1 S	1.0197	0.215411	-0.0105376	-0.814823	-1.03023	0.204874	-2.09426	-0.402912	0.0225967	1.48229	1.91008	-0.426966	0.475099	0.975784	0.994199	0.922298	0.470174	0.995851
A0A494BAW8	Ndufs8	A0A494BAW8;Q8VC72;Q5M9P5;Q3UY05;Q8K3J1	A0A494BAW8;Q8VC72;Q5M9P5;Q3UY05;Q8K3J1	NADH dehydrogenase [ubiquinone] iron-sulfur protein 8, mitochondrial	Ndufs8	NADH dehydrogenase [ubiquinone] iron-sulfur protein 8, mitochondrial (Fragment) OS=Mus musculus OX=10090 GN=Ndufs8 PE=1 SV=1;Complex I-23kD OS=Mus musculus OX=10090 GN=Ndufs8 PE=2 SV=2;Complex I-23kD OS=Mus musculus OX=10090 GN=Ndufs8 PE=1 SV=1;Complex I-2	0.0711787	-0.173838	0.318547	0.0735305	0.247368	0.144709	-0.386435	1.16312	-2.62861	-0.355808	-1.33255	-0.949393	0.90786	0.883439	0.246623	0.991513	0.604473	0.954265
A0A494BAX4	Ergic1	A0A494BAX4;F6SLP4;A0A494BAW5;A0A494BAK4;Q4FK22;Q69ZP5;Q9DC16	A0A494BAX4;F6SLP4;A0A494BAW5;A0A494BAK4;Q4FK22;Q69ZP5;Q9DC16	Endoplasmic reticulum-Golgi intermediate compartment protein 1	Ergic1	Endoplasmic reticulum-Golgi intermediate compartment protein 1 (Fragment) OS=Mus musculus OX=10090 GN=Ergic1 PE=1 SV=1;Endoplasmic reticulum-Golgi intermediate compartment protein 1 OS=Mus musculus OX=10090 GN=Ergic1 PE=1 SV=2;Endoplasmic reticulum-Golgi i	1.06099	-0.214443	0.246198	-1.02923	-0.814792	0.0317557	-7.10179	0.387777	-0.69475	2.28156	2.24892	-0.0715003	0.0290065	0.978303	0.757883	0.731057	0.412515	0.999638
A0A494BBD8	Anxa1	A0A494BBD8;Q4FK88;Q4FJV4;Q3U5N9;B7STB7;Q3US43;P10107	A0A494BBD8;Q4FK88;Q4FJV4;Q3U5N9;B7STB7;Q3US43;P10107	Annexin;Annexin A1	Anxa1	Annexin OS=Mus musculus OX=10090 GN=Anxa1 PE=1 SV=1;Annexin OS=Mus musculus OX=10090 GN=Anxa1 PE=2 SV=1;Annexin OS=Mus musculus OX=10090 GN=Anxa1 PE=1 SV=1;Annexin OS=Mus musculus OX=10090 GN=Anxa1 PE=2 SV=1;Annexin OS=Mus musculus OX=10090 GN=Anxa1 PE=2 S	3.38568	-0.724433	0.442645	-3.66747	-2.94303	-0.281788	-11.0381	1.92141	-1.13934	12.5649	10.9477	0.69861	0.00773511	0.744628	0.605689	0.00659759	0.00741527	0.995851
A0A494BBF6	Stub1	A0A494BBF6;A0A494BBI6;Q3TYJ0;Q9WUD1	A0A494BBF6;A0A494BBI6;Q3TYJ0;Q9WUD1	STIP1 homology and U box-containing protein 1	Stub1	E3 ubiquitin-protein ligase CHIP OS=Mus musculus OX=10090 GN=Stub1 PE=1 SV=1;E3 ubiquitin-protein ligase CHIP OS=Mus musculus OX=10090 GN=Stub1 PE=1 SV=1;Uncharacterized protein OS=Mus musculus OX=10090 GN=Stub1 PE=2 SV=1;E3 ubiquitin-protein ligase CHIP O	-1.72873	2.04223	-2.29449	1.47646	-0.565769		3.95616	-2.48898	6.78163	-1.70915	1.32856		0.159066	0.646196	0.0297018	0.874598	0.60543
A0A498WGK2	Nars	A0A498WGK2;Q8BP47;A0A494BAX5;A0A494BB89;A0A494B927;A0A494BAW6;A0A494B9G0;A0A494B949;A0A494B996	A0A498WGK2;Q8BP47;A0A494BAX5;A0A494BB89	Asparagine--tRNA ligase, cytoplasmic	Nars	Asparagine--tRNA ligase OS=Mus musculus OX=10090 GN=Nars PE=1 SV=1;Asparagine--tRNA ligase, cytoplasmic OS=Mus musculus OX=10090 GN=NARS1 PE=1 SV=2;Asparagine--tRNA ligase (Fragment) OS=Mus musculus OX=10090 GN=Nars PE=1 SV=1;Asparaginyl-tRNA synthetase OS	0.0915445	0.0354734	0.0716573	0.0155862	-0.0198872	0.107131	-0.810736	-0.222058	-0.535498	-0.105247	0.160987	-0.684047	0.799272	0.985591	0.816362	0.996036	0.959573	0.995851
A0A498WGK6	Tm9sf3	A0A498WGK6;Q571B0;Q9ET30;Q8C6F5;Q3UH23	A0A498WGK6;Q571B0;Q9ET30;Q8C6F5;Q3UH23	Transmembrane 9 superfamily member 3	Tm9sf3	Transmembrane 9 superfamily member OS=Mus musculus OX=10090 GN=Tm9sf3 PE=1 SV=1;Transmembrane 9 superfamily member (Fragment) OS=Mus musculus OX=10090 GN=Tm9sf3 PE=2 SV=1;Transmembrane 9 superfamily member 3 OS=Mus musculus OX=10090 GN=Tm9sf3 PE=1 SV=1;Tra
A0A4E9G461	IGHG2	A0A4E9G461	A0A4E9G461			IgG2 (Fragment) OS=Mus musculus OX=10090 GN=IGHG2 PE=4 SV=1
A0A4U9FKB1	Ighg3	A0A4U9FKB1;A0A075B5P5;A0A1Y7VJN6;P03987;Q6KAM2	A0A4U9FKB1;A0A075B5P5;A0A1Y7VJN6;P03987;Q6KAM2	Ig gamma-3 chain C region	Ighg3	IgG3 (Fragment) OS=Mus musculus OX=10090 GN=Ighg3 PE=4 SV=1;Immunoglobulin heavy constant gamma 3 (Fragment) OS=Mus musculus OX=10090 GN=Ighg3 PE=4 SV=1;Immunoglobulin heavy constant gamma 3 (Fragment) OS=Mus musculus OX=10090 GN=Ighg3 PE=4 SV=1;Ig gamma-3	-2.02012	-2.1739	0.0974714	-0.0563017	2.1176	-2.07643	2.37433	1.7885	-0.0749274	0.079934	-1.74783	2.42662	0.421568	0.777883	0.98713	0.996036	0.504352	0.554411
A0A4V6JA63	Ighg2b	A0A4V6JA63;A0A075B5P3;A0A0A6YVP0;A0A0F7R1P3;A0A0F7QZE4;Q91Z05;Q8R3H6;Q569X1;P01867;Q5R3Y0;Q5R3X7	A0A4V6JA63;A0A075B5P3;A0A0A6YVP0;A0A0F7R1P3;A0A0F7QZE4;Q91Z05;Q8R3H6;Q569X1;P01867;Q5R3Y0;Q5R3X7	Ig gamma-2B chain C region	Ighg2b;Ighg;Igh-3	IgG2b (Fragment) OS=Mus musculus OX=10090 GN=Ighg2b PE=4 SV=1;Immunoglobulin heavy constant gamma 2B (Fragment) OS=Mus musculus OX=10090 GN=Ighg2b PE=1 SV=1;Immunoglobulin heavy constant gamma 2B (Fragment) OS=Mus musculus OX=10090 GN=Ighg2b PE=1 SV=2;MAb
A0A571BE63	Abhd1	A0A571BE63;Q9QZC8	A0A571BE63;Q9QZC8	Abhydrolase domain-containing protein 1	Abhd1	Protein ABHD1 OS=Mus musculus OX=10090 GN=Abhd1 PE=1 SV=1;Protein ABHD1 OS=Mus musculus OX=10090 GN=Abhd1 PE=1 SV=2
A0A571BE99	Crtac1	A0A571BE99;Q8R555	A0A571BE99;Q8R555	Cartilage acidic protein 1	Crtac1	Cartilage acidic protein 1 OS=Mus musculus OX=10090 GN=Crtac1 PE=1 SV=1;Cartilage acidic protein 1 OS=Mus musculus OX=10090 GN=Crtac1 PE=2 SV=1	-0.313911	2.53757	-0.55748	2.294	-0.243569	1.98009	1.75069	-2.40643	1.40994	-2.30945	0.583138	-2.0222	0.562416	0.667713	0.517644	0.729684	0.825275	0.646369
A0A571BED8	Rap1gap2	A0A571BED8;A0A171EBK8;Q5SVL6	A0A571BED8;A0A171EBK8;Q5SVL6	Rap1 GTPase-activating protein 2	Rap1gap2	Rap1 GTPase-activating protein 2 OS=Mus musculus OX=10090 GN=Rap1gap2 PE=1 SV=1;Rap1 GTPase-activating protein 2 OS=Mus musculus OX=10090 GN=Rap1gap2 PE=1 SV=1;Rap1 GTPase-activating protein 2 OS=Mus musculus OX=10090 GN=Rap1gap2 PE=1 SV=1	0.0476486	-0.401139	0.0706374	-0.37815	0.0229888	-0.330502	-0.173818	1.25131	-0.25861	1.1753	-0.0859863	1.01337	0.959123	0.869666	0.925064	0.94628	0.978994	0.948785
A0A571BES1	Ap3b2	A0A571BES1;Q9JME5;A0A571BEW4;Q3UUE3;A0A571BEC1;Q3TQ33;Q3UPG0	A0A571BES1;Q9JME5;A0A571BEW4	AP-3 complex subunit beta-2	Ap3b2	AP-3 complex subunit beta OS=Mus musculus OX=10090 GN=Ap3b2 PE=1 SV=1;AP-3 complex subunit beta-2 OS=Mus musculus OX=10090 GN=Ap3b2 PE=1 SV=2;AP-3 complex subunit beta OS=Mus musculus OX=10090 GN=Ap3b2 PE=1 SV=1	-0.778934	0.0834594	-0.55224	0.310153	0.226694	-0.468781	4.87019	-0.259475	2.0904	-1.26117	-0.791855	2.11856	0.0980814	0.985389	0.334645	0.937782	0.765393	0.615736
A0A5F8MP96	Septin4	A0A5F8MP96;P28661;Q5ND09;Q5ND13	A0A5F8MP96;P28661;Q5ND09	Septin-4	Sept4	Septin-4 OS=Mus musculus OX=10090 GN=Septin4 PE=1 SV=1;Septin-4 OS=Mus musculus OX=10090 GN=Septin4 PE=1 SV=1;Septin-4 (Fragment) OS=Mus musculus OX=10090 GN=Septin4 PE=1 SV=1	-0.0697514	-0.0863933	0.191617	0.174975	0.261369	0.105224	0.509692	0.405124	-1.153	-0.897572	-1.72238	-0.510871	0.872713	0.975784	0.59896	0.98109	0.514941	0.995851
A0A5F8MPB9	Rdx	A0A5F8MPB9;Q3TH46;Q3U111;P26043;Q3UJJ8;Q8C2N4;Q7TSG6;Q05CE6;Q3TS74	A0A5F8MPB9;Q3TH46;Q3U111;P26043;Q3UJJ8;Q8C2N4;Q7TSG6;Q05CE6	Radixin	Rdx	Radixin OS=Mus musculus OX=10090 GN=Rdx PE=1 SV=1;FERM domain-containing protein (Fragment) OS=Mus musculus OX=10090 GN=Rdx PE=2 SV=1;FERM domain-containing protein (Fragment) OS=Mus musculus OX=10090 GN=Rdx PE=2 SV=1;Radixin OS=Mus musculus OX=10090 GN=Rd	0.394733	-0.163241	0.536303	-0.0216715	0.14157	0.373062	-1.59915	0.800173	-2.74263	0.0850777	-0.591344	-1.73664	0.596792	0.927147	0.236496	0.996036	0.820996	0.750023
A0A5F8MPE1	Epb41l3	A0A5F8MPE1;Q8BT38	A0A5F8MPE1			Band 4.1-like protein 3 OS=Mus musculus OX=10090 GN=Epb41l3 PE=1 SV=1	0.130597	0.109317	0.0683404	0.0470604	-0.0622561	0.177657	-0.813556	-0.704518	-0.402604	-0.314745	0.437856	-1.01096	0.798521	0.945331	0.868588	0.991513	0.877279	0.948785
A0A5F8MPF2	Tns3	A0A5F8MPF2;A0A5F8MP98;Q5SSZ5	A0A5F8MPF2;A0A5F8MP98;Q5SSZ5	Tensin-3	Tns3	Tensin-3 OS=Mus musculus OX=10090 GN=Tns3 PE=1 SV=1;Tensin-3 OS=Mus musculus OX=10090 GN=Tns3 PE=1 SV=1;Tensin-3 OS=Mus musculus OX=10090 GN=Tns3 PE=1 SV=1	0.0623981	0.113038	0.134179	0.184819	0.0717814	0.247217	-0.392317	-0.299105	-0.362389	-1.02802	-0.203845	-1.14451	0.90786	0.981097	0.886523	0.961083	0.948683	0.902282
A0A5F8MPK9	Sacm1l	A0A5F8MPK9;Q9EP69;A0A1L1SR59;B0LAE6	A0A5F8MPK9;Q9EP69	Phosphatidylinositide phosphatase SAC1	Sacm1l	Phosphatidylinositol-3-phosphatase SAC1 OS=Mus musculus OX=10090 GN=Sacm1l PE=1 SV=1;Phosphatidylinositol-3-phosphatase SAC1 OS=Mus musculus OX=10090 GN=Sacm1l PE=1 SV=1	-0.361046	-0.241537	0.00889647	0.128405	0.369942	-0.232641	1.73803	1.2867	-0.0415905	-0.700396	-3.09387	0.916561	0.564592	0.863065	0.991089	0.984226	0.263416	0.963149
A0A5F8MPL6	Septin3	A0A5F8MPL6;Q9Z1S5;A0A2R8W6V9;A0A571BE69;A0A2R8VHR7;Q5DTK0;A0A2R8VHB2	A0A5F8MPL6;Q9Z1S5;A0A2R8W6V9;A0A571BE69;A0A2R8VHR7;Q5DTK0	Neuronal-specific septin-3	Sept3	Neuronal-specific septin-3 OS=Mus musculus OX=10090 GN=Septin3 PE=1 SV=1;Neuronal-specific septin-3 OS=Mus musculus OX=10090 GN=Septin3 PE=1 SV=2;Neuronal-specific septin-3 OS=Mus musculus OX=10090 GN=Septin3 PE=1 SV=1;Neuronal-specific septin-3 OS=Mus mus	0.166558	0.0456921	-0.0258641	-0.14673	-0.192422	0.019828	-1.32895	-0.19165	0.207187	0.607212	1.50333	-0.0829446	0.676385	0.985591	0.945201	0.986379	0.58029	0.999638
A0A5F8MPM4	Mpz	A0A5F8MPM4;E9QK82	A0A5F8MPM4;E9QK82		Mpz	Myelin peripheral protein OS=Mus musculus OX=10090 GN=Mpz PE=1 SV=1;Myelin peripheral protein OS=Mus musculus OX=10090 GN=Mpz PE=1 SV=1	1.37112	0.469513	0.237192	-0.664418	-1.13393	0.706705	-1.46806	-0.398102	-0.25329	0.567921	4.96243	-0.480368	0.639383	0.976946	0.92655	0.988293	0.0948981	0.995851
A0A5F8MPR1	Epb41l3	A0A5F8MPR1;Q9WV92;D0VYV7;A0A3B2WD96;B6ZHD1;Q8BGK4	A0A5F8MPR1;Q9WV92;D0VYV7;A0A3B2WD96;B6ZHD1;Q8BGK4	Band 4.1-like protein 3;Band 4.1-like protein 3, N-terminally processed	Epb41l3;Epb4.1l3	Band 4.1-like protein 3 OS=Mus musculus OX=10090 GN=Epb41l3 PE=1 SV=1;Band 4.1-like protein 3 OS=Mus musculus OX=10090 GN=Epb41l3 PE=1 SV=1;Erythrocyte protein band 4.1-like 3 isoform C OS=Mus musculus OX=10090 GN=Epb41l3 PE=2 SV=1;Band 4.1-like protein 3	0.0967809	-0.238472	0.489206	0.153954	0.392425	0.250734	-0.564937	1.09573	-2.44159	-0.791967	-1.94587	-1.29603	0.860796	0.891377	0.270316	0.982656	0.459619	0.857344
A0A5F8MPR2	Begain	A0A5F8MPR2;F8WIG2;A0A1B0GT88;Q68EF6	A0A5F8MPR2;F8WIG2;A0A1B0GT88;Q68EF6	Brain-enriched guanylate kinase-associated protein	Begain	Brain-enriched guanylate kinase-associated protein OS=Mus musculus OX=10090 GN=Begain PE=1 SV=1;Brain-enriched guanylate kinase-associated protein OS=Mus musculus OX=10090 GN=Begain PE=1 SV=2;Brain-enriched guanylate kinase-associated protein OS=Mus muscul
A0A5K1VVQ9	Ttn	A0A5K1VVQ9;A2ASS6;E9Q8N1;E9Q8K5;A0A5K1VVQ1;F7CR78;Q8BUJ0;A2AT70;Q8BID4;Q8BUC9;Q8BUJ6;Q8BIH3;Q8BM32	A0A5K1VVQ9;A2ASS6;E9Q8N1;E9Q8K5;A0A5K1VVQ1	Titin	Ttn	Titin OS=Mus musculus OX=10090 GN=Ttn PE=1 SV=1;Titin OS=Mus musculus OX=10090 GN=Ttn PE=1 SV=1;Titin OS=Mus musculus OX=10090 GN=Ttn PE=1 SV=1;Titin OS=Mus musculus OX=10090 GN=Ttn PE=1 SV=1;Titin OS=Mus musculus OX=10090 GN=Ttn PE=1 SV=1	2.7792		3.46586			3.11093	-3.96945		-10.3344			-6.90303	0.158689		0.00940133			0.0412769
A0A654ICD2	Gja1	A0A654ICD2;Q7TMQ1;P23242;Q8C4N2;Q9CT20	A0A654ICD2;Q7TMQ1;P23242	Gap junction protein;Gap junction alpha-1 protein	Gja1	Connexin-43 OS=Mus musculus OX=10090 GN=Gja1 PE=3 SV=1;Gap junction protein OS=Mus musculus OX=10090 GN=Gja1 PE=2 SV=1;Gap junction alpha-1 protein OS=Mus musculus OX=10090 GN=Gja1 PE=1 SV=2	0.250977	0.112649	0.244685	0.106357	-0.00629222	0.357334	-1.4199	-0.72287	-1.50628	-0.610542	0.041686	-1.94112	0.655562	0.941344	0.488025	0.985928	0.986858	0.678467
A0A654ICL5	Cxnp1	A0A654ICL5;Q921C1	A0A654ICL5;Q921C1	Gap junction gamma-3 protein	Gjc3	Connexin p1 OS=Mus musculus OX=10090 GN=Cxnp1 PE=4 SV=1;Gap junction gamma-3 protein OS=Mus musculus OX=10090 GN=Gjc3 PE=1 SV=2	1.3806	-1.29856	1.44378	-1.23538	0.0631805	0.145218	-1.20431	1.59497	-1.31179	1.43478	-0.114224	-0.113806	0.713016	0.80869	0.551526	0.925671	0.96948	0.998479
A0A654IDS7	Cxno	A0A654IDS7;Q8BQU6	A0A654IDS7;Q8BQU6	Gap junction gamma-2 protein	Gjc2	Connexin o OS=Mus musculus OX=10090 GN=Cxno PE=4 SV=1;Gap junction gamma-2 protein OS=Mus musculus OX=10090 GN=Gjc2 PE=1 SV=2	-0.361982	-1.17395	0.39146	-0.420507	0.753442	-0.782489	2.12823	3.28777	-1.30794	1.61261	-2.72933	2.74169	0.467874	0.476661	0.551975	0.903798	0.320627	0.465031
A0A668KLC6	Map2	A0A668KLC6;P20357;Q3URJ7;G3UZK9;G3UZE9;Q80X35;Q80ZL4;B2KGT5;Q3TRF8;F7ALC8;G3UZJ2;E9Q8Y2;G3UXY3	A0A668KLC6;P20357;Q3URJ7	Microtubule-associated protein 2	Map2	Microtubule-associated protein OS=Mus musculus OX=10090 GN=Map2 PE=1 SV=1;Microtubule-associated protein 2 OS=Mus musculus OX=10090 GN=Map2 PE=1 SV=2;MAP2_projctn domain-containing protein (Fragment) OS=Mus musculus OX=10090 GN=Map2 PE=2 SV=1	0.0791095	0.122767	0.0217428	0.0654001	-0.0573667	0.14451	-0.50068	-0.648816	-0.126526	-0.362479	0.465958	-0.669687	0.875099	0.953372	0.969878	0.991513	0.862752	0.995851
A0A6C1EJ07	Nlgn4	A0A6C1EJ07;A0A6B7E676;A0A6C1EIU1;B0F2B4;A0A6B7E2T0;A0A7L7T991	A0A6C1EJ07;A0A6B7E676;A0A6C1EIU1;B0F2B4;A0A6B7E2T0	Neuroligin 4-like	Nlgn4l	Neuroligin-4 OS=Mus musculus OX=10090 GN=Nlgn4 PE=4 SV=1;Neural cell adhesion protein neuroligin 4 OS=Mus musculus OX=10090 GN=Nlgn4l PE=2 SV=1;Neuroligin-4 OS=Mus musculus OX=10090 GN=Nlgn4 PE=4 SV=1;Neuroligin 4-like OS=Mus musculus OX=10090 GN=Nlgn4l PE	-0.216665	0.0130898	0.0136111	0.243366	0.230276	0.026701	0.997417	-0.029306	-0.0336622	-0.839874	-0.528655	-0.109147	0.747914	0.997333	0.993204	0.98109	0.840313	0.998479
A0A6I8MWW0	Dnajc7	A0A6I8MWW0;A0A6I8MWY7;A0A6I8MWZ1;A2A5E1;A0A6I8MX00;Q3UL32;A0A6I8MWX8;Q9QYI3;F7BTP8;A0A6I8MWZ9	A0A6I8MWW0;A0A6I8MWY7;A0A6I8MWZ1;A2A5E1;A0A6I8MX00;Q3UL32;A0A6I8MWX8;Q9QYI3;F7BTP8;A0A6I8MWZ9	DnaJ homolog subfamily C member 7	Dnajc7	DnaJ homolog subfamily C member 7 (Fragment) OS=Mus musculus OX=10090 GN=Dnajc7 PE=1 SV=1;DnaJ homolog subfamily C member 7 OS=Mus musculus OX=10090 GN=Dnajc7 PE=1 SV=1;DnaJ homolog subfamily C member 7 OS=Mus musculus OX=10090 GN=Dnajc7 PE=1 SV=1;DnaJ hom	-0.835241	-0.83692	0.353959	0.352281	1.1892	-0.48296	3.55562	1.57718	-0.784616	-0.963277	-2.70115	1.27076	0.203641	0.808999	0.728643	0.972571	0.326031	0.863669
A0A6I8MWZ0	Fkbp15	A0A6I8MWZ0;B2RQ18;Q6P9Q6;Q80YW9;Q80YW7;Q80YW6	A0A6I8MWZ0;B2RQ18;Q6P9Q6;Q80YW9;Q80YW7;Q80YW6	Peptidyl-prolyl cis-trans isomerase;FK506-binding protein 15	Fkbp15	Peptidylprolyl isomerase (Fragment) OS=Mus musculus OX=10090 GN=Fkbp15 PE=1 SV=1;Peptidylprolyl isomerase OS=Mus musculus OX=10090 GN=Fkbp15 PE=2 SV=1;FK506-binding protein 15 OS=Mus musculus OX=10090 GN=Fkbp15 PE=1 SV=2;Peptidylprolyl isomerase OS=Mus mus	-0.609235	1.49823	-1.67978	0.427693	-1.07054	-0.181542	1.2238	-2.58862	3.87424	-0.683849	2.89994	0.273961	0.710855	0.629705	0.128138	0.984226	0.292699	0.995851
A0A6I8MX27	Ldhb	A0A6I8MX27;P16125;Q5M8R7;D3Z7F0;A0A0N4SVV8;D3YVR7;D3YZE4;Q64483;Q548Z6;P00342	A0A6I8MX27;P16125	L-lactate dehydrogenase B chain	Ldhb	L-lactate dehydrogenase OS=Mus musculus OX=10090 GN=Ldhb PE=1 SV=1;L-lactate dehydrogenase B chain OS=Mus musculus OX=10090 GN=Ldhb PE=1 SV=2	0.0882787	-0.0967328	0.253402	0.0683902	0.165123	0.156669	-0.73948	0.408434	-1.73648	-0.304271	-1.15599	-0.693075	0.821507	0.975784	0.423076	0.991513	0.663709	0.995851
A0A7N9VR94	Ahnak2	A0A7N9VR94;Q3URZ6;Q3UUE0	A0A7N9VR94			AHNAK nucleoprotein 2 OS=Mus musculus OX=10090 GN=Ahnak2 PE=4 SV=1	0.618094	0.060473	0.109608	-0.448013	-0.508486	0.170081	-4.2725	-0.130835	-0.492006	1.03893	2.34846	-0.393292	0.129534	0.990933	0.83103	0.957847	0.393379	0.995851
A0AUN0	Sec23ip	A0AUN0;Q4G0C0;G3X928;Q6NZC7;Q3UY74	A0AUN0;Q4G0C0;G3X928;Q6NZC7	SEC23-interacting protein	Sec23ip	Sec23ip protein (Fragment) OS=Mus musculus OX=10090 GN=Sec23ip PE=2 SV=1;Sec23 interacting protein OS=Mus musculus OX=10090 GN=Sec23ip PE=2 SV=1;SEC23-interacting protein OS=Mus musculus OX=10090 GN=Sec23ip PE=1 SV=1;SEC23-interacting protein OS=Mus muscul	-0.852703	2.10824	-2.52423	0.436714	-1.67152	-0.415989	1.05382	-2.60561	4.68906	-0.435205	2.7341	0.434445	0.739237	0.629705	0.0789049	0.990216	0.320459	0.995851
A0JLX6	Micu3	A0JLX6;Q9CTY5;F6WMX7;B7ZND1	A0JLX6;Q9CTY5;F6WMX7;B7ZND1	Calcium uptake protein 3, mitochondrial	Micu3	Efha2 protein (Fragment) OS=Mus musculus OX=10090 GN=Micu3 PE=2 SV=1;Calcium uptake protein 3, mitochondrial OS=Mus musculus OX=10090 GN=Micu3 PE=2 SV=2;Calcium uptake protein 3, mitochondrial (Fragment) OS=Mus musculus OX=10090 GN=Micu3 PE=1 SV=1;Efha2 pr	-0.450988	0.0853154	-0.904688	-0.368385	-0.4537	-0.819373	2.79505	-0.201692	5.80947	0.86433	3.21908	1.91023	0.323713	0.985591	0.0455203	0.98109	0.245956	0.695435
A0MNP4	Wdr61	A0MNP4;Q9ERF3;D6RDC7;Q8BVQ0;D6RJ72;Q8BKW0	A0MNP4;Q9ERF3;D6RDC7;Q8BVQ0	WD repeat-containing protein 61;WD repeat-containing protein 61, N-terminally processed	Wdr61	CDW13/WDR61 OS=Mus musculus OX=10090 GN=Wdr61 PE=1 SV=1;WD repeat-containing protein 61 OS=Mus musculus OX=10090 GN=Wdr61 PE=1 SV=1;WD repeat-containing protein 61 OS=Mus musculus OX=10090 GN=Wdr61 PE=1 SV=2;WD repeat-containing protein 61 OS=Mus musculus	-0.0427241	-0.15467	-0.645194	-0.75714	-0.60247	-0.799864	0.115497	0.95484	1.87712	3.60345	3.12451	2.2722	0.971071	0.91431	0.386703	0.326444	0.258271	0.583303
A0PJE6	Pccb	A0PJE6;Q7TMF4;Q8CFZ3;Q99MN9;E9Q1J7;Q3UYS0;D3YZC1;Q9CT71	A0PJE6;Q7TMF4;Q8CFZ3;Q99MN9;E9Q1J7;Q3UYS0;D3YZC1	Propionyl-CoA carboxylase beta chain, mitochondrial	Pccb	Pccb protein (Fragment) OS=Mus musculus OX=10090 GN=Pccb PE=2 SV=1;Propionyl Coenzyme A carboxylase, beta polypeptide OS=Mus musculus OX=10090 GN=Pccb PE=2 SV=1;Propionyl Coenzyme A carboxylase, beta polypeptide OS=Mus musculus OX=10090 GN=Pccb PE=2 SV=1;P	0.457529	-0.0278952	0.460355	-0.025069	0.00282629	0.43246	-1.88176	0.0900539	-1.70646	0.0870936	-0.00822453	-2.19198	0.527967	0.995338	0.428272	0.996036	0.995259	0.602846
A0PJL3	Sarm1	A0PJL3;Q6PDS3	A0PJL3;Q6PDS3	Sterile alpha and TIR motif-containing protein 1	Sarm1	NAD(+) hydrolase SARM1 (Fragment) OS=Mus musculus OX=10090 GN=Sarm1 PE=2 SV=1;NAD(+) hydrolase SARM1 OS=Mus musculus OX=10090 GN=Sarm1 PE=1 SV=1	0.18095	1.16161	0.0343012	1.01496	-0.146649	1.19591	-0.621213	-1.38977	-0.108056	-1.2296	0.400474	-1.49278	0.846035	0.838954	0.975335	0.940435	0.890816	0.812609
A0ZV96	Oscp1	A0ZV96;A2A8Y5;Q8BHW2	A0ZV96;A2A8Y5;Q8BHW2	Protein OSCP1	Oscp1	Organic solute carrier protein 1 isoform OS=Mus musculus OX=10090 GN=Oscp1 PE=1 SV=1;Organic solute carrier 1 (Fragment) OS=Mus musculus OX=10090 GN=Oscp1 PE=1 SV=1;Protein OSCP1 OS=Mus musculus OX=10090 GN=Oscp1 PE=1 SV=1	-0.508826	-0.433813	-0.891341	-0.816328	-0.382515	-1.32515	2.10938	1.705	3.17872	3.84983	1.31106	6.68651	0.469548	0.794504	0.190418	0.278841	0.606733	0.0452716
A1ILG8	Vps13c	A1ILG8;Q8BX70;A0A1L1SS63;A1ILH2;A0A1L1SSJ3;A1ILH3	A1ILG8;Q8BX70	Vacuolar protein sorting-associated protein 13C	Vps13c	Chorein OS=Mus musculus OX=10090 GN=Vps13c PE=2 SV=1;Vacuolar protein sorting-associated protein 13C OS=Mus musculus OX=10090 GN=Vps13c PE=1 SV=2	0.322502	-0.497012	0.863756	0.0442415	0.541254	0.366744	-0.839414	1.44964	-1.93915	-0.172601	-2.08572	-0.830537	0.796239	0.831575	0.371707	0.991513	0.436469	0.981286
A1L151	Gpr37l1	A1L151;Q99JG2	A1L151;Q99JG2	Prosaposin receptor GPR37L1	Gpr37l1	G protein-coupled receptor 37-like 1 OS=Mus musculus OX=10090 GN=Gpr37l1 PE=2 SV=1;G-protein coupled receptor 37-like 1 OS=Mus musculus OX=10090 GN=Gpr37l1 PE=1 SV=2	-0.41943	0.168707	-0.741127	-0.152989	-0.321696	-0.572419	0.866865	-0.67067	1.52541	0.631468	1.44333	1.16288	0.788313	0.951005	0.485291	0.985371	0.586189	0.8946
A1L3B8	Psmd7	A1L3B8;P26516	A1L3B8;P26516	26S proteasome non-ATPase regulatory subunit 7	Psmd7	Proteasome (Prosome, macropain) 26S subunit, non-ATPase, 7 OS=Mus musculus OX=10090 GN=Psmd7 PE=1 SV=1;26S proteasome non-ATPase regulatory subunit 7 OS=Mus musculus OX=10090 GN=Psmd7 PE=1 SV=2	-0.348528	0.252396	-0.491434	0.10949	-0.142906	-0.239038	1.77002	-1.42106	2.38982	-0.641857	1.1234	1.02183	0.560783	0.838954	0.279087	0.984226	0.669055	0.947877
A2A517	Cyth1	A2A517;Q9QX11;Q9ESS4;Q570Y7;Q8K3E8;Q3T9T9;Q3TZ02;Q3TGW1;Q5DTF5;Q5HZZ0;Q3TXK1;A0A1Y7VIW9;G5E8Q4;Q99KH2;A0A1B0GRX7;Q922J4;P63034;O08967;Q8CBE4	A2A517;Q9QX11;Q9ESS4;Q570Y7;Q8K3E8;Q3T9T9;Q3TZ02;Q3TGW1;Q5DTF5;Q5HZZ0;Q3TXK1;A0A1Y7VIW9;G5E8Q4;Q99KH2;A0A1B0GRX7;Q922J4;P63034;O08967	Cytohesin-1;Cytohesin-2;Cytohesin-3	Cyth1;CYTOHESIN-1;Cyth3;Cyth2	Cytohesin-1 (Fragment) OS=Mus musculus OX=10090 GN=Cyth1 PE=1 SV=1;Cytohesin-1 OS=Mus musculus OX=10090 GN=Cyth1 PE=1 SV=2;Cytohesin-1 OS=Mus musculus OX=10090 GN=CYTOHESIN-1 PE=4 SV=1;MKIAA4240 protein (Fragment) OS=Mus musculus OX=10090 GN=Cyth1 PE=2 SV=		-2.35781		-1.20345		-2.22314		2.0851		0.769587		1.93289		0.7113		0.984226		0.682206
A2A547	Rpl19	A2A547;Q5I0T8;P84099	A2A547;Q5I0T8;P84099	Ribosomal protein L19;60S ribosomal protein L19	Rpl19	Ribosomal protein L19 OS=Mus musculus OX=10090 GN=Rpl19 PE=1 SV=1;Ribosomal protein L19 OS=Mus musculus OX=10090 GN=Rpl19 PE=1 SV=1;60S ribosomal protein L19 OS=Mus musculus OX=10090 GN=Rpl19 PE=1 SV=1	0.0317517	0.205738	-0.100295	0.0736918	-0.132047	0.105443	-0.227551	-1.10301	0.663755	-0.406605	0.873793	-0.582188	0.94542	0.891377	0.766945	0.991513	0.739781	0.995851
A2A5R2	Arfgef2	A2A5R2;Q3U2F2;Q3U5C3	A2A5R2;Q3U2F2	Brefeldin A-inhibited guanine nucleotide-exchange protein 2	Arfgef2	Brefeldin A-inhibited guanine nucleotide-exchange protein 2 OS=Mus musculus OX=10090 GN=Arfgef2 PE=1 SV=1;SEC7 domain-containing protein (Fragment) OS=Mus musculus OX=10090 GN=Arfgef2 PE=2 SV=1	-0.204971	0.417621	-1.35044	-0.72785	-1.14547	-0.93282	0.26757	-0.942553	3.08365	0.954913	1.49614	2.11982	0.935281	0.91431	0.197194	0.972571	0.581954	0.615736
A2A5Y6	Mapt	A2A5Y6	A2A5Y6	Microtubule-associated protein	Mapt	Microtubule-associated protein OS=Mus musculus OX=10090 GN=Mapt PE=1 SV=1	0.00957302	0.0205355	0.0473702	0.0583327	0.0377972	0.0679058	-0.0800559	-0.098324	-0.336862	-0.292977	-0.264747	-0.344377	0.982941	0.995209	0.896166	0.991513	0.93591	0.995851
A2A690	Tanc2	A2A690;F6VP19;A0A140LJD2;F6VCI2	A2A690;F6VP19	Protein TANC2	Tanc2	Protein TANC2 OS=Mus musculus OX=10090 GN=Tanc2 PE=1 SV=1;Protein TANC2 (Fragment) OS=Mus musculus OX=10090 GN=Tanc2 PE=1 SV=1
A2A6U3	Septin9	A2A6U3;Q80UG5;Q3TDR9;A2A6U5;A8Y5D3	A2A6U3;Q80UG5;Q3TDR9	Septin-9	Sept9	Septin-9 OS=Mus musculus OX=10090 GN=Septin9 PE=1 SV=1;Septin-9 OS=Mus musculus OX=10090 GN=Septin9 PE=1 SV=1;Septin-type G domain-containing protein OS=Mus musculus OX=10090 GN=Septin9 PE=2 SV=1	-0.109881	-0.00305998	0.142326	0.249147	0.252207	0.139266	0.472795	0.0139264	-0.581352	-1.2	-1.01152	-0.685196	0.883662	0.997333	0.800866	0.94628	0.699244	0.995851
A2A863	Itgb4	A2A863;A2A864;Q3UNP2;Q3ULT5	A2A863;A2A864;Q3UNP2;Q3ULT5	Integrin beta-4;Integrin beta	Itgb4	Integrin beta-4 OS=Mus musculus OX=10090 GN=Itgb4 PE=1 SV=1;Integrin beta OS=Mus musculus OX=10090 GN=Itgb4 PE=1 SV=1;Uncharacterized protein OS=Mus musculus OX=10090 GN=Itgb4 PE=2 SV=1;Uncharacterized protein (Fragment) OS=Mus musculus OX=10090 GN=Itgb4 P	3.76482	-1.67415	1.71262	-3.72635	-2.0522	0.0384704	-19.1577	4.23376	-4.513	16.3451	5.44472	-0.163535	0.00212594	0.259275	0.0865031	0.00427083	0.0756632	0.998479
A2A8E2	Czib	A2A8E2;Q8BHG2;B7ZC72;B7ZC71;A2A8E4;D6REH4	A2A8E2;Q8BHG2;B7ZC72;B7ZC71	UPF0587 protein C1orf123 homolog	0610037L13Rik	CXXC motif containing zinc binding protein OS=Mus musculus OX=10090 GN=Czib PE=1 SV=1;CXXC motif containing zinc binding protein OS=Mus musculus OX=10090 GN=Czib PE=1 SV=1;CXXC motif containing zinc binding protein OS=Mus musculus OX=10090 GN=Czib PE=1 SV=	0.0361077	-0.0625315	0.163857	0.0652174	0.127749	0.101325	-0.265679	0.312907	-1.21561	-0.319553	-0.979817	-0.491099	0.936005	0.981097	0.576114	0.991513	0.70784	0.995851
A2A8L5	Ptprf	A2A8L5;F6Y3V0;F6S1X8;Q4U1Z0;Q3TT24;Q3V0J9;Q64696	A2A8L5;F6Y3V0;F6S1X8;Q4U1Z0	Receptor-type tyrosine-protein phosphatase F	Ptprf	Receptor-type tyrosine-protein phosphatase F OS=Mus musculus OX=10090 GN=Ptprf PE=1 SV=1;Protein-tyrosine-phosphatase (Fragment) OS=Mus musculus OX=10090 GN=Ptprf PE=1 SV=1;Protein-tyrosine-phosphatase (Fragment) OS=Mus musculus OX=10090 GN=Ptprf PE=1 SV=1		1.23593	-1.65129		-1.59676			-1.70731	5.33719		5.39619			0.794504	0.0535282		0.0770574
A2AA71	Sec24a	A2AA71;Q3U2P1;A4FUV5;A2AA72	A2AA71;Q3U2P1;A4FUV5;A2AA72	Protein transport protein Sec24A	Sec24a	Protein transport protein Sec24A OS=Mus musculus OX=10090 GN=Sec24a PE=1 SV=1;Protein transport protein Sec24A OS=Mus musculus OX=10090 GN=Sec24a PE=1 SV=1;Sec24a protein (Fragment) OS=Mus musculus OX=10090 GN=Sec24a PE=2 SV=1;Protein transport protein Sec	1.4048		0.726141			1.39855	-1.36398		-0.743367			-1.82038	0.676117		0.741434			0.724129
A2ADR8	Ppp1r8	A2ADR8;Q8R3G1	A2ADR8;Q8R3G1	Nuclear inhibitor of protein phosphatase 1	Ppp1r8	Nuclear inhibitor of protein phosphatase 1 OS=Mus musculus OX=10090 GN=Ppp1r8 PE=1 SV=1;Nuclear inhibitor of protein phosphatase 1 OS=Mus musculus OX=10090 GN=Ppp1r8 PE=1 SV=1	-1.37592			0.946602	1.98812		1.51454			-0.704872	-2.20914		0.618309			0.984226	0.422075
A2ADY9	Ddi2	A2ADY9	A2ADY9	Protein DDI1 homolog 2	Ddi2	Protein DDI1 homolog 2 OS=Mus musculus OX=10090 GN=Ddi2 PE=1 SV=1	0.0311047	-0.0408424	0.181588	0.109641	0.150483	0.140745	-0.200146	0.190839	-0.941666	-0.593785	-0.840367	-0.710713	0.953548	0.985591	0.675312	0.987564	0.747542	0.995851
A2AE27	Ampd2	A2AE27;Q9DBT5	A2AE27;Q9DBT5	AMP deaminase 2	Ampd2	AMP deaminase OS=Mus musculus OX=10090 GN=Ampd2 PE=1 SV=1;AMP deaminase 2 OS=Mus musculus OX=10090 GN=Ampd2 PE=1 SV=1	0.915231	-1.73174	0.87738	-1.76959	-0.0378503	-0.854355	-1.94466	3.92159	-1.94429	3.86056	0.0965468	1.6791	0.509053	0.328395	0.370955	0.278841	0.97514	0.76554
A2AEC2	Tceal3	A2AEC2;Q9DB24;Q8R0A5;A2AEC1	A2AEC2;Q9DB24;Q8R0A5	Transcription elongation factor A protein-like 3	Tceal3;Tceal6	Transcription elongation factor A protein-like 3 (Fragment) OS=Mus musculus OX=10090 GN=Tceal3 PE=1 SV=1;Transcription elongation factor A (SII)-like 6 OS=Mus musculus OX=10090 GN=Tceal6 PE=1 SV=1;Transcription elongation factor A protein-like 3 OS=Mus mus	0.128555	0.120029	-0.243065	-0.251591	-0.371619	-0.123036	-0.727688	-0.404365	1.1275	0.925215	2.04505	0.417661	0.822076	0.975784	0.610067	0.979665	0.441351	0.995851
A2AEG3	Gpm6b	A2AEG3;A2AEG6;Q3V0Z9;Q3US81;P35803;H3BIV8	A2AEG3;A2AEG6;Q3V0Z9;Q3US81;P35803	Neuronal membrane glycoprotein M6-b	Gpm6b	Neuronal membrane glycoprotein M6-b OS=Mus musculus OX=10090 GN=Gpm6b PE=1 SV=1;Neuronal membrane glycoprotein M6-b OS=Mus musculus OX=10090 GN=Gpm6b PE=1 SV=1;Uncharacterized protein OS=Mus musculus OX=10090 GN=Gpm6b PE=2 SV=1;Uncharacterized protein OS=M	0.0268509	-0.150893	0.224372	0.0466278	0.197521	0.0734787	-0.185586	0.806947	-1.3087	-0.279121	-1.02929	-0.509323	0.957948	0.925301	0.551804	0.991513	0.695521	0.995851
A2AER7	Pqbp1	A2AER7;Q91VJ5;A2AER9;A2AER8	A2AER7;Q91VJ5;A2AER9;A2AER8	Polyglutamine-binding protein 1	Pqbp1	Polyglutamine tract-binding protein 1 OS=Mus musculus OX=10090 GN=Pqbp1 PE=1 SV=1;Polyglutamine-binding protein 1 OS=Mus musculus OX=10090 GN=Pqbp1 PE=1 SV=1;Polyglutamine-binding protein 1 (Fragment) OS=Mus musculus OX=10090 GN=Pqbp1 PE=1 SV=1;Polyglutami		1.63681	-2.89401		-3.22144			-1.51721	4.55079		7.57094			0.813802	0.0857958		0.0255534
A2AEW9	Gripap1	A2AEW9;A2AEW8;Q8VD04;A2AEW6;A2AEW5;Q3TZ55;Q3T9D9	A2AEW9;A2AEW8;Q8VD04;A2AEW6;A2AEW5	GRIP1-associated protein 1	Gripap1	GRIP1-associated protein 1 OS=Mus musculus OX=10090 GN=Gripap1 PE=1 SV=1;GRIP1-associated protein 1 OS=Mus musculus OX=10090 GN=Gripap1 PE=1 SV=1;GRIP1-associated protein 1 OS=Mus musculus OX=10090 GN=Gripap1 PE=1 SV=1;GRIP1-associated protein 1 (Fragment)	0.629743	-0.347547	-0.844231	-1.82152	-1.47397	-1.19178	-0.743165	1.20642	4.23355	2.10598	1.75043	3.98105	0.820838	0.87046	0.100808	0.771237	0.504352	0.218005
A2AEX8	Fhl1	A2AEX8;A2AEX6;P97447;A2AEY1;A2AEY2;A2AEX7;A2AEY0;A2AEX9	A2AEX8;A2AEX6;P97447;A2AEY1;A2AEY2;A2AEX7	Four and a half LIM domains protein 1	Fhl1	Four and a half LIM domains protein 1 OS=Mus musculus OX=10090 GN=Fhl1 PE=1 SV=1;Four and a half LIM domains protein 1 OS=Mus musculus OX=10090 GN=Fhl1 PE=1 SV=1;Four and a half LIM domains protein 1 OS=Mus musculus OX=10090 GN=Fhl1 PE=1 SV=3;Four and a ha	0.102631	-0.237145	0.386748	0.0469716	0.284116	0.149603	-0.492186	1.18986	-1.74142	-0.251626	-2.16348	-0.581024	0.876762	0.876259	0.421434	0.991513	0.426049	0.995851
A2AF31	Tmsb15b2	A2AF31;A2AF33;Q8C0W0	A2AF31;A2AF33;Q8C0W0		Tmsb15b2;Tmsb15b1;Tmsb15l	Thymosin beta OS=Mus musculus OX=10090 GN=Tmsb15b2 PE=1 SV=1;Thymosin beta OS=Mus musculus OX=10090 GN=Tmsb15b1 PE=1 SV=1;Thymosin beta 15b-like OS=Mus musculus OX=10090 GN=Tmsb15l PE=1 SV=1
A2AFG8	L1cam	A2AFG8;Q6PGJ3;A2AFG7;P11627;Q9QYQ7;B7ZCD3;Q684Q2;F6UIL7;F7A5H7	A2AFG8;Q6PGJ3;A2AFG7;P11627;Q9QYQ7	Neural cell adhesion molecule L1	L1cam;L1	Neural cell adhesion molecule L1 OS=Mus musculus OX=10090 GN=L1cam PE=1 SV=1;L1 cell adhesion molecule OS=Mus musculus OX=10090 GN=L1cam PE=1 SV=1;Neural cell adhesion molecule L1 OS=Mus musculus OX=10090 GN=L1cam PE=1 SV=1;Neural cell adhesion molecule L1	0.365978	0.0789722	-0.161607	-0.448613	-0.527586	-0.082635	-2.14653	-0.156279	0.519492	1.03325	1.6059	0.196568	0.466201	0.987964	0.820585	0.961083	0.555343	0.997154
A2AG50	Map7d2	A2AG50;A2AG51;Q3TS73;Q8C0A6	A2AG50;A2AG51	MAP7 domain-containing protein 2	Map7d2	MAP7 domain-containing protein 2 OS=Mus musculus OX=10090 GN=Map7d2 PE=1 SV=1;MAP7 domain-containing protein 2 (Fragment) OS=Mus musculus OX=10090 GN=Map7d2 PE=1 SV=2	0.00175022	-0.154279	0.327271	0.171242	0.325521	0.172992	-0.00785781	0.629058	-1.26628	-0.818286	-1.81985	-0.619304	0.997458	0.953372	0.562955	0.98109	0.485604	0.995851
A2AGR1	Madd	A2AGR1;A2AGQ3;A2AGQ2;A0A0R4J1F4;A2AGQ8;A2AGQ7;A2AGQ9;A2AGR0;A2AGQ5;A2AGQ6;E9QN47;A2AGQ4;Q80U28;A6PWP8;Q99LH6;A6PWP7	A2AGR1;A2AGQ3;A2AGQ2;A0A0R4J1F4;A2AGQ8;A2AGQ7;A2AGQ9;A2AGR0;A2AGQ5;A2AGQ6;E9QN47;A2AGQ4;Q80U28;A6PWP8	MAP kinase-activating death domain protein	Madd	MAP kinase-activating death domain protein OS=Mus musculus OX=10090 GN=Madd PE=1 SV=1;MAP kinase-activating death domain protein OS=Mus musculus OX=10090 GN=Madd PE=1 SV=1;MAP kinase-activating death domain protein OS=Mus musculus OX=10090 GN=Madd PE=1 SV=	-0.13897	0.402769	-0.49734	0.0443992	-0.35837	-0.0945706	0.454639	-0.946241	1.58808	-0.105761	1.07727	0.234067	0.889753	0.91431	0.463621	0.996036	0.679715	0.995851
A2AHC4	Camsap1	A2AHC4;A0A0A0MQE5;A2AHC3	A2AHC4;A0A0A0MQE5;A2AHC3	Calmodulin-regulated spectrin-associated protein 1	Camsap1	Calmodulin-regulated spectrin-associated protein 1 (Fragment) OS=Mus musculus OX=10090 GN=Camsap1 PE=1 SV=1;Calmodulin-regulated spectrin-associated protein 1 OS=Mus musculus OX=10090 GN=Camsap1 PE=1 SV=1;Calmodulin-regulated spectrin-associated protein 1
A2AHX7	Bcl2l1	A2AHX7;A2AHX8;A2AHX9;Q9QWX2;Q5HZH3;Q3T9W4;O35843;Q64373;Q99N35;Q99N36	A2AHX7;A2AHX8;A2AHX9;Q9QWX2;Q5HZH3;Q3T9W4;O35843;Q64373;Q99N35;Q99N36	Bcl-2-like protein 1	Bcl2l1;Bclx	Bcl-2-like protein 1 (Fragment) OS=Mus musculus OX=10090 GN=Bcl2l1 PE=1 SV=1;Bcl-2-like protein 1 (Fragment) OS=Mus musculus OX=10090 GN=Bcl2l1 PE=1 SV=1;Apoptosis regulator Bcl-X (Fragment) OS=Mus musculus OX=10090 GN=Bcl2l1 PE=1 SV=1;Apoptosis regulator	2.74155	0.378309	-0.645035	-3.00827	-3.38658	-0.266727	-5.66657	-0.714247	1.18036	6.5186	6.5604	0.537944	0.063735	0.943108	0.590574	0.0609402	0.0447556	0.995851
A2AIH8	Pir	A2AIH8;Q9D711;Q8C1Y5;Q8BNL6	A2AIH8;Q9D711;Q8C1Y5;Q8BNL6	Pirin	Pir	Pirin (Fragment) OS=Mus musculus OX=10090 GN=Pir PE=1 SV=1;Pirin OS=Mus musculus OX=10090 GN=Pir PE=1 SV=1;Pirin domain-containing protein OS=Mus musculus OX=10090 PE=2 SV=1;Uncharacterized protein OS=Mus musculus OX=10090 PE=2 SV=1		0.416204	-1.05435		-0.906836			-0.462796	2.67409		1.52624			0.96739	0.245247		0.577727
A2AIV3	Gpsm1	A2AIV3;Q8R0E6;F6SX81;Q6IR34	A2AIV3;Q8R0E6;F6SX81;Q6IR34	G-protein-signaling modulator 1	Gpsm1	G-protein-signaling modulator 1 OS=Mus musculus OX=10090 GN=Gpsm1 PE=1 SV=1;Gpsm1 protein (Fragment) OS=Mus musculus OX=10090 GN=Gpsm1 PE=2 SV=1;G-protein-signaling modulator 1 (Fragment) OS=Mus musculus OX=10090 GN=Gpsm1 PE=1 SV=1;G-protein-signaling modu	-0.802518	0.648185	-0.99209	0.458612	-0.189572	-0.343905	1.74664	-1.69511	1.99776	-1.39303	0.736301	0.643481	0.562416	0.794504	0.35751	0.936327	0.780739	0.995851
A2AJ72	Fubp3	A2AJ72;Q3ULP9;Q3TIX6;A0A0A6YY39;A0A0A6YVV5;F7AM43	A2AJ72;Q3ULP9;Q3TIX6;A0A0A6YY39		Fubp3	Far upstream element (FUSE)-binding protein 3 OS=Mus musculus OX=10090 GN=Fubp3 PE=1 SV=1;Uncharacterized protein OS=Mus musculus OX=10090 GN=Fubp3 PE=2 SV=1;Far upstream element (FUSE)-binding protein 3 OS=Mus musculus OX=10090 GN=Fubp3 PE=1 SV=1;Far upst	-0.528211	0.505789	-0.187909	0.846091	0.340302	0.31788	1.72314	-1.27631	0.427381	-3.52359	-0.842003	-1.06634	0.567582	0.864053	0.858912	0.346098	0.746895	0.934545
A2AJI1	Map7d1	A2AJI1;A8Y5P4;A2AJI0;F6WF36	A2AJI1;A8Y5P4;A2AJI0;F6WF36	MAP7 domain-containing protein 1	Map7d1	MAP7 domain-containing protein 1 OS=Mus musculus OX=10090 GN=Map7d1 PE=1 SV=1;MAP7 domain-containing protein 1 OS=Mus musculus OX=10090 GN=Map7d1 PE=1 SV=1;MAP7 domain-containing protein 1 OS=Mus musculus OX=10090 GN=Map7d1 PE=1 SV=1;MAP7 domain-containing	0.365581	-0.137397	0.3792	-0.123779	0.0136182	0.241802	-2.06968	0.847274	-2.11851	0.757893	-0.0947788	-1.24199	0.483569	0.920521	0.328908	0.984226	0.975403	0.877173
A2AJY2	Col15a1	A2AJY2;O35206;A2AJY7;A2AJY5	A2AJY2;O35206;A2AJY7;A2AJY5	Collagen alpha-1(XV) chain;Restin	Col15a1	Collagen alpha-1(XV) chain OS=Mus musculus OX=10090 GN=Col15a1 PE=1 SV=1;Collagen alpha-1(XV) chain OS=Mus musculus OX=10090 GN=Col15a1 PE=1 SV=2;Collagen alpha-1(XV) chain OS=Mus musculus OX=10090 GN=Col15a1 PE=1 SV=1;Collagen alpha-1(XV) chain OS=Mus mus	1.66066	-0.492072	0.781861	-1.37087	-0.878802	0.289789	-4.48897	1.22893	-2.50591	3.07552	2.13356	-0.811792	0.115124	0.869666	0.261328	0.466053	0.432974	0.98353
A2AKD7	Snta1	A2AKD7;Q3UVD6;Q61234	A2AKD7;Q3UVD6;Q61234	Alpha-1-syntrophin	Snta1	Alpha-1-syntrophin OS=Mus musculus OX=10090 GN=Snta1 PE=1 SV=1;Uncharacterized protein OS=Mus musculus OX=10090 GN=Snta1 PE=2 SV=1;Alpha-1-syntrophin OS=Mus musculus OX=10090 GN=Snta1 PE=1 SV=1	0.142442	0.138144	0.122032	0.117734	-0.0204103	0.260176	-0.893001	-0.616324	-0.939155	-0.480477	0.126884	-1.15386	0.779371	0.953848	0.676341	0.988293	0.967125	0.896553
A2AKH7	Lrrc57	A2AKH7;Q8JZX5;Q9CSK4;Q9D1G5;B0R031;Q9CTX7	A2AKH7;Q8JZX5;Q9CSK4;Q9D1G5	Leucine-rich repeat-containing protein 57	Lrrc57	Leucine-rich repeat-containing protein 57 (Fragment) OS=Mus musculus OX=10090 GN=Lrrc57 PE=1 SV=8;Leucine rich repeat containing 57 OS=Mus musculus OX=10090 GN=Lrrc57 PE=1 SV=1;Uncharacterized protein (Fragment) OS=Mus musculus OX=10090 GN=Lrrc57 PE=2 SV=1	1.1795	-0.581856	1.79738	0.0360232	0.617879	1.21553	-3.07148	1.28164	-4.1512	-0.0887294	-2.10359	-2.36706	0.271839	0.864053	0.105395	0.996036	0.435993	0.578585
A2AKI5	Itgav	A2AKI5;A0A0F7IQ06;P43406;Q3U4C8	A2AKI5;A0A0F7IQ06;P43406;Q3U4C8	Integrin alpha-V;Integrin alpha-V heavy chain;Integrin alpha-V light chain	Itgav	Integrin alpha-V OS=Mus musculus OX=10090 GN=Itgav PE=1 SV=1;Alpha v integrin OS=Mus musculus OX=10090 GN=Itgav PE=2 SV=1;Integrin alpha-V OS=Mus musculus OX=10090 GN=Itgav PE=1 SV=2;Integrin_alpha2 domain-containing protein (Fragment) OS=Mus musculus OX=1	-0.726613	0.197925	-0.934311	-0.00977329	-0.207698	-0.736386	2.25661	-1.32926	2.96541	0.0600933	1.30993	2.33399	0.444136	0.849803	0.210376	0.996251	0.606733	0.579296
A2AL49	Agps	A2AL49;A2AL50;Q8C0I1;Q8BKC4;H3BKN2	A2AL49;A2AL50;Q8C0I1;Q8BKC4;H3BKN2	Alkyldihydroxyacetonephosphate synthase, peroxisomal	Agps	Alkylglycerone-phosphate synthase OS=Mus musculus OX=10090 GN=Agps PE=1 SV=1;Alkylglycerone-phosphate synthase OS=Mus musculus OX=10090 GN=Agps PE=1 SV=1;Alkyldihydroxyacetonephosphate synthase, peroxisomal OS=Mus musculus OX=10090 GN=Agps PE=1 SV=1;Alkylg	0.0354384	-0.40109	0.385147	-0.0513808	0.349709	-0.0159424	-0.133873	1.22018	-1.12796	0.206457	-1.43115	0.0463923	0.968157	0.869666	0.610067	0.991513	0.586189	0.999638
A2ALR8	Usp48	A2ALR8;A2ALR9;Q3V0C5	A2ALR8;A2ALR9;Q3V0C5	Ubiquitin carboxyl-terminal hydrolase 48	Usp48	Ubiquitinyl hydrolase 1 (Fragment) OS=Mus musculus OX=10090 GN=Usp48 PE=1 SV=1;Ubiquitinyl hydrolase 1 OS=Mus musculus OX=10090 GN=Usp48 PE=1 SV=1;Ubiquitin carboxyl-terminal hydrolase 48 OS=Mus musculus OX=10090 GN=Usp48 PE=1 SV=2	0.398079	0.0640296	-0.177256	-0.511305	-0.575334	-0.113226	-1.05961	-0.377108	0.831675	1.45496	1.71633	0.471523	0.737887	0.978303	0.71328	0.925344	0.517442	0.995851
A2ALS4	Rap1gap	A2ALS4;A2ALS5;A2ALS7;A2ALS3;A2ALS2	A2ALS4;A2ALS5	Rap1 GTPase-activating protein 1	Rap1gap	Rap1 GTPase-activating protein 1 OS=Mus musculus OX=10090 GN=Rap1gap PE=1 SV=1;Rap1 GTPase-activating protein 1 OS=Mus musculus OX=10090 GN=Rap1gap PE=1 SV=2	0.0329108	-0.0365454	0.125671	0.0562149	0.0927603	0.0891257	-0.231037	0.182265	-0.68275	-0.335791	-0.608429	-0.454038	0.944707	0.986316	0.761807	0.991513	0.818185	0.995851
A2ALU4	Shroom2	A2ALU4;A7TU71;Q8C7N5	A2ALU4;A7TU71	Protein Shroom2	Shroom2	Protein Shroom2 OS=Mus musculus OX=10090 GN=Shroom2 PE=1 SV=1;Protein Shroom2 OS=Mus musculus OX=10090 GN=Shroom2 PE=1 SV=1	-0.0476756	0.249295	-0.145905	0.151066	-0.0982296	0.10339	0.168385	-1.364	0.778638	-0.538685	0.34229	-0.574842	0.9592	0.838954	0.730188	0.988293	0.909636	0.995851
A2ALV3	Sh3gl2	A2ALV3;Q62420;Q8BXU5;F6ZL13;A2ALV1	A2ALV3;Q62420;Q8BXU5;F6ZL13	Endophilin-A1	Sh3gl2	Endophilin-A1 OS=Mus musculus OX=10090 GN=Sh3gl2 PE=1 SV=1;Endophilin-A1 OS=Mus musculus OX=10090 GN=Sh3gl2 PE=1 SV=2;Endophilin-A1 OS=Mus musculus OX=10090 GN=Sh3gl2 PE=1 SV=1;Endophilin-A1 (Fragment) OS=Mus musculus OX=10090 GN=Sh3gl2 PE=1 SV=1	0.0862449	0.0696561	0.15041	0.133821	0.0641649	0.220066	-0.41208	-0.268142	-0.732271	-0.505896	-0.298541	-0.857555	0.901091	0.985296	0.746137	0.988293	0.928802	0.975764
A2AMH5	Slc44a1	A2AMH5;A2AMH4;Q6X893;A2AMH3;A2AMH8	A2AMH5;A2AMH4;Q6X893;A2AMH3	Choline transporter-like protein 1	Slc44a1	Choline transporter-like protein 1 OS=Mus musculus OX=10090 GN=Slc44a1 PE=1 SV=1;Choline transporter-like protein 1 OS=Mus musculus OX=10090 GN=Slc44a1 PE=1 SV=1;Choline transporter-like protein 1 OS=Mus musculus OX=10090 GN=Slc44a1 PE=1 SV=3;Choline trans	0.0579625	0.0437981	0.0267025	0.0125382	-0.0312599	0.0705006	-0.508309	-0.203747	-0.164288	-0.0676734	0.194277	-0.377745	0.872713	0.985591	0.960606	0.996036	0.951365	0.995851
A2AN08	Ubr4	A2AN08;F6SSP6;Z4YMA7;A2VCS3;Z4YLP1	A2AN08	E3 ubiquitin-protein ligase UBR4	Ubr4	E3 ubiquitin-protein ligase UBR4 OS=Mus musculus OX=10090 GN=Ubr4 PE=1 SV=1	0.0533256	0.138251	-0.244193	-0.159269	-0.297519	-0.105943	-0.229747	-0.85288	1.28934	0.750547	1.55291	0.503841	0.945227	0.918982	0.558202	0.984226	0.571735	0.995851
A2APX8	Scn1a	A2APX8;A0A0J9YVF2;Q62206	A2APX8	Sodium channel protein	Scn1a	Sodium channel protein type 1 subunit alpha OS=Mus musculus OX=10090 GN=Scn1a PE=1 SV=1	0.194952	-0.336186	-0.867775	-1.39891	-1.06273	-1.20396	-0.480894	1.02015	3.31268	3.10748	2.69395	3.52458	0.882493	0.908338	0.174132	0.462482	0.326633	0.287282
A2AQ43	Fnbp1	A2AQ43;A2AQ44;A2AQ42;A2AQ45;A2AQ41;Q80TY0;A0A0A6YWT1;F6VVN1;A2AQ47;Q61053;A2AQ39	A2AQ43;A2AQ44;A2AQ42;A2AQ45;A2AQ41;Q80TY0;A0A0A6YWT1;F6VVN1	Formin-binding protein 1	Fnbp1	Formin-binding protein 1 OS=Mus musculus OX=10090 GN=Fnbp1 PE=1 SV=1;Formin-binding protein 1 OS=Mus musculus OX=10090 GN=Fnbp1 PE=1 SV=1;Formin-binding protein 1 OS=Mus musculus OX=10090 GN=Fnbp1 PE=1 SV=1;Formin-binding protein 1 OS=Mus musculus OX=10090	-1.07313	-0.281438	-0.0489646	0.742731	1.02417	-0.330402	1.7376	1.31435	0.191968	-1.24451	-1.66736	1.48357	0.564592	0.85487	0.949553	0.937782	0.534349	0.812864
A2AQK4	Hnmt	A2AQK4;Q91VF2	A2AQK4;Q91VF2	Histamine N-methyltransferase	Hnmt	Histamine N-methyltransferase OS=Mus musculus OX=10090 GN=Hnmt PE=1 SV=1;Histamine N-methyltransferase OS=Mus musculus OX=10090 GN=Hnmt PE=1 SV=1	-0.549581	0.199449	-1.17098	-0.421953	-0.621402	-0.971534	1.20613	-0.950762	2.93148	1.40761	2.46244	2.26412	0.713016	0.91431	0.212308	0.932501	0.375197	0.583303
A2AQL0	Stk39	A2AQL0;Q9Z1W9;G1JLS7;Q3V256;Q3TR01	A2AQL0;Q9Z1W9;G1JLS7;Q3V256	STE20/SPS1-related proline-alanine-rich protein kinase	Stk39	Non-specific serine/threonine protein kinase OS=Mus musculus OX=10090 GN=Stk39 PE=1 SV=1;STE20/SPS1-related proline-alanine-rich protein kinase OS=Mus musculus OX=10090 GN=Stk39 PE=1 SV=1;Non-specific serine/threonine protein kinase OS=Mus musculus OX=1009	-0.40939	-0.106288	-0.167632	0.135469	0.241757	-0.27392	2.4121	0.49411	0.821728	-0.727231	-1.31836	1.32616	0.414603	0.961752	0.714517	0.984226	0.606642	0.850132
A2AQY8	Kyat1	A2AQY8;Q05CI8;Q8BTY1;A2AQY9	A2AQY8;Q05CI8;Q8BTY1;A2AQY9	Kynurenine--oxoglutarate transaminase 1	Ccbl1	Kynurenine--oxoglutarate transaminase 1 OS=Mus musculus OX=10090 GN=Kyat1 PE=1 SV=1;Ccbl1 protein OS=Mus musculus OX=10090 GN=Kyat1 PE=1 SV=1;Kynurenine--oxoglutarate transaminase 1 OS=Mus musculus OX=10090 GN=Kyat1 PE=1 SV=1;Kynurenine--oxoglutarate trans	-0.187501	0.94684	-0.0460841	1.08826	0.141417	0.900756	0.556876	-1.24439	0.144233	-1.4185	-0.34304	-1.25307	0.862421	0.869666	0.965733	0.927739	0.909636	0.874566
A2AQZ2	Phyhd1	A2AQZ2;B7ZNN8;A0A0R4J137;Q9DB26;A2AQZ5;A2AQZ7;A0A0A0MQG9;D6RIQ3;D6RI61	A2AQZ2;B7ZNN8;A0A0R4J137;Q9DB26;A2AQZ5;A2AQZ7;A0A0A0MQG9	Phytanoyl-CoA dioxygenase domain-containing protein 1	Phyhd1	Phytanoyl-CoA dioxygenase domain-containing protein 1 (Fragment) OS=Mus musculus OX=10090 GN=Phyhd1 PE=1 SV=1;Phyhd1 protein OS=Mus musculus OX=10090 GN=Phyhd1 PE=2 SV=1;Phytanoyl-CoA dioxygenase domain-containing protein 1 OS=Mus musculus OX=10090 GN=Phyh	0.044769	-0.350795	1.1326	0.737033	1.08783	0.781802	-0.0884569	0.34193	-1.24415	-1.06845	-1.16015	-1.1883	0.981595	0.980614	0.567087	0.950476	0.663474	0.888326
A2ARF0	Mvb12b	A2ARF0;Q8C2W4;Q6KAU4;Q8BT99	A2ARF0;Q8C2W4;Q6KAU4;Q8BT99	Multivesicular body subunit 12B	Mvb12b	Multivesicular body subunit 12B (Fragment) OS=Mus musculus OX=10090 GN=Mvb12b PE=1 SV=1;Uncharacterized protein OS=Mus musculus OX=10090 GN=Mvb12b PE=2 SV=1;Multivesicular body subunit 12B OS=Mus musculus OX=10090 GN=Mvb12b PE=1 SV=2;Uncharacterized protei	-0.627417	-0.18091	-0.412051	0.034456	0.215366	-0.592961	1.62702	0.715106	1.17887	-0.115226	-1.0453	1.44897	0.593596	0.943108	0.590574	0.996036	0.686861	0.822698
A2ARP8	Map1a	A2ARP8;Q9QYR6	A2ARP8;Q9QYR6	Microtubule-associated protein 1A;MAP1A heavy chain;MAP1 light chain LC2	Map1a	Microtubule-associated protein 1A OS=Mus musculus OX=10090 GN=Map1a PE=1 SV=1;Microtubule-associated protein 1A OS=Mus musculus OX=10090 GN=Map1a PE=1 SV=2	0.00757241	-0.218948	0.163465	-0.0630546	0.155893	-0.0554821	-0.0526625	1.07182	-1.05246	0.316621	-1.31604	0.249762	0.988837	0.892079	0.636092	0.991513	0.606733	0.995851
A2AS33	Macrod2	A2AS33;Q3UYG8	A2AS33;Q3UYG8	O-acetyl-ADP-ribose deacetylase MACROD2	Macrod2	ADP-ribose glycohydrolase MACROD2 OS=Mus musculus OX=10090 GN=Macrod2 PE=1 SV=1;ADP-ribose glycohydrolase MACROD2 OS=Mus musculus OX=10090 GN=Macrod2 PE=1 SV=1	-1.95426	0.674691	-2.10084	0.528102	-0.146588	-1.42615	2.69117	-1.70113	2.94135	-1.2956	0.802542	1.79084	0.347528	0.794504	0.212195	0.937782	0.763625	0.729298
A2AS45	Pkp4	A2AS45;Q68FH0;A2AS47;Q3UIX3;A2AS44;Q05D18	A2AS45;Q68FH0;A2AS47;Q3UIX3;A2AS44;Q05D18	Plakophilin-4	Pkp4	Plakophilin-4 OS=Mus musculus OX=10090 GN=Pkp4 PE=1 SV=1;Plakophilin-4 OS=Mus musculus OX=10090 GN=Pkp4 PE=1 SV=1;Plakophilin-4 OS=Mus musculus OX=10090 GN=Pkp4 PE=1 SV=1;Uncharacterized protein (Fragment) OS=Mus musculus OX=10090 GN=Pkp4 PE=2 SV=1;Plakoph	-0.102407	-0.253949	0.189852	0.0383103	0.292259	-0.0640966	0.436267	0.976826	-0.721466	-0.164644	-1.07349	0.287295	0.893911	0.91431	0.750181	0.992482	0.681072	0.995851
A2AS98	Nckap1	A2AS98;A1L0U6;P28660	A2AS98;A1L0U6;P28660	Nck-associated protein 1	Nckap1	Nck-associated protein 1 OS=Mus musculus OX=10090 GN=Nckap1 PE=1 SV=1;Nckap1 protein (Fragment) OS=Mus musculus OX=10090 GN=Nckap1 PE=2 SV=1;Nck-associated protein 1 OS=Mus musculus OX=10090 GN=Nckap1 PE=1 SV=2	-0.0106759	0.0778723	-0.103607	-0.0150586	-0.0929309	-0.0257345	0.0857184	-0.426879	0.711574	0.0882921	0.714898	0.141132	0.981672	0.973441	0.752837	0.996036	0.785994	0.998479
A2ASZ8	Slc25a25	A2ASZ8;Z4YLR9;A0A0A6YWC1	A2ASZ8;Z4YLR9	Calcium-binding mitochondrial carrier protein SCaMC-2	Slc25a25	Calcium-binding mitochondrial carrier protein SCaMC-2 OS=Mus musculus OX=10090 GN=Slc25a25 PE=1 SV=1;Calcium-binding mitochondrial carrier protein SCaMC-2 (Fragment) OS=Mus musculus OX=10090 GN=Slc25a25 PE=1 SV=1	-0.524623	0.181097	-0.673256	0.0324631	-0.148634	-0.49216	1.23385	-0.703195	1.6986	-0.109246	0.652914	1.12415	0.708109	0.945331	0.430199	0.996036	0.809904	0.914666
A2ATM9	Lamc3	A2ATM9;Q9R0B6	A2ATM9;Q9R0B6	Laminin subunit gamma-3	Lamc3	Laminin subunit gamma-3 (Fragment) OS=Mus musculus OX=10090 GN=Lamc3 PE=1 SV=1;Laminin subunit gamma-3 OS=Mus musculus OX=10090 GN=Lamc3 PE=1 SV=2		1.41852	-1.93608	-1.97335	-3.39187	-0.517556		-6.39225	1.83583	7.96369	12.3732	0.497269		0.0934819	0.398373	0.032746	0.00536505	0.995851
A2ATP5	Myef2	A2ATP5;A2ATP6;Q8C854;F6XJA1;G8JL68;A7UQY4	A2ATP5;A2ATP6;Q8C854;F6XJA1;G8JL68;A7UQY4	Myelin expression factor 2	Myef2	Myelin expression factor 2 OS=Mus musculus OX=10090 GN=Myef2 PE=1 SV=1;Myelin expression factor 2 OS=Mus musculus OX=10090 GN=Myef2 PE=1 SV=2;Myelin expression factor 2 OS=Mus musculus OX=10090 GN=Myef2 PE=1 SV=1;Myelin expression factor 2 (Fragment) OS=Mu	-0.0861603	0.312588	-0.943636	-0.544887	-0.857475	-0.631048	0.302484	-1.13402	3.26129	2.00889	3.04707	2.25532	0.92453	0.883923	0.179793	0.794363	0.26896	0.583303
A2ATR8	Serping1	A2ATR8;P97290	A2ATR8;P97290	Plasma protease C1 inhibitor	Serping1	Plasma protease C1 inhibitor OS=Mus musculus OX=10090 GN=Serping1 PE=1 SV=1;Plasma protease C1 inhibitor OS=Mus musculus OX=10090 GN=Serping1 PE=1 SV=3		2.07237	-1.75482		-1.38096			-2.44668	2.58352		1.94599			0.652401	0.251477		0.459619
A2ATZ8	Cacnb4	A2ATZ8;Q8R0S4;Q3TYI5;J3QK20;A0A0A6YWX5;Q32MF3;I2FKE4;C7IVS7;A2A543;A0A0A7NQN9;Q8CC27;Q3U2N3;A2A545;A2A542;Q6DD95;A0A0R4J194;Q8R3Z5;O88518	A2ATZ8;Q8R0S4;Q3TYI5;J3QK20	Voltage-dependent L-type calcium channel subunit beta-4	Cacnb4	Calcium channel, voltage-dependent, beta 4 subunit OS=Mus musculus OX=10090 GN=Cacnb4 PE=3 SV=1;Voltage-dependent L-type calcium channel subunit beta-4 OS=Mus musculus OX=10090 GN=Cacnb4 PE=1 SV=2;SH3 domain-containing protein (Fragment) OS=Mus musculus OX	-0.659524	-0.353039	-0.623899	-0.317414	0.0356248	-0.976938	2.54879	1.35437	2.477	1.18372	-0.143836	3.59147	0.380936	0.838954	0.265992	0.94628	0.964347	0.276933
A2AVJ7	Rrbp1	A2AVJ7;Q99PL5;Q6ZPS0;Q8CAB9;Q8C7E8	A2AVJ7;Q99PL5;Q6ZPS0	Ribosome-binding protein 1	Rrbp1	Ribosome-binding protein 1 OS=Mus musculus OX=10090 GN=Rrbp1 PE=1 SV=1;Ribosome-binding protein 1 OS=Mus musculus OX=10090 GN=Rrbp1 PE=1 SV=2;MKIAA1398 protein (Fragment) OS=Mus musculus OX=10090 GN=Rrbp1 PE=2 SV=1	-0.430946	-0.366855	0.0593936	0.123485	0.49034	-0.307462	2.23325	1.41914	-0.221687	-0.676044	-1.76152	1.82152	0.447069	0.838954	0.939973	0.984226	0.504234	0.724129
A2AVR9	Dynlrb1	A2AVR9;P62627	A2AVR9;P62627	Dynein light chain roadblock-type 1	Dynlrb1	Dynein light chain roadblock OS=Mus musculus OX=10090 GN=Dynlrb1 PE=1 SV=1;Dynein light chain roadblock-type 1 OS=Mus musculus OX=10090 GN=Dynlrb1 PE=1 SV=3	0.0677244	-0.262618	0.275075	-0.0552676	0.20735	0.0124568	-0.302379	1.04687	-1.31686	0.208565	-0.887976	-0.0510965	0.92453	0.900619	0.551308	0.991513	0.73595	0.999638
A2AWI7	Sh3glb2	A2AWI7;A2AWI9;Q8R3V5;B0LDS3	A2AWI7;A2AWI9;Q8R3V5;B0LDS3	Endophilin-B2	Sh3glb2	Endophilin-B2 OS=Mus musculus OX=10090 GN=Sh3glb2 PE=1 SV=1;Endophilin-B2 OS=Mus musculus OX=10090 GN=Sh3glb2 PE=1 SV=1;Endophilin-B2 OS=Mus musculus OX=10090 GN=Sh3glb2 PE=1 SV=2;Stimulator of prostatic adenocarcinoma-specific T-cells-1 OS=Mus musculus OX	-0.324938	-0.306372	0.0761255	0.0946917	0.401064	-0.230247	2.20739	1.14913	-0.497056	-0.356421	-3.48336	0.814208	0.453317	0.883923	0.830197	0.991513	0.214897	0.98353
A2BE93	Set	A2BE93;Q5U445;Q3T9S3;Q9EQU5;A2BE92	A2BE93;Q5U445;Q3T9S3;Q9EQU5;A2BE92	Protein SET	Set;BC085271	Protein SET (Fragment) OS=Mus musculus OX=10090 GN=Set PE=1 SV=1;cDNA sequence BC085271 OS=Mus musculus OX=10090 GN=BC085271 PE=2 SV=1;SET translocation OS=Mus musculus OX=10090 GN=Set PE=2 SV=1;Protein SET OS=Mus musculus OX=10090 GN=Set PE=1 SV=1;Protein	0.156644	-0.272261	-0.125446	-0.554351	-0.282089	-0.397707	-0.342396	0.864695	0.343602	1.33389	0.623743	1.23708	0.914078	0.918269	0.895219	0.937782	0.814272	0.877448
A2BI12	Psip1	A2BI12;Q05CD2;Q99JF8;F6RB63	A2BI12;Q05CD2;Q99JF8	PC4 and SFRS1-interacting protein	Psip1	PC4 and SFRS1-interacting protein OS=Mus musculus OX=10090 GN=Psip1 PE=1 SV=1;Psip1 protein (Fragment) OS=Mus musculus OX=10090 GN=Psip1 PE=2 SV=1;PC4 and SFRS1-interacting protein OS=Mus musculus OX=10090 GN=Psip1 PE=1 SV=1	-0.0135791	-0.204927	-0.338931	-0.530278	-0.325351	-0.543857	0.0521994	0.503554	0.851447	1.93319	0.790026	2.1199	0.988837	0.96154	0.70448	0.803228	0.765764	0.615736
A2CG35	Rab12	A2CG35;P35283	A2CG35;P35283	Ras-related protein Rab-12	Rab12	Ras-related protein Rab-12 OS=Mus musculus OX=10090 GN=Rab12 PE=1 SV=1;Ras-related protein Rab-12 OS=Mus musculus OX=10090 GN=Rab12 PE=1 SV=3	0.63344	-0.33651	0.686522	-0.283428	0.0530813	0.350012	-1.73033	0.754549	-1.90951	0.62979	-0.111797	-1.06243	0.566153	0.937312	0.377969	0.985371	0.96948	0.93479
A2RRK3	Slk	A2RRK3;O54988	A2RRK3;O54988	STE20-like serine/threonine-protein kinase	Slk	Non-specific serine/threonine protein kinase OS=Mus musculus OX=10090 GN=Slk PE=2 SV=1;STE20-like serine/threonine-protein kinase OS=Mus musculus OX=10090 GN=Slk PE=1 SV=2	-2.36678	-0.052404	-2.74187	-0.4275	-0.375096	-2.79428	2.934	0.0370197	1.89323	0.578872	0.244785	4.89635	0.296981	0.997333	0.38235	0.988138	0.936374	0.136251
A2RS22	Coro1b	A2RS22;Q9WUM3;A0A494B9Y4;D3YUG6;A0A494BAI1	A2RS22;Q9WUM3	Coronin;Coronin-1B	Coro1b	Coronin OS=Mus musculus OX=10090 GN=Coro1b PE=1 SV=1;Coronin-1B OS=Mus musculus OX=10090 GN=Coro1b PE=1 SV=1	-0.0266468	-0.0111387	0.0399003	0.0554083	0.066547	0.0287615	0.214836	0.078005	-0.313175	-0.381773	-0.54284	-0.192827	0.949671	0.99689	0.907278	0.991513	0.836158	0.997154
A2RS58	Crkl	A2RS58;P47941;A0A338P675;A0A338P6Q0;Q8R5B8	A2RS58;P47941;A0A338P675	Crk-like protein	Crkl	V-crk sarcoma virus CT10 oncogene homolog (Avian)-like OS=Mus musculus OX=10090 GN=Crkl PE=1 SV=1;Crk-like protein OS=Mus musculus OX=10090 GN=Crkl PE=1 SV=2;Crk-like protein (Fragment) OS=Mus musculus OX=10090 GN=Crkl PE=1 SV=1	0.0260177	-0.0217699	0.0737232	0.0259356	0.0477055	0.0519533	-0.213218	0.100753	-0.577719	-0.119936	-0.365942	-0.242866	0.949671	0.994675	0.801285	0.996036	0.904384	0.995851
A2RSB1	Nap1l4	A2RSB1;B7ZNL2;Q8C1W9;Q78ZA7;A0A140LJB5;A0A140LJ37;A0A140LI78	A2RSB1;B7ZNL2;Q8C1W9;Q78ZA7;A0A140LJB5	Nucleosome assembly protein 1-like 4	Nap1l4	Nucleosome assembly protein 1-like 4 OS=Mus musculus OX=10090 GN=Nap1l4 PE=1 SV=1;Nap1l4 protein OS=Mus musculus OX=10090 GN=Nap1l4 PE=1 SV=1;Uncharacterized protein OS=Mus musculus OX=10090 GN=Nap1l4 PE=2 SV=1;Nucleosome assembly protein 1-like 4 OS=Mus m	-0.0601161	-0.035078	0.207544	0.232582	0.26766	0.172465	0.316427	0.250068	-1.17116	-1.45666	-1.82209	-0.919137	0.920673	0.985389	0.593885	0.925344	0.485313	0.962449
A2RSW6	Amt	A2RSW6;Q8CFA2	A2RSW6;Q8CFA2	Aminomethyltransferase;Aminomethyltransferase, mitochondrial	Amt	Aminomethyltransferase OS=Mus musculus OX=10090 GN=Amt PE=1 SV=1;Aminomethyltransferase, mitochondrial OS=Mus musculus OX=10090 GN=Amt PE=1 SV=1	0.0833149	-0.336388	0.625983	0.206281	0.542668	0.289595	-0.484484	1.47408	-3.74717	-0.880236	-3.44401	-1.20603	0.880581	0.827	0.134247	0.98109	0.222138	0.882461
A2RSX9	Arfip1	A2RSX9;E9Q3G5;G5E8V9;Q3TVE1;E9QAY5	A2RSX9;E9Q3G5;G5E8V9;Q3TVE1;E9QAY5		Arfip1	ADP-ribosylation factor interacting protein 1 OS=Mus musculus OX=10090 GN=Arfip1 PE=1 SV=1;ADP-ribosylation factor interacting protein 1 OS=Mus musculus OX=10090 GN=Arfip1 PE=1 SV=1;ADP-ribosylation factor-interacting protein 1 OS=Mus musculus OX=10090 GN=	-0.845958	1.40044	-0.854887	1.39151	-0.00892824	0.545551	1.6623	-1.40459	1.88535	-1.36315	0.0275019	-0.513435	0.589717	0.838954	0.38548	0.937782	0.990541	0.995851
A2RTT4	Ube2n	A2RTT4;P61089;A0A1W2P7Z3;A0A087WPV1;Q9CQ37	A2RTT4;P61089	Ubiquitin-conjugating enzyme E2 N	Ube2n	Ubiquitin-conjugating enzyme E2N OS=Mus musculus OX=10090 GN=Ube2n PE=1 SV=1;Ubiquitin-conjugating enzyme E2 N OS=Mus musculus OX=10090 GN=Ube2n PE=1 SV=1	0.0158355	0.011583	0.104331	0.100078	0.0884951	0.115914	-0.108505	-0.0668742	-0.711309	-0.56682	-0.596244	-0.662238	0.973318	0.997064	0.752837	0.988293	0.819285	0.995851
A2TJV2	Palm3	A2TJV2	A2TJV2	Paralemmin-3	Palm3	Paralemmin-3 OS=Mus musculus OX=10090 GN=Palm3 PE=1 SV=1		1.36761	-1.8076		-2.46887			-1.25155	2.16976		3.07875			0.869666	0.319827		0.263427
A2VCP7	Psmf1	A2VCP7;A2AU35;A0A1S6GWI1;Q8BHL8	A2VCP7;A2AU35;A0A1S6GWI1;Q8BHL8	Proteasome inhibitor PI31 subunit	Psmf1	Proteasome inhibitor PI31 subunit (Fragment) OS=Mus musculus OX=10090 GN=Psmf1 PE=2 SV=1;Proteasome inhibitor PI31 subunit OS=Mus musculus OX=10090 GN=Psmf1 PE=1 SV=1;Proteasome inhibitor PI31 subunit OS=Mus musculus OX=10090 GN=Psmf1 PE=2 SV=1;Proteasome	-0.800386	0.256931	-2.92744	-1.87012	-2.12705	-2.67051	0.467865	-0.806034	2.04432	1.94661	2.12099	1.90993	0.885649	0.925301	0.347863	0.803228	0.433932	0.695435
A2VDF5	Gria3	A2VDF5;C9K0Y6;F2Z488;Q0VGS8;C9K0Y5;B0QZW1;Q9Z2W9;Q3UY17;Q3TZK0;Q3TTV2;C9K0Y9	A2VDF5;C9K0Y6;F2Z488;Q0VGS8;C9K0Y5;B0QZW1;Q9Z2W9;Q3UY17;Q3TZK0;Q3TTV2	Glutamate receptor 3	Gria3	Glutamate receptor OS=Mus musculus OX=10090 GN=Gria3 PE=2 SV=1;Glutamate receptor OS=Mus musculus OX=10090 GN=Gria3 PE=2 SV=1;Glutamate receptor OS=Mus musculus OX=10090 GN=Gria3 PE=1 SV=1;Glutamate receptor OS=Mus musculus OX=10090 GN=Gria3 PE=2 SV=1;Glut	-0.181214	0.778679	-0.389171	0.570722	-0.207957	0.389508	0.494179	-1.73236	1.09319	-1.24948	0.768367	-0.764236	0.875707	0.78858	0.620722	0.937782	0.770886	0.984248
A3KGE4	Olfm1	A3KGE4;G3X9Q7;Q8R357;O88998	A3KGE4;G3X9Q7;Q8R357;O88998	Noelin	Olfm1	Noelin OS=Mus musculus OX=10090 GN=Olfm1 PE=1 SV=1;Noelin OS=Mus musculus OX=10090 GN=Olfm1 PE=1 SV=1;Noelin OS=Mus musculus OX=10090 GN=Olfm1 PE=1 SV=1;Noelin OS=Mus musculus OX=10090 GN=Olfm1 PE=1 SV=1
A3KGU5	Sptan1	A3KGU5;B7ZWK3;Q3V1V5;Q3URW8;Q3TYI8;Q58ES7;Q6PA04;A3KGU4;A0A5F8MQC3;Q3TNY2	A3KGU5;B7ZWK3		Sptan1	Spectrin alpha chain, non-erythrocytic 1 OS=Mus musculus OX=10090 GN=Sptan1 PE=1 SV=1;Spna2 protein OS=Mus musculus OX=10090 GN=Sptan1 PE=2 SV=1	0.0730799	-0.00382778	0.0418754	-0.0350322	-0.0312045	0.0380477	-0.64748	0.0235735	-0.297857	0.242264	0.240742	-0.246337	0.839026	0.997333	0.912429	0.991513	0.936374	0.995851
A3KMF2	Mrtfb	A3KMF2;Q5DTZ3;G3X8R8;P59759	A3KMF2;Q5DTZ3;G3X8R8;P59759	MKL/myocardin-like protein 2	Mkl2	Mkl2 protein (Fragment) OS=Mus musculus OX=10090 GN=Mrtfb PE=2 SV=1;MKIAA1243 protein (Fragment) OS=Mus musculus OX=10090 GN=Mrtfb PE=1 SV=1;Myocardin-related transcription factor B OS=Mus musculus OX=10090 GN=Mrtfb PE=1 SV=1;Myocardin-related transcriptio	-1.35413	0.336751	-1.607	0.0838853	-0.252865		2.26982	-0.424946	2.51651	-0.11111	0.655121		0.44043	0.973441	0.260503	0.996036	0.808921
A3KML3	Ywhaq	A3KML3;P68254	A3KML3;P68254	14-3-3 protein theta	Ywhaq	14-3-3 protein theta OS=Mus musculus OX=10090 GN=Ywhaq PE=2 SV=1;14-3-3 protein theta OS=Mus musculus OX=10090 GN=Ywhaq PE=1 SV=1	0.0319971	-0.110013	0.152988	0.010978	0.120991	0.042975	-0.265334	0.752416	-1.15408	-0.0778457	-1.03517	-0.278953	0.936005	0.937574	0.598832	0.996036	0.692956	0.995851
A3KN68	Ptprn2	A3KN68;P80560;Q571D4;Q3UU93	A3KN68;P80560;Q571D4;Q3UU93	Protein-tyrosine-phosphatase;Receptor-type tyrosine-protein phosphatase N2	Ptprn2	Protein tyrosine phosphatase, receptor type, N polypeptide 2 OS=Mus musculus OX=10090 GN=Ptprn2 PE=2 SV=1;Receptor-type tyrosine-protein phosphatase N2 OS=Mus musculus OX=10090 GN=Ptprn2 PE=1 SV=2;MKIAA0387 protein (Fragment) OS=Mus musculus OX=10090 GN=Pt	-0.134437	-0.237178	-0.961241	-1.06398	-0.826803	-1.19842	0.20798	0.619852	1.55261	2.54619	2.46974	1.80417	0.951909	0.953848	0.474346	0.6432	0.374427	0.726311
A4FUP7	Ctsf	A4FUP7;Q99KQ9;Q9ES93;Q9R013	A4FUP7;Q99KQ9;Q9ES93;Q9R013	Cathepsin F	Ctsf	Ctsf protein (Fragment) OS=Mus musculus OX=10090 GN=Ctsf PE=2 SV=1;Ctsf protein (Fragment) OS=Mus musculus OX=10090 GN=Ctsf PE=2 SV=2;Cathepsin F OS=Mus musculus OX=10090 GN=Ctsf PE=2 SV=1;Cathepsin F OS=Mus musculus OX=10090 GN=Ctsf PE=1 SV=1	0.321538	0.114422	0.276555	0.0694392	-0.0449826	0.390977	-1.40293	-0.834102	-1.4008	-0.381248	0.266902	-1.87189	0.658632	0.920521	0.521284	0.991513	0.93591	0.706095
A4FUS1	Rps16	A4FUS1;Q641N3;Q5CZY9;P14131	A4FUS1;Q641N3;Q5CZY9;P14131	40S ribosomal protein S16	Rps16	Rps16 protein OS=Mus musculus OX=10090 GN=Rps16 PE=1 SV=1;Rps16 protein (Fragment) OS=Mus musculus OX=10090 GN=Rps16 PE=2 SV=1;Rps16 protein OS=Mus musculus OX=10090 GN=Rps16 PE=2 SV=1;40S ribosomal protein S16 OS=Mus musculus OX=10090 GN=Rps16 PE=1 SV=4	-0.658823	0.16391	-0.250791	0.571943	0.408033	-0.086881	1.7165	-0.639092	0.683853	-2.05396	-1.90287	0.214244	0.569768	0.953372	0.761807	0.783244	0.472118	0.996051
A4FUW1	Rptor	A4FUW1;A2ACM0;Q8K4Q0;F7BQS0;F7CN67;Q6ZPU3	A4FUW1;A2ACM0;Q8K4Q0	Regulatory-associated protein of mTOR	Rptor	4932417H02Rik protein (Fragment) OS=Mus musculus OX=10090 GN=Rptor PE=2 SV=1;Regulatory-associated protein of mTOR OS=Mus musculus OX=10090 GN=Rptor PE=1 SV=1;Regulatory-associated protein of mTOR OS=Mus musculus OX=10090 GN=Rptor PE=1 SV=1	0.792275	0.543573	-0.70124	-0.949942	-1.49351	-0.157667	-2.26127	-1.4327	1.74905	2.92764	3.16116	0.7376	0.442286	0.837139	0.419869	0.506055	0.255336	0.987905
A4GE64	Ctnna3	A4GE64;Q65CL1;Q14DP5;A4GE65	A4GE64;Q65CL1;Q14DP5;A4GE65	Catenin alpha-3	Ctnna3	Alpha-T-catenin OS=Mus musculus OX=10090 GN=Ctnna3 PE=2 SV=1;Catenin alpha-3 OS=Mus musculus OX=10090 GN=Ctnna3 PE=1 SV=2;Catenin (Cadherin associated protein), alpha 3 OS=Mus musculus OX=10090 GN=Ctnna3 PE=2 SV=1;Alpha-T-catenin isoform X OS=Mus musculus	0.178191	0.316807	-0.207477	-0.0688608	-0.385668	0.10933	-0.982162	-2.24847	1.10951	0.499567	3.3184	-0.545683	0.753506	0.708005	0.616559	0.988293	0.229977	0.995851
A5GZX3	Glo1	A5GZX3;Q9CPU0;A0A494BAF7;A0A494BBE7;A0A494B970	A5GZX3;Q9CPU0;A0A494BAF7;A0A494BBE7	Lactoylglutathione lyase	Glo1	Lactoylglutathione lyase OS=Mus musculus OX=10090 GN=Glo1 PE=1 SV=1;Lactoylglutathione lyase OS=Mus musculus OX=10090 GN=Glo1 PE=1 SV=3;Lactoylglutathione lyase OS=Mus musculus OX=10090 GN=Glo1 PE=1 SV=1;Lactoylglutathione lyase OS=Mus musculus OX=10090 GN	0.105509	-0.181368	0.294736	0.00785918	0.189227	0.113368	-0.844063	1.06161	-1.89691	-0.0527664	-1.33906	-0.698399	0.794493	0.894057	0.381041	0.996251	0.60445	0.995851
A6H5Z3	Exoc6b	A6H5Z3;Q8C1X1;Q6PCN5;E0CY34;Q8C203;Q5DU10	A6H5Z3;Q8C1X1;Q6PCN5	Exocyst complex component 6B	Exoc6b	Exocyst complex component 6B OS=Mus musculus OX=10090 GN=Exoc6b PE=1 SV=1;Uncharacterized protein (Fragment) OS=Mus musculus OX=10090 GN=Exoc6b PE=2 SV=1;Exocyst complex component 6 (Fragment) OS=Mus musculus OX=10090 GN=Exoc6b PE=2 SV=1	3.47314	2.10007	0.131574	-1.2415	-3.34156	2.23164	-5.28042	-4.48503	-0.389912	1.70437	5.34288	-4.40707	0.0752567	0.225914	0.875594	0.874598	0.0785391	0.177284
A6H630	Armt1	A6H630	A6H630	Protein-glutamate O-methyltransferase	Armt1	Damage-control phosphatase ARMT1 OS=Mus musculus OX=10090 GN=Armt1 PE=1 SV=1
A6H6A9	Rabgap1l	A6H6A9	A6H6A9	Rab GTPase-activating protein 1-like	Rabgap1l	Rab GTPase-activating protein 1-like OS=Mus musculus OX=10090 GN=Rabgap1l PE=1 SV=1		0.223145	-2.57637	-2.72101	-2.94416	-2.35322		-0.118596	1.72213	2.19185	1.95535	1.90504		0.991348	0.424664	0.736649	0.459619	0.695435
A6PWC3	Nrd1	A6PWC3;Q8R320;A2A9Q2;Q8BHG1;Q9Z153;Q3V3G9;Q8R1H1	A6PWC3;Q8R320;A2A9Q2;Q8BHG1;Q9Z153	Nardilysin	Nrd1	Nardilysin, N-arginine dibasic convertase, NRD convertase 1 OS=Mus musculus OX=10090 GN=Nrd1 PE=1 SV=1;Nardilysin, N-arginine dibasic convertase, NRD convertase 1 OS=Mus musculus OX=10090 GN=Nrd1 PE=2 SV=1;Nardilysin, N-arginine dibasic convertase, NRD con	0.159446	0.446898	-0.621088	-0.333635	-0.780534	-0.17419	-0.498587	-1.85593	2.41232	1.08993	2.4209	0.729821	0.875416	0.756564	0.27731	0.949948	0.378802	0.991187
A7VJ98	Gmfb	A7VJ98;Q80X87;Q9CQI3;A0A2I3BR94;A0A2I3BPS1;D3Z2F6;D3YY16;Q3U6A4;A7VJA4;Q9ERL7	A7VJ98;Q80X87;Q9CQI3;A0A2I3BR94;A0A2I3BPS1	Glia maturation factor beta	Gmfb	Glia maturation factor OS=Mus musculus OX=10090 GN=Gmfb PE=2 SV=1;Glia maturation factor OS=Mus musculus OX=10090 GN=Gmfb PE=2 SV=1;Glia maturation factor beta OS=Mus musculus OX=10090 GN=Gmfb PE=1 SV=3;Glia maturation factor beta (Fragment) OS=Mus musculu	-0.00475374	0.254468	-0.258459	0.000762615	-0.253705	-0.00399112	0.0124129	-0.577232	0.705379	-0.00168272	0.994561	0.00765389	0.995541	0.960878	0.754599	0.999737	0.704186	0.999638
A8C1T7	Creld1	A8C1T7;Q91XD7	A8C1T7;Q91XD7	Cysteine-rich with EGF-like domain protein 1	Creld1	Protein disulfide-isomerase OS=Mus musculus OX=10090 GN=Creld1 PE=1 SV=1;Protein disulfide isomerase Creld1 OS=Mus musculus OX=10090 GN=Creld1 PE=1 SV=1	-0.0708619	0.177831	-0.368701	-0.120009	-0.297839	-0.190871	0.320416	-0.855888	2.02462	0.491061	1.47685	0.835372	0.919885	0.918662	0.354425	0.988293	0.584655	0.979067
A8CVP4	Lims1	A8CVP4;A0A0R4J005;A8CVP1;A0A5F8MPJ3;Q4ZJB3;E9QP62;Q9D7B2;Q99JW4;Q91XD2	A8CVP4;A0A0R4J005;A8CVP1;A0A5F8MPJ3;Q4ZJB3;E9QP62;Q9D7B2;Q99JW4	LIM and senescent cell antigen-like-containing domain protein 1	Lims1	LIM and senescent cell antigen-like-containing domain protein OS=Mus musculus OX=10090 GN=Lims1 PE=2 SV=1;LIM and senescent cell antigen-like-containing domain protein OS=Mus musculus OX=10090 GN=Lims1 PE=1 SV=1;LIM and senescent cell antigen-like-containi	-0.209324	-0.145982	0.295453	0.358796	0.504778	0.149472	0.385756	0.355567	-0.717149	-0.667425	-1.1584	-0.28859	0.90786	0.978303	0.751237	0.984226	0.663474	0.995851
A8DUV1	Hbat1	A8DUV1;Q61287;Q78PA4;A7M7S6;P06467	A8DUV1;Q61287		Hbat1	Alpha-globin OS=Mus musculus OX=10090 GN=Hbat1 PE=3 SV=1;Alpha-globin OS=Mus musculus OX=10090 GN=Hbat1 PE=2 SV=1	-0.0933119	-0.0683523	-0.115406	-0.0904461	-0.0220939	-0.183758	0.381422	0.334286	0.481956	0.426558	0.0960746	0.825188	0.908199	0.981097	0.836356	0.991006	0.97514	0.98353
A8IP69	Ywhag	A8IP69;P61982	A8IP69;P61982	14-3-3 protein gamma;14-3-3 protein gamma, N-terminally processed	Ywhag	14-3-3 protein gamma subtype OS=Mus musculus OX=10090 GN=Ywhag PE=1 SV=1;14-3-3 protein gamma OS=Mus musculus OX=10090 GN=Ywhag PE=1 SV=2	-0.00313767	0.32654	0.0414318	0.371109	0.0445695	0.367971	0.0264374	-1.18776	-0.30153	-1.38102	-0.35656	-1.3457	0.993495	0.876259	0.911961	0.937566	0.906483	0.848423
A8XY17	Vps25	A8XY17;A2A4J8;Q9CQ80;E9PXS9;A2A4K0	A8XY17;A2A4J8;Q9CQ80	Vacuolar protein-sorting-associated protein 25	Vps25	ESCRT-II complex subunit VPS25 OS=Mus musculus OX=10090 GN=Vps25 PE=1 SV=1;ESCRT-II complex subunit VPS25 OS=Mus musculus OX=10090 GN=Vps25 PE=1 SV=1;Vacuolar protein-sorting-associated protein 25 OS=Mus musculus OX=10090 GN=Vps25 PE=1 SV=1	0.275416	-0.13856	0.480932	0.0669565	0.205516	0.342373	-0.735796	0.340618	-1.68114	-0.141954	-0.551428	-0.841607	0.822076	0.981097	0.435146	0.995829	0.835138	0.977641
A9E3L2	Fkbp1b	A9E3L2;Q9Z2I2;Q810R7;Q80YE1	A9E3L2;Q9Z2I2;Q810R7	Peptidyl-prolyl cis-trans isomerase;Peptidyl-prolyl cis-trans isomerase FKBP1B	Fkbp1b	Peptidylprolyl isomerase OS=Mus musculus OX=10090 GN=Fkbp1b PE=1 SV=1;Peptidyl-prolyl cis-trans isomerase FKBP1B OS=Mus musculus OX=10090 GN=Fkbp1b PE=1 SV=3;Peptidylprolyl isomerase OS=Mus musculus OX=10090 GN=Fkbp1b PE=2 SV=2	-0.39513	0.319336	-0.667137	0.0473285	-0.272007	-0.347802	0.849192	-0.51059	1.21178	-0.0861702	0.383803	1.05363	0.792171	0.96154	0.5775	0.996036	0.898928	0.938505
B0R030	Snap23	B0R030;A2AKH4;Q9D3L3;O09044;B0R029;E9Q8A1	B0R030;A2AKH4;Q9D3L3;O09044;B0R029;E9Q8A1	Synaptosomal-associated protein;Synaptosomal-associated protein 23	Snap23	Synaptosomal-associated protein (Fragment) OS=Mus musculus OX=10090 GN=Snap23 PE=1 SV=8;Synaptosomal-associated protein OS=Mus musculus OX=10090 GN=Snap23 PE=1 SV=1;Synaptosomal-associated protein OS=Mus musculus OX=10090 GN=Snap23 PE=1 SV=1;Synaptosomal-a	-0.00116168	-0.0160111	-0.161101	-0.175951	-0.15994	-0.177113	0.00168662	0.0152995	0.169187	0.217521	0.15585	0.246318	0.999342	0.997333	0.958716	0.991513	0.96062	0.995851
B0R058	Gpcpd1	B0R058;Q8C0L9	B0R058;Q8C0L9	Glycerophosphocholine phosphodiesterase GPCPD1	Gpcpd1	Glycerophosphocholine phosphodiesterase GPCPD1 OS=Mus musculus OX=10090 GN=Gpcpd1 PE=1 SV=1;Glycerophosphocholine phosphodiesterase GPCPD1 OS=Mus musculus OX=10090 GN=Gpcpd1 PE=1 SV=1	-0.817064	0.657354	-0.293244	1.18117	0.52382	0.36411	2.12163	-1.18642	0.630536	-2.42353	-1.74642	-0.606608	0.467874	0.876259	0.782153	0.695698	0.504352	0.995851
B0R0Y8	Sh3kbp1	B0R0Y8	B0R0Y8		Sh3kbp1	SH3 domain-containing kinase-binding protein 1 (Fragment) OS=Mus musculus OX=10090 GN=Sh3kbp1 PE=1 SV=1		-1.83115		-1.07143		-0.911171		1.64669		0.849599		0.785007		0.801939		0.98109		0.984248
B0V2N1	Ptprs	B0V2N1;Q3UNN3;Q3TP78;Q63847;A0A286YDS2;A0A286YDF6	B0V2N1;Q3UNN3	Receptor-type tyrosine-protein phosphatase S	Ptprs	Receptor-type tyrosine-protein phosphatase S OS=Mus musculus OX=10090 GN=Ptprs PE=1 SV=1;Protein-tyrosine-phosphatase (Fragment) OS=Mus musculus OX=10090 GN=Ptprs PE=2 SV=1	0.940718	-0.376516	0.748047	-0.569187	-0.192671	0.371531	-4.52393	0.538347	-1.10319	2.10053	0.289133	-1.20871	0.115124	0.96154	0.617989	0.771237	0.931084	0.882461
B1AQX6	Srcin1	B1AQX6;B1AQX7;A0A571BDG6;B1AQX9;A0A571BDG0;A0A571BG39;A0A571BG20;Q9QWI6;B1AQX8	B1AQX6;B1AQX7;A0A571BDG6;B1AQX9;A0A571BDG0;A0A571BG39;A0A571BG20;Q9QWI6	SRC kinase signaling inhibitor 1	Srcin1	SRC kinase-signaling inhibitor 1 OS=Mus musculus OX=10090 GN=Srcin1 PE=1 SV=1;SRC kinase-signaling inhibitor 1 OS=Mus musculus OX=10090 GN=Srcin1 PE=1 SV=1;SRC kinase-signaling inhibitor 1 OS=Mus musculus OX=10090 GN=Srcin1 PE=1 SV=1;SRC kinase-signaling i	0.0642693	-0.137973	0.350835	0.148593	0.286566	0.212862	-0.443455	0.724871	-1.96942	-0.905964	-1.56675	-1.33565	0.892889	0.941344	0.364928	0.98109	0.568354	0.850132
B1AQY9	Septin8	B1AQY9;B1AQZ0;Q8CHH9;E0CYM4	B1AQY9;B1AQZ0;Q8CHH9	Septin-8	Sept8	Septin OS=Mus musculus OX=10090 GN=Septin8 PE=1 SV=1;Septin-8 OS=Mus musculus OX=10090 GN=Septin8 PE=1 SV=1;Septin-8 OS=Mus musculus OX=10090 GN=Septin8 PE=1 SV=4	-0.136903	-0.116217	0.0854953	0.106182	0.222399	-0.0307214	1.01912	0.673704	-0.620838	-0.610102	-1.46803	0.189227	0.744072	0.951005	0.783335	0.985928	0.585663	0.997154
B1ARA5	Rpl26	B1ARA5;Q4FZH2;P61255;B1ARA3;Q3U7N1	B1ARA5;Q4FZH2;P61255;B1ARA3;Q3U7N1	60S ribosomal protein L26	Rpl26	60S ribosomal protein L26 OS=Mus musculus OX=10090 GN=Rpl26 PE=1 SV=1;Ribosomal protein L26 OS=Mus musculus OX=10090 GN=Rpl26 PE=1 SV=1;60S ribosomal protein L26 OS=Mus musculus OX=10090 GN=Rpl26 PE=1 SV=1;60S ribosomal protein L26 (Fragment) OS=Mus muscul	0.242891	-0.111537	0.437809	0.0833807	0.194917	0.326272	-1.01675	0.420595	-1.67734	-0.340634	-0.717778	-1.39451	0.744072	0.974633	0.436219	0.991513	0.785546	0.837624
B1AT36	Psmd12	B1AT36;Q3U8F5;Q9D8W5;Q3TRH2;Q9CSW4	B1AT36;Q3U8F5;Q9D8W5;Q3TRH2	26S proteasome non-ATPase regulatory subunit 12	Psmd12	26S proteasome non-ATPase regulatory subunit 12 OS=Mus musculus OX=10090 GN=Psmd12 PE=1 SV=1;PCI domain-containing protein OS=Mus musculus OX=10090 GN=Psmd12 PE=2 SV=1;26S proteasome non-ATPase regulatory subunit 12 OS=Mus musculus OX=10090 GN=Psmd12 PE=1	-0.166622	0.212609	-0.345497	0.0337343	-0.178875	-0.132887	1.36242	-1.18699	2.34083	-0.20618	1.25154	0.792586	0.676117	0.876259	0.290106	0.991513	0.628357	0.984248
B1AT82	Prpsap1	B1AT82;Q9D0M1;Q8BK29;B1AT84;B1AT83	B1AT82;Q9D0M1;Q8BK29;B1AT84	Phosphoribosyl pyrophosphate synthase-associated protein 1	Prpsap1	Phosphoribosyl pyrophosphate synthase-associated protein 1 OS=Mus musculus OX=10090 GN=Prpsap1 PE=1 SV=1;Phosphoribosyl pyrophosphate synthase-associated protein 1 OS=Mus musculus OX=10090 GN=Prpsap1 PE=1 SV=1;Pribosyltran_N domain-containing protein OS=Mu	-0.00726454	-0.114446	0.0337881	-0.0733934	0.0410527	-0.080658	0.0462268	0.489734	-0.151347	0.418272	-0.212705	0.387228	0.989853	0.961752	0.963518	0.991513	0.946045	0.995851
B1ATR2	Tex2	B1ATR2;Q6ZPJ0;Q6PFV2;A0A140LHL8	B1ATR2;Q6ZPJ0;Q6PFV2;A0A140LHL8	Testis-expressed sequence 2 protein	Tex2	Testis-expressed protein 2 OS=Mus musculus OX=10090 GN=Tex2 PE=1 SV=1;Testis-expressed protein 2 OS=Mus musculus OX=10090 GN=Tex2 PE=1 SV=2;Tex2 protein OS=Mus musculus OX=10090 GN=Tex2 PE=2 SV=1;Testis-expressed protein 2 (Fragment) OS=Mus musculus OX=100	-0.168607	-0.155585	0.503043		0.671649	0.347457	0.231002	0.498996	-0.834668		-1.16188	-0.64708	0.944707	0.96154	0.712359		0.663474	0.995851
B1AUX2	Hcfc1	B1AUX2;Q61191;Q3USQ6;F6SJS2	B1AUX2;Q61191	Host cell factor 1;HCF N-terminal chain 1;HCF N-terminal chain 2;HCF N-terminal chain 3;HCF N-terminal chain 4;HCF N-terminal chain 5;HCF N-terminal chain 6;HCF C-terminal chain 1;HCF C-terminal chain 2;HCF C-terminal chain 3;HCF C-terminal chain 4;HCF C-terminal chain 5;HCF C-terminal chain 6	Hcfc1	Host cell factor 1 OS=Mus musculus OX=10090 GN=Hcfc1 PE=1 SV=1;Host cell factor 1 OS=Mus musculus OX=10090 GN=Hcfc1 PE=1 SV=2	1.50369		1.25875			1.82769	-3.93932		-1.97642			-4.68689	0.16108		0.364334			0.149908
B1AVF2	Tsc22d3	B1AVF2;Q9Z2S7	B1AVF2;Q9Z2S7	TSC22 domain family protein 3	Tsc22d3	TSC22 domain family protein 3 OS=Mus musculus OX=10090 GN=Tsc22d3 PE=1 SV=1;TSC22 domain family protein 3 OS=Mus musculus OX=10090 GN=Tsc22d3 PE=1 SV=2	0.655583	-0.21464	0.510119	-0.360104	-0.145465	0.295479	-4.7493	0.55563	-3.52681	0.934436	1.17163	-0.75712	0.103397	0.961265	0.154435	0.977569	0.659883	0.985902
B1AVZ0	Uprt	B1AVZ0	B1AVZ0	Uracil phosphoribosyltransferase homolog	Uprt	Uracil phosphoribosyltransferase homolog OS=Mus musculus OX=10090 GN=Uprt PE=1 SV=1		-0.0765624	-2.13599	-1.98108	-1.90452	-2.21256		0.159937	2.65662	3.06171	2.79813	2.8551		0.987964	0.245647	0.46721	0.30979	0.447118
B1AW58	Camk1d	B1AW58;Q8BW96;Q3UH04;Q3TDM2	B1AW58;Q8BW96;Q3UH04;Q3TDM2	Calcium/calmodulin-dependent protein kinase type 1D	Camk1d	Calcium/calmodulin-dependent protein kinase ID OS=Mus musculus OX=10090 GN=Camk1d PE=2 SV=1;Calcium/calmodulin-dependent protein kinase type 1D OS=Mus musculus OX=10090 GN=Camk1d PE=1 SV=2;Protein kinase domain-containing protein OS=Mus musculus OX=10090 G	-0.115408	0.202153	0.105306	0.422868	0.220714	0.30746	0.461536	-1.12565	-0.621975	-1.63791	-0.820376	-1.99124	0.887611	0.888689	0.783335	0.898594	0.757541	0.656489
B1AWZ5	Nipsnap3b	B1AWZ5;Q9CQE1	B1AWZ5;Q9CQE1	Protein NipSnap homolog 3B	Nipsnap3b	Protein NipSnap homolog 3B OS=Mus musculus OX=10090 GN=Nipsnap3b PE=1 SV=1;Protein NipSnap homolog 3B OS=Mus musculus OX=10090 GN=Nipsnap3b PE=1 SV=1	0.238445	0.121738	-0.00245794	-0.119165	-0.240903	0.11928	-1.07801	-0.719624	0.0151399	0.522507	1.05858	-0.724583	0.733454	0.942596	0.996714	0.988293	0.68369	0.995302
B1AX58	Pls3	B1AX58;A0A1C7CYV0;Q3UJG9;Q99K51;Q3UKB1	B1AX58;A0A1C7CYV0;Q3UJG9;Q99K51;Q3UKB1	Plastin-3	Pls3	Plastin-3 OS=Mus musculus OX=10090 GN=Pls3 PE=1 SV=1;Plastin-3 (Fragment) OS=Mus musculus OX=10090 GN=Pls3 PE=1 SV=1;Uncharacterized protein OS=Mus musculus OX=10090 GN=Pls3 PE=2 SV=1;Plastin-3 OS=Mus musculus OX=10090 GN=Pls3 PE=1 SV=3;Uncharacterized pro	-0.111804	0.0227173	-0.0416847	0.0928369	0.0701197	-0.0189674	0.878021	-0.123771	0.299395	-0.518997	-0.478911	0.109642	0.783441	0.991348	0.912429	0.988293	0.857145	0.998479
B1AX98	Lrrc47	B1AX98;Q505F5;E9PV22	B1AX98;Q505F5;E9PV22	Leucine-rich repeat-containing protein 47	Lrrc47	Leucine rich repeat containing 47 OS=Mus musculus OX=10090 GN=Lrrc47 PE=1 SV=1;Leucine-rich repeat-containing protein 47 OS=Mus musculus OX=10090 GN=Lrrc47 PE=1 SV=1;Leucine-rich repeat-containing protein 47 OS=Mus musculus OX=10090 GN=Lrrc47 PE=1 SV=1	0.149061	0.475171	-0.536845	-0.210735	-0.685906	-0.0616741	-0.338243	-1.43355	1.777	0.459239	1.44998	0.217154	0.915151	0.837139	0.412586	0.988514	0.586189	0.996051
B1AYL1	Scn7a	B1AYL1;Q62467;Q9QZC3	B1AYL1;Q62467;Q9QZC3	Sodium channel protein	Scn7a	Sodium channel protein OS=Mus musculus OX=10090 GN=Scn7a PE=1 SV=1;Sodium channel protein OS=Mus musculus OX=10090 GN=Scn7a PE=2 SV=1;NaG (Fragment) OS=Mus musculus OX=10090 PE=4 SV=1	3.92795	-0.648986	-0.565098	-5.14203	-4.49304	-1.21408	-10.9414	1.35902	1.12365	16.0064	9.48975	3.32269	0.00773511	0.838954	0.611672	0.00427083	0.0112206	0.34541
B1AZ15	Cobll1	B1AZ15;B1AZ14;Q3UMF0	B1AZ15;B1AZ14;Q3UMF0	Cordon-bleu protein-like 1	Cobll1	Cordon-bleu protein-like 1 OS=Mus musculus OX=10090 GN=Cobll1 PE=1 SV=1;Cordon-bleu protein-like 1 OS=Mus musculus OX=10090 GN=Cobll1 PE=1 SV=1;Cordon-bleu protein-like 1 OS=Mus musculus OX=10090 GN=Cobll1 PE=1 SV=2		-4.65033		-5.44287		-4.98664		7.90131		12.6771		10.0913		0.0511419		0.00659759		0.0156338
B1AZ39	Chmp6	B1AZ39;P0C0A3;B1AZ42;Q3TS10	B1AZ39;P0C0A3;B1AZ42;Q3TS10	Charged multivesicular body protein 6	Chmp6	Chromatin modifying protein 6 OS=Mus musculus OX=10090 GN=Chmp6 PE=1 SV=1;Charged multivesicular body protein 6 OS=Mus musculus OX=10090 GN=Chmp6 PE=1 SV=2;Charged multivesicular body protein 6 (Fragment) OS=Mus musculus OX=10090 GN=Chmp6 PE=1 SV=1;Unchara	0.390955	0.0290528	2.60458	2.24267	2.21362	2.63363	-1.42704	-0.0301147	-2.7645	-6.5234	-2.41332	-6.30348	0.653121	0.997333	0.234979	0.0609402	0.380001	0.0562457
B1AZF9	Aatk	B1AZF9;B1AZF3;Q80YE4	B1AZF9;B1AZF3;Q80YE4	Serine/threonine-protein kinase LMTK1	Aatk	Serine/threonine-protein kinase LMTK1 OS=Mus musculus OX=10090 GN=Aatk PE=1 SV=1;Serine/threonine-protein kinase LMTK1 OS=Mus musculus OX=10090 GN=Aatk PE=1 SV=1;Serine/threonine-protein kinase LMTK1 OS=Mus musculus OX=10090 GN=Aatk PE=1 SV=1	1.83408	0.291372	-0.251706	-1.79442	-2.08579	0.0396663	-7.62568	-0.788038	1.19167	4.62747	7.02951	-0.121264	0.02255	0.928128	0.585759	0.188659	0.0353197	0.998479
B1B0C7	Hspg2	B1B0C7;E9PZ16;Q3UHH3;Q5RKM8;Q52KG8;Q2XQV0;A0A571BD72	B1B0C7;E9PZ16;Q3UHH3		Hspg2	Basement membrane-specific heparan sulfate proteoglycan core protein OS=Mus musculus OX=10090 GN=Hspg2 PE=1 SV=1;Basement membrane-specific heparan sulfate proteoglycan core protein OS=Mus musculus OX=10090 GN=Hspg2 PE=1 SV=1;Uncharacterized protein OS=Mus	0.820515	0.151848	0.236453	-0.432214	-0.584062	0.388301	-5.64188	-0.391704	-1.47739	1.12758	3.36118	-1.03399	0.063735	0.978259	0.495438	0.94628	0.227417	0.944751
B1GX80	Pak3	B1GX80;B1GX81;Q61036;A3KGC5;A3KGC4;A3KGC2;A3KGC3	B1GX80;B1GX81;Q61036;A3KGC5	Non-specific serine/threonine protein kinase;Serine/threonine-protein kinase PAK 3	Pak3	Beta-PAK OS=Mus musculus OX=10090 GN=Pak3 PE=2 SV=1;Beta-PAK OS=Mus musculus OX=10090 GN=Pak3 PE=2 SV=1;Serine/threonine-protein kinase PAK 3 OS=Mus musculus OX=10090 GN=Pak3 PE=1 SV=2;Serine/threonine-protein kinase PAK 3 (Fragment) OS=Mus musculus OX=100	-0.160952	0.143718	-0.190627	0.114043	-0.0296749	-0.0469088	0.545529	-0.908794	0.949838	-0.425446	0.113592	0.222556	0.867944	0.91431	0.674821	0.991221	0.96948	0.996051
B2CY77	Rpsa	B2CY77;P14206;A0A1L1SRW0;A0A1L1SUK3	B2CY77;P14206;A0A1L1SRW0	40S ribosomal protein SA	Rpsa	Laminin receptor (Fragment) OS=Mus musculus OX=10090 GN=Rpsa PE=2 SV=1;40S ribosomal protein SA OS=Mus musculus OX=10090 GN=Rpsa PE=1 SV=4;40S ribosomal protein SA (Fragment) OS=Mus musculus OX=10090 GN=Rpsa PE=1 SV=1	0.11842	-0.211772	0.213294	-0.116899	0.0948732	0.00152184	-0.759381	1.46513	-1.31415	0.821991	-0.798831	-0.00847106	0.817541	0.827	0.551308	0.98109	0.763981	0.999638
B2KF57	Pde4d	B2KF57;A2RSH1;Q01063;B1PSD9;E9PVU7;B2KF84;F6QFD1;A6XDB1;A6XDA7;A6XDB0;A6XDA6;B2RTL2;O70286;Q3TUD0;O70285;C9K100;O89084	B2KF57;A2RSH1;Q01063;B1PSD9;E9PVU7;B2KF84;F6QFD1;A6XDB1;A6XDA7;A6XDB0;A6XDA6	cAMP-specific 3,5-cyclic phosphodiesterase 4D	Pde4d	Phosphodiesterase (Fragment) OS=Mus musculus OX=10090 GN=Pde4d PE=1 SV=1;Phosphodiesterase OS=Mus musculus OX=10090 GN=Pde4d PE=2 SV=1;cAMP-specific 3,5-cyclic phosphodiesterase 4D OS=Mus musculus OX=10090 GN=Pde4d PE=1 SV=2;Phosphodiesterase OS=Mus musc		0.336365	-0.207133		-1.76449			-0.380034	0.270254		4.67883			0.978303	0.91986		0.110991
B2KGP3	Ppm1e	B2KGP3;Q80TL0	B2KGP3;Q80TL0	Protein phosphatase 1E	Ppm1e	Protein phosphatase 1E (PP2C domain containing) OS=Mus musculus OX=10090 GN=Ppm1e PE=1 SV=1;Protein phosphatase 1E OS=Mus musculus OX=10090 GN=Ppm1e PE=1 SV=2	0.00613086	-0.238527	0.264371	0.0197137	0.25824	0.0258446	-0.0451847	1.24575	-1.66626	-0.11136	-1.94563	-0.131399	0.989853	0.869666	0.440073	0.996036	0.459619	0.998479
B2M1R6	Hnrnpk	B2M1R6;Q3TL71;Q3U9Q3;Q3U6X2;H3BKD0;H3BKI8;H3BJS9;Q8BT23;A0A286YE41;H3BJ43;H3BLP7	B2M1R6;Q3TL71;Q3U9Q3;Q3U6X2;H3BKD0;H3BKI8		Hnrnpk	Heterogeneous nuclear ribonucleoprotein K OS=Mus musculus OX=10090 GN=Hnrnpk PE=1 SV=1;Heterogeneous nuclear ribonucleoprotein K OS=Mus musculus OX=10090 GN=Hnrnpk PE=2 SV=1;Heterogeneous nuclear ribonucleoprotein K OS=Mus musculus OX=10090 GN=Hnrnpk PE=2	0.160567	0.0613219	0.034935	-0.0643106	-0.125632	0.0962569	-1.26048	-0.245662	-0.215827	0.277358	0.870888	-0.397171	0.700593	0.985591	0.942616	0.991513	0.740096	0.995851
B2RPS1	Rab5b	B2RPS1;Q0PD56;P61021;Q8C458;A2A5F6	B2RPS1;Q0PD56;P61021;Q8C458	Ras-related protein Rab-5B	Rab5b	RAB5B, member RAS oncogene family OS=Mus musculus OX=10090 GN=Rab5b PE=1 SV=1;Rab5B OS=Mus musculus OX=10090 GN=Rab5b PE=2 SV=1;Ras-related protein Rab-5B OS=Mus musculus OX=10090 GN=Rab5b PE=1 SV=1;Uncharacterized protein OS=Mus musculus OX=10090 GN=Rab5b	-0.278372	-0.194779	-0.275776	-0.192183	0.00259587	-0.470554	0.834402	0.996367	0.81518	1.03057	-0.0156627	1.35581	0.796961	0.911512	0.717275	0.961083	0.993873	0.848423
B2RQ13	Pald1	B2RQ13;B7ZMW5;A0A0R4J007;B7ZMW4;P70261	B2RQ13;B7ZMW5;A0A0R4J007;B7ZMW4;P70261	Paladin	Pald1	X99384 protein OS=Mus musculus OX=10090 GN=Pald1 PE=2 SV=1;cDNA sequence X99384 OS=Mus musculus OX=10090 GN=Pald1 PE=2 SV=1;Paladin OS=Mus musculus OX=10090 GN=Pald1 PE=1 SV=1;X99384 protein OS=Mus musculus OX=10090 GN=Pald1 PE=2 SV=1;Paladin OS=Mus muscul	-0.208748	0.0481903	-0.876618	-0.61968	-0.66787	-0.828428	0.541364	-0.119574	2.73522	1.36202	1.5594	2.3195	0.868817	0.991348	0.236603	0.937782	0.571119	0.579296
B2RQ14	Inpp5f	B2RQ14;Q8CDA1	B2RQ14;Q8CDA1	Phosphatidylinositide phosphatase SAC2	Inpp5f	Inositol polyphosphate-5-phosphatase F OS=Mus musculus OX=10090 GN=Inpp5f PE=2 SV=1;Phosphatidylinositide phosphatase SAC2 OS=Mus musculus OX=10090 GN=Inpp5f PE=1 SV=1	-0.35759	-0.0876062	-0.676714	-0.40673	-0.319124	-0.76432	1.49465	0.292716	2.23537	1.72147	1.04728	3.24966	0.626708	0.981632	0.30813	0.866032	0.686861	0.362751
B2RQ68	Luzp1	B2RQ68;B7ZW89;Q8R4U7;Q6KAP6;Q05CE8	B2RQ68;B7ZW89;Q8R4U7;Q6KAP6	Leucine zipper protein 1	Luzp1;mFLJ00226	Luzp1 protein OS=Mus musculus OX=10090 GN=Luzp1 PE=2 SV=1;Uncharacterized protein OS=Mus musculus OX=10090 GN=Luzp1 PE=2 SV=1;Leucine zipper protein 1 OS=Mus musculus OX=10090 GN=Luzp1 PE=1 SV=2;MFLJ00226 protein (Fragment) OS=Mus musculus OX=10090 GN=mFLJ	0.280006	-0.0599765	0.518621	0.178639	0.238615	0.458645	-0.791204	0.172165	-1.32637	-0.585716	-1.11256	-1.03116	0.807839	0.987964	0.547847	0.988138	0.672765	0.94635
B2RQQ5	Map1b	B2RQQ5;P14873;Q8CFR9;A0PJ96;Q3TZM8;Q3TYV8;Q3UPV4;Q8CAI9;Q3UF78	B2RQQ5;P14873	Microtubule-associated protein 1B;MAP1B heavy chain;MAP1 light chain LC1	Map1b	Microtubule-associated protein 1B OS=Mus musculus OX=10090 GN=Map1b PE=2 SV=1;Microtubule-associated protein 1B OS=Mus musculus OX=10090 GN=Map1b PE=1 SV=2	0.0707934	0.0419744	0.0240473	-0.00477177	-0.0467461	0.0660217	-0.61632	-0.301751	-0.188852	0.035667	0.410843	-0.45423	0.847833	0.981097	0.951061	0.999737	0.887761	0.995851
B2RQQ8	Col4a2	B2RQQ8;P08122	B2RQQ8;P08122	Collagen alpha-2(IV) chain;Canstatin	Col4a2	Collagen, type IV, alpha 2 OS=Mus musculus OX=10090 GN=Col4a2 PE=1 SV=1;Collagen alpha-2(IV) chain OS=Mus musculus OX=10090 GN=Col4a2 PE=1 SV=4	1.40539	0.408935	0.193218	-0.803235	-1.21217	0.602152	-2.07475	-1.05501	-0.40202	1.3195	2.05519	-1.19056	0.481105	0.899141	0.868724	0.937782	0.44049	0.888326
B2RQS1	Strn3	B2RQS1;Q9ERG2;Q3UTR6;B3STQ3;Q3TNV4;B3STQ1;B3STQ2;B3STQ4;V9GXE7	B2RQS1;Q9ERG2	Striatin-3	Strn3	Striatin-3 OS=Mus musculus OX=10090 GN=Strn3 PE=1 SV=1;Striatin-3 OS=Mus musculus OX=10090 GN=Strn3 PE=1 SV=1	0.146547	0.566839	-0.653146	-0.232854	-0.799693	-0.0863069	-0.724662	-1.793	2.96879	0.762275	4.15563	0.267746	0.822076	0.776535	0.210376	0.984226	0.15554	0.995851
B2RQX9	Slc6a5	B2RQX9;B2RXV9;Q761V0;A0A140LHI9;Q761U8;Q761U9	B2RQX9;B2RXV9;Q761V0;A0A140LHI9	Transporter;Sodium- and chloride-dependent glycine transporter 2	Slc6a5	Transporter OS=Mus musculus OX=10090 GN=Slc6a5 PE=1 SV=1;Transporter OS=Mus musculus OX=10090 GN=Slc6a5 PE=2 SV=1;Sodium- and chloride-dependent glycine transporter 2 OS=Mus musculus OX=10090 GN=Slc6a5 PE=1 SV=1;Sodium- and chloride-dependent glycine trans	-0.170241	0.112822	-0.130013	0.15305	0.0402285	-0.0171908	1.12592	-0.605455	0.92805	-0.772043	-0.265183	0.0908008	0.72394	0.955592	0.680113	0.984226	0.93591	0.999638
B2RR26	Nhlrc2	B2RR26;Q8BZW8;Q9CW64;Q8C1S8	B2RR26;Q8BZW8;Q9CW64;Q8C1S8	NHL repeat-containing protein 2	Nhlrc2	NHL repeat containing 2 OS=Mus musculus OX=10090 GN=Nhlrc2 PE=1 SV=1;NHL repeat-containing protein 2 OS=Mus musculus OX=10090 GN=Nhlrc2 PE=1 SV=1;Thioredoxin domain-containing protein (Fragment) OS=Mus musculus OX=10090 GN=Nhlrc2 PE=2 SV=1;Uncharacterized	0.156618	0.157287	-0.122327	-0.121658	-0.278945	0.0349597	-0.744587	-1.0658	0.800051	0.582778	1.43076	-0.204551	0.820838	0.892357	0.723357	0.988138	0.586189	0.996051
B2RRC5	Rabgap1	B2RRC5;A2AWA9;A2AWB0;A0A3Q4L343;A0A0A6YWT4;A0A0A6YY35;A2AWA7	B2RRC5;A2AWA9;A2AWB0;A0A3Q4L343;A0A0A6YWT4;A0A0A6YY35;A2AWA7	Rab GTPase-activating protein 1	Rabgap1;Rabgap1l	RAB GTPase activating protein 1 OS=Mus musculus OX=10090 GN=Rabgap1 PE=2 SV=1;Rab GTPase-activating protein 1 OS=Mus musculus OX=10090 GN=Rabgap1 PE=1 SV=1;Rab GTPase-activating protein 1 (Fragment) OS=Mus musculus OX=10090 GN=Rabgap1 PE=1 SV=8;Rab GTPase-	-0.575134			0.588145	0.463347		0.759968			-0.813162	-0.506509		0.817541			0.98109	0.84445
B2RRE0	Akap12	B2RRE0;Q9WTQ5;A0A668KLV9;A0A668KLD3;Q6IR43;A0A668KM55	B2RRE0;Q9WTQ5;A0A668KLV9;A0A668KLD3	A-kinase anchor protein 12	Akap12	A kinase (PRKA) anchor protein (Gravin) 12 OS=Mus musculus OX=10090 GN=Akap12 PE=2 SV=1;A-kinase anchor protein 12 OS=Mus musculus OX=10090 GN=Akap12 PE=1 SV=1;A-kinase anchor protein 12 OS=Mus musculus OX=10090 GN=Akap12 PE=1 SV=1;A-kinase anchor protein	0.333847	-0.278844	0.295897	-0.316794	-0.03795	0.0170525	-1.90536	1.10124	-1.54015	1.30368	0.222454	-0.0661481	0.520808	0.891377	0.48003	0.937782	0.942105	0.999638
B2RRH9	Gmps	B2RRH9;Q3THK7	B2RRH9;Q3THK7	GMP synthase [glutamine-hydrolyzing]	Gmps	Glutamine amidotransferase OS=Mus musculus OX=10090 GN=Gmps PE=1 SV=1;GMP synthase [glutamine-hydrolyzing] OS=Mus musculus OX=10090 GN=Gmps PE=1 SV=2	0.271638	-0.215548	0.632746	0.14556	0.361108	0.417199	-0.704747	0.600567	-2.48356	-0.316828	-0.862955	-1.30357	0.830954	0.958321	0.265341	0.991513	0.741601	0.857344
B2RRU7	Hapln2	B2RRU7;Q9ESM3	B2RRU7;Q9ESM3	Hyaluronan and proteoglycan link protein 2	Hapln2	Hyaluronan and proteoglycan link protein 2 OS=Mus musculus OX=10090 GN=Hapln2 PE=2 SV=1;Hyaluronan and proteoglycan link protein 2 OS=Mus musculus OX=10090 GN=Hapln2 PE=1 SV=1	-0.125476	0.177751	-0.0477157	0.255512	0.0777607	0.130036	0.562747	-0.556975	0.192708	-0.847148	-0.407596	-0.38358	0.860796	0.961255	0.949553	0.98109	0.889256	0.995851
B2RRX2	Ppp3ca	B2RRX2;P63328;Q4V9X0;Q8C649;Q9D5R5;A0A2I3BPC5;Q80XK0;P48455	B2RRX2;P63328	Serine/threonine-protein phosphatase;Serine/threonine-protein phosphatase 2B catalytic subunit alpha isoform	Ppp3ca	Serine/threonine-protein phosphatase OS=Mus musculus OX=10090 GN=Ppp3ca PE=2 SV=1;Serine/threonine-protein phosphatase 2B catalytic subunit alpha isoform OS=Mus musculus OX=10090 GN=Ppp3ca PE=1 SV=1	0.00531484	0.362262	-0.337904	0.0190427	-0.343219	0.0243575	-0.0257431	-1.83109	1.47777	-0.109088	2.4173	-0.0977688	0.993495	0.761429	0.495438	0.996036	0.378802	0.999638
B2RS27	Rasgrf1	B2RS27;P27671;Q3UY04;Q9QYS5	B2RS27;P27671	Ras-specific guanine nucleotide-releasing factor 1	Rasgrf1	RAS protein-specific guanine nucleotide-releasing factor 1 OS=Mus musculus OX=10090 GN=Rasgrf1 PE=1 SV=1;Ras-specific guanine nucleotide-releasing factor 1 OS=Mus musculus OX=10090 GN=Rasgrf1 PE=1 SV=2	0.165093	0.435277	-0.0648123	0.205371	-0.229905	0.370464	-1.10366	-2.68352	0.470493	-1.16496	1.59331	-2.1674	0.730571	0.612809	0.840171	0.94628	0.559645	0.604635
B2RS41	Aldh5a1	B2RS41;Q8BWF0	B2RS41;Q8BWF0	Succinate-semialdehyde dehydrogenase, mitochondrial	Aldh5a1	Succinate-semialdehyde dehydrogenase OS=Mus musculus OX=10090 GN=Aldh5a1 PE=1 SV=1;Succinate-semialdehyde dehydrogenase, mitochondrial OS=Mus musculus OX=10090 GN=Aldh5a1 PE=1 SV=1	0.219027	-0.185568	0.177821	-0.226775	-0.0412067	-0.00774736	-1.79582	1.22181	-1.26045	1.62089	0.30501	0.0531286	0.554761	0.869666	0.563164	0.903637	0.927674	0.999638
B2RSC8	Nedd4	B2RSC8;P46935;A0A571BDN7;A0A571BEP7;A0JNZ0;Q3TUU1;V9GWV8;Q3V335;Q8BNU7;V9GXK3	B2RSC8;P46935;A0A571BDN7	E3 ubiquitin-protein ligase NEDD4	Nedd4	E3 ubiquitin-protein ligase OS=Mus musculus OX=10090 GN=Nedd4 PE=1 SV=1;E3 ubiquitin-protein ligase NEDD4 OS=Mus musculus OX=10090 GN=Nedd4 PE=1 SV=3;HECT-type E3 ubiquitin transferase OS=Mus musculus OX=10090 GN=Nedd4 PE=1 SV=1	-0.0536385	0.0349884	-0.145489	-0.0568622	-0.0918507	-0.110501	0.216584	-0.173675	0.568684	0.295225	0.702244	0.380045	0.949209	0.987964	0.803794	0.991513	0.791381	0.995851
B2RSH2	Gnai1	B2RSH2;Q61018;Q922Y6;A2AE32;Q9D7B3;B2RVZ3;A2AE33;P20612;Q3V3I2;P50149;Q8BSY7;F6QPU5	B2RSH2	Guanine nucleotide-binding protein G(i) subunit alpha-1	Gnai1	Guanine nucleotide-binding protein G(i) subunit alpha-1 OS=Mus musculus OX=10090 GN=Gnai1 PE=1 SV=1	0.0477683	-0.0309984	0.12531	0.0465435	0.0775419	0.0943117	-0.398195	0.220265	-0.994424	-0.33027	-0.602443	-0.680308	0.905871	0.985591	0.65395	0.991513	0.818185	0.995851
B2RSN3	Tubb2b	B2RSN3;Q9CWF2;Q62363;G3UZR1	B2RSN3;Q9CWF2	Tubulin beta-2B chain	Tubb2b	Tubulin beta chain OS=Mus musculus OX=10090 GN=Tubb2b PE=1 SV=1;Tubulin beta-2B chain OS=Mus musculus OX=10090 GN=Tubb2b PE=1 SV=1	0.0461656	0.291341	-0.111054	0.134122	-0.157219	0.180288	-0.17544	-1.30915	0.422181	-0.599652	0.824909	-0.628289	0.958696	0.85487	0.861104	0.987564	0.755467	0.995851
B2RSV4	Sf3b3	B2RSV4;Q921M3	B2RSV4;Q921M3	Splicing factor 3B subunit 3	Sf3b3	Splicing factor 3b, subunit 3 OS=Mus musculus OX=10090 GN=Sf3b3 PE=2 SV=1;Splicing factor 3B subunit 3 OS=Mus musculus OX=10090 GN=Sf3b3 PE=1 SV=1	-0.0352681	0.00920317	0.0165033	0.0609746	0.0517715	0.0257065	0.169031	-0.0213201	-0.0419771	-0.220954	-0.147836	-0.0780552	0.9592	0.997333	0.991089	0.991513	0.962344	0.999638
B2RSV7	Fgd6	B2RSV7;Q69ZL1	B2RSV7;Q69ZL1	FYVE, RhoGEF and PH domain-containing protein 6	Fgd6	Fgd6 protein OS=Mus musculus OX=10090 GN=Fgd6 PE=2 SV=1;FYVE, RhoGEF and PH domain-containing protein 6 OS=Mus musculus OX=10090 GN=Fgd6 PE=1 SV=2	-0.16037	0.263107	-0.204455	0.219022	-0.0440845	0.0586519	0.386206	-0.634665	0.499953	-0.523135	0.0951523	-0.162978	0.90786	0.953372	0.828678	0.988293	0.975403	0.998479
B2RSY3	Hepacam	B2RSY3;Q640R3	B2RSY3;Q640R3	Hepatocyte cell adhesion molecule	Hepacam	Hepatocyte cell adhesion molecule OS=Mus musculus OX=10090 GN=Hepacam PE=1 SV=1;Hepatocyte cell adhesion molecule OS=Mus musculus OX=10090 GN=Hepacam PE=1 SV=2	0.0840078	-0.0988204	0.111693	-0.071135	0.0276854	0.0128729	-0.589695	0.63319	-0.794403	0.438625	-0.193249	-0.0805059	0.857862	0.953372	0.725171	0.990216	0.951365	0.999638
B2RT97	Psmd13	B2RT97;Q9WVJ2;E9Q5I9;E9Q0U1;E9PY93;F6PXS6;F6ZQQ3	B2RT97;Q9WVJ2;E9Q5I9;E9Q0U1	26S proteasome non-ATPase regulatory subunit 13	Psmd13	26S proteasome non-ATPase regulatory subunit 13 OS=Mus musculus OX=10090 GN=Psmd13 PE=1 SV=1;26S proteasome non-ATPase regulatory subunit 13 OS=Mus musculus OX=10090 GN=Psmd13 PE=1 SV=1;26S proteasome non-ATPase regulatory subunit 13 OS=Mus musculus OX=100	0.00416358	-0.292956	0.230682	-0.0664379	0.226518	-0.0622743	-0.0287043	1.34879	-1.07083	0.43603	-1.09566	0.377594	0.993495	0.839117	0.629888	0.990216	0.675918	0.995851
B2RTB6	Krt86	B2RTB6;P97861;Q9ERE2;E9Q1Y9;Q61726;Q3TUZ8	B2RTB6;P97861;Q9ERE2;E9Q1Y9;Q61726	Keratin, type II cuticular Hb6;Keratin, type II cuticular Hb1	Krt86;Krt81;5430421N21Rik	Keratin 86 OS=Mus musculus OX=10090 GN=Krt86 PE=2 SV=1;Keratin, type II cuticular Hb6 OS=Mus musculus OX=10090 GN=Krt86 PE=2 SV=2;Keratin, type II cuticular Hb1 OS=Mus musculus OX=10090 GN=Krt81 PE=2 SV=2;Keratin 83 OS=Mus musculus OX=10090 GN=Krt83 PE=1 S	3.1861	5.65981	-2.57197		-5.75807	3.08783	-2.93448	-37.6599	2.39126		37.32	-2.89125	0.296981	0.000109947	0.279087		0.000140687	0.445217
B2RTG7	Wdr26	B2RTG7;E0CYH4;A0A494BB75;Q8C6G8;F7DFQ2;F6UT94	B2RTG7;E0CYH4;A0A494BB75;Q8C6G8;F7DFQ2	WD repeat-containing protein 26	Wdr26	WD repeat domain 26 OS=Mus musculus OX=10090 GN=Wdr26 PE=2 SV=1;WD repeat-containing protein 26 (Fragment) OS=Mus musculus OX=10090 GN=Wdr26 PE=1 SV=1;WD repeat-containing protein 26 OS=Mus musculus OX=10090 GN=Wdr26 PE=1 SV=2;WD repeat-containing protein	-0.274572	0.0968867	-0.162318	0.209141	0.112254		0.333291	-0.121733	0.368465	-0.198979	-0.134509		0.916746	0.991348	0.885219	0.991513	0.964948
B2RTK3	H2bc14	B2RTK3;Q6ZWY9;Q64525;Q64478;P10854;A0JLV3;B2RVD5;Q8CBB6;Q921L4;Q8CGP2;Q8CGP1;Q64475;P10853;Q8VEE3;A0JNS9;Q8C622	B2RTK3;Q6ZWY9;Q64525;Q64478;P10854;A0JLV3;B2RVD5;Q8CBB6;Q921L4;Q8CGP2;Q8CGP1;Q64475;P10853;Q8VEE3	Histone H2B;Histone H2B type 1-C/E/G;Histone H2B type 2-B;Histone H2B type 1-H;Histone H2B type 1-M;Histone H2B type 1-P;Histone H2B type 1-K;Histone H2B type 1-B;Histone H2B type 1-F/J/L	Hist1h2bm;Hist1h2bc;Hist2h2bb;Hist1h2bh;Hist1h2bj;Hist1h2bk;Hist1h2br;LOC665622;Hist1h2bp;Hist1h2bb;Hist1h2bf	Histone H2B OS=Mus musculus OX=10090 GN=H2bc14 PE=1 SV=1;Histone H2B type 1-C/E/G OS=Mus musculus OX=10090 GN=H2bc4 PE=1 SV=3;Histone H2B type 2-B OS=Mus musculus OX=10090 GN=Hist2h2bb PE=1 SV=3;Histone H2B type 1-H OS=Mus musculus OX=10090 GN=H2bc9 PE=1 S	0.458293	-0.302015	0.441997	-0.318311	-0.0162958	0.139982	-3.43601	1.04134	-2.29007	1.23883	0.0830232	-0.551051	0.223118	0.904086	0.299615	0.937782	0.979142	0.995851
B2RTN5	Arhgap35	B2RTN5;Q91YM2;Q3TSU7;Q3UVZ8;Q5U612	B2RTN5;Q91YM2;Q3TSU7	Rho GTPase-activating protein 35	Arhgap35	Glucocorticoid receptor DNA binding factor 1 OS=Mus musculus OX=10090 GN=Arhgap35 PE=1 SV=1;Rho GTPase-activating protein 35 OS=Mus musculus OX=10090 GN=Arhgap35 PE=1 SV=3;Uncharacterized protein (Fragment) OS=Mus musculus OX=10090 GN=Arhgap35 PE=2 SV=1	0.998003	-0.112259	0.414713	-0.695549	-0.583291	0.302454	-2.06524	0.385763	-1.10771	1.66197	1.43964	-0.77651	0.483914	0.978303	0.616559	0.897719	0.586189	0.984248
B2RU82	Slc30a9	B2RU82;F8WHL1;Q5IRJ6;A0A0J9YVB0	B2RU82;F8WHL1;Q5IRJ6	Zinc transporter 9	Slc30a9	Solute carrier family 30 member 9 OS=Mus musculus OX=10090 GN=Slc30a9 PE=2 SV=1;Solute carrier family 30 member 9 OS=Mus musculus OX=10090 GN=Slc30a9 PE=1 SV=1;Zinc transporter 9 OS=Mus musculus OX=10090 GN=Slc30a9 PE=1 SV=2	-0.382056	0.298342	-0.65665	0.0237476	-0.274594	-0.358308	0.915205	-1.22626	1.51126	-0.114284	1.35801	0.824272	0.772873	0.869666	0.487885	0.996036	0.601688	0.98353
B2RUA5	Ppp6r1	B2RUA5;Q7TSI3;A0A0U1RNI2;Q8BNQ1;A0A0U1RQ86;A0A0U1RPT0	B2RUA5;Q7TSI3;A0A0U1RNI2;Q8BNQ1;A0A0U1RQ86	Serine/threonine-protein phosphatase 6 regulatory subunit 1	Ppp6r1	SAPS domain family, member 1 OS=Mus musculus OX=10090 GN=Ppp6r1 PE=2 SV=1;Serine/threonine-protein phosphatase 6 regulatory subunit 1 OS=Mus musculus OX=10090 GN=Ppp6r1 PE=1 SV=1;Serine/threonine-protein phosphatase 6 regulatory subunit 1 (Fragment) OS=Mus	-1.16373	2.4988	-2.83715	0.825382	-1.67342		3.78286	-2.49613	2.94576	-2.0093	1.73962		0.179971	0.644411	0.212195	0.794363	0.507021
B2RUC7	Strap	B2RUC7;Q9Z1Z2	B2RUC7;Q9Z1Z2	Serine-threonine kinase receptor-associated protein	Strap	Serine/threonine kinase receptor associated protein OS=Mus musculus OX=10090 GN=Strap PE=1 SV=1;Serine-threonine kinase receptor-associated protein OS=Mus musculus OX=10090 GN=Strap PE=1 SV=2	0.172739	0.0525413	0.0386232	-0.0815745	-0.134116	0.0911645	-0.761385	-0.273254	-0.196049	0.36331	0.627762	-0.435829	0.817473	0.984158	0.949553	0.991513	0.813388	0.995851
B2RUJ2	Erbin	B2RUJ2;B7ZNY4;B7ZNX6;B2RUK2;Q80TH2	B2RUJ2;B7ZNY4;B7ZNX6;B2RUK2;Q80TH2	Protein LAP2	Erbb2ip	Erbb2ip protein OS=Mus musculus OX=10090 GN=Erbin PE=1 SV=1;Erbb2ip protein OS=Mus musculus OX=10090 GN=Erbin PE=2 SV=1;Erbb2ip protein OS=Mus musculus OX=10090 GN=Erbin PE=1 SV=1;Erbb2 interacting protein OS=Mus musculus OX=10090 GN=Erbin PE=2 SV=1;Erbin	-0.480061	0.775388	-1.58716	-0.331711	-1.1071	-0.811772	2.83017	-1.15127	4.31054	0.562878	2.90431	1.40164	0.317343	0.883923	0.0965525	0.988293	0.292699	0.833566
B2RUK5	Mccc2	B2RUK5;Q3ULD5;Q9D2F6;Q8K1L7;Q6PD20	B2RUK5;Q3ULD5	Methylcrotonoyl-CoA carboxylase beta chain, mitochondrial	Mccc2	Methylcrotonoyl-Coenzyme A carboxylase 2 (Beta) OS=Mus musculus OX=10090 GN=Mccc2 PE=1 SV=1;Methylcrotonoyl-CoA carboxylase beta chain, mitochondrial OS=Mus musculus OX=10090 GN=Mccc2 PE=1 SV=1	-0.18227	0.215506	-0.140074	0.257702	0.0421961	0.0754315	1.32797	-1.22639	0.852485	-1.65767	-0.264132	-0.470216	0.676385	0.869666	0.704308	0.897719	0.93591	0.995851
B2RUR8	Otud7b	B2RUR8	B2RUR8	OTU domain-containing protein 7B	Otud7b	OTU domain-containing protein 7B OS=Mus musculus OX=10090 GN=Otud7b PE=1 SV=1	0.129932	-0.266352	0.486487	0.0902036	0.356556	0.220135	-0.336759	0.700261	-1.57378	-0.203431	-0.766344	-0.787258	0.915587	0.946238	0.467591	0.991513	0.770886	0.984248
B2RVP5	H2az2	B2RVP5;Q3THW5;P0C0S6;Q8R029;Q3TFU6;Q3UA95;G3UWL7	B2RVP5;Q3THW5;P0C0S6;Q8R029;Q3TFU6;Q3UA95	Histone H2A;Histone H2A.V;Histone H2A.Z	H2afv;H2afz	Histone H2A OS=Mus musculus OX=10090 GN=H2az2 PE=2 SV=1;Histone H2A.V OS=Mus musculus OX=10090 GN=H2az2 PE=1 SV=3;Histone H2A.Z OS=Mus musculus OX=10090 GN=H2az1 PE=1 SV=2;Histone H2A OS=Mus musculus OX=10090 GN=H2az2 PE=2 SV=1;Histone H2A OS=Mus musculus	0.919441	-1.3257	1.80209	-0.443053	0.882651	0.476388	-1.28153	0.880789	-1.1805	0.667331	-0.59732	-0.609184	0.692701	0.91623	0.590574	0.984226	0.819062	0.995851
B2RWB7	Tigar	B2RWB7;Q8BZA9	B2RWB7;Q8BZA9	Fructose-2,6-bisphosphatase TIGAR	9630033F20Rik;Tigar	9630033F20Rik protein OS=Mus musculus OX=10090 GN=Tigar PE=1 SV=1;Fructose-2,6-bisphosphatase TIGAR OS=Mus musculus OX=10090 GN=Tigar PE=1 SV=1	-0.645916	-0.0909045	0.235611	0.790622	0.881527	0.144706	0.864466	0.147529	-0.259741	-2.42458	-1.37232	-0.201631	0.788768	0.987964	0.924754	0.695698	0.597742	0.996712
B2RWW1	Map1s	B2RWW1;Q8C052;A0A1D5RLY6;A0A1D5RMG7;A0A1D5RML0;A0A1D5RMF1	B2RWW1;Q8C052;A0A1D5RLY6	Microtubule-associated protein 1S;MAP1S heavy chain;MAP1S light chain	Map1s	Microtubule-associated protein 1S OS=Mus musculus OX=10090 GN=Map1s PE=2 SV=1;Microtubule-associated protein 1S OS=Mus musculus OX=10090 GN=Map1s PE=1 SV=2;Microtubule-associated protein 1S OS=Mus musculus OX=10090 GN=Map1s PE=1 SV=1	-0.81197	0.270222	-1.30918	-0.226984	-0.497205	-1.03895	2.5612	-0.91192	3.88648	0.830754	1.75954	3.16108	0.37872	0.91431	0.12694	0.98109	0.504234	0.362751
B2RWX0	Myh1	B2RWX0;Q5SX40;Q8BLW0;Q9ESW6;Q3TT35;Q1WNQ9;Q1WNQ6;Q1WJJ3	B2RWX0;Q5SX40	Myosin-1	Myh1	Myosin, heavy polypeptide 1, skeletal muscle, adult OS=Mus musculus OX=10090 GN=Myh1 PE=2 SV=1;Myosin-1 OS=Mus musculus OX=10090 GN=Myh1 PE=1 SV=1	5.062		4.93606			3.55347	-7.92764		-6.24619			-3.27374	0.0200987		0.0395968			0.362751
B2RWY0	Dock10	B2RWY0;A0A087WRP5;A0A087WQ86;E9QM99;Q8BZN6;Q3T9E0;Q8BLX9;A0A087WQA1;A0A0R4J2B7;A0A2X0U4P8	B2RWY0;A0A087WRP5;A0A087WQ86;E9QM99;Q8BZN6;Q3T9E0;Q8BLX9;A0A087WQA1;A0A0R4J2B7;A0A2X0U4P8	Dedicator of cytokinesis protein 10	Dock10	Dock10 protein OS=Mus musculus OX=10090 GN=Dock10 PE=2 SV=1;Dedicator of cytokinesis protein 10 OS=Mus musculus OX=10090 GN=Dock10 PE=1 SV=1;Dedicator of cytokinesis protein 10 OS=Mus musculus OX=10090 GN=Dock10 PE=1 SV=1;Dedicator of cytokinesis protein 1
B2RWZ9	Nlgn3	B2RWZ9;A0A5S9EER5;A2AGI2;Q8BYM5;A2AGI0;A0A5S9EES2;Q69ZI4;A2AGI3	B2RWZ9;A0A5S9EER5;A2AGI2;Q8BYM5;A2AGI0;A0A5S9EES2;Q69ZI4;A2AGI3	Neuroligin-3	Nlgn3;mKIAA1480	Neuroligin 3 OS=Mus musculus OX=10090 GN=Nlgn3 PE=2 SV=1;Neuroligin 3 OS=Mus musculus OX=10090 GN=Nlgn3 PE=2 SV=1;Neuroligin-3 OS=Mus musculus OX=10090 GN=Nlgn3 PE=1 SV=1;Neuroligin-3 OS=Mus musculus OX=10090 GN=Nlgn3 PE=1 SV=2;Neuroligin-3 (Fragment) OS=M	0.567137	-1.65111	-0.13891	-2.35716	-0.706047	-1.79002	-3.39198	5.33907	0.627884	8.5615	3.47098	6.21562	0.226243	0.153328	0.782919	0.026706	0.217062	0.0592039
B2RX66	Taok1	B2RX66;Q5F2E8;Q3UUG1;F6RXB5;A0A0R4J1T3;B2RY27;Q8BYC6	B2RX66;Q5F2E8;Q3UUG1	Serine/threonine-protein kinase TAO1	Taok1	TAO kinase 1 OS=Mus musculus OX=10090 GN=Taok1 PE=1 SV=1;Serine/threonine-protein kinase TAO1 OS=Mus musculus OX=10090 GN=Taok1 PE=1 SV=1;Protein kinase domain-containing protein (Fragment) OS=Mus musculus OX=10090 GN=Taok1 PE=2 SV=1		-2.57741		-1.72054		-1.9323		4.81519		2.0199		2.44416		0.201469		0.794242		0.545814
B2RXC1	Trappc11	B2RXC1	B2RXC1	Trafficking protein particle complex subunit 11	Trappc11	Trafficking protein particle complex subunit 11 OS=Mus musculus OX=10090 GN=Trappc11 PE=1 SV=1
B2RXS4	Plxnb2	B2RXS4;Q8K2J5;Q8CHG6;Q99LF0	B2RXS4;Q8K2J5;Q8CHG6	Plexin-B2	Plxnb2;mKIAA0315	Plexin-B2 OS=Mus musculus OX=10090 GN=Plxnb2 PE=1 SV=1;Plexin B2 OS=Mus musculus OX=10090 GN=Plxnb2 PE=2 SV=1;MKIAA0315 protein (Fragment) OS=Mus musculus OX=10090 GN=mKIAA0315 PE=3 SV=2	0.197527	0.899023	-0.286907	0.414589	-0.484434	0.612116	-0.764579	-1.41633	0.838786	-0.698362	1.58161	-1.00337	0.81682	0.838954	0.711104	0.984226	0.562749	0.948785
B2RXT3	Ogdhl	B2RXT3;E9Q7L0	B2RXT3;E9Q7L0		Ogdhl	Oxoglutarate dehydrogenase (succinyl-transferring) OS=Mus musculus OX=10090 GN=Ogdhl PE=1 SV=1;Oxoglutarate dehydrogenase (succinyl-transferring) OS=Mus musculus OX=10090 GN=Ogdhl PE=1 SV=1	-0.135966	-0.0569812	-0.04135	0.0376351	0.0946163	-0.0983311	0.807161	0.325392	0.343535	-0.175903	-0.55715	0.553833	0.800623	0.981097	0.895219	0.991513	0.833626	0.995851
B2RXX9	Myh7	B2RXX9;B2RY26;Q91Z83	B2RXX9;B2RY26;Q91Z83	Myosin-7	Myh7	Myosin, heavy polypeptide 7, cardiac muscle, beta OS=Mus musculus OX=10090 GN=Myh7 PE=2 SV=1;Myh7 protein OS=Mus musculus OX=10090 GN=Myh7 PE=2 SV=1;Myosin-7 OS=Mus musculus OX=10090 GN=Myh7 PE=2 SV=1
B2RXY7	Cbr1	B2RXY7;P48758;A0A338P684;A0A1B0GRG8;A0A338P797	B2RXY7;P48758	Carbonyl reductase [NADPH] 1	Cbr1	Carbonyl reductase 1 OS=Mus musculus OX=10090 GN=Cbr1 PE=1 SV=1;Carbonyl reductase [NADPH] 1 OS=Mus musculus OX=10090 GN=Cbr1 PE=1 SV=3	0.186582	-0.206123	0.269877	-0.122827	0.0832958	0.0637544	-1.14855	0.998375	-1.44645	0.652038	-0.499068	-0.309853	0.721642	0.911512	0.505006	0.984226	0.848271	0.995851
B2RY08	Dock9	B2RY08;A0A1D5RLE0;A0A5F8MPL9;Q8BIK4;A0A1D5RLB8;A0A571BG77	B2RY08;A0A1D5RLE0;A0A5F8MPL9;Q8BIK4	Dedicator of cytokinesis protein 9	Dock9	Dock9 protein OS=Mus musculus OX=10090 GN=Dock9 PE=2 SV=1;Dedicator of cytokinesis protein 9 OS=Mus musculus OX=10090 GN=Dock9 PE=1 SV=1;Dedicator of cytokinesis protein 9 OS=Mus musculus OX=10090 GN=Dock9 PE=1 SV=1;Dedicator of cytokinesis protein 9 OS=Mu	-0.910925	0.699053	-1.31963	0.290344	-0.408709	-0.620581	1.99206	-2.47347	2.77383	-1.18071	1.95246	1.26634	0.499734	0.646641	0.233541	0.94628	0.459619	0.865838
B2RY15	Tln2	B2RY15;E9PUM4;A0A1L1SQ51;Q71LX4;Q68FD6;A0A1L1SRI1;Q8CDM9;Q8CHG4;A0A1L1SQP9;Q6PB69;Q9CS79;Q3TN69;Q3TKJ2	B2RY15;E9PUM4;A0A1L1SQ51;Q71LX4;Q68FD6;A0A1L1SRI1;Q8CDM9;Q8CHG4	Talin-2	Tln2	Tln2 protein OS=Mus musculus OX=10090 GN=Tln2 PE=2 SV=1;Talin-2 OS=Mus musculus OX=10090 GN=Tln2 PE=1 SV=1;Talin-2 OS=Mus musculus OX=10090 GN=Tln2 PE=1 SV=1;Talin-2 OS=Mus musculus OX=10090 GN=Tln2 PE=1 SV=3;Tln2 protein OS=Mus musculus OX=10090 GN=Tln2 P	-0.0429997	-0.0263346	-0.0911638	-0.0744987	-0.0481641	-0.117498	0.379665	0.145313	0.555174	0.523197	0.305599	0.782994	0.908199	0.987964	0.81	0.988293	0.927674	0.984248
B2RY56	Rbm25	B2RY56;Q8BU35;S4R1X9;S4R2J1;S4R2F7;S4R2A4;S4R2B0	B2RY56;Q8BU35	RNA-binding protein 25	Rbm25	RNA-binding protein 25 OS=Mus musculus OX=10090 GN=Rbm25 PE=1 SV=2;PWI domain-containing protein OS=Mus musculus OX=10090 GN=Rbm25 PE=2 SV=1		-0.428499	-0.932264	-1.93409	-1.5056	-1.36076		0.726769	1.92128	1.7442	1.43912	2.19697		0.941344	0.373543	0.857498	0.586189	0.602846
B2RY58	Hcn4	B2RY58;O70507	B2RY58;O70507	Potassium/sodium hyperpolarization-activated cyclic nucleotide-gated channel 4	Hcn4	Hyperpolarization-activated, cyclic nucleotide-gated K+ 4 OS=Mus musculus OX=10090 GN=Hcn4 PE=1 SV=1;Potassium/sodium hyperpolarization-activated cyclic nucleotide-gated channel 4 OS=Mus musculus OX=10090 GN=Hcn4 PE=1 SV=2	-0.930352	-0.0056428	-0.899208	0.0255021	0.0311449	-0.90485	2.67916	0.00994093	2.78038	-0.043929	-0.0887185	1.60919	0.348529	0.997532	0.232987	0.998726	0.978098	0.786105
B2RY70	Cmip	B2RY70;Q9D486	B2RY70;Q9D486	C-Maf-inducing protein	Cmip	4933407C03Rik protein OS=Mus musculus OX=10090 GN=Cmip PE=2 SV=1;C-Maf-inducing protein OS=Mus musculus OX=10090 GN=Cmip PE=1 SV=3	-1.70128	-0.199195	-1.60771	-0.105627	0.0935677	-1.8069	2.14462	0.748435	2.10098	0.326777	-0.277669	2.39377	0.466201	0.938271	0.332523	0.991513	0.93591	0.569776
B2RY90	Isoc2a	B2RY90;P85094	B2RY90;P85094	Isochorismatase domain-containing protein 2A, mitochondrial	Isoc2a	Isoc2a protein OS=Mus musculus OX=10090 GN=Isoc2a PE=2 SV=1;Isochorismatase domain-containing protein 2A OS=Mus musculus OX=10090 GN=Isoc2a PE=1 SV=1	-0.085407	0.187643	0.0786083	0.351658	0.164015	0.266251	0.512994	-0.988607	-0.398592	-2.17549	-1.02128	-1.34607	0.872639	0.91431	0.870372	0.739233	0.698167	0.848423
B3V099	Cstf2	B3V099;B3V097;A2AEK1;Q8BIQ5;A2AEJ8;A2AEK3;F6ZKC7	B3V099;B3V097;A2AEK1;Q8BIQ5	Cleavage stimulation factor subunit 2	Cstf2	BetaCstF-64 variant 1 OS=Mus musculus OX=10090 GN=Cstf2 PE=2 SV=1;BetaCstF-64 variant 3 OS=Mus musculus OX=10090 GN=Cstf2 PE=2 SV=1;AlphaCstF-64 variant 4 OS=Mus musculus OX=10090 GN=Cstf2 PE=1 SV=1;Cleavage stimulation factor subunit 2 OS=Mus musculus OX=	0.954571	-0.144902	-0.0797898	-1.17926	-1.03436	-0.224692	-1.75517	0.166163	0.0959388	1.9654	1.57399	0.285897	0.562416	0.987964	0.980061	0.796966	0.566258	0.995851
B7ZC23	Ncoa5	B7ZC23;Q69ZE0;Q8BX12;Q91W39;B7ZC24	B7ZC23;Q69ZE0;Q8BX12;Q91W39;B7ZC24	Nuclear receptor coactivator 5	Ncoa5	Nuclear receptor coactivator 5 OS=Mus musculus OX=10090 GN=Ncoa5 PE=1 SV=1;MKIAA1637 protein (Fragment) OS=Mus musculus OX=10090 GN=Ncoa5 PE=2 SV=1;Uncharacterized protein (Fragment) OS=Mus musculus OX=10090 GN=Ncoa5 PE=2 SV=1;Nuclear receptor coactivator
B7ZCL8	Mpp1	B7ZCL8;Q542P4;P70290;Q684Q6;A2AN84;B7ZCL9;B7ZCM0;Q3THA8;B7ZCM1;D6RFD5	B7ZCL8;Q542P4;P70290;Q684Q6;A2AN84	55 kDa erythrocyte membrane protein	Mpp1	55 kDa erythrocyte membrane protein OS=Mus musculus OX=10090 GN=Mpp1 PE=1 SV=1;55 kDa erythrocyte membrane protein OS=Mus musculus OX=10090 GN=Mpp1 PE=1 SV=1;55 kDa erythrocyte membrane protein OS=Mus musculus OX=10090 GN=Mpp1 PE=1 SV=1;55 kDa erythrocyte	-0.0784841	0.104263	0.104968	0.287716	0.183452	0.209232	0.641523	-0.317288	-0.366565	-1.39695	-0.642479	-1.00236	0.840251	0.981097	0.885566	0.936327	0.8123	0.948785
B7ZCP4	Cpne1	B7ZCP4;Q8C166;A3KGK7;B7ZCP5;E9Q806;Q3U893;B7ZCP6;Q571A1;B7ZCP7;V9GX86;B7ZCP8;V9GWY2;V9GXM6;F6R587	B7ZCP4;Q8C166;A3KGK7;B7ZCP5;E9Q806;Q3U893;B7ZCP6;Q571A1;B7ZCP7	Copine-1	Cpne1	Copine-1 OS=Mus musculus OX=10090 GN=Cpne1 PE=1 SV=1;Copine-1 OS=Mus musculus OX=10090 GN=Cpne1 PE=1 SV=1;Copine-1 (Fragment) OS=Mus musculus OX=10090 GN=Cpne1 PE=1 SV=1;Copine-1 (Fragment) OS=Mus musculus OX=10090 GN=Cpne1 PE=1 SV=1;Copine-1 OS=Mus muscul	0.29912	0.0030971	0.0540815	-0.241941	-0.245038	0.0571786	-1.82294	-0.0177462	-0.298685	1.50357	1.37056	-0.348737	0.55016	0.997333	0.912429	0.916917	0.598209	0.995851
B7ZCU2	Abi1	B7ZCU2;B7ZCU5;Q3TPY5;Q3TMI0;Q6AXD3;B7ZCU4;B7ZCU3;Q3TJR5;Q3TJ64;B7ZCU0;J3QNK8;Q8CBW3;Q3UAH6;Q3UBL3	B7ZCU2;B7ZCU5;Q3TPY5;Q3TMI0;Q6AXD3;B7ZCU4;B7ZCU3;Q3TJR5;Q3TJ64;B7ZCU0;J3QNK8;Q8CBW3;Q3UAH6	Abl interactor 1	Abi1	Abl interactor 1 OS=Mus musculus OX=10090 GN=Abi1 PE=1 SV=1;Abl interactor 1 OS=Mus musculus OX=10090 GN=Abi1 PE=1 SV=1;Uncharacterized protein OS=Mus musculus OX=10090 GN=Abi1 PE=2 SV=1;Uncharacterized protein OS=Mus musculus OX=10090 GN=Abi1 PE=2 SV=1;Ab	-0.220376	0.210249	-0.284934	0.145691	-0.064558	-0.0746856	1.00711	-0.697215	1.70875	-0.435886	0.259422	0.26806	0.746994	0.946238	0.427991	0.990216	0.936374	0.995851
B7ZMR0	Mindy1	B7ZMR0;Q76LS9	B7ZMR0;Q76LS9	Protein FAM63A	Fam63a	Ubiquitin carboxyl-terminal hydrolase OS=Mus musculus OX=10090 GN=Mindy1 PE=2 SV=1;Ubiquitin carboxyl-terminal hydrolase MINDY-1 OS=Mus musculus OX=10090 GN=Mindy1 PE=1 SV=1	-0.599062	0.402106	-0.667237	0.33393	-0.0681757	-0.265131	1.33548	-2.40899	1.57305	-1.53753	0.363531	0.608726	0.676385	0.667713	0.467591	0.90816	0.905479	0.995851
B7ZMZ2	Abl2	B7ZMZ2;B2RQ57;F8VQH0;Q4JIM5;A0A087WQB7;Q99P28;Q61055;Q3SYK5;P00520	B7ZMZ2;B2RQ57;F8VQH0;Q4JIM5	Non-specific protein-tyrosine kinase;Abelson tyrosine-protein kinase 2	Abl2	Tyrosine-protein kinase OS=Mus musculus OX=10090 GN=Abl2 PE=2 SV=1;Tyrosine-protein kinase OS=Mus musculus OX=10090 GN=Abl2 PE=1 SV=1;Tyrosine-protein kinase OS=Mus musculus OX=10090 GN=Abl2 PE=1 SV=1;Tyrosine-protein kinase ABL2 OS=Mus musculus OX=10090 G	-1.21974	0.893638	-2.0202	0.0931812	-0.800456	-1.12656	6.70437	-2.01069	7.47913	-0.234032	2.92588	2.85428	0.0350874	0.717051	0.024274	0.991513	0.288268	0.447118
B7ZMZ7	Dip2c	B7ZMZ7;B2RQ71;E9PWR4;Q69ZV2;Q5EBR0;Q6NY04;Q6PGL8;Q8CBE5;A0A1Y7VMZ0	B7ZMZ7;B2RQ71;E9PWR4;Q69ZV2;Q5EBR0;Q6NY04;Q6PGL8;Q8CBE5;A0A1Y7VMZ0		Dip2c	Dip2c protein OS=Mus musculus OX=10090 GN=Dip2c PE=1 SV=1;Dip2c protein OS=Mus musculus OX=10090 GN=Dip2c PE=1 SV=1;Disco-interacting protein 2 homolog C OS=Mus musculus OX=10090 GN=Dip2c PE=1 SV=1;MKIAA0934 protein (Fragment) OS=Mus musculus OX=10090 GN=D	-0.193358	0.318142	-1.31601	-0.804509	-1.12265	-0.997867	0.411375	-0.711991	2.72397	1.87302	3.51851	1.78279	0.901091	0.943923	0.238011	0.817399	0.210072	0.733391
B7ZN22	Elmod1	B7ZN22;Q0P556;B7ZN20;E9Q0K9;Q3V1U8;Q3TPW1	B7ZN22;Q0P556;B7ZN20;E9Q0K9;Q3V1U8;Q3TPW1	ELMO domain-containing protein 1	Elmod1	Elmod1 protein OS=Mus musculus OX=10090 GN=Elmod1 PE=2 SV=1;Elmod1 protein (Fragment) OS=Mus musculus OX=10090 GN=Elmod1 PE=2 SV=1;Elmod1 protein (Fragment) OS=Mus musculus OX=10090 GN=Elmod1 PE=2 SV=1;ELMO domain-containing protein 1 OS=Mus musculus OX=10	-0.143913	0.450425	-0.599477	-0.0051388	-0.455564	-0.149052	0.892696	-3.10829	3.99939	0.0319715	3.19749	0.891008	0.779371	0.525524	0.118736	0.999737	0.248835	0.965958
B7ZN55	Asah2	B7ZN55;B9EHG7;Q9JHE3;A0A494B8X7;A0A494B9A2	B7ZN55;B9EHG7;Q9JHE3;A0A494B8X7;A0A494B9A2	Neutral ceramidase;Neutral ceramidase soluble form	Asah2	Neutral ceramidase OS=Mus musculus OX=10090 GN=Asah2 PE=1 SV=1;Neutral ceramidase OS=Mus musculus OX=10090 GN=Asah2 PE=2 SV=1;Neutral ceramidase OS=Mus musculus OX=10090 GN=Asah2 PE=1 SV=1;Neutral ceramidase (Fragment) OS=Mus musculus OX=10090 GN=Asah2 PE=	-0.574831	-0.223719	-0.817043	-0.465931	-0.242212	-1.04076	1.16022	0.672836	1.63324	1.45306	0.599731	2.38913	0.721642	0.951005	0.451302	0.925344	0.818185	0.569776
B7ZNA3	Ralgapa1	B7ZNA3;A0A1W2P832;A0A1W2P712;A0A2I3BRX9;Q6GYP7;Q3U5E2	B7ZNA3;A0A1W2P832;A0A1W2P712;A0A2I3BRX9;Q6GYP7	Ral GTPase-activating protein subunit alpha-1	Ralgapa1	Garnl1 protein OS=Mus musculus OX=10090 GN=Ralgapa1 PE=2 SV=1;Ral GTPase-activating protein subunit alpha-1 OS=Mus musculus OX=10090 GN=Ralgapa1 PE=1 SV=1;Ral GTPase-activating protein subunit alpha-1 OS=Mus musculus OX=10090 GN=Ralgapa1 PE=1 SV=1;Ral GTPa	-1.33591	0.395712	-2.4807	-0.749081	-1.14479	-2.08499	3.41551	-1.24342	6.06022	2.56164	6.31114	4.46984	0.223118	0.869666	0.0418848	0.638907	0.0482508	0.171633
B7ZNF6	Ctnnd2	B7ZNF6;E9QKH8;O35927;Q3USD8;Q3US07;Q3TPK9;A0A2I3BQV6	B7ZNF6;E9QKH8;O35927	Catenin delta-2	Ctnnd2	Catenin delta-2 OS=Mus musculus OX=10090 GN=Ctnnd2 PE=1 SV=1;Catenin delta-2 OS=Mus musculus OX=10090 GN=Ctnnd2 PE=1 SV=1;Catenin delta-2 OS=Mus musculus OX=10090 GN=Ctnnd2 PE=1 SV=1	0.168119	0.14382	-0.0282628	-0.0525619	-0.196382	0.115557	-1.16258	-0.736062	0.185624	0.272204	1.2227	-0.620708	0.721642	0.938844	0.95243	0.991513	0.639687	0.995851
B7ZNH7	Col14a1	B7ZNH7;K3W4R4;Q80X19;F7D5Y4	B7ZNH7;K3W4R4;Q80X19;F7D5Y4	Collagen alpha-1(XIV) chain	Col14a1	Collagen alpha-1(XIV) chain OS=Mus musculus OX=10090 GN=Col14a1 PE=1 SV=1;Collagen alpha-1(XIV) chain OS=Mus musculus OX=10090 GN=Col14a1 PE=1 SV=1;Collagen alpha-1(XIV) chain OS=Mus musculus OX=10090 GN=Col14a1 PE=1 SV=2;Collagen alpha-1(XIV) chain (Fragm	1.31012	-0.00621697	0.3357	-0.980641	-0.974424	0.329483	-3.99049	0.0201044	-2.39977	2.29064	3.01093	-1.04922	0.156009	0.997333	0.279087	0.730743	0.273006	0.938505
B7ZNJ3	Caskin1	B7ZNJ3;Q6P9K8;F6R2B3;Q8VHK1	B7ZNJ3;Q6P9K8	Caskin-1	Caskin1	Caskin1 protein OS=Mus musculus OX=10090 GN=Caskin1 PE=2 SV=1;Caskin-1 OS=Mus musculus OX=10090 GN=Caskin1 PE=1 SV=2	-0.0301786	0.0237475	-0.183118	-0.129192	-0.152939	-0.159371	0.235799	-0.0866416	0.999424	0.530334	0.846261	0.650603	0.944707	0.996253	0.65395	0.988293	0.746895	0.995851
B7ZNR8	Map4k4	B7ZNR8;B7ZNR9;B2RUE8;A0A0A6YWR8;F8VPL5;Q6ZQ68;A0A0A6YWM8;E9PVG7;A0A0A6YW53;P97820;A0A0A6YVZ8	B7ZNR8;B7ZNR9;B2RUE8;A0A0A6YWR8;F8VPL5;Q6ZQ68;A0A0A6YWM8;E9PVG7;A0A0A6YW53;P97820;A0A0A6YVZ8	Mitogen-activated protein kinase kinase kinase kinase 4	Map4k4;mKIAA0687	Map4k4 protein OS=Mus musculus OX=10090 GN=Map4k4 PE=2 SV=1;Map4k4 protein OS=Mus musculus OX=10090 GN=Map4k4 PE=1 SV=1;Map4k4 protein OS=Mus musculus OX=10090 GN=Map4k4 PE=1 SV=1;Mitogen-activated protein kinase kinase kinase kinase 4 OS=Mus musculus OX=1	-1.50857	0.636703	-0.794374	1.3509	0.714193		3.43608	-0.968506	1.25319	-2.87455	-1.02061		0.223118	0.91431	0.564874	0.521558	0.698167
B7ZNS2	Dlgap4	B7ZNS2;B1AZP2;Q3UCF7;H3BKJ0;H3BJW9;I1E4X0;F6YMR0;E9PUF2	B7ZNS2;B1AZP2;Q3UCF7	Disks large-associated protein 4	Dlgap4	Disks large-associated protein 4 OS=Mus musculus OX=10090 GN=Dlgap4 PE=1 SV=1;Disks large-associated protein 4 OS=Mus musculus OX=10090 GN=Dlgap4 PE=1 SV=1;Uncharacterized protein (Fragment) OS=Mus musculus OX=10090 GN=Dlgap4 PE=2 SV=1		0.824111	-1.15996		-1.40243			-1.18845	2.0486		2.47417			0.876259	0.346686		0.374427
B7ZNV9	Dzank1	B7ZNV9;E9Q4Z6;B2RUH8;Q8C008	B7ZNV9;E9Q4Z6;B2RUH8;Q8C008	Double zinc ribbon and ankyrin repeat-containing protein 1	Dzank1	6330439K17Rik protein OS=Mus musculus OX=10090 GN=Dzank1 PE=2 SV=1;Double zinc ribbon and ankyrin repeat-containing protein 1 OS=Mus musculus OX=10090 GN=Dzank1 PE=1 SV=1;6330439K17Rik protein OS=Mus musculus OX=10090 GN=Dzank1 PE=2 SV=1;Double zinc ribbon	-0.138292	0.031133	0.187858	0.357283	0.32615	0.218991	0.579551	-0.0376783	-0.287895	-0.6377	-0.523132	-0.369048	0.858765	0.997333	0.91488	0.985371	0.840788	0.995851
B7ZWG5	Ccdc60	B7ZWG5;A0A0R4J120;Q8C4J0	B7ZWG5;A0A0R4J120;Q8C4J0	Coiled-coil domain-containing protein 60	Ccdc60	Ccdc60 protein OS=Mus musculus OX=10090 GN=Ccdc60 PE=2 SV=1;Coiled-coil domain-containing protein 60 OS=Mus musculus OX=10090 GN=Ccdc60 PE=1 SV=1;Coiled-coil domain-containing protein 60 OS=Mus musculus OX=10090 GN=Ccdc60 PE=2 SV=1		-3.47078		-3.27603		-3.03381		4.67473		4.60054		4.41767		0.203673		0.190653		0.177284
B8X349	Spag9	B8X349;Q58A65;A0A0R4J196;F8WH31;E9PUD1;Z4YMB8;F6SH61;Q8C7W0;Q6PA03;F6WNT4;A9CQK3	B8X349;Q58A65;A0A0R4J196;F8WH31;E9PUD1;Z4YMB8;F6SH61;Q8C7W0	C-Jun-amino-terminal kinase-interacting protein 4	Spag9	JNK-interacting leucine zipper protein long form OS=Mus musculus OX=10090 GN=Spag9 PE=2 SV=1;C-Jun-amino-terminal kinase-interacting protein 4 OS=Mus musculus OX=10090 GN=Spag9 PE=1 SV=2;C-Jun-amino-terminal kinase-interacting protein 4 OS=Mus musculus OX=	0.0779401	0.266113	0.177882	0.366055	0.0999417	0.443995	-0.591477	-0.793327	-0.715324	-1.38944	-0.417687	-1.63304	0.856952	0.928128	0.752066	0.936327	0.88454	0.775053
B9EHI9	Elapor2	B9EHI9;Q3UZV7;Q8K107;E9PUJ3	B9EHI9;Q3UZV7	UPF0577 protein KIAA1324-like homolog	9330182L06Rik	Uncharacterized protein OS=Mus musculus OX=10090 GN=Elapor2 PE=2 SV=1;Endosome/lysosome-associated apoptosis and autophagy regulator family member 2 OS=Mus musculus OX=10090 GN=Elapor2 PE=1 SV=1	-0.887209	-0.167862	-0.046539	0.672808	0.84067	-0.214401	3.16351	0.375652	0.135098	-1.68373	-2.13476	0.608686	0.256187	0.978303	0.967641	0.889225	0.432974	0.995851
B9EHJ3	Tjp1	B9EHJ3;P39447;A0A0U1RPW2;Q91YW2;A0A0U1RPB2	B9EHJ3;P39447;A0A0U1RPW2	Tight junction protein ZO-1	Tjp1	Tight junction protein ZO-1 OS=Mus musculus OX=10090 GN=Tjp1 PE=1 SV=1;Tight junction protein ZO-1 OS=Mus musculus OX=10090 GN=Tjp1 PE=1 SV=2;Tight junction protein ZO-1 OS=Mus musculus OX=10090 GN=Tjp1 PE=1 SV=1	0.331551	-0.23326	0.187738	-0.377073	-0.143813	-0.045522	-1.53748	0.928473	-0.728088	1.79725	0.718597	0.171904	0.611485	0.91431	0.748631	0.838715	0.785329	0.998479
B9EHN0	Uba1	B9EHN0;A0A1S6GWH5;Q02053;P31254;Q61341	B9EHN0;A0A1S6GWH5;Q02053	Ubiquitin-like modifier-activating enzyme 1	Uba1	Ubiquitin-activating enzyme E1 OS=Mus musculus OX=10090 GN=Uba1 PE=1 SV=1;Ubiquitin-activating enzyme E1 OS=Mus musculus OX=10090 GN=Uba1 PE=2 SV=1;Ubiquitin-like modifier-activating enzyme 1 OS=Mus musculus OX=10090 GN=Uba1 PE=1 SV=1	-0.0971823	-0.23815	0.024016	-0.116952	0.121198	-0.214134	0.691794	1.08605	-0.185275	0.510989	-0.868538	0.963286	0.834905	0.891377	0.95243	0.988293	0.740325	0.948785
B9EHT6	Fn1	B9EHT6;A0A087WR50;Q3UGY5;Q3UHL6;A0A087WSN6;Q3UHR1;B7ZNJ1;Q3TCF1;A0A087WS56;P11276;Q3UH17;Q3TBB4;Q3UZF9;Q8R3F3;Q3TCL7;Q99KD0;A0A087WS99	B9EHT6;A0A087WR50;Q3UGY5;Q3UHL6;A0A087WSN6;Q3UHR1;B7ZNJ1;Q3TCF1;A0A087WS56;P11276;Q3UH17;Q3TBB4;Q3UZF9;Q8R3F3	Fibronectin;Anastellin	Fn1	Fibronectin OS=Mus musculus OX=10090 GN=Fn1 PE=1 SV=1;Fibronectin OS=Mus musculus OX=10090 GN=Fn1 PE=1 SV=1;Fibronectin OS=Mus musculus OX=10090 GN=Fn1 PE=2 SV=1;Fibronectin OS=Mus musculus OX=10090 GN=Fn1 PE=1 SV=1;Fibronectin OS=Mus musculus OX=10090 GN=	1.17358	-0.790532	1.10575	-0.858358	-0.0678263	0.315218	-1.746	1.05075	-1.68602	1.12729	0.0826299	-0.538858	0.562416	0.900619	0.43423	0.94628	0.979142	0.995851
B9EHZ5	Mpp6	B9EHZ5;Q6NSS8;Q811G2;Q8BP37	B9EHZ5;Q6NSS8;Q811G2		Mpp6	Membrane protein, palmitoylated 6 (MAGUK p55 subfamily member 6) OS=Mus musculus OX=10090 GN=Mpp6 PE=2 SV=1;Mpp6 protein (Fragment) OS=Mus musculus OX=10090 GN=Mpp6 PE=2 SV=1;Mpp6 protein (Fragment) OS=Mus musculus OX=10090 GN=Mpp6 PE=2 SV=1	0.226268	-0.197094	0.0978869	-0.325475	-0.128381	-0.0992066	-0.983137	0.672002	-0.426654	1.10335	0.57871	0.33061	0.753506	0.951005	0.858912	0.948684	0.825275	0.995851
B9EIU1	Eprs	B9EIU1;Q8CGC7;A0A0A6YWH3;A0A0A6YWA4;Q8BTR1	B9EIU1;Q8CGC7	Bifunctional glutamate/proline--tRNA ligase;Glutamate--tRNA ligase;Proline--tRNA ligase	Eprs	Glutamyl-tRNA synthetase OS=Mus musculus OX=10090 GN=Eprs PE=2 SV=1;Bifunctional glutamate/proline--tRNA ligase OS=Mus musculus OX=10090 GN=Eprs1 PE=1 SV=4	0.0339105	-0.255637	0.190995	-0.0985526	0.157085	-0.0646421	-0.160528	1.17938	-0.736409	0.619543	-0.770613	0.286343	0.960552	0.878794	0.744648	0.985418	0.770886	0.995851
B9EIV1	Kcnj10	B9EIV1;Q499F6;Q8C7Z5;Q56VN0;Q9JM63	B9EIV1;Q499F6;Q8C7Z5;Q56VN0;Q9JM63	ATP-sensitive inward rectifier potassium channel 10	Kcnj10	Kcnj10 protein OS=Mus musculus OX=10090 GN=Kcnj10 PE=2 SV=1;Kcnj10 protein (Fragment) OS=Mus musculus OX=10090 GN=Kcnj10 PE=2 SV=1;Uncharacterized protein OS=Mus musculus OX=10090 GN=Kcnj10 PE=2 SV=1;Inward rectifying potassium channel Kir4.1 OS=Mus muscul	-0.140081	-0.0990251	0.101293	0.142349	0.241374	0.00226794	0.868374	0.371354	-0.666081	-0.519099	-1.74764	-0.00809186	0.787352	0.978303	0.766305	0.988293	0.504352	0.999638
B9EIX2	Cep170b	B9EIX2;Q80U49	B9EIX2;Q80U49	Centrosomal protein of 170 kDa protein B	Cep170b	AW555464 protein OS=Mus musculus OX=10090 GN=Cep170b PE=1 SV=1;Centrosomal protein of 170 kDa protein B OS=Mus musculus OX=10090 GN=Cep170b PE=1 SV=2	0.589394	-0.265693	0.459264	-0.395823	-0.13013	0.193571	-1.43706	0.646752	-1.22815	0.895411	0.268647	-0.603146	0.649646	0.953372	0.571546	0.98109	0.93591	0.995851
B9EJ23	Cask	B9EJ23;B7ZP42;A0A067XG53;B1AUH5;F6Y9I5;Q91VJ0;Q3TNZ0;B1AUH6;F7CD87	B9EJ23;B7ZP42;A0A067XG53		Cask	Cask protein OS=Mus musculus OX=10090 GN=Cask PE=2 SV=1;Cask protein OS=Mus musculus OX=10090 GN=Cask PE=2 SV=1;Peripheral plasma membrane protein CASK (Fragment) OS=Mus musculus OX=10090 GN=Cask PE=1 SV=1	-0.534824	0.359863	-0.288674	0.606013	0.24615	0.071189	1.70308	-1.10313	1.39751	-1.50558	-0.698419	-0.2494	0.574323	0.891377	0.521395	0.916914	0.793238	0.995851
B9EJ29	Plxna4	B9EJ29;Q80UG2;P70207	B9EJ29;Q80UG2	Plexin-A4	Plxna4	Plexin A4 OS=Mus musculus OX=10090 GN=Plxna4 PE=2 SV=1;Plexin-A4 OS=Mus musculus OX=10090 GN=Plxna4 PE=1 SV=3	-0.297215	0.271125	-0.617139	-0.048799	-0.319924	-0.346014	1.0659	-0.601801	1.46199	0.152281	0.730247	1.14909	0.73641	0.958321	0.499541	0.993459	0.782377	0.899099
B9EJ80	Pdzd8	B9EJ80	B9EJ80		Pdzd8	PDZ domain-containing protein 8 OS=Mus musculus OX=10090 GN=Pdzd8 PE=1 SV=1	-0.167258	-0.255046	-0.131914	-0.219702	0.0353438	-0.38696	0.659849	0.748335	0.520731	0.643349	-0.163963	1.05988	0.83682	0.938271	0.820577	0.984226	0.959573	0.936154
B9EJ86	Osbpl8	B9EJ86;A0A0R4J150;A0A5F8MPC5	B9EJ86;A0A0R4J150	Oxysterol-binding protein	Osbpl8	Oxysterol-binding protein-related protein 8 OS=Mus musculus OX=10090 GN=Osbpl8 PE=1 SV=1;Oxysterol-binding protein OS=Mus musculus OX=10090 GN=Osbpl8 PE=1 SV=1		2.23431	-0.813185		-1.90884			-5.21138	1.20535		6.08147			0.165666	0.579749		0.0518923
B9EJX8	Ppil1	B9EJX8;Q3U0J1;Q9D0W5	B9EJX8;Q3U0J1;Q9D0W5	Peptidyl-prolyl cis-trans isomerase;Peptidyl-prolyl cis-trans isomerase-like 1	Ppil1	Peptidyl-prolyl cis-trans isomerase OS=Mus musculus OX=10090 GN=Ppil1 PE=1 SV=1;Peptidyl-prolyl cis-trans isomerase OS=Mus musculus OX=10090 GN=Ppil1 PE=2 SV=1;Peptidyl-prolyl cis-trans isomerase-like 1 OS=Mus musculus OX=10090 GN=Ppil1 PE=1 SV=1		2.87348	-2.12573		-2.43968			-6.98045	9.54331		3.69839			0.0690989	0.012049		0.193359
B9EKE9	Ddx3x	B9EKE9;Q3TQX5;Q62167;B7ZWF1;B9EIA2;P16381;Q3TUR4;Q3V086;Q61496	B9EKE9;Q3TQX5;Q62167;B7ZWF1;B9EIA2;P16381	ATP-dependent RNA helicase DDX3X;Putative ATP-dependent RNA helicase Pl10	Ddx3x;D1Pas1	RNA helicase OS=Mus musculus OX=10090 GN=Ddx3x PE=2 SV=1;RNA helicase OS=Mus musculus OX=10090 GN=Ddx3x PE=1 SV=1;ATP-dependent RNA helicase DDX3X OS=Mus musculus OX=10090 GN=Ddx3x PE=1 SV=3;RNA helicase OS=Mus musculus OX=10090 GN=Ddx3x PE=2 SV=1;RNA heli	-0.154821	-0.0421517	-0.261872	-0.149202	-0.10705	-0.304023	1.27716	0.274528	1.76692	1.11688	0.793513	2.06668	0.69396	0.984066	0.414915	0.947396	0.765393	0.627639
B9EKP5	Flna	B9EKP5;B7FAU9;Q8BTM8;B7FAV1;Q6KAM8;Q3U7N9;F6XC15;J3JS91;Q4FZG4;I7HPX4;F6Z2C0;Q9JJ37;A0A668KLG7;F7AVL7	B9EKP5;B7FAU9;Q8BTM8;B7FAV1;Q6KAM8	Filamin-A	Flna	Filamin, alpha OS=Mus musculus OX=10090 GN=Flna PE=2 SV=1;Filamin, alpha OS=Mus musculus OX=10090 GN=Flna PE=1 SV=1;Filamin-A OS=Mus musculus OX=10090 GN=Flna PE=1 SV=5;Filamin, alpha (Fragment) OS=Mus musculus OX=10090 GN=Flna PE=1 SV=1;MFLJ00343 protein	-0.0166811	-0.406621	0.580341	0.190401	0.597022	0.17372	0.059845	1.1502	-1.78977	-0.609117	-2.4194	-0.462671	0.987388	0.883923	0.410377	0.986107	0.378802	0.995851
B9EKR1	Ptprz1	B9EKR1;B2RXS8;Q9WUT8;A0A0J9YVD2;Q8C4M8;Q810U6	B9EKR1;B2RXS8;Q9WUT8;A0A0J9YVD2;Q8C4M8;Q810U6	Receptor-type tyrosine-protein phosphatase zeta;Protein-tyrosine-phosphatase	Ptprz1	Receptor-type tyrosine-protein phosphatase zeta OS=Mus musculus OX=10090 GN=Ptprz1 PE=1 SV=1;Protein-tyrosine-phosphatase OS=Mus musculus OX=10090 GN=Ptprz1 PE=1 SV=1;DSD-1-proteoglycan OS=Mus musculus OX=10090 GN=Ptprz1 PE=2 SV=1;Receptor-type tyrosine-pr	-0.0472022	-0.0830001	0.159159	0.123361	0.206361	0.0761588	0.352219	0.545737	-1.14586	-0.808757	-1.77859	-0.447553	0.912206	0.96154	0.602631	0.981409	0.499037	0.995851
B9EKR4	Prex1	B9EKR4;B2RXQ5;Q69ZK0;I7HPV9	B9EKR4;B2RXQ5;Q69ZK0;I7HPV9	Phosphatidylinositol 3,4,5-trisphosphate-dependent Rac exchanger 1 protein	Prex1	Phosphatidylinositol-3,4, 5-trisphosphate-dependent Rac exchange factor 1 OS=Mus musculus OX=10090 GN=Prex1 PE=2 SV=1;Phosphatidylinositol-3,4, 5-trisphosphate-dependent Rac exchange factor 1 OS=Mus musculus OX=10090 GN=Prex1 PE=2 SV=1;Phosphatidylinositol	0.0342375	3.74798	-1.23425	2.47949	-1.26849	2.51373	-0.0542188	-4.91228	2.36524	-2.96064	2.97089	-2.8394	0.988775	0.186535	0.283679	0.499961	0.278915	0.449514
B9EKS7	Pgs1	B9EKS7;Q8BHF7;Q3U6T3;F8WI04;F2Z427	B9EKS7;Q8BHF7;Q3U6T3;F8WI04	CDP-diacylglycerol--glycerol-3-phosphate 3-phosphatidyltransferase, mitochondrial	Pgs1	CDP-diacylglycerol--glycerol-3-phosphate 3-phosphatidyltransferase OS=Mus musculus OX=10090 GN=Pgs1 PE=1 SV=1;CDP-diacylglycerol--glycerol-3-phosphate 3-phosphatidyltransferase, mitochondrial OS=Mus musculus OX=10090 GN=Pgs1 PE=1 SV=1;CDP-diacylglycerol--g	-0.862985	-0.635612	-0.658454	-0.43108	0.204532	-1.29407	3.35008	2.43142	2.54084	1.6531	-1.52241	3.80253	0.231154	0.657231	0.259075	0.897719	0.578089	0.237805
C6EQH3	Suclg2	C6EQH3;Q9Z2I8	C6EQH3;Q9Z2I8	Succinyl-CoA ligase subunit beta;Succinyl-CoA ligase [GDP-forming] subunit beta, mitochondrial	Suclg2	Succinate--CoA ligase [GDP-forming] subunit beta, mitochondrial OS=Mus musculus OX=10090 GN=Suclg2 PE=2 SV=1;Succinate--CoA ligase [GDP-forming] subunit beta, mitochondrial OS=Mus musculus OX=10090 GN=Suclg2 PE=1 SV=3	0.163348	0.0198451	0.170954	0.0274517	0.00760661	0.190799	-1.08122	-0.125991	-1.07097	-0.178956	-0.0654235	-1.01611	0.733454	0.991348	0.629888	0.991513	0.981655	0.948785
C7G3P1	Ppfia3	C7G3P1;P60469;A0A1B0GRM4;B2RXW8;B2RXQ2;B8QI33;S4R1I7;S4R1D4	C7G3P1;P60469;A0A1B0GRM4	Liprin-alpha-3	Ppfia3	MKIAA0654 protein (Fragment) OS=Mus musculus OX=10090 GN=Ppfia3 PE=2 SV=1;Liprin-alpha-3 OS=Mus musculus OX=10090 GN=Ppfia3 PE=1 SV=2;Liprin-alpha-3 (Fragment) OS=Mus musculus OX=10090 GN=Ppfia3 PE=1 SV=1	-0.149667	-0.208275	-0.0950948	-0.153703	0.0545722	-0.30337	0.657522	0.886158	0.624315	0.528603	-0.230792	1.32897	0.83682	0.91623	0.782919	0.988293	0.937675	0.850132
C8YIX4	P2rx7	C8YIX4;Q3UN00;Q3TBP1;F8WI93;Q8CHP4;Q8CHP3;Q3UM93;Q3ULZ7;A2VCP3;Q9Z1M0	C8YIX4;Q3UN00;Q3TBP1;F8WI93;Q8CHP4;Q8CHP3;Q3UM93;Q3ULZ7;A2VCP3;Q9Z1M0	P2X purinoceptor;P2X purinoceptor 7	P2rx7	P2X purinoceptor OS=Mus musculus OX=10090 GN=P2rx7 PE=1 SV=1;P2X purinoceptor OS=Mus musculus OX=10090 GN=P2rx7 PE=1 SV=1;P2X purinoceptor OS=Mus musculus OX=10090 GN=P2rx7 PE=2 SV=1;P2X purinoceptor OS=Mus musculus OX=10090 GN=P2rx7 PE=1 SV=1;P2X purinoce	3.03858		3.53844			3.59564	-2.71758		-3.80754			-7.40816	0.34463		0.130292			0.0326016
C9K0Y7	Gria4	C9K0Y7;Q8C0E4;G5E863;Q9Z2W8;Q8C069;E9PX01	C9K0Y7;Q8C0E4;G5E863;Q9Z2W8;Q8C069;E9PX01	Glutamate receptor 4	Gria4	Glutamate receptor OS=Mus musculus OX=10090 GN=Gria4 PE=2 SV=1;Glutamate receptor OS=Mus musculus OX=10090 PE=2 SV=1;Glutamate receptor OS=Mus musculus OX=10090 GN=Gria4 PE=1 SV=1;Glutamate receptor 4 OS=Mus musculus OX=10090 GN=Gria4 PE=1 SV=2;ANF_recepto	0.55721	0.676891	-0.0603507	0.05933	-0.617561	0.61654	-1.79497	-4.32508	0.375244	-0.19265	2.11546	-3.22917	0.554761	0.244942	0.881391	0.991513	0.433932	0.362751
C9K0Z0	Gria2	C9K0Z0;P23819;Q4LG64;G5E8H1;E9QKC0;C9K0Z1;A0A0A6YW90;Q80VM6	C9K0Z0;P23819;Q4LG64;G5E8H1;E9QKC0;C9K0Z1;A0A0A6YW90;Q80VM6	Glutamate receptor 2	Gria2	Glutamate receptor OS=Mus musculus OX=10090 GN=Gria2 PE=2 SV=1;Glutamate receptor 2 OS=Mus musculus OX=10090 GN=Gria2 PE=1 SV=3;Glutamate receptor OS=Mus musculus OX=10090 GN=Gria2 PE=2 SV=1;Glutamate receptor OS=Mus musculus OX=10090 GN=Gria2 PE=1 SV=1;Gl	-0.245128	0.285209	-0.694895	-0.164558	-0.449768	-0.409686	0.962574	-0.788666	2.81402	0.447898	3.31293	0.977983	0.757635	0.928128	0.226262	0.990216	0.229977	0.948785
C9K0Z8	Hcn2	C9K0Z8;O88703	C9K0Z8;O88703	Potassium/sodium hyperpolarization-activated cyclic nucleotide-gated channel 2	Hcn2	Hyperpolarization-activated cation channel 2 OS=Mus musculus OX=10090 GN=Hcn2 PE=2 SV=1;Potassium/sodium hyperpolarization-activated cyclic nucleotide-gated channel 2 OS=Mus musculus OX=10090 GN=Hcn2 PE=1 SV=1	-0.0801247	0.172277	-0.117096	0.135306	-0.0369712	0.055181	0.612916	-0.563941	0.696231	-0.468341	0.23234	-0.188455	0.848241	0.961255	0.757883	0.988514	0.937397	0.997154
C9K101	Mark1	C9K101;Q14DQ3;Q8VHJ5	C9K101;Q14DQ3;Q8VHJ5	Serine/threonine-protein kinase MARK1	Mark1	Non-specific serine/threonine protein kinase OS=Mus musculus OX=10090 GN=Mark1 PE=2 SV=1;Non-specific serine/threonine protein kinase OS=Mus musculus OX=10090 GN=Mark1 PE=2 SV=1;Serine/threonine-protein kinase MARK1 OS=Mus musculus OX=10090 GN=Mark1 PE=1 S	0.194729	1.78599	-2.30401	-0.712749	-2.49873	-0.51802	-0.624131	-0.930965	1.30648	0.873551	1.40618	0.639452	0.844896	0.91431	0.552477	0.98109	0.593888	0.995851
D0EM45	Tesc	D0EM45;Q9JKL5;D0EM46;D0EM47	D0EM45;Q9JKL5;D0EM46;D0EM47	Calcineurin B homologous protein 3	Tesc	Tescalcin variant 1 OS=Mus musculus OX=10090 GN=Tesc PE=1 SV=1;Calcineurin B homologous protein 3 OS=Mus musculus OX=10090 GN=Tesc PE=1 SV=2;Calcineurin B homologous protein 3 OS=Mus musculus OX=10090 GN=Tesc PE=1 SV=1;Tescalcin variant 3 OS=Mus musculus O	-0.118428	-0.559149	0.0657636	-0.374958	0.184192	-0.493386	0.304127	3.43002	-0.172707	2.09026	-1.15732	1.27369	0.924236	0.452481	0.957701	0.772089	0.663474	0.863669
D3YTP3	Mtx3	D3YTP3;A0A286YDW3	D3YTP3		Mtx3	Metaxin OS=Mus musculus OX=10090 GN=Mtx3 PE=1 SV=2	0.107498	0.0759958	0.0877887	0.0562863	-0.0197094	0.163784	-0.771508	-0.366264	-0.616286	-0.269663	0.155362	-0.752064	0.815329	0.978303	0.783335	0.991513	0.96062	0.987739
D3YTQ3	Hnrnpdl	D3YTQ3;F6VQH5;Q9Z130	D3YTQ3;F6VQH5;Q9Z130	Heterogeneous nuclear ribonucleoprotein D-like	Hnrnpdl	Heterogeneous nuclear ribonucleoprotein D-like OS=Mus musculus OX=10090 GN=Hnrnpdl PE=1 SV=1;Heterogeneous nuclear ribonucleoprotein D-like (Fragment) OS=Mus musculus OX=10090 GN=Hnrnpdl PE=1 SV=1;Heterogeneous nuclear ribonucleoprotein D-like OS=Mus muscu	-0.200418	-0.0346858	-0.290215	-0.124482	-0.0897963	-0.324901	0.407189	0.111087	0.671472	0.321456	0.32592	0.639123	0.90184	0.993914	0.765475	0.991513	0.918688	0.995851
D3YTU0	Vamp1	D3YTU0;Q9CXX2;Q62442;A0A0N4SUV3	D3YTU0;Q9CXX2;Q62442;A0A0N4SUV3	Vesicle-associated membrane protein 1	Vamp1	Vesicle-associated membrane protein 1 OS=Mus musculus OX=10090 GN=Vamp1 PE=1 SV=1;V-SNARE coiled-coil homology domain-containing protein OS=Mus musculus OX=10090 GN=Vamp1 PE=2 SV=1;Vesicle-associated membrane protein 1 OS=Mus musculus OX=10090 GN=Vamp1 PE=	-0.0398487	-0.164257	0.301599	0.177191	0.341448	0.137342	0.242009	0.688591	-2.14707	-0.692443	-2.11774	-0.565907	0.941991	0.947672	0.323582	0.984226	0.433932	0.995851
D3YTY9	Kng1	D3YTY9;A0A0R4J038;O08677;D3Z2B2	D3YTY9;A0A0R4J038;O08677;D3Z2B2	Kininogen-1;Kininogen-1 heavy chain;Bradykinin;Kininogen-1 light chain	Kng1	Kininogen-1 OS=Mus musculus OX=10090 GN=Kng1 PE=1 SV=1;Bradykinin OS=Mus musculus OX=10090 GN=Kng1 PE=1 SV=1;Kininogen-1 OS=Mus musculus OX=10090 GN=Kng1 PE=1 SV=1;Kininogen-1 (Fragment) OS=Mus musculus OX=10090 GN=Kng1 PE=1 SV=8	0.348645	-0.145971	0.23292	-0.261696	-0.115725	0.0869494	-1.02676	0.363122	-0.600555	0.737582	0.28953	-0.253715	0.740886	0.978303	0.791325	0.984226	0.931077	0.995851
D3YU17	Ncln	D3YU17;Q8VCM8	D3YU17;Q8VCM8	Nicalin	Ncln	Nicalin OS=Mus musculus OX=10090 GN=Ncln PE=1 SV=1;Nicalin OS=Mus musculus OX=10090 GN=Ncln PE=1 SV=2	-0.116214	0.966265	-0.704455	0.378024	-0.588241	0.26181	0.373825	-2.73695	2.16224	-1.11508	1.70701	-0.816497	0.909345	0.599009	0.321552	0.947396	0.521686	0.98353
D3YU22	Limch1	D3YU22;Q3UH68;A0A571BG24;Q8CGB7;D3YU59;D3Z589;A0A5F8MPN3;D3YV55;F6X3N8;D6RHT2	D3YU22;Q3UH68;A0A571BG24;Q8CGB7;D3YU59;D3Z589;A0A5F8MPN3	LIM and calponin homology domains-containing protein 1	Limch1	LIM and calponin homology domains-containing protein 1 OS=Mus musculus OX=10090 GN=Limch1 PE=1 SV=1;LIM and calponin homology domains-containing protein 1 OS=Mus musculus OX=10090 GN=Limch1 PE=1 SV=2;LIM and calponin homology domains-containing protein 1 O	0.659391	0.0538594	0.380325	-0.225207	-0.279066	0.434184	-3.25056	-0.233076	-2.65418	0.822708	1.44547	-1.80167	0.246566	0.985591	0.245647	0.98109	0.586189	0.726311
D3YU80	Cirbp	D3YU80;K4DI65;P60824	D3YU80;K4DI65;P60824	Cold-inducible RNA-binding protein	Cirbp	Cold-inducible RNA-binding protein (Fragment) OS=Mus musculus OX=10090 GN=Cirbp PE=1 SV=1;Cold-inducible RNA-binding protein OS=Mus musculus OX=10090 GN=Cirbp PE=1 SV=1;Cold-inducible RNA-binding protein OS=Mus musculus OX=10090 GN=Cirbp PE=1 SV=1	0.816759	1.23846	-0.388344	0.0333609	-1.2051	0.85012	-3.06663	-1.44605	2.21649	-0.0379582	4.11767	-1.0091	0.271839	0.833014	0.311636	0.999737	0.158061	0.948785
D3YUE4	Fam151b	D3YUE4;A0A286YD01	D3YUE4;A0A286YD01		Fam151b	Family with sequence similarity 151, member B OS=Mus musculus OX=10090 GN=Fam151b PE=1 SV=1;Family with sequence similarity 151, member B OS=Mus musculus OX=10090 GN=Fam151b PE=1 SV=1		0.164836	-2.0606	-1.3819	-1.54674	-1.89577		-0.412541	5.60704	1.56808	1.71242	5.76795		0.975784	0.0489691	0.908021	0.518442	0.0835981
D3YUM1	Ndufv1	D3YUM1;Q91YT0;D3Z1U9;D3Z0K1;D3YXX5;A0A494BAS8;D6RG60;A0A494BA02	D3YUM1;Q91YT0;D3Z1U9	NADH dehydrogenase [ubiquinone] flavoprotein 1, mitochondrial	Ndufv1	NADH dehydrogenase [ubiquinone] flavoprotein 1, mitochondrial OS=Mus musculus OX=10090 GN=Ndufv1 PE=1 SV=1;NADH dehydrogenase [ubiquinone] flavoprotein 1, mitochondrial OS=Mus musculus OX=10090 GN=Ndufv1 PE=1 SV=1;NADH dehydrogenase [ubiquinone] flavoprote	0.068985	-0.0827885	0.13246	-0.0193131	0.0634754	0.0496718	-0.602569	0.524517	-0.977438	0.132589	-0.487892	-0.329987	0.852434	0.96154	0.662085	0.996036	0.852383	0.995851
D3YUT3	Rps19	D3YUT3;D3YUG3;Q5M9P3;D3Z5R8;D3Z722;Q9CZX8;S4R223	D3YUT3;D3YUG3;Q5M9P3;D3Z5R8;D3Z722;Q9CZX8	40S ribosomal protein S19	Rps19	40S ribosomal protein S19 (Fragment) OS=Mus musculus OX=10090 GN=Rps19 PE=1 SV=2;40S ribosomal protein S19 (Fragment) OS=Mus musculus OX=10090 GN=Rps19 PE=1 SV=8;40S ribosomal protein S19 (Fragment) OS=Mus musculus OX=10090 GN=Rps19 PE=2 SV=1;40S ribosomal	-0.0156462	0.179258	-0.215595	-0.0206902	-0.199948	-0.0363364	0.124512	-0.547886	0.717582	0.112138	0.669015	0.191816	0.968923	0.96154	0.751237	0.996036	0.805308	0.997154
D3YUX2	Mpdz	D3YUX2;Q8VBX6;B2RQR2;A3KG82;Q3TUR5;A3KG84	D3YUX2;Q8VBX6;B2RQR2	Multiple PDZ domain protein	Mpdz	Multiple PDZ domain protein OS=Mus musculus OX=10090 GN=Mpdz PE=1 SV=1;Multiple PDZ domain protein OS=Mus musculus OX=10090 GN=Mpdz PE=1 SV=2;Mpdz protein OS=Mus musculus OX=10090 GN=Mpdz PE=1 SV=1	-0.705494	0.0524715	-1.07044	-0.312471	-0.364943	-1.01797	2.20805	-0.193206	4.10105	0.953367	1.16025	3.66389	0.453317	0.985591	0.108849	0.97302	0.663474	0.265929
D3YVA2	Ncald	D3YVA2;Q91X97;D3Z2Z8;D3Z1M0	D3YVA2;Q91X97;D3Z2Z8;D3Z1M0	Neurocalcin-delta	Ncald	Neurocalcin-delta (Fragment) OS=Mus musculus OX=10090 GN=Ncald PE=1 SV=2;Neurocalcin-delta OS=Mus musculus OX=10090 GN=Ncald PE=1 SV=4;Neurocalcin-delta (Fragment) OS=Mus musculus OX=10090 GN=Ncald PE=1 SV=2;Neurocalcin-delta (Fragment) OS=Mus musculus OX=	-0.491508	-1.15479	-0.127182	-0.790461	0.364326	-1.28197	1.54426	2.46101	0.408919	1.66944	-1.05765	2.85587	0.610436	0.650238	0.866696	0.897719	0.683731	0.447118
D3YVR4	Mesd	D3YVR4;Q9ERE7	D3YVR4;Q9ERE7	LDLR chaperone MESD	Mesdc2	LDLR chaperone MESD (Fragment) OS=Mus musculus OX=10090 GN=Mesd PE=1 SV=1;LRP chaperone MESD OS=Mus musculus OX=10090 GN=Mesd PE=1 SV=1	3.6377	-0.126561	0.570901	-3.19336	-3.0668	0.444341	-5.10971	0.205227	-0.940724	4.47126	3.60778	-1.09347	0.0844931	0.985591	0.675733	0.204979	0.200519	0.91974
D3YVS7	Cystm1	D3YVS7;Q8K353	D3YVS7;Q8K353	Cysteine-rich and transmembrane domain-containing protein 1	Cystm1	Cysteine-rich and transmembrane domain-containing protein 1 (Fragment) OS=Mus musculus OX=10090 GN=Cystm1 PE=1 SV=1;Cysteine-rich and transmembrane domain-containing protein 1 OS=Mus musculus OX=10090 GN=Cystm1 PE=1 SV=1	0.212147	-0.62226	-0.0123735	-0.84678	-0.22452	-0.634634	-1.0989	2.11231	0.0563024	3.05688	1.37784	2.03134	0.731374	0.7113	0.989746	0.46721	0.597254	0.639921
D3YVV3	Ankrd29	D3YVV3;A0A3Q4EGJ3;D3YTU5;A0A3Q4EHJ7;Q3TS37;D3Z2G0;A0A3Q4EGS5	D3YVV3;A0A3Q4EGJ3;D3YTU5;A0A3Q4EHJ7		Ankrd29	Ankyrin repeat domain 29 OS=Mus musculus OX=10090 GN=Ankrd29 PE=1 SV=1;Ankyrin repeat domain 29 OS=Mus musculus OX=10090 GN=Ankrd29 PE=1 SV=1;Ankyrin repeat domain 29 OS=Mus musculus OX=10090 GN=Ankrd29 PE=1 SV=1;Ankyrin repeat domain 29 (Fragment) OS=Mus	0.0746205	-0.154691	0.191894	-0.0374179	0.117273	0.0372026	-0.499232	0.682974	-0.858338	0.236462	-0.551105	-0.214592	0.875416	0.948835	0.701843	0.991513	0.835138	0.996051
D3YWC9	Mtss2	D3YWC9;Q6P9S0;F7D291;F6S054	D3YWC9;Q6P9S0	MTSS1-like protein	Mtss1l	Protein MTSS 2 OS=Mus musculus OX=10090 GN=Mtss2 PE=1 SV=1;Protein MTSS 2 OS=Mus musculus OX=10090 GN=Mtss2 PE=1 SV=1	0.40005	0.342675	0.0184673	-0.0389079	-0.381582	0.361142	-2.38126	-0.87535	-0.0705382	0.115242	1.44423	-1.07745	0.421568	0.91623	0.98713	0.996036	0.586189	0.928446
D3YWM9	Synj2	D3YWM9;D3YZB2;F8WHD8;Q9D2G5;D3YZB5;F7BI35;Q3TTB3;E9Q4P5	D3YWM9;D3YZB2;F8WHD8;Q9D2G5;D3YZB5;F7BI35;Q3TTB3;E9Q4P5	Synaptojanin-2	Synj2	Phosphoinositide 5-phosphatase (Fragment) OS=Mus musculus OX=10090 GN=Synj2 PE=1 SV=8;Phosphoinositide 5-phosphatase OS=Mus musculus OX=10090 GN=Synj2 PE=1 SV=1;Phosphoinositide 5-phosphatase OS=Mus musculus OX=10090 GN=Synj2 PE=1 SV=1;Synaptojanin-2 OS=Mu		-1.90244		-2.22416		-1.97041		1.18806		2.09437		1.94791		0.876259		0.772089		0.677889
D3YWQ0	Dgki	D3YWQ0;S4R215;S4R2G0;D3Z519	D3YWQ0;S4R215;S4R2G0;D3Z519	Diacylglycerol kinase	Dgki	Diacylglycerol kinase iota OS=Mus musculus OX=10090 GN=Dgki PE=1 SV=1;Diacylglycerol kinase OS=Mus musculus OX=10090 GN=Dgki PE=1 SV=1;Diacylglycerol kinase OS=Mus musculus OX=10090 GN=Dgki PE=1 SV=1;Diacylglycerol kinase OS=Mus musculus OX=10090 GN=Dgki P
D3YWS3	Pfn2	D3YWS3;Q9JJV2	D3YWS3;Q9JJV2	Profilin;Profilin-2	Pfn2	Profilin OS=Mus musculus OX=10090 GN=Pfn2 PE=1 SV=1;Profilin-2 OS=Mus musculus OX=10090 GN=Pfn2 PE=1 SV=3	0.105871	-0.476635	0.560368	-0.0221383	0.454497	0.0837328	-0.520056	1.90673	-2.80102	0.0869401	-2.20812	-0.335282	0.87126	0.744628	0.228365	0.996036	0.422075	0.995851
D3YWT1	Hnrnph3	D3YWT1;D3Z3N4	D3YWT1;D3Z3N4		Hnrnph3	Heterogeneous nuclear ribonucleoprotein H3 OS=Mus musculus OX=10090 GN=Hnrnph3 PE=1 SV=1;Heterogeneous nuclear ribonucleoprotein H3 OS=Mus musculus OX=10090 GN=Hnrnph3 PE=1 SV=1	0.250918	0.322945	-0.182707	-0.110679	-0.433625	0.140238	-1.76275	-1.57768	1.31885	0.52558	2.77196	-0.710269	0.560783	0.808999	0.551308	0.988293	0.314214	0.995851
D3YWY5	Aamdc	D3YWY5;D3Z442;D3YZD8;Q8R0P4;D3YX09	D3YWY5;D3Z442;D3YZD8;Q8R0P4;D3YX09	Mth938 domain-containing protein	Aamdc	Mth938 domain-containing protein (Fragment) OS=Mus musculus OX=10090 GN=Aamdc PE=1 SV=1;Mth938 domain-containing protein OS=Mus musculus OX=10090 GN=Aamdc PE=1 SV=1;Mth938 domain-containing protein OS=Mus musculus OX=10090 GN=Aamdc PE=1 SV=1;Mth938 domain-	1.21891		3.02885	1.11766	1.80994	2.33657	-1.19826		-2.32893	-2.50358	-2.00876	-2.25364	0.714669		0.292573	0.668214	0.448	0.583303
D3YX27	Htra2	D3YX27;Q3TXN0;Q3UJR3;Q9JIY5;F6TCV0;Q80V84;F6XUR8;S4R1B3;D3YX28;S4R1A8	D3YX27;Q3TXN0;Q3UJR3;Q9JIY5;F6TCV0;Q80V84;F6XUR8;S4R1B3;D3YX28	Serine protease HTRA2, mitochondrial	Htra2	Serine protease HTRA2, mitochondrial OS=Mus musculus OX=10090 GN=Htra2 PE=1 SV=1;PDZ domain-containing protein (Fragment) OS=Mus musculus OX=10090 GN=Htra2 PE=2 SV=1;PDZ domain-containing protein OS=Mus musculus OX=10090 GN=Htra2 PE=2 SV=1;Serine protease	0.194984	-0.292305	0.185487	-0.301801	-0.00949635	-0.106818	-0.974465	1.39215	-0.952391	1.38925	0.0391773	0.65029	0.756289	0.838954	0.674389	0.936327	0.986858	0.995851
D3YX85	Asap2	D3YX85;Q3UH05;Q6A074;Q7SIG6;Q3UH27;E9PX52;Q3TS63	D3YX85;Q3UH05;Q6A074;Q7SIG6;Q3UH27;E9PX52;Q3TS63	Arf-GAP with SH3 domain, ANK repeat and PH domain-containing protein 2	Asap2	Arf-GAP with SH3 domain, ANK repeat and PH domain-containing protein 2 OS=Mus musculus OX=10090 GN=Asap2 PE=1 SV=2;Uncharacterized protein OS=Mus musculus OX=10090 GN=Asap2 PE=2 SV=1;MKIAA0400 protein (Fragment) OS=Mus musculus OX=10090 GN=Asap2 PE=2 SV=1;	-0.133502	-0.115642	0.233724	0.251585	0.367227	0.118082	0.872518	0.364219	-1.35237	-0.813909	-2.24962	-0.377325	0.785768	0.978303	0.538031	0.98109	0.412515	0.995851
D3YXH0	Gm49948	D3YXH0;P63054	D3YXH0;P63054	Purkinje cell protein 4	Igsf5;Pcp4	Predicted gene, 49948 OS=Mus musculus OX=10090 GN=Gm49948 PE=4 SV=1;Calmodulin regulator protein PCP4 OS=Mus musculus OX=10090 GN=Pcp4 PE=3 SV=2	-0.0675121	-1.27855	-1.03223	-2.24327	-0.964713	-2.31078	0.179182	3.39027	2.59349	6.35263	2.04501	9.19054	0.958266	0.458885	0.250326	0.0626785	0.441351	0.022274
D3YXZ3	Klc2	D3YXZ3;Q91YS4;O88448;D3Z5Y7	D3YXZ3;Q91YS4;O88448	Kinesin light chain 2	Klc2	Kinesin light chain OS=Mus musculus OX=10090 GN=Klc2 PE=1 SV=1;Kinesin light chain OS=Mus musculus OX=10090 GN=Klc2 PE=1 SV=1;Kinesin light chain 2 OS=Mus musculus OX=10090 GN=Klc2 PE=1 SV=1	0.0574701	-0.09678	0.218178	0.0639283	0.160708	0.121398	-0.311367	0.421035	-1.21391	-0.270891	-1.04662	-0.479992	0.922144	0.974633	0.577015	0.991513	0.686861	0.995851
D3YYH0	Pex5l	D3YYH0;F8SLQ6	D3YYH0;F8SLQ6		Pex5l	PEX5-related protein OS=Mus musculus OX=10090 GN=Pex5l PE=1 SV=1;Peroxisomal biogenesis factor 5-like protein transcript variant 12 OS=Mus musculus OX=10090 GN=Pex5l PE=2 SV=1	0.0266154	-0.118467	0.208528	0.0634459	0.181913	0.0900613	-0.162703	0.440292	-1.09638	-0.250428	-0.830638	-0.393057	0.960087	0.971166	0.61955	0.991513	0.751132	0.995851
D3YYM6	Rps5	D3YYM6;D3Z1S8;Q91V55;P97461	D3YYM6;D3Z1S8;Q91V55;P97461	40S ribosomal protein S5;40S ribosomal protein S5, N-terminally processed	Rps5	40S ribosomal protein S5 (Fragment) OS=Mus musculus OX=10090 GN=Rps5 PE=1 SV=1;40S ribosomal protein S5 (Fragment) OS=Mus musculus OX=10090 GN=Rps5 PE=1 SV=1;40S ribosomal protein S5 OS=Mus musculus OX=10090 GN=Rps5 PE=1 SV=1;40S ribosomal protein S5 OS=Mu	0.132499	-0.0616381	0.313472	0.119335	0.180973	0.251834	-1.15522	0.291735	-1.79625	-0.702198	-1.08782	-1.41443	0.721642	0.98212	0.408548	0.984226	0.677728	0.830625
D3YYT0	Cdh2	D3YYT0;Q8BSI9;Q3UIC2;P15116;P39038	D3YYT0;Q8BSI9;Q3UIC2;P15116	Cadherin-2	Cdh2	Cadherin-2 OS=Mus musculus OX=10090 GN=Cdh2 PE=1 SV=1;Cadherin-2 OS=Mus musculus OX=10090 GN=Cdh2 PE=2 SV=1;Cadherin-2 OS=Mus musculus OX=10090 GN=Cdh2 PE=2 SV=1;Cadherin-2 OS=Mus musculus OX=10090 GN=Cdh2 PE=1 SV=2	0.31588	-0.401631	0.492206	-0.225306	0.176326	0.0905743	-1.43196	2.69691	-2.34261	1.35664	-1.1007	-0.422961	0.651569	0.609041	0.290106	0.937782	0.674987	0.995851
D3YYT1	Glyr1	D3YYT1;Q922P9	D3YYT1;Q922P9	Putative oxidoreductase GLYR1	Glyr1	Glyoxylate reductase 1 homolog OS=Mus musculus OX=10090 GN=Glyr1 PE=1 SV=1;Putative oxidoreductase GLYR1 OS=Mus musculus OX=10090 GN=Glyr1 PE=1 SV=1	0.191451	0.0197543	0.172415	0.000718348	-0.0190359	0.19217	-0.505676	-0.0492704	-0.456901	-0.00179305	0.0558389	-0.44561	0.873414	0.997333	0.846535	0.999737	0.984499	0.995851
D3YZ62	Myo5a	D3YZ62;D3Z4J3;Q99104;F6TDE5;B8JK05;F6Z2S4;Q8BWY8;A0A1L1SUF0;G5E8G6;G3X9Y9;P21271;D6RFU0;D3Z135	D3YZ62;D3Z4J3;Q99104	Unconventional myosin-Va	Myo5a	Unconventional myosin-Va OS=Mus musculus OX=10090 GN=Myo5a PE=1 SV=1;Unconventional myosin-Va OS=Mus musculus OX=10090 GN=Myo5a PE=1 SV=1;Unconventional myosin-Va OS=Mus musculus OX=10090 GN=Myo5a PE=1 SV=2	-0.447043	0.401717	-0.391694	0.457066	0.0553492	0.0100231	1.35051	-1.67935	1.40602	-1.53382	-0.161137	-0.0449802	0.676117	0.795152	0.518813	0.90816	0.959573	0.999638
D3YZP9	Ccdc6	D3YZP9;F7B4D5;F6SXB0	D3YZP9	Coiled-coil domain-containing protein 6	Ccdc6	Coiled-coil domain-containing protein 6 OS=Mus musculus OX=10090 GN=Ccdc6 PE=1 SV=1	0.160495	-0.74411	0.92573	0.0211253	0.765235	0.181621	-0.87826	2.05191	-2.66971	-0.0987306	-2.3299	-0.747765	0.783441	0.715043	0.245247	0.996036	0.396866	0.987905
D3YZU5	Shank1	D3YZU5;D3YZU4;D3YZU1	D3YZU5;D3YZU4;D3YZU1	SH3 and multiple ankyrin repeat domains protein 1	Shank1	SH3 and multiple ankyrin repeat domains protein 1 OS=Mus musculus OX=10090 GN=Shank1 PE=1 SV=1;SH3 and multiple ankyrin repeat domains protein 1 OS=Mus musculus OX=10090 GN=Shank1 PE=1 SV=1;SH3 and multiple ankyrin repeat domains protein 1 OS=Mus musculus	0.92944	0.277526	-0.358624		-1.28806	-0.0810976	-1.55657	-0.313449	0.423254		1.89568	0.0990352	0.607019	0.981097	0.860539		0.473166	0.999606
D3Z041	Acsl1	D3Z041;P41216;F6WNZ2;Q9D9S0;Q3UKS0;Q3UC67;Q8JZR0	D3Z041;P41216	Long-chain-fatty-acid--CoA ligase 1	Acsl1	Long-chain-fatty-acid--CoA ligase 1 OS=Mus musculus OX=10090 GN=Acsl1 PE=1 SV=1;Long-chain-fatty-acid--CoA ligase 1 OS=Mus musculus OX=10090 GN=Acsl1 PE=1 SV=2	1.24496	0.166979	1.21592	0.13794	-0.0290388	1.3829	-5.59393	-0.475082	-5.52725	-0.389671	0.134178	-3.89633	0.063735	0.964943	0.0498591	0.991513	0.964948	0.229299
D3Z0F5	Cops6	D3Z0F5;Q3UIT2;O88545;F6QK86	D3Z0F5;Q3UIT2;O88545	COP9 signalosome complex subunit 6	Cops6	COP9 signalosome complex subunit 6 OS=Mus musculus OX=10090 GN=Cops6 PE=1 SV=1;COP9 signalosome complex subunit 6 OS=Mus musculus OX=10090 GN=Cops6 PE=1 SV=1;COP9 signalosome complex subunit 6 OS=Mus musculus OX=10090 GN=Cops6 PE=1 SV=1	-0.146789	-0.18788	0.180029	0.138939	0.326819	-0.00785037	0.880974	1.01929	-1.08275	-0.738974	-1.61753	0.0522658	0.782922	0.908338	0.625871	0.984226	0.55011	0.999638
D3Z0R5	Gnpda1	D3Z0R5;A0A494B9X2;A0A494BB68;Q6A0D9;O88958	D3Z0R5;A0A494B9X2;A0A494BB68;Q6A0D9;O88958	Glucosamine-6-phosphate isomerase;Glucosamine-6-phosphate isomerase 1	Gnpda1	Glucosamine-6-phosphate deaminase (Fragment) OS=Mus musculus OX=10090 GN=Gnpda1 PE=1 SV=1;Glucosamine-6-phosphate deaminase OS=Mus musculus OX=10090 GN=Gnpda1 PE=1 SV=1;Glucosamine-6-phosphate deaminase OS=Mus musculus OX=10090 GN=Gnpda1 PE=1 SV=1;Glucosam	0.933671	-0.478483	1.20777	-0.204388	0.274095	0.729284	-1.82901	1.55233	-2.49264	0.596096	-1.32925	-1.31815	0.549322	0.812734	0.264289	0.987564	0.60543	0.854072
D3Z0V2	Arhgef7	D3Z0V2;A0A0R4J0X8;Q9ES28;A0A1B0GRS3	D3Z0V2;A0A0R4J0X8;Q9ES28	Rho guanine nucleotide exchange factor 7	Arhgef7	Rho guanine nucleotide exchange factor 7 (Fragment) OS=Mus musculus OX=10090 GN=Arhgef7 PE=1 SV=2;Rho guanine nucleotide exchange factor 7 OS=Mus musculus OX=10090 GN=Arhgef7 PE=1 SV=1;Rho guanine nucleotide exchange factor 7 OS=Mus musculus OX=10090 GN=Ar	1.49261	-0.671325	1.7	-0.46393	0.207395	1.02868	-1.58518	0.921371	-2.52215	0.476896	-0.213147	-1.51175	0.596794	0.91431	0.260503	0.988293	0.946045	0.810563
D3Z158	Qars	D3Z158;Q8BML9;Q3TIN2;A0A140LJH1;A0A140LHJ3;A0A140LIS6;A0A140LHZ5;A0A140LJK5;A0A140LHB3;Q8R1V9;A0A140LHC3;A0A140LII8;A0A140LJH2;A0A140LID3;A0A140LIN2	D3Z158;Q8BML9;Q3TIN2;A0A140LJH1;A0A140LHJ3;A0A140LIS6;A0A140LHZ5		Qars	Glutaminyl-tRNA synthetase OS=Mus musculus OX=10090 GN=Qars PE=1 SV=2;Glutamine--tRNA ligase OS=Mus musculus OX=10090 GN=Qars1 PE=1 SV=1;Glutaminyl-tRNA synthetase OS=Mus musculus OX=10090 GN=Qars PE=2 SV=1;Glutaminyl-tRNA synthetase OS=Mus musculus OX=100	-0.237527	0.67265	-0.417201	0.492976	-0.179674	0.25545	0.378696	-2.08751	0.721159	-1.24519	0.655913	-0.398158	0.908199	0.7113	0.750181	0.937782	0.808921	0.995851
D3Z1Z8	Stmn1	D3Z1Z8;D3Z5N2;Q9DCP3;Q91XT3;Q545B6;P54227;Q9CYU5;Q9CXQ8;Q8C2H3	D3Z1Z8;D3Z5N2;Q9DCP3;Q91XT3;Q545B6;P54227;Q9CYU5;Q9CXQ8;Q8C2H3	Stathmin	Stmn1	Stathmin (Fragment) OS=Mus musculus OX=10090 GN=Stmn1 PE=1 SV=1;Stathmin OS=Mus musculus OX=10090 GN=Stmn1 PE=1 SV=1;Stathmin OS=Mus musculus OX=10090 GN=Stmn1 PE=2 SV=1;Stathmin OS=Mus musculus OX=10090 GN=Stmn1 PE=2 SV=1;Stathmin OS=Mus musculus OX=10090	0.485364	-0.461247	0.61114	-0.335471	0.125776	0.149893	-2.05452	1.7767	-3.13735	1.14474	-0.587584	-0.537598	0.484176	0.777883	0.194802	0.94628	0.823123	0.995851
D3Z2B3	Acad12	D3Z2B3;D3Z7X0;Q9CRH8;Q8K370	D3Z2B3;D3Z7X0;Q9CRH8;Q8K370	Acyl-CoA dehydrogenase family member 10	Acad12;Acad10	Acyl-Coenzyme A dehydrogenase family, member 12 OS=Mus musculus OX=10090 GN=Acad12 PE=1 SV=1;Acyl-Coenzyme A dehydrogenase family, member 12 OS=Mus musculus OX=10090 GN=Acad12 PE=1 SV=1;Uncharacterized protein (Fragment) OS=Mus musculus OX=10090 GN=Acad10		-0.42782		-0.981028		0.147582		0.490597		1.83348		-0.160638		0.961752		0.838016		0.998479
D3Z2Q2	Stxbp5	D3Z2Q2;D3Z079;Q8K400	D3Z2Q2;D3Z079;Q8K400	Syntaxin-binding protein 5	Stxbp5	Syntaxin-binding protein 5 OS=Mus musculus OX=10090 GN=Stxbp5 PE=1 SV=1;Syntaxin-binding protein 5 OS=Mus musculus OX=10090 GN=Stxbp5 PE=1 SV=1;Syntaxin-binding protein 5 OS=Mus musculus OX=10090 GN=Stxbp5 PE=1 SV=3	0.217093	-0.164768	0.33612	-0.0457414	0.119027	0.171352	-1.12273	0.838159	-2.14715	0.199503	-0.714967	-0.772623	0.724635	0.920521	0.323582	0.991513	0.785994	0.984248
D3Z2V6	Mras	D3Z2V6;Q3TPX5;O08989	D3Z2V6;Q3TPX5;O08989	Ras-related protein M-Ras	Mras	Ras-related protein M-Ras (Fragment) OS=Mus musculus OX=10090 GN=Mras PE=1 SV=1;Uncharacterized protein OS=Mus musculus OX=10090 GN=Mras PE=1 SV=1;Ras-related protein M-Ras OS=Mus musculus OX=10090 GN=Mras PE=1 SV=1	3.59883	2.78624	0.542796		-3.05604	3.32903	-2.81063	-2.70585	-1.82613		2.4322	-3.1757	0.320288	0.604979	0.400157		0.377008	0.362751
D3Z396	Ntm	D3Z396;Q8BG33;Q3TYC2;Q99PJ0;F6Z2M6;F6RQ26;Q3USC2;Q8BMT5	D3Z396;Q8BG33;Q3TYC2;Q99PJ0;F6Z2M6;F6RQ26;Q3USC2	Neurotrimin	Ntm	Neurotrimin OS=Mus musculus OX=10090 GN=Ntm PE=1 SV=1;Neurotrimin OS=Mus musculus OX=10090 GN=Ntm PE=1 SV=1;Uncharacterized protein OS=Mus musculus OX=10090 GN=Ntm PE=2 SV=1;Neurotrimin OS=Mus musculus OX=10090 GN=Ntm PE=1 SV=2;Neurotrimin (Fragment) OS=Mu	0.225356	-0.0939546	0.120257	-0.199054	-0.105099	0.0263027	-1.14565	0.36304	-0.550397	0.819984	0.48588	-0.107523	0.721968	0.978303	0.810953	0.98109	0.852838	0.998479
D3Z3S1	Preb	D3Z3S1;Q3UAP1;Q9WUQ2;F6XLZ3	D3Z3S1;Q3UAP1;Q9WUQ2;F6XLZ3	Prolactin regulatory element-binding protein	Preb	Prolactin regulatory element-binding protein OS=Mus musculus OX=10090 GN=Preb PE=1 SV=1;Uncharacterized protein OS=Mus musculus OX=10090 GN=Preb PE=1 SV=1;Prolactin regulatory element-binding protein OS=Mus musculus OX=10090 GN=Preb PE=1 SV=1;Prolactin reg	-0.657265	3.21756	-1.23276	2.64206	-0.575492	1.9848	1.30985	-4.92419	2.60246	-3.93649	1.88605	-2.61651	0.680506	0.186535	0.248494	0.276867	0.475032	0.502178
D3Z3X5	Gstt1	D3Z3X5;Q9DCY6;Q64471;D3Z5W7	D3Z3X5;Q9DCY6;Q64471;D3Z5W7	Glutathione S-transferase theta-1	Gstt1	Glutathione transferase OS=Mus musculus OX=10090 GN=Gstt1 PE=1 SV=1;Glutathione transferase OS=Mus musculus OX=10090 GN=Gstt1 PE=2 SV=1;Glutathione S-transferase theta-1 OS=Mus musculus OX=10090 GN=Gstt1 PE=1 SV=4;Glutathione S-transferase theta-1 (Fragmen	0.115194	0.325746	-1.39116	-1.1806	-1.50635	-1.06541	-0.139863	-1.13686	2.96694	1.62376	2.08583	2.21031	0.967397	0.883923	0.210376	0.903637	0.436469	0.595111
D3Z4D8	Abraxas2	D3Z4D8;Z4YJY0;Q3TCJ1	D3Z4D8;Z4YJY0;Q3TCJ1	BRISC complex subunit Abro1	Fam175b	BRISC complex subunit Abraxas 2 (Fragment) OS=Mus musculus OX=10090 GN=Abraxas2 PE=1 SV=2;BRISC complex subunit Abraxas 2 OS=Mus musculus OX=10090 GN=Abraxas2 PE=1 SV=1;BRISC complex subunit Abraxas 2 OS=Mus musculus OX=10090 GN=Abraxas2 PE=1 SV=1	-2.37242			1.50481	1.7891		13.5758			-2.70018	-3.30265		0.00492801			0.597268	0.229977
D3Z4J9	Eml1	D3Z4J9;B9EKL9;Q05BC3;D6RII3	D3Z4J9;B9EKL9;Q05BC3;D6RII3	Echinoderm microtubule-associated protein-like 1	Eml1	Echinoderm microtubule-associated protein-like 1 OS=Mus musculus OX=10090 GN=Eml1 PE=1 SV=1;Eml1 protein OS=Mus musculus OX=10090 GN=Eml1 PE=2 SV=1;Echinoderm microtubule-associated protein-like 1 OS=Mus musculus OX=10090 GN=Eml1 PE=1 SV=1;Echinoderm micro	0.175877	-0.545538	0.319469	-0.401946	0.143592	-0.226069	-1.02048	3.65618	-2.00738	2.40728	-0.922322	1.32757	0.744072	0.375573	0.357314	0.696561	0.725173	0.850132
D3Z4T6	Negr1	D3Z4T6;A0A4W9;Q80Z24;H3BKU7	D3Z4T6;A0A4W9;Q80Z24	Neuronal growth regulator 1	Negr1	Neuronal growth regulator 1 OS=Mus musculus OX=10090 GN=Negr1 PE=1 SV=1;Neuronal growth regulator 1 OS=Mus musculus OX=10090 GN=Negr1 PE=1 SV=1;Neuronal growth regulator 1 OS=Mus musculus OX=10090 GN=Negr1 PE=1 SV=1	0.0618282	0.035601	-0.138564	-0.164791	-0.200392	-0.102963	-0.34524	-0.0932046	0.624708	0.457535	1.09684	0.271161	0.914078	0.995338	0.782919	0.988615	0.675918	0.995851
D3Z4W3	Akt1s1	D3Z4W3;D3Z4R0;D3YWZ1;F6R8S6;E9QKI5;E9QKI4;Q9D1F4;A0A140LJJ3	D3Z4W3;D3Z4R0;D3YWZ1;F6R8S6;E9QKI5;E9QKI4;Q9D1F4;A0A140LJJ3	Proline-rich AKT1 substrate 1	Akt1s1	Proline-rich AKT1 substrate 1 (Fragment) OS=Mus musculus OX=10090 GN=Akt1s1 PE=1 SV=1;Proline-rich AKT1 substrate 1 (Fragment) OS=Mus musculus OX=10090 GN=Akt1s1 PE=1 SV=1;Proline-rich AKT1 substrate 1 (Fragment) OS=Mus musculus OX=10090 GN=Akt1s1 PE=1 SV=
D3Z568	Ndufb5	D3Z568;Q8BU20;Q9CQH3;F6Y6V5;D3YX99;D3Z6W9	D3Z568;Q8BU20;Q9CQH3	NADH dehydrogenase [ubiquinone] 1 beta subcomplex subunit 5, mitochondrial	Ndufb5	Complex I-SGDH OS=Mus musculus OX=10090 GN=Ndufb5 PE=1 SV=1;Complex I-SGDH OS=Mus musculus OX=10090 GN=Ndufb5 PE=2 SV=1;NADH dehydrogenase [ubiquinone] 1 beta subcomplex subunit 5, mitochondrial OS=Mus musculus OX=10090 GN=Ndufb5 PE=1 SV=1	-0.108652	-0.832131	1.03011	0.306628	1.13876	0.197976	0.534039	2.4387	-2.85942	-1.799	-3.29567	-0.981385	0.868823	0.654106	0.218055	0.838715	0.230416	0.948785
D3Z5G7	Ces1b	D3Z5G7	D3Z5G7	Carboxylic ester hydrolase	Ces1b	Carboxylic ester hydrolase OS=Mus musculus OX=10090 GN=Ces1b PE=1 SV=1	-1.33239	-0.258076	-0.54902	0.525294	0.78337	-0.807096	2.72429	0.670819	1.26507	-1.18707	-1.45477	2.58507	0.34463	0.951005	0.562955	0.94628	0.586189	0.503592
D3Z5I6	Iqsec2	D3Z5I6;A4GZ26;E9QAD8;Q5DU25;D3Z6V7	D3Z5I6;A4GZ26;E9QAD8;Q5DU25	IQ motif and SEC7 domain-containing protein 2	Iqsec2	IQ motif and SEC7 domain-containing protein 2 OS=Mus musculus OX=10090 GN=Iqsec2 PE=1 SV=1;ARF6 guanine nucleotide exchange factor IQArfGEF OS=Mus musculus OX=10090 GN=Iqsec2 PE=1 SV=1;IQ motif and SEC7 domain-containing protein 2 OS=Mus musculus OX=10090	-0.496059	0.607298	-0.408438	0.69492	0.0876216	0.198861	2.95589	-2.33874	2.4048	-2.66651	-0.577615	-0.73511	0.295923	0.687688	0.278259	0.608487	0.825275	0.987905
D3Z5I7	Dpp10	D3Z5I7;A0A5F8MPK1;E9QN98;Q6NXK7	D3Z5I7;A0A5F8MPK1;E9QN98;Q6NXK7	Inactive dipeptidyl peptidase 10	Dpp10	Inactive dipeptidyl peptidase 10 OS=Mus musculus OX=10090 GN=Dpp10 PE=1 SV=2;Inactive dipeptidyl peptidase 10 OS=Mus musculus OX=10090 GN=Dpp10 PE=1 SV=1;Inactive dipeptidyl peptidase 10 OS=Mus musculus OX=10090 GN=Dpp10 PE=1 SV=1;Inactive dipeptidyl pepti	-0.257654	-0.235611	-1.08149	-1.05944	-0.823833	-1.3171	0.782232	0.234231	1.5615	1.32545	1.13229	1.71541	0.809968	0.985591	0.472193	0.937782	0.667717	0.754131
D3Z5T2	Armc10	D3Z5T2;Q9D0L7	D3Z5T2;Q9D0L7	Armadillo repeat-containing protein 10	Armc10	Armadillo repeat-containing protein 10 OS=Mus musculus OX=10090 GN=Armc10 PE=1 SV=1;Armadillo repeat-containing protein 10 OS=Mus musculus OX=10090 GN=Armc10 PE=1 SV=1	-0.146352	-0.676795	0.171387	-0.359057	0.317738	-0.505409	0.487195	2.50133	-0.6639	1.15429	-1.58792	1.44486	0.880168	0.644411	0.766945	0.94628	0.560843	0.824014
D3Z645	Vps29	D3Z645;Q9QZ88;D3YYD5;D3YW98	D3Z645;Q9QZ88;D3YYD5;D3YW98	Vacuolar protein sorting-associated protein 29	Vps29	Vacuolar protein sorting-associated protein 29 OS=Mus musculus OX=10090 GN=Vps29 PE=1 SV=1;Vacuolar protein sorting-associated protein 29 OS=Mus musculus OX=10090 GN=Vps29 PE=1 SV=1;Vacuolar protein sorting-associated protein 29 (Fragment) OS=Mus musculus	0.101898	0.078918	0.087693	0.064713	-0.014205	0.166611	-0.538687	-0.432999	-0.444364	-0.366525	0.0745885	-0.903758	0.868823	0.97273	0.852784	0.991513	0.980113	0.96436
D3Z6H3	Dctn6	D3Z6H3;D3Z4E5;Q9WUB4;F6XWI6	D3Z6H3;D3Z4E5;Q9WUB4	Dynactin subunit 6	Dctn6	Dynactin subunit 6 OS=Mus musculus OX=10090 GN=Dctn6 PE=1 SV=1;Dynactin subunit 6 OS=Mus musculus OX=10090 GN=Dctn6 PE=1 SV=1;Dynactin subunit 6 OS=Mus musculus OX=10090 GN=Dctn6 PE=1 SV=1	-0.264341	-0.512848	-0.293934	-0.542441	-0.0295931	-0.806783	1.01313	1.01501	0.631664	1.65712	0.0685453	2.16998	0.744414	0.910828	0.781851	0.897719	0.980736	0.604635
D3Z709	Dlgap1	D3Z709;Q3UHD8;Q9D415;Q3TQC6;Q3UVU8;A0A3B2WD59;D3Z6F4;E9QAR5;D3Z508;Q3TSN1;A0A3B2W7Z1;Q3V2X4;B1AS06;Q3TY61;Q6PFD5	D3Z709;Q3UHD8;Q9D415	Disks large-associated protein 1	Dlgap1	Disks large-associated protein 1 OS=Mus musculus OX=10090 GN=Dlgap1 PE=1 SV=1;Uncharacterized protein OS=Mus musculus OX=10090 GN=Dlgap1 PE=2 SV=1;Disks large-associated protein 1 OS=Mus musculus OX=10090 GN=Dlgap1 PE=1 SV=3
D3Z781	Etl4	D3Z781;B2RY09;E9QAU4;A2AQ25;Q3TYN4;Q8BHR1;Q3UFL8	D3Z781;B2RY09;E9QAU4;A2AQ25;Q3TYN4;Q8BHR1;Q3UFL8	Sickle tail protein	Etl4;Skt	Enhancer trap locus 4 OS=Mus musculus OX=10090 GN=Etl4 PE=1 SV=2;Etl4 protein OS=Mus musculus OX=10090 GN=Etl4 PE=2 SV=1;Enhancer trap locus 4 OS=Mus musculus OX=10090 GN=Etl4 PE=1 SV=1;Sickle tail protein OS=Mus musculus OX=10090 GN=Skt PE=1 SV=1;Uncharac	-2.31356	1.61922	-2.34367	1.58912	-0.0301029	-0.724447	2.47045	-4.34251	2.40472	-6.99467	0.0843239	0.779854	0.403001	0.243859	0.278259	0.0504111	0.979142	0.984248
D3Z789	Snx3	D3Z789;Q9CU14;Q9CSC2;D3Z6Z0;Q78ZM0;O70492	D3Z789;Q9CU14;Q9CSC2;D3Z6Z0;Q78ZM0;O70492	Sorting nexin-3	Snx3	Sorting nexin-3 OS=Mus musculus OX=10090 GN=Snx3 PE=1 SV=1;PX domain-containing protein (Fragment) OS=Mus musculus OX=10090 GN=Snx3 PE=2 SV=1;PX domain-containing protein (Fragment) OS=Mus musculus OX=10090 GN=Snx3 PE=2 SV=1;Sorting nexin-3 OS=Mus musculus	0.754153	-2.59534	3.23163	-0.117867	2.47748	0.636286	-1.0913	1.46882	-1.85584	0.157682	-1.44243	-0.774188	0.732575	0.827	0.391787	0.992482	0.586189	0.984248
D3Z792	Rtn4ip1	D3Z792;A0A0R4J0S3;Q924D0	D3Z792;A0A0R4J0S3;Q924D0	Reticulon-4-interacting protein 1, mitochondrial	Rtn4ip1	Reticulon-4-interacting protein 1, mitochondrial OS=Mus musculus OX=10090 GN=Rtn4ip1 PE=1 SV=1;Reticulon-4-interacting protein 1, mitochondrial OS=Mus musculus OX=10090 GN=Rtn4ip1 PE=1 SV=1;Reticulon-4-interacting protein 1, mitochondrial OS=Mus musculus O	-0.969019	-0.303889	-0.801613	-0.136483	0.167406	-1.1055	1.19975	1.40969	0.996757	0.668487	-0.678733	1.40485	0.714669	0.838954	0.65395	0.984226	0.800987	0.832542
D3Z7C0	Mrpl40	D3Z7C0;Q3UKS6;Q9Z2Q5	D3Z7C0;Q3UKS6;Q9Z2Q5	39S ribosomal protein L40, mitochondrial	Mrpl40	39S ribosomal protein L40, mitochondrial OS=Mus musculus OX=10090 GN=Mrpl40 PE=1 SV=1;Uncharacterized protein OS=Mus musculus OX=10090 GN=Mrpl40 PE=1 SV=1;39S ribosomal protein L40, mitochondrial OS=Mus musculus OX=10090 GN=Mrpl40 PE=1 SV=2	-0.534743	-0.3145	0.25785	0.478093	0.792593	-0.05665	1.97698	0.929608	-0.807827	-1.63004	-2.98358	0.16573	0.502825	0.91431	0.719328	0.903295	0.278012	0.998479
D3Z7P0	Babam2	D3Z7P0;Q8K3W0;E9Q0U3;A0A0J9YV56;E9Q8Q1	D3Z7P0;Q8K3W0;E9Q0U3;A0A0J9YV56	BRCA1-A complex subunit BRE	Bre	BRISC and BRCA1-A complex member 2 OS=Mus musculus OX=10090 GN=Babam2 PE=1 SV=3;BRISC and BRCA1-A complex member 2 OS=Mus musculus OX=10090 GN=Babam2 PE=1 SV=2;BRISC and BRCA1-A complex member 2 OS=Mus musculus OX=10090 GN=Babam2 PE=1 SV=1;BRISC and BRCA1-	-0.00363828	-0.281543	-0.436411	-0.714315	-0.432772	-0.717954	0.00863537	1.25829	1.13487	2.55639	1.32707	2.0762	0.997177	0.869666	0.607771	0.638907	0.60543	0.626261
D3Z7P3	Gls	D3Z7P3;D3Z7P4;F7B327;F6U529;F6RDM4	D3Z7P3;D3Z7P4	Glutaminase kidney isoform, mitochondrial	Gls	Glutaminase kidney isoform, mitochondrial OS=Mus musculus OX=10090 GN=Gls PE=1 SV=1;Glutaminase OS=Mus musculus OX=10090 GN=Gls PE=1 SV=1	-0.0674707	0.0433407	-0.17304	-0.0622283	-0.105569	-0.129699	0.577902	-0.276027	1.20602	0.44844	0.748746	0.916097	0.858931	0.984066	0.579615	0.990216	0.77631	0.963149
D3Z7R0	Bckdk	D3Z7R0;A0A0U1RQ97;A0A0U1RNL7;A0A0U1RPT4;Q3UCB5;Q3UC13;O55028;Q99KP1;Q8C6H9	D3Z7R0;A0A0U1RQ97;A0A0U1RNL7;A0A0U1RPT4;Q3UCB5;Q3UC13;O55028;Q99KP1;Q8C6H9	[3-methyl-2-oxobutanoate dehydrogenase [lipoamide]] kinase, mitochondrial	Bckdk	Protein-serine/threonine kinase (Fragment) OS=Mus musculus OX=10090 GN=Bckdk PE=1 SV=1;Protein-serine/threonine kinase (Fragment) OS=Mus musculus OX=10090 GN=Bckdk PE=1 SV=2;Protein-serine/threonine kinase OS=Mus musculus OX=10090 GN=Bckdk PE=1 SV=1;Protei	0.171184	-0.0806143	0.232089	-0.0197102	0.0609041	0.151474	-0.297096	0.47143	-0.404345	0.119069	-0.519305	-0.260439	0.926041	0.965244	0.868588	0.996036	0.841281	0.995851
D3Z7R6	Cnn2	D3Z7R6;Q543F3;Q08093;Q922F8	D3Z7R6;Q543F3;Q08093	Calponin;Calponin-2	Cnn2	Calponin OS=Mus musculus OX=10090 GN=Cnn2 PE=1 SV=1;Calponin OS=Mus musculus OX=10090 GN=Cnn2 PE=1 SV=1;Calponin-2 OS=Mus musculus OX=10090 GN=Cnn2 PE=1 SV=1		2.3648	-4.32707	-0.0120987	-2.3769	-1.96227		-2.41376	8.39723	0.0090297	2.05461	2.28866		0.667713	0.0177132	0.999737	0.44049	0.581311
D3Z7U4	Mecp2	D3Z7U4	D3Z7U4		Mecp2	Methyl-CpG-binding protein 2 OS=Mus musculus OX=10090 GN=Mecp2 PE=1 SV=1	0.359129	0.288281	-0.492292	-0.56314	-0.851421	-0.204011	-0.606514	-0.51621	1.40922	0.770238	1.40482	0.377869	0.850377	0.96154	0.517758	0.984226	0.593888	0.995851
D5L240	Atp2b2	D5L240;Q3UHJ3;F8WHB1;Q9R0K7;Q3UHH0;Q6DIB8	D5L240;Q3UHJ3;F8WHB1;Q9R0K7;Q3UHH0;Q6DIB8	Calcium-transporting ATPase;Plasma membrane calcium-transporting ATPase 2	Atp2b2	Calcium-transporting ATPase OS=Mus musculus OX=10090 GN=Atp2b2 PE=2 SV=1;Calcium-transporting ATPase OS=Mus musculus OX=10090 GN=Atp2b2 PE=1 SV=1;Calcium-transporting ATPase OS=Mus musculus OX=10090 GN=Atp2b2 PE=1 SV=1;Plasma membrane calcium-transporting	0.0258978	1.61161	-0.705252	0.880463	-0.73115	0.906361	-0.0668938	-1.61956	2.02513	-0.873726	2.31639	-0.895101	0.984978	0.806451	0.354425	0.98109	0.400698	0.965958
D5MCW4	Cuta	D5MCW4;Q9CQ89	D5MCW4;Q9CQ89	Protein CutA	Cuta	Protein CutA OS=Mus musculus OX=10090 GN=Cuta PE=1 SV=1;Protein CutA OS=Mus musculus OX=10090 GN=Cuta PE=1 SV=3	0.140402	-0.13801	0.484082	0.20567	0.34368	0.346072	-0.811397	0.517872	-1.808	-1.1777	-1.26408	-2.0311	0.799195	0.96154	0.406905	0.94628	0.621625	0.639921
D6RDB5	Arhgap23	D6RDB5;F8VQ11;B1AQY2;Q69ZH9	D6RDB5;F8VQ11;B1AQY2;Q69ZH9	Rho GTPase-activating protein 23	Arhgap23	Rho GTPase-activating protein 23 OS=Mus musculus OX=10090 GN=Arhgap23 PE=1 SV=1;Rho GTPase-activating protein 23 OS=Mus musculus OX=10090 GN=Arhgap23 PE=1 SV=1;Rho GTPase-activating protein 23 OS=Mus musculus OX=10090 GN=Arhgap23 PE=1 SV=1;Rho GTPase-activ	-0.364165		2.03968	1.82704	2.40385	1.46288	1.05673		-1.95536	-2.09911	-2.34547	-1.6352	0.738844		0.368684	0.771237	0.393379	0.773986
D6RFV4	Sec11c	D6RFV4;Q8BM48;A0A494BAT3;D3Z5H3;Q9D8V7	D6RFV4;Q8BM48;A0A494BAT3;D3Z5H3;Q9D8V7	Signal peptidase I;Signal peptidase complex catalytic subunit SEC11C	Sec11c	Signal peptidase complex catalytic subunit SEC11C OS=Mus musculus OX=10090 GN=Sec11c PE=1 SV=1;Microsomal signal peptidase 21 kDa subunit OS=Mus musculus OX=10090 GN=Sec11c PE=2 SV=1;Signal peptidase complex catalytic subunit SEC11C OS=Mus musculus OX=1009	0.485023	0.257301	-0.451784	-0.679507	-0.936807	-0.194483	-1.26437	-0.998081	1.60042	1.86505	2.54148	0.697583	0.700481	0.911512	0.460228	0.817475	0.360422	0.995851
D6RHP0	Fbxo44	D6RHP0;G3UY69;E9PUJ0;A2A7H6;A2A7H4;A2A7H5;G3UYF5;Q8BK26;G3UZT3	D6RHP0;G3UY69;E9PUJ0;A2A7H6;A2A7H4;A2A7H5;G3UYF5;Q8BK26;G3UZT3	F-box only protein 44	Fbxo44	F-box only protein 44 OS=Mus musculus OX=10090 GN=Fbxo44 PE=1 SV=2;F-box only protein 44 OS=Mus musculus OX=10090 GN=Fbxo44 PE=1 SV=1;F-box only protein 44 OS=Mus musculus OX=10090 GN=Fbxo44 PE=1 SV=1;F-box only protein 44 OS=Mus musculus OX=10090 GN=Fbxo4		-0.125224	-1.15094		-1.82353			0.14939	5.28895		9.2383			0.987964	0.055347		0.0115782
D9J2Z9	Pdlim5	D9J2Z9;D9J300;D9J301;D9J302;A0A0G2JGZ5;A0A0G2JEJ0;D9J303;F8WJI6;E9Q8P5;Q8VDV4;Q9CRA2	D9J2Z9;D9J300;D9J301;D9J302;A0A0G2JGZ5;A0A0G2JEJ0		Pdlim5	ENH isoform 1b OS=Mus musculus OX=10090 GN=Pdlim5 PE=1 SV=1;ENH isoform 1c OS=Mus musculus OX=10090 GN=Pdlim5 PE=1 SV=1;ENH isoform 1d OS=Mus musculus OX=10090 GN=Pdlim5 PE=1 SV=1;ENH isoform 1e OS=Mus musculus OX=10090 GN=Pdlim5 PE=1 SV=1;PDZ and LIM doma	-0.170645	-0.0271861	-0.198406	-0.0549469	-0.0277608	-0.225592	1.08578	0.134911	1.20102	0.277095	0.160509	1.17727	0.732575	0.990308	0.581539	0.991513	0.959573	0.89131
E0CXA9	Mob4	E0CXA9;Q3UGM5;Q6PEB6;E0CYJ0;G8JL35	E0CXA9;Q3UGM5;Q6PEB6;E0CYJ0;G8JL35	MOB-like protein phocein	Mob4	MOB-like protein phocein OS=Mus musculus OX=10090 GN=Mob4 PE=1 SV=1;Uncharacterized protein OS=Mus musculus OX=10090 GN=Mob4 PE=2 SV=1;MOB-like protein phocein OS=Mus musculus OX=10090 GN=Mob4 PE=1 SV=1;MOB-like protein phocein (Fragment) OS=Mus musculus O	0.550527	0.340465	0.409763	0.1997	-0.140764	0.750228	-1.74052	-0.876961	-1.23347	-0.533579	0.325087	-2.94086	0.564225	0.91623	0.569437	0.988293	0.918737	0.426008
E0CXB1	Psma6	E0CXB1;Q9QUM9	E0CXB1;Q9QUM9	Proteasome subunit alpha type-6	Psma6	Proteasome subunit alpha type-6 OS=Mus musculus OX=10090 GN=Psma6 PE=1 SV=1;Proteasome subunit alpha type-6 OS=Mus musculus OX=10090 GN=Psma6 PE=1 SV=1	0.0482406	0.10322	0.0076116	0.062591	-0.040629	0.110832	-0.194911	-0.428256	-0.0248058	-0.389325	0.183448	-0.416806	0.955909	0.972887	0.993911	0.991513	0.953084	0.995851
E0CXB9	Ctnna2	E0CXB9;Q61301;Q8BS72;A0A0N4SUZ7	E0CXB9;Q61301	Catenin alpha-2	Ctnna2	Alpha N-catenin OS=Mus musculus OX=10090 GN=Ctnna2 PE=1 SV=1;Catenin alpha-2 OS=Mus musculus OX=10090 GN=Ctnna2 PE=1 SV=3	0.0755255	-0.00341622	-0.0930904	-0.172032	-0.168616	-0.0965066	-0.649988	0.0158815	0.560832	0.936492	1.06498	0.507412	0.838811	0.997333	0.807046	0.977569	0.681931	0.995851
E0CXW2	Adck5	E0CXW2;E9PUK2;Q80V03	E0CXW2;E9PUK2;Q80V03	Uncharacterized aarF domain-containing protein kinase 5	Adck5	Uncharacterized aarF domain-containing protein kinase 5 OS=Mus musculus OX=10090 GN=Adck5 PE=1 SV=1;Uncharacterized aarF domain-containing protein kinase 5 OS=Mus musculus OX=10090 GN=Adck5 PE=1 SV=1;Uncharacterized aarF domain-containing protein kinase 5	0.916542	-1.80354	1.22254	-1.49754	0.305995	-0.581002	-0.689861	1.59761	-0.92853	1.32778	-0.985236	0.342969	0.834905	0.80869	0.680103	0.937782	0.706614	0.995851
E0CXZ1	Fsd1l	E0CXZ1;J3QM95;F8WGT4;Q8BYN5;A1L3T0;Q8BWC3	E0CXZ1;J3QM95;F8WGT4;Q8BYN5	FSD1-like protein	Fsd1l	FSD1-like protein (Fragment) OS=Mus musculus OX=10090 GN=Fsd1l PE=1 SV=2;FSD1-like protein OS=Mus musculus OX=10090 GN=Fsd1l PE=1 SV=1;FSD1-like protein (Fragment) OS=Mus musculus OX=10090 GN=Fsd1l PE=1 SV=8;FSD1-like protein OS=Mus musculus OX=10090 GN=Fs	-0.06847	0.0225815	-0.772887	-0.681836	-0.704417	-0.750306	0.216635	-0.148121	2.72952	3.29349	3.61364	2.58173	0.949209	0.987964	0.237766	0.410265	0.2003	0.503948
E0CY11	Nrxn1	E0CY11;Q9CS84;E0CZA5;A0A0H2UH29;P0DI97;G3UWQ9;A0A0G2JE40;O88723;A0A140LI71;A0A0G2JE65;A0A0G2JES8;H3BK41;Q6PAI9;E9PUN2	E0CY11;Q9CS84	Neurexin-1	Nrxn1	Neurexin-1 OS=Mus musculus OX=10090 GN=Nrxn1 PE=1 SV=2;Neurexin-1 OS=Mus musculus OX=10090 GN=Nrxn1 PE=1 SV=3	-0.0934796	0.0339057	-0.266503	-0.139118	-0.173023	-0.232597	0.530322	-0.11208	1.10268	0.544435	0.656314	0.995459	0.868823	0.993914	0.617989	0.988293	0.808921	0.948785
E0CYB9	Mff	E0CYB9;A0A1S6GWF9;A0A1S6GWG0;Q6PCP5;F7CTF8;F7BC60;E0CYI3;F7B1A4;F6VAL0	E0CYB9;A0A1S6GWF9;A0A1S6GWG0;Q6PCP5;F7CTF8	Mitochondrial fission factor	Mff	Mitochondrial fission factor OS=Mus musculus OX=10090 GN=Mff PE=1 SV=1;Mitochondrial fission factor OS=Mus musculus OX=10090 GN=Mff PE=2 SV=1;Mitochondrial fission factor OS=Mus musculus OX=10090 GN=Mff PE=2 SV=1;Mitochondrial fission factor OS=Mus musculu	0.365689	0.114714	-0.255881	-0.506856	-0.62157	-0.141167	-2.24585	-0.648565	1.42162	3.10188	4.08701	0.745331	0.445355	0.953372	0.512685	0.462482	0.158941	0.987905
E0CYX9	Ccdc127	E0CYX9;Q3TC33;E0CYP1;E0CXT2	E0CYX9;Q3TC33;E0CYP1	Coiled-coil domain-containing protein 127	Ccdc127	Coiled-coil domain-containing protein 127 (Fragment) OS=Mus musculus OX=10090 GN=Ccdc127 PE=1 SV=1;Coiled-coil domain-containing protein 127 OS=Mus musculus OX=10090 GN=Ccdc127 PE=1 SV=2;Coiled-coil domain-containing protein 127 OS=Mus musculus OX=10090 GN	0.123216	1.12074	-1.33259	-0.335071	-1.45581	-0.211855	-0.475838	-1.66249	1.98405	1.25944	2.1827	0.737335	0.883662	0.796249	0.362199	0.937782	0.423369	0.987905
E0CZ04	Ggact	E0CZ04;E0CX39;Q923B0;H3BKQ5	E0CZ04;E0CX39;Q923B0;H3BKQ5	Gamma-glutamylaminecyclotransferase	Ggact	Gamma-glutamylaminecyclotransferase (Fragment) OS=Mus musculus OX=10090 GN=Ggact PE=1 SV=1;Gamma-glutamylaminecyclotransferase (Fragment) OS=Mus musculus OX=10090 GN=Ggact PE=1 SV=8;Gamma-glutamylaminecyclotransferase OS=Mus musculus OX=10090 GN=Ggact PE=1	0.143361	0.0696171	0.329138	0.255395	0.185778	0.398756	-0.770334	-0.262525	-1.73041	-0.966518	-1.27735	-1.37511	0.815329	0.985389	0.423775	0.972571	0.616836	0.844008
E0CZ50	Ndrg4	E0CZ50;E9Q168	E0CZ50		Ndrg4	Protein NDRG4 (Fragment) OS=Mus musculus OX=10090 GN=Ndrg4 PE=1 SV=8		2.08166	-1.72218		-1.59993			-2.92969	2.25308		1.46632			0.552429	0.303955		0.585904
E0CZ72	Kif2a	E0CZ72;P28740;F8VQ42;Q9D481;F6RLL5;A2RSC8;Q8C0N1	E0CZ72;P28740;F8VQ42	Kinesin-like protein;Kinesin-like protein KIF2A	Kif2a	Kinesin-like protein OS=Mus musculus OX=10090 GN=Kif2a PE=1 SV=1;Kinesin-like protein KIF2A OS=Mus musculus OX=10090 GN=Kif2a PE=1 SV=2;Kinesin-like protein (Fragment) OS=Mus musculus OX=10090 GN=Kif2a PE=1 SV=1	-0.0772954	0.0704936	-0.139384	0.00840456	-0.062089	-0.0688908	0.544453	-0.349648	1.05206	-0.0397846	0.433541	0.338209	0.868153	0.978452	0.636092	0.999737	0.879043	0.995851
E0CZ78	Ppp3cb	E0CZ78;A0A6B9EQU3;P48453;G3X8U7;E9Q6P2;Q3UXV4	E0CZ78;A0A6B9EQU3;P48453;G3X8U7;E9Q6P2;Q3UXV4	Serine/threonine-protein phosphatase;Serine/threonine-protein phosphatase 2B catalytic subunit beta isoform	Ppp3cb	Serine/threonine-protein phosphatase OS=Mus musculus OX=10090 GN=Ppp3cb PE=1 SV=1;Serine/threonine-protein phosphatase OS=Mus musculus OX=10090 GN=Ppp3cb PE=2 SV=1;Serine/threonine-protein phosphatase 2B catalytic subunit beta isoform OS=Mus musculus OX=10	-0.205417	-0.466539	-0.380767	-0.641889	-0.17535	-0.847305	0.663706	1.1388	1.34761	1.49873	0.510535	2.22292	0.83682	0.883923	0.538647	0.918155	0.843999	0.591243
E0CZ90	Psme2	E0CZ90;G3X9V0;Q5SVP3;P97372	E0CZ90;G3X9V0;Q5SVP3;P97372	Proteasome activator complex subunit 2	Psme2;PSME2b	Proteasome activator complex subunit 2 (Fragment) OS=Mus musculus OX=10090 GN=Psme2 PE=1 SV=1;Proteasome activator complex subunit 2 OS=Mus musculus OX=10090 GN=Psme2 PE=1 SV=1;PA28 beta subunit OS=Mus musculus OX=10090 GN=PSME2b PE=1 SV=1;Proteasome activ	0.0305606	0.411963	-0.814835	-0.433433	-0.845396	-0.402872	-0.164984	-1.76231	4.2815	1.86818	3.85933	1.95886	0.960087	0.784388	0.0985279	0.817475	0.174309	0.670809
E0CZD7	Tnik	E0CZD7;E9PUL9;E0CZF8;E0CY98;B2RXX2;B2RQ80;P83510;E0CXD6;B9EKN8;B2RY17;E0CYV5	E0CZD7;E9PUL9;E0CZF8;E0CY98;B2RXX2;B2RQ80;P83510;E0CXD6;B9EKN8;B2RY17	Traf2 and NCK-interacting protein kinase	Tnik	Traf2 and NCK-interacting protein kinase OS=Mus musculus OX=10090 GN=Tnik PE=1 SV=1;Traf2 and NCK-interacting protein kinase OS=Mus musculus OX=10090 GN=Tnik PE=1 SV=1;Traf2 and NCK-interacting protein kinase OS=Mus musculus OX=10090 GN=Tnik PE=1 SV=1;Traf	0.423057	1.91404	-1.82759	-0.336607	-2.25065	0.0864503	-0.551362	-4.05762	2.16762	1.11544	5.21716	-0.110729	0.865522	0.302222	0.320035	0.947396	0.0867296	0.998479
E0CZE0	Nae1	E0CZE0;Q3UK27;Q8VBW6;Q3TS59	E0CZE0;Q3UK27;Q8VBW6;Q3TS59	NEDD8-activating enzyme E1 regulatory subunit	Nae1	NEDD8-activating enzyme E1 regulatory subunit OS=Mus musculus OX=10090 GN=Nae1 PE=1 SV=1;NEDD8-activating enzyme E1 regulatory subunit OS=Mus musculus OX=10090 GN=Nae1 PE=1 SV=1;NEDD8-activating enzyme E1 regulatory subunit OS=Mus musculus OX=10090 GN=Nae1	-0.144381	0.264901	-0.310586	0.0986955	-0.166205	-0.0456859	0.995768	-1.13784	1.4737	-0.550056	0.804817	0.247061	0.748408	0.883923	0.496878	0.988293	0.762995	0.995851
E9PU87	Sik3	E9PU87;Q6P4S6;F6U6U5;F6U8X4	E9PU87;Q6P4S6;F6U6U5;F6U8X4	Serine/threonine-protein kinase SIK3	Sik3	Non-specific serine/threonine protein kinase OS=Mus musculus OX=10090 GN=Sik3 PE=1 SV=1;Serine/threonine-protein kinase SIK3 OS=Mus musculus OX=10090 GN=Sik3 PE=1 SV=3;Serine/threonine-protein kinase SIK3 (Fragment) OS=Mus musculus OX=10090 GN=Sik3 PE=1 SV	-0.158089	-0.161136	0.470349	0.467302	0.628438	0.309213	0.898302	0.545228	-1.76817	-2.11723	-2.26144	-1.49296	0.776465	0.96154	0.414915	0.771237	0.412515	0.812609
E9PUA3	Iqsec1	E9PUA3;A0A1D5RM83;Q8R0S2;A0A5F8MPT9;A0A0R4J1U6	E9PUA3;A0A1D5RM83;Q8R0S2;A0A5F8MPT9	IQ motif and SEC7 domain-containing protein 1	Iqsec1	IQ motif and SEC7 domain-containing protein 1 OS=Mus musculus OX=10090 GN=Iqsec1 PE=1 SV=1;IQ motif and SEC7 domain-containing protein 1 OS=Mus musculus OX=10090 GN=Iqsec1 PE=1 SV=1;IQ motif and SEC7 domain-containing protein 1 OS=Mus musculus OX=10090 GN=	-0.0755383	0.129361	-0.198676	0.00622346	-0.123138	-0.0693148	0.577174	-0.78832	1.48073	-0.0375101	0.987039	0.401172	0.859209	0.928128	0.495438	0.999737	0.706024	0.995851
E9PUA7	Tpd52	E9PUA7;D3Z125;D3Z7X7;F8WHQ1;Q62393	E9PUA7;D3Z125;D3Z7X7;F8WHQ1;Q62393	Tumor protein D52	Tpd52	Tumor protein D52 OS=Mus musculus OX=10090 GN=Tpd52 PE=1 SV=1;Tumor protein D52 (Fragment) OS=Mus musculus OX=10090 GN=Tpd52 PE=1 SV=1;Tumor protein D52 (Fragment) OS=Mus musculus OX=10090 GN=Tpd52 PE=1 SV=1;Tumor protein D52 OS=Mus musculus OX=10090 GN=Tp	0.0523648	0.172907	0.215434	0.335976	0.163069	0.388341	-0.2677	-0.660561	-0.899891	-1.49519	-0.570256	-2.36375	0.935281	0.953372	0.688956	0.918155	0.828653	0.578585
E9PUC5	Psd3	E9PUC5;Q8C0E9;F6Z9E6;A0A1D5RLK2;A0A1D5RMH7;Q2PFD7	E9PUC5;Q8C0E9;F6Z9E6;A0A1D5RLK2;A0A1D5RMH7;Q2PFD7	PH and SEC7 domain-containing protein 3	Psd3	PH and SEC7 domain-containing protein 3 OS=Mus musculus OX=10090 GN=Psd3 PE=1 SV=1;PH and SEC7 domain-containing protein 3 OS=Mus musculus OX=10090 GN=Psd3 PE=1 SV=1;PH and SEC7 domain-containing protein 3 OS=Mus musculus OX=10090 GN=Psd3 PE=1 SV=2;PH and	0.241408	-0.332805	0.288482	-0.285731	0.047074	-0.0443227	-1.65995	1.5663	-1.87308	1.36316	-0.31396	0.209006	0.590452	0.808999	0.387599	0.937782	0.923797	0.996051
E9PUE7	Abr	E9PUE7;A0A2X0U2A7;A0A571BG95;Q5SSL4;H3BKT3;H3BKV6;H3BJY3;H3BL84	E9PUE7;A0A2X0U2A7;A0A571BG95;Q5SSL4	Active breakpoint cluster region-related protein	Abr	Active breakpoint cluster region-related protein OS=Mus musculus OX=10090 GN=Abr PE=1 SV=1;Active breakpoint cluster region-related protein (Fragment) OS=Mus musculus OX=10090 GN=Abr PE=4 SV=1;Active breakpoint cluster region-related protein OS=Mus musculu	0.266371	-0.147097	0.0543699	-0.359098	-0.212001	-0.092727	-1.41539	0.902635	-0.294111	2.11118	1.62147	0.433841	0.655562	0.91431	0.913723	0.771237	0.549451	0.995851
E9PUL5	Prrt2	E9PUL5	E9PUL5	Proline-rich transmembrane protein 2	Prrt2	Proline-rich transmembrane protein 2 OS=Mus musculus OX=10090 GN=Prrt2 PE=1 SV=1	0.338397	-0.117219	0.357281	-0.0983349	0.0188845	0.240062	-2.1786	0.365642	-2.30484	0.304874	-0.136098	-0.731375	0.462354	0.978303	0.298058	0.991513	0.964948	0.990037
E9PUW7	Xpo7	E9PUW7;Q9EPK7;A0A2I3BQV5	E9PUW7;Q9EPK7;A0A2I3BQV5	Exportin-7	Xpo7	Exportin-7 OS=Mus musculus OX=10090 GN=Xpo7 PE=1 SV=1;Exportin-7 OS=Mus musculus OX=10090 GN=Xpo7 PE=1 SV=3;Exportin-7 OS=Mus musculus OX=10090 GN=Xpo7 PE=1 SV=1	0.140476	0.305889	-0.0569273	0.108486	-0.197403	0.248961	-1.08479	-1.60569	0.298565	-0.804028	1.13633	-1.58912	0.732575	0.80869	0.912429	0.982498	0.667717	0.799227
E9PV14	Epb41l1	E9PV14;B6ZHC9;A2AUK5;Q8C8P2;A2AUK8;A2AUK7;A0A2R8VHB6;B6ZHC4	E9PV14;B6ZHC9;A2AUK5;Q8C8P2;A2AUK8		Epb4.1l1	Band 4.1-like protein 1 OS=Mus musculus OX=10090 GN=Epb41l1 PE=1 SV=2;Erythrocyte protein band 4.1-like 1 OS=Mus musculus OX=10090 GN=Epb41l1 PE=2 SV=1;Band 4.1-like protein 1 OS=Mus musculus OX=10090 GN=Epb41l1 PE=1 SV=1;FERM domain-containing protein OS=	-0.0869838	0.00843086	-0.0656197	0.029795	0.0213641	-0.0571888	0.563028	-0.0566908	0.469645	-0.178663	-0.1319	0.392092	0.860796	0.997064	0.840171	0.991513	0.965854	0.995851
E9PV24	Fga	E9PV24;Q08284	E9PV24;Q08284	Fibrinogen alpha chain;Fibrinopeptide A;Fibrinogen alpha chain	Fga	Fibrinogen alpha chain OS=Mus musculus OX=10090 GN=Fga PE=1 SV=1;Fibrinogen A-alpha-chain (Fragment) OS=Mus musculus OX=10090 PE=4 SV=1	0.344509	-0.292947	0.345306	-0.29215	0.000797208	0.0523592	-0.814485	1.53303	-1.9043	0.687329	-0.00188919	-0.26866	0.798521	0.813802	0.37964	0.984226	0.99886	0.995851
E9PV45	Usp24	E9PV45;B1AY13	E9PV45;B1AY13	Ubiquitin carboxyl-terminal hydrolase;Ubiquitin carboxyl-terminal hydrolase 24	Usp24	Ubiquitinyl hydrolase 1 OS=Mus musculus OX=10090 GN=Usp24 PE=1 SV=1;Ubiquitin carboxyl-terminal hydrolase 24 OS=Mus musculus OX=10090 GN=Usp24 PE=1 SV=1		-0.0393934	-1.30065		-0.977029			0.0570063	3.60424		3.98921			0.997064	0.1457		0.167232
E9PV60	Wdfy4	E9PV60;E9Q2M9;Q69ZF2;Q3U2N8	E9PV60;E9Q2M9;Q69ZF2;Q3U2N8		Wdfy4	WD repeat- and FYVE domain-containing protein 4 OS=Mus musculus OX=10090 GN=Wdfy4 PE=1 SV=1;WD repeat- and FYVE domain-containing protein 4 OS=Mus musculus OX=10090 GN=Wdfy4 PE=1 SV=2;MKIAA1607 protein (Fragment) OS=Mus musculus OX=10090 GN=Wdfy4 PE=2 SV=1	-4.48658	3.30391	-4.9916	2.79888	-0.505022		12.3114	-1.88054	6.07971	-1.75664	0.629999		0.00637871	0.75619	0.0418848	0.85509	0.812857
E9PVY8	Macf1	E9PVY8;B1ARU4;E9QA63;Q9QXZ0;F7ACR9;A0A0A0MQA6;A0A571BF93;A0A571BGC6;E9QNP1;F6Q750;F6SHS0;Q8C8N4;Q80TZ5;Q3TRV6;A0A286YD76;F6YKN8;Q80ZZ3;Q4QQN2;A0A5F8MP99;F6RL59;F6RCJ3;Q9CYG3	E9PVY8;B1ARU4;E9QA63;Q9QXZ0;F7ACR9;A0A0A0MQA6;A0A571BF93;A0A571BGC6;E9QNP1;F6Q750	Microtubule-actin cross-linking factor 1	Macf1	Microtubule-actin cross-linking factor 1 OS=Mus musculus OX=10090 GN=Macf1 PE=1 SV=2;Microtubule-actin cross-linking factor 1 OS=Mus musculus OX=10090 GN=Macf1 PE=1 SV=1;Microtubule-actin cross-linking factor 1 OS=Mus musculus OX=10090 GN=Macf1 PE=1 SV=2;M	-0.0179015	-0.426538	-0.429101	-0.837738	-0.4112	-0.855639	0.121601	0.610641	2.48741	1.209	2.9157	1.22982	0.96944	0.954634	0.265341	0.94628	0.2905	0.877448
E9PW07	Cbarp	E9PW07;Q66L44	E9PW07;Q66L44	Protein Dos	Dos	Voltage-dependent calcium channel beta subunit-associated regulatory protein OS=Mus musculus OX=10090 GN=Cbarp PE=1 SV=2;Voltage-dependent calcium channel beta subunit-associated regulatory protein OS=Mus musculus OX=10090 GN=Cbarp PE=1 SV=4	1.20761	0.354841	-0.0506025	-0.903372	-1.25821	0.304238	-7.95121	-0.545369	0.157003	1.5422	4.14245	-0.513102	0.0200987	0.96154	0.963299	0.90816	0.156642	0.995851
E9PW69	Psma4	E9PW69;Q9R1P0;Q3TL95;Q3UCF0;E9Q0X0	E9PW69;Q9R1P0;Q3TL95;Q3UCF0;E9Q0X0	Proteasome subunit alpha type;Proteasome subunit alpha type-4	Psma4	Proteasome subunit alpha type (Fragment) OS=Mus musculus OX=10090 GN=Psma4 PE=1 SV=1;Proteasome subunit alpha type-4 OS=Mus musculus OX=10090 GN=Psma4 PE=1 SV=1;Proteasome subunit alpha type (Fragment) OS=Mus musculus OX=10090 GN=Psma4 PE=2 SV=1;Proteasome	-0.288343	0.332062	-0.385698	0.234706	-0.0973554	-0.0536365	0.876431	-1.56187	1.17814	-1.09433	0.747294	0.146219	0.784405	0.808999	0.590574	0.949948	0.77631	0.998479
E9PWK1	Ephx1	E9PWK1;Q9D379;Q6PEV0;Q8K2W5;D3Z4M3;F6YTS6	E9PWK1;Q9D379;Q6PEV0;Q8K2W5	Epoxide hydrolase 1	Ephx1	Epoxide hydrolase OS=Mus musculus OX=10090 GN=Ephx1 PE=1 SV=1;Epoxide hydrolase 1 OS=Mus musculus OX=10090 GN=Ephx1 PE=1 SV=2;Epoxide hydrolase OS=Mus musculus OX=10090 GN=Ephx1 PE=2 SV=1;Epoxide hydrolase OS=Mus musculus OX=10090 GN=Ephx1 PE=2 SV=1	0.515905	0.0197473	0.218124	-0.278034	-0.297781	0.237872	-2.36663	-0.0970236	-1.22637	1.15299	1.34426	-1.17488	0.421568	0.995209	0.572504	0.94628	0.60445	0.892066
E9PWM3	Armcx4	E9PWM3;Q8R103;Q8K2R3;A2VCS7	E9PWM3;Q8R103;Q8K2R3;A2VCS7		Armcx4	Armadillo repeat-containing, X-linked 4 OS=Mus musculus OX=10090 GN=Armcx4 PE=1 SV=1;Armcx4 protein (Fragment) OS=Mus musculus OX=10090 GN=Armcx4 PE=2 SV=1;Armcx4 protein (Fragment) OS=Mus musculus OX=10090 GN=Armcx4 PE=2 SV=1;Armcx4 protein (Fragment) OS=	-3.88081	3.92785	-3.77898	4.02968	0.101831		2.67967	-2.54514	2.6278	-2.61851	-0.1949		0.348529	0.644253	0.246623	0.624552	0.951365
E9PX09	Carns1	E9PX09;Q6ZPS2	E9PX09;Q6ZPS2	Carnosine synthase 1	Carns1	Carnosine synthase 1 OS=Mus musculus OX=10090 GN=Carns1 PE=1 SV=1;Carnosine synthase 1 OS=Mus musculus OX=10090 GN=Carns1 PE=1 SV=2	-1.6066	1.12751	-1.55842	1.17568	0.0481734	-0.430918	2.90009	-2.32195	3.78751	-1.93626	-0.121047	0.701747	0.302815	0.701003	0.131989	0.803228	0.967822	0.995851
E9PX29	Sptbn4	E9PX29;Q91ZE6;Q8VIE5;E9PZC2;Q8VBX2;Q9EQM0	E9PX29;Q91ZE6;Q8VIE5;E9PZC2;Q8VBX2		Sptbn4	Spectrin beta chain OS=Mus musculus OX=10090 GN=Sptbn4 PE=1 SV=1;Spectrin beta chain OS=Mus musculus OX=10090 GN=Sptbn4 PE=1 SV=1;Spectrin beta chain OS=Mus musculus OX=10090 GN=Sptbn4 PE=2 SV=1;Spectrin beta, non-erythrocytic 4 OS=Mus musculus OX=10090 GN	-0.157059	0.130936	-0.0449252	0.243069	0.112134	0.0860105	0.728903	-0.624838	0.248591	-1.00464	-0.485732	-0.439561	0.822076	0.953372	0.928038	0.966874	0.852838	0.995851
E9PX94	Cc2d1a	E9PX94;Q8K1A6	E9PX94;Q8K1A6	Coiled-coil and C2 domain-containing protein 1A	Cc2d1a	Coiled-coil and C2 domain-containing protein 1A OS=Mus musculus OX=10090 GN=Cc2d1a PE=1 SV=2;Coiled-coil and C2 domain-containing protein 1A OS=Mus musculus OX=10090 GN=Cc2d1a PE=1 SV=2	1.10933	-0.20229	0.830868	-0.480756	-0.278465	0.628578	-1.5631	0.182982	-0.823309	0.57537	0.257582	-0.841291	0.606989	0.986255	0.713959	0.988138	0.936374	0.977641
E9PXB0	Pnpla8	E9PXB0;E9QAC9;Q8K1N1;A0A1W2P7I1	E9PXB0;E9QAC9;Q8K1N1;A0A1W2P7I1	Calcium-independent phospholipase A2-gamma	Pnpla8	Calcium-independent phospholipase A2-gamma OS=Mus musculus OX=10090 GN=Pnpla8 PE=1 SV=1;Calcium-independent phospholipase A2-gamma OS=Mus musculus OX=10090 GN=Pnpla8 PE=1 SV=1;Calcium-independent phospholipase A2-gamma OS=Mus musculus OX=10090 GN=Pnpla8 PE		1.33574	-1.84386		-2.04134			-1.9291	2.60313		2.56605			0.744628	0.248494		0.356211
E9PXE6	Fmnl2	E9PXE6;F8VPR2;A2AQW2;A2APV2	E9PXE6;F8VPR2;A2AQW2;A2APV2	Formin-like protein 2	Fmnl2	Formin-like protein 2 OS=Mus musculus OX=10090 GN=Fmnl2 PE=1 SV=2;Formin-like protein 2 OS=Mus musculus OX=10090 GN=Fmnl2 PE=1 SV=1;Formin-like protein 2 OS=Mus musculus OX=10090 GN=Fmnl2 PE=1 SV=2;Formin-like protein 2 OS=Mus musculus OX=10090 GN=Fmnl2 PE	-0.449704	-0.0280118	-0.254465	0.167227	0.195239	-0.282477	1.44457	0.123862	0.916127	-0.628499	-0.78182	0.966539	0.647962	0.991348	0.686133	0.985371	0.769207	0.948785
E9PXG9	Vps53	E9PXG9;Q3UDN2;Q3TX19;Q3TLZ3;Q3TJT1;Q8CCB4;F6Z4G7;E9Q648;E9PYD3	E9PXG9;Q3UDN2;Q3TX19;Q3TLZ3;Q3TJT1;Q8CCB4;F6Z4G7;E9Q648;E9PYD3	Vacuolar protein sorting-associated protein 53 homolog	Vps53	Vacuolar protein sorting-associated protein 53 homolog OS=Mus musculus OX=10090 GN=Vps53 PE=1 SV=1;Vacuolar protein sorting-associated protein 53 homolog OS=Mus musculus OX=10090 GN=Vps53 PE=2 SV=1;Vacuolar protein sorting-associated protein 53 homolog OS=	-0.386085	0.060094	-0.590428	-0.144249	-0.204343	-0.530334	1.34967	-0.229663	2.13539	0.530241	1.13509	1.55069	0.676117	0.985591	0.325496	0.988293	0.667717	0.802787
E9PXY1	Cul4b	E9PXY1;A2A432;J3QJX0;Q3TCH7;Q3UD60;Q8R1T2;Q3TLY0;E9PXT5	E9PXY1;A2A432;J3QJX0	Cullin-4B	Cul4b	Cullin-4B OS=Mus musculus OX=10090 GN=Cul4b PE=1 SV=2;Cullin-4B OS=Mus musculus OX=10090 GN=Cul4b PE=1 SV=1;Cullin-4B OS=Mus musculus OX=10090 GN=Cul4b PE=1 SV=1	-2.38497	0.740863	-2.07342	1.05241	0.311545	-1.33256	6.96819	-0.747066	5.58361	-1.07405	-0.89995	1.35483	0.0302823	0.938271	0.0489691	0.950476	0.733377	0.848423
E9PY16	Adap1	E9PY16;Q6PGM4;Q8BVR8;B7ZMY4;Q8BVS1;Q5SSK2;Q3V340;Q8R2V5	E9PY16;Q6PGM4;Q8BVR8;B7ZMY4;Q8BVS1		Adap1	ArfGAP with dual PH domains 1 OS=Mus musculus OX=10090 GN=Adap1 PE=1 SV=1;Adap1 protein (Fragment) OS=Mus musculus OX=10090 GN=Adap1 PE=2 SV=1;Uncharacterized protein OS=Mus musculus OX=10090 GN=Adap1 PE=2 SV=1;Adap1 protein (Fragment) OS=Mus musculus OX=1	0.164814	0.119862	0.201345	0.156393	0.0365309	0.321207	-1.04232	-0.330202	-0.904693	-0.475076	-0.184467	-0.936014	0.739237	0.981097	0.688089	0.988293	0.953084	0.957731
E9PYF1	Rnpep	E9PYF1;Q8BMH2;Q8VCT3	E9PYF1;Q8BMH2;Q8VCT3	Aminopeptidase B	Rnpep	Aminopeptidase B OS=Mus musculus OX=10090 GN=Rnpep PE=1 SV=1;Leuk-A4-hydro_C domain-containing protein OS=Mus musculus OX=10090 GN=Rnpep PE=2 SV=1;Aminopeptidase B OS=Mus musculus OX=10090 GN=Rnpep PE=1 SV=2	0.192631	-0.0557417	0.125966	-0.122406	-0.0666647	0.0702242	-1.02167	0.347218	-0.619338	0.842667	0.459469	-0.345984	0.743962	0.978452	0.783335	0.98109	0.866771	0.995851
E9PYH2	Acot7	E9PYH2;Q91V12	E9PYH2;Q91V12	Cytosolic acyl coenzyme A thioester hydrolase	Acot7	Cytosolic acyl coenzyme A thioester hydrolase OS=Mus musculus OX=10090 GN=Acot7 PE=1 SV=1;Cytosolic acyl coenzyme A thioester hydrolase OS=Mus musculus OX=10090 GN=Acot7 PE=1 SV=2	-0.0707583	-0.190213	0.146361	0.0269068	0.217119	-0.0438515	0.586097	1.00275	-0.991128	-0.154665	-1.60294	0.239223	0.857862	0.911512	0.655521	0.993253	0.556949	0.995851
E9PYT0	Arhgap5	E9PYT0;P97393;B9EKC3;A0A1W2P6H9	E9PYT0;P97393;B9EKC3	Rho GTPase-activating protein 5	Arhgap5	Rho GTPase-activating protein 5 OS=Mus musculus OX=10090 GN=Arhgap5 PE=1 SV=1;Rho GTPase-activating protein 5 OS=Mus musculus OX=10090 GN=Arhgap5 PE=1 SV=2;Rho GTPase activating protein 5 OS=Mus musculus OX=10090 GN=Arhgap5 PE=2 SV=1	-0.578877	0.20402	-0.686144	0.0967527	-0.107267	-0.482124	1.93876	-1.205	2.86	-0.393938	0.429971	2.03929	0.509947	0.87046	0.218055	0.991513	0.879912	0.638474
E9PYT3	Atl3	E9PYT3;Q91YH5;A0A494BAX8;A0A494BAU1	E9PYT3;Q91YH5	Atlastin-3	Atl3	Atlastin-3 OS=Mus musculus OX=10090 GN=Atl3 PE=1 SV=1;Atlastin-3 OS=Mus musculus OX=10090 GN=Atl3 PE=1 SV=1	-0.362259	0.248943	-0.276844	0.334358	0.0854151	-0.0279008	1.51249	-1.58229	1.12016	-2.26577	-0.638332	0.109999	0.618309	0.808999	0.612292	0.73219	0.812465	0.998479
E9PZ43	Map4	E9PZ43;A0A0G2JDN7;A0A0G2JFT4	E9PZ43;A0A0G2JDN7	Microtubule-associated protein	Map4	Microtubule-associated protein OS=Mus musculus OX=10090 GN=Map4 PE=1 SV=3;Microtubule-associated protein OS=Mus musculus OX=10090 GN=Map4 PE=1 SV=1	0.28398	0.0198549	-0.155614	-0.41974	-0.439595	-0.135759	-1.104	-0.0608502	0.531001	1.42169	2.24815	0.371432	0.730571	0.997064	0.817012	0.927739	0.412515	0.995851
E9PZF0	Gm20390	E9PZF0;Q5NC82;Q01768;B0LAA8;Q8R4B4;Q5NC79	E9PZF0;Q5NC82;Q01768;B0LAA8;Q8R4B4	Nucleoside diphosphate kinase;Nucleoside diphosphate kinase B	Gm20390;Nme2	Nucleoside diphosphate kinase OS=Mus musculus OX=10090 GN=Gm20390 PE=3 SV=1;Nucleoside diphosphate kinase OS=Mus musculus OX=10090 GN=Nme2 PE=2 SV=1;Nucleoside diphosphate kinase B OS=Mus musculus OX=10090 GN=Nme2 PE=1 SV=1;Nucleoside diphosphate kinase (F	0.023454	-0.0917091	0.116189	0.00102606	0.0927351	0.02448	-0.171706	0.55066	-0.715998	-0.00699438	-0.69477	-0.141471	0.9592	0.96154	0.751884	0.999737	0.794459	0.998479
E9Q0D4	Sbf2	E9Q0D4;E9PXF8	E9Q0D4;E9PXF8		Sbf2	Myotubularin-related protein 13 OS=Mus musculus OX=10090 GN=Sbf2 PE=1 SV=1;Myotubularin-related protein 13 OS=Mus musculus OX=10090 GN=Sbf2 PE=1 SV=1
E9Q133	Cct3	E9Q133;Q3U4U6;P80318;Q3U0I3;Q3UJP4;Q3TBM6;F6Q609;F6ZVG8;Q9R1U1	E9Q133;Q3U4U6;P80318;Q3U0I3;Q3UJP4	T-complex protein 1 subunit gamma	Cct3	T-complex protein 1 subunit gamma OS=Mus musculus OX=10090 GN=Cct3 PE=1 SV=1;T-complex protein 1 subunit gamma OS=Mus musculus OX=10090 GN=Cct3 PE=1 SV=1;T-complex protein 1 subunit gamma OS=Mus musculus OX=10090 GN=Cct3 PE=1 SV=1;T-complex protein 1 subun	0.0135071	-0.0672667	0.113718	0.0329438	0.10021	0.0464508	-0.080153	0.376649	-0.662104	-0.184024	-0.65135	-0.239005	0.982941	0.978303	0.766945	0.991513	0.810209	0.995851
E9Q1G8	Septin7	E9Q1G8;Q8C2A3;E9Q9F5;O55131;Q5DTS3;Q3UNN1;Q3UGE0;Q8C752	E9Q1G8;Q8C2A3;E9Q9F5;O55131;Q5DTS3;Q3UNN1	Septin-7	Sept7	Septin OS=Mus musculus OX=10090 GN=Septin7 PE=1 SV=2;Septin OS=Mus musculus OX=10090 GN=Septin7 PE=2 SV=1;Septin OS=Mus musculus OX=10090 GN=Septin7 PE=1 SV=2;Septin-7 OS=Mus musculus OX=10090 GN=Septin7 PE=1 SV=1;Septin-7 (Fragment) OS=Mus musculus OX=100	-0.079919	-0.0224974	0.0377471	0.0951686	0.117666	0.0152497	0.615461	0.151786	-0.283295	-0.633513	-0.949403	-0.0966244	0.848107	0.987964	0.915409	0.985371	0.715236	0.999638
E9Q1P8	Irf2bp2	E9Q1P8	E9Q1P8	Interferon regulatory factor 2-binding protein 2	Irf2bp2	Interferon regulatory factor 2-binding protein 2 OS=Mus musculus OX=10090 GN=Irf2bp2 PE=1 SV=1
E9Q2E4	Hectd4	E9Q2E4;Q6PDJ9;Q6ZQ86;Q80UV2;A0A0J9YUS1;Q8BYX4;Q6GQX8	E9Q2E4		Gm15800	HECT domain E3 ubiquitin protein ligase 4 OS=Mus musculus OX=10090 GN=Hectd4 PE=1 SV=2	-0.797501	-0.540114	-1.06807	-0.810679	-0.270565	-1.60818	2.09324	1.68661	2.29088	4.72656	0.897919	4.0837	0.475099	0.794504	0.299615	0.178412	0.733448	0.20553
E9Q2L2	Dlg2	E9Q2L2;A0A338P6J0;Q91XM9;D3YUZ8;A0A2L2P590;A0A571BEK3;A0A571BEZ4;D3YWU0;A0A2L2P595;A0A5F8MQA2	E9Q2L2;A0A338P6J0;Q91XM9;D3YUZ8;A0A2L2P590;A0A571BEK3;A0A571BEZ4;D3YWU0;A0A2L2P595	Disks large homolog 2	Dlg2	Disks large homolog 2 OS=Mus musculus OX=10090 GN=Dlg2 PE=1 SV=1;Disks large homolog 2 OS=Mus musculus OX=10090 GN=Dlg2 PE=1 SV=2;Disks large homolog 2 OS=Mus musculus OX=10090 GN=Dlg2 PE=1 SV=2;Disks large homolog 2 OS=Mus musculus OX=10090 GN=Dlg2 PE=1 S	0.400878	-0.233967	0.182646	-0.4522	-0.218232	-0.051322	-2.14436	1.19549	-1.01709	2.20361	1.33832	0.235281	0.466201	0.875328	0.647686	0.736649	0.60445	0.995851
E9Q2W8	Borcs5	E9Q2W8;Q9D920	E9Q2W8;Q9D920	Loss of heterozygosity 12 chromosomal region 1 protein homolog	Loh12cr1	BLOC-1-related complex subunit 5 OS=Mus musculus OX=10090 GN=Borcs5 PE=1 SV=1;BLOC-1-related complex subunit 5 OS=Mus musculus OX=10090 GN=Borcs5 PE=1 SV=1
E9Q308	Gsdme	E9Q308;Q3U2S1;D3YYP5;E9Q5V3;Q3TBE9;Q9Z2D3	E9Q308;Q3U2S1;D3YYP5;E9Q5V3;Q3TBE9;Q9Z2D3	Non-syndromic hearing impairment protein 5 homolog	Dfna5	Gasdermin-E (Fragment) OS=Mus musculus OX=10090 GN=Gsdme PE=1 SV=1;Uncharacterized protein OS=Mus musculus OX=10090 GN=Gsdme PE=2 SV=1;Gasdermin-E OS=Mus musculus OX=10090 GN=Gsdme PE=1 SV=2;Gasdermin-E OS=Mus musculus OX=10090 GN=Gsdme PE=1 SV=1;Deafness,	-0.754387	0.471931	-0.739801	0.486516	0.0145855	-0.26787	1.64422	-1.52427	1.60564	-1.60574	-0.0605064	0.542965	0.592081	0.813802	0.458284	0.907478	0.983676	0.995851
E9Q3B9	Mgll	E9Q3B9;D3YYS6;Q3UFX6;O35678;Q3UFN1;A0A0N4SUZ2	E9Q3B9;D3YYS6;Q3UFX6;O35678;Q3UFN1	Monoglyceride lipase	Mgll	Monoglyceride lipase OS=Mus musculus OX=10090 GN=Mgll PE=1 SV=1;Monoglyceride lipase OS=Mus musculus OX=10090 GN=Mgll PE=1 SV=1;Hydrolase_4 domain-containing protein OS=Mus musculus OX=10090 GN=Mgll PE=2 SV=1;Monoglyceride lipase OS=Mus musculus OX=10090 G	0.881705	-0.0094104	0.528421	-0.362694	-0.353284	0.51901	-6.43126	0.0220334	-3.43348	0.858216	2.52718	-1.22083	0.039395	0.997333	0.163348	0.98109	0.363177	0.878004
E9Q3L1	Myo6	E9Q3L1;E9Q174;V9GXM4;V9GX76;B2RWR8;Q64331;Q6A077	E9Q3L1;E9Q174;V9GXM4;V9GX76;B2RWR8;Q64331	Unconventional myosin-VI	Myo6	Unconventional myosin-6 OS=Mus musculus OX=10090 GN=Myo6 PE=1 SV=1;Unconventional myosin-6 OS=Mus musculus OX=10090 GN=Myo6 PE=1 SV=1;Unconventional myosin-6 OS=Mus musculus OX=10090 GN=Myo6 PE=1 SV=1;Unconventional myosin-6 OS=Mus musculus OX=10090 GN=Myo	-0.102459	-0.183009	0.043627	-0.0369235	0.146086	-0.139382	0.678031	1.32356	-0.291694	0.254993	-1.1075	0.866128	0.834905	0.853477	0.914033	0.991513	0.674272	0.974505
E9Q3L2	Pi4ka	E9Q3L2;A0A1S6GWJ7;A0A140T8I9;A0A338P7D3;A0A338P6F9	E9Q3L2;A0A1S6GWJ7;A0A140T8I9		Pi4ka	Phosphatidylinositol 4-kinase alpha OS=Mus musculus OX=10090 GN=Pi4ka PE=1 SV=2;Uncharacterized protein OS=Mus musculus OX=10090 GN=Pi4ka PE=2 SV=1;Phosphatidylinositol 4-kinase alpha OS=Mus musculus OX=10090 GN=Pi4ka PE=1 SV=1	-0.30696	0.229324	-0.319346	0.216938	-0.0123859	-0.0900218	2.4411	-1.10574	1.73833	-1.33079	0.0726251	0.508845	0.406664	0.891377	0.422816	0.937782	0.980113	0.995851
E9Q3M3	Dctn1	E9Q3M3;O08788;Q6NZM3;Q3TRF1;D3Z2M9;D3YYG9	E9Q3M3;O08788;Q6NZM3	Dynactin subunit 1	Dctn1	Dynactin subunit 1 OS=Mus musculus OX=10090 GN=Dctn1 PE=1 SV=1;Dynactin subunit 1 OS=Mus musculus OX=10090 GN=Dctn1 PE=1 SV=3;Dynactin subunit 1 OS=Mus musculus OX=10090 GN=Dctn1 PE=2 SV=1	0.107528	0.177378	0.0690212	0.138871	-0.0385068	0.246399	-0.801904	-0.886329	-0.476599	-0.707849	0.323084	-1.16258	0.803122	0.91623	0.838363	0.984226	0.919807	0.8946
E9Q401	Ryr2	E9Q401;F6U7V1;Q80ZZ5	E9Q401;F6U7V1	Ryanodine receptor 2	Ryr2	Ryanodine receptor 2 OS=Mus musculus OX=10090 GN=Ryr2 PE=1 SV=1;Ryanodine receptor 2 OS=Mus musculus OX=10090 GN=Ryr2 PE=1 SV=1		0.133295	-3.22728	-2.18507	-2.31837	-3.09398		-0.496627	14.2739	2.14739	2.25138	14.8373		0.961721	0.00374101	0.751599	0.412515	0.00293685
E9Q452	Tpm1	E9Q452;Q564G1;E9Q454;E9Q450;S4R2U0	E9Q452;Q564G1;E9Q454;E9Q450;S4R2U0		Tpm1	Tropomyosin alpha-1 chain OS=Mus musculus OX=10090 GN=Tpm1 PE=1 SV=1;Tropomyosin 1, alpha OS=Mus musculus OX=10090 GN=Tpm1 PE=2 SV=1;Tropomyosin alpha-1 chain OS=Mus musculus OX=10090 GN=Tpm1 PE=1 SV=1;Tropomyosin alpha-1 chain OS=Mus musculus OX=10090 GN=	0.181405	0.0562172	0.229888	0.1047	0.0484827	0.286105	-1.30538	-0.36745	-1.55644	-0.700367	-0.375662	-1.7273	0.682949	0.978303	0.473988	0.984226	0.901304	0.753161
E9Q4B9	Arpp19	E9Q4B9;P56212;E9PXD7;E9Q827	E9Q4B9;P56212;E9PXD7;E9Q827	cAMP-regulated phosphoprotein 19	Arpp19	cAMP-regulated phosphoprotein 19 OS=Mus musculus OX=10090 GN=Arpp19 PE=1 SV=1;cAMP-regulated phosphoprotein 19 OS=Mus musculus OX=10090 GN=Arpp19 PE=1 SV=2;cAMP-regulated phosphoprotein 19 OS=Mus musculus OX=10090 GN=Arpp19 PE=1 SV=1;cAMP-regulated phospho	-0.113284	-1.08969	0.926846	-0.0495585	1.04013	-0.162842	0.562753	4.25435	-4.19657	0.205225	-5.78852	0.597289	0.860796	0.258952	0.102443	0.991513	0.0595341	0.995851
E9Q4G8	Alcam	E9Q4G8;E9Q3Q6;Q54AJ5;Q61490;F6QH25;Q5MPX5	E9Q4G8;E9Q3Q6;Q54AJ5;Q61490;F6QH25	CD166 antigen	Alcam	Activated leukocyte cell adhesion molecule OS=Mus musculus OX=10090 GN=Alcam PE=1 SV=1;Activated leukocyte cell adhesion molecule OS=Mus musculus OX=10090 GN=Alcam PE=1 SV=1;Activated leukocyte cell adhesion molecule OS=Mus musculus OX=10090 GN=Alcam PE=1	0.143598	-0.00573635	0.025012	-0.124323	-0.118586	0.0192757	-0.591789	0.0142884	-0.126201	0.292131	0.445751	-0.0499613	0.856952	0.997333	0.969878	0.991513	0.873285	0.999638
E9Q4M4	Chchd6	E9Q4M4;Q9DA45;Q91VN4;Q3TJS8;Q8C2Z6	E9Q4M4;Q9DA45;Q91VN4;Q3TJS8;Q8C2Z6	MICOS complex subunit Mic25	Chchd6	MICOS complex subunit Mic25 OS=Mus musculus OX=10090 GN=Chchd6 PE=1 SV=1;Uncharacterized protein OS=Mus musculus OX=10090 GN=Chchd6 PE=2 SV=1;MICOS complex subunit Mic25 OS=Mus musculus OX=10090 GN=Chchd6 PE=1 SV=2;Uncharacterized protein OS=Mus musculus O	0.29135	-0.389004	0.157983	-0.52237	-0.133367	-0.23102	-0.706337	0.874431	-0.293075	1.89529	0.355917	0.487034	0.830695	0.91623	0.913955	0.811944	0.906483	0.995851
E9Q4P1	Wdfy1	E9Q4P1;Q8R3I5;D3YWG9;A0A087WPX9;D3Z057;Q9DAD3	E9Q4P1;Q8R3I5		Wdfy1	WD repeat and FYVE domain-containing protein 1 OS=Mus musculus OX=10090 GN=Wdfy1 PE=1 SV=1;Wdfy1 protein OS=Mus musculus OX=10090 GN=Wdfy1 PE=2 SV=1	-0.0874368	-1.21135	-0.0773128	-1.20123	0.010124	-1.28867	0.227189	4.99138	0.227946	3.98478	-0.0336889	3.79297	0.94542	0.183388	0.938163	0.273315	0.988677	0.237805
E9Q4Q2	Sf1	E9Q4Q2;D3YZC9;D3YZD0;Q3UK67;Q3UI45;Q64213;D3YVH4;Q3TZI3	E9Q4Q2;D3YZC9;D3YZD0;Q3UK67;Q3UI45;Q64213;D3YVH4;Q3TZI3	Splicing factor 1	Sf1	Splicing factor 1 OS=Mus musculus OX=10090 GN=Sf1 PE=1 SV=1;Splicing factor 1 OS=Mus musculus OX=10090 GN=Sf1 PE=1 SV=1;Splicing factor 1 OS=Mus musculus OX=10090 GN=Sf1 PE=1 SV=1;Splicing factor 1 OS=Mus musculus OX=10090 GN=Sf1 PE=2 SV=1;Splicing factor	0.307699	-0.755859	-0.392164	-1.45572	-0.699863	-1.14802	-0.728513	1.43629	1.1902	2.48016	1.3912	2.55756	0.822076	0.836911	0.586401	0.673147	0.597254	0.511664
E9Q524	Trim9	E9Q524;A0A6I8MWZ7;A0A1Y7VP88;A0A1Y7VJX8;Q3TR28;E9QLH4;Q8C7M3	E9Q524;A0A6I8MWZ7;A0A1Y7VP88;A0A1Y7VJX8;Q3TR28;E9QLH4;Q8C7M3	E3 ubiquitin-protein ligase TRIM9	Trim9	E3 ubiquitin-protein ligase TRIM9 OS=Mus musculus OX=10090 GN=Trim9 PE=1 SV=1;E3 ubiquitin-protein ligase TRIM9 OS=Mus musculus OX=10090 GN=Trim9 PE=1 SV=1;E3 ubiquitin-protein ligase TRIM9 OS=Mus musculus OX=10090 GN=Trim9 PE=1 SV=1;E3 ubiquitin-protein l	-1.97205	0.528415	-1.59091	0.909558	0.381142	-1.06249	5.19379	-0.814798	3.71995	-1.47527	-1.15332	1.58479	0.0789407	0.923775	0.134247	0.925344	0.664609	0.799454
E9Q5D6	Ranbp9	E9Q5D6;P69566;A0A1Y7VLX7;A9UGK3;A0A0R4J0G4;Q6VN19	E9Q5D6;P69566;A0A1Y7VLX7;A9UGK3;A0A0R4J0G4;Q6VN19	Ran-binding protein 9;Ran-binding protein 10	Ranbp9;Ranbp10	Ran-binding protein 9 OS=Mus musculus OX=10090 GN=Ranbp9 PE=1 SV=1;Ran-binding protein 9 OS=Mus musculus OX=10090 GN=Ranbp9 PE=1 SV=1;Ran-binding protein 9 (Fragment) OS=Mus musculus OX=10090 GN=Ranbp9 PE=1 SV=1;Ran binding protein 10 OS=Mus musculus OX=10	-2.57144	-0.617921	-1.79345	0.16006	0.777981	-2.41138	3.07118	1.27908	2.1493	-0.336373	-1.76951	2.83823	0.271839	0.864053	0.323582	0.991513	0.50171	0.449514
E9Q616	Ahnak	E9Q616;A0PJF4;A0JLR7;Q8VDN3;Q8BRB8;Q8BKS2;A0A494BBD5;Q6UIL4;Q3UYW8;G5E8K8;Q8R2L7;A0A494B8Y7;Q8CEX7	E9Q616		Ahnak	AHNAK nucleoprotein (desmoyokin) OS=Mus musculus OX=10090 GN=Ahnak PE=1 SV=1	1.13981	-0.147599	0.388359	-0.899047	-0.751448	0.24076	-8.2024	0.448481	-1.83067	3.1036	3.99544	-0.789948	0.0185224	0.969701	0.40013	0.462482	0.167169	0.984248
E9Q6P5	Ttc7b	E9Q6P5;A0A1Y7VL44;Q3UFQ5;A0A1Y7VLT4	E9Q6P5;A0A1Y7VL44		Ttc7b	Tetratricopeptide repeat protein 7B OS=Mus musculus OX=10090 GN=Ttc7b PE=1 SV=1;Tetratricopeptide repeat protein 7B OS=Mus musculus OX=10090 GN=Ttc7b PE=1 SV=1	-0.301444	0.0978532	-0.268782	0.130515	0.0326619	-0.170929	1.68087	-0.516872	1.43206	-0.708284	-0.267578	0.736864	0.583705	0.96154	0.508271	0.984226	0.93591	0.987905
E9Q6Q2	Wnk2	E9Q6Q2;E9QMI9;E9QJQ9;E0CYT1;E9QMI8;E9QM73;E0CZE3;Q3UH66;F6SRP4;A0A0R4J1Z1;Q3V473;V9GXP7;V9GWU7;Q80XP9	E9Q6Q2;E9QMI9;E9QJQ9;E0CYT1;E9QMI8;E9QM73;E0CZE3;Q3UH66	Serine/threonine-protein kinase WNK2	Wnk2	Non-specific serine/threonine protein kinase OS=Mus musculus OX=10090 GN=Wnk2 PE=1 SV=1;Non-specific serine/threonine protein kinase OS=Mus musculus OX=10090 GN=Wnk2 PE=1 SV=1;Non-specific serine/threonine protein kinase OS=Mus musculus OX=10090 GN=Wnk2 PE	-0.806001	0.0634265	-0.933464	-0.0640363	-0.127463	-0.870038	3.22649	-0.185473	2.63022	0.275682	0.429836	2.86779	0.248604	0.985591	0.246623	0.991513	0.879912	0.447118
E9Q6R3	Sec22b	E9Q6R3;O08547;Q3UZ06;A0A0G2JF08	E9Q6R3;O08547;Q3UZ06	Vesicle-trafficking protein SEC22b	Sec22b	Vesicle-trafficking protein SEC22b OS=Mus musculus OX=10090 GN=Sec22b PE=1 SV=1;Vesicle-trafficking protein SEC22b OS=Mus musculus OX=10090 GN=Sec22b PE=1 SV=3;Uncharacterized protein OS=Mus musculus OX=10090 GN=Sec22b PE=2 SV=1	0.500807	0.281264	0.331344	0.1118	-0.169463	0.612607	-1.59992	-1.14762	-1.00273	-0.506231	0.924618	-1.74565	0.596792	0.883923	0.652959	0.988293	0.724721	0.744858
E9Q6R7	Utrn	E9Q6R7;O08614;A0A1W2P7C0;Q61636;Q3UYS4;A0A1W2P8G5;Q810I5;Q6P6L2;Q8C7R5;Q3TR59;A0A1W2P8A5;Q91YF0;Q9D1Z0	E9Q6R7;O08614		Utrn	Utrophin OS=Mus musculus OX=10090 GN=Utrn PE=1 SV=1;Cytoskeletal protein OS=Mus musculus OX=10090 GN=Utrn PE=2 SV=1	0.148704	-1.6113	0.596841	-1.16316	0.448138	-1.01446	-0.31016	7.23564	-1.58482	3.16685	-1.37841	2.45789	0.922144	0.0607846	0.464486	0.45	0.597254	0.542353
E9Q6U4	Pfdn4	E9Q6U4;Q3UWL8;E9Q4Q8;E9Q8R1;Q6P0X1	E9Q6U4;Q3UWL8;E9Q4Q8;E9Q8R1;Q6P0X1	Prefoldin subunit 4	Pfdn4	Prefoldin subunit 4 OS=Mus musculus OX=10090 GN=Pfdn4 PE=1 SV=1;Prefoldin subunit 4 OS=Mus musculus OX=10090 GN=Pfdn4 PE=1 SV=1;Prefoldin 4 (Fragment) OS=Mus musculus OX=10090 GN=Pfdn4 PE=1 SV=1;Prefoldin 4 (Fragment) OS=Mus musculus OX=10090 GN=Pfdn4 PE=1	-0.245207	-1.36756	1.25354	0.131183	1.49874	-0.114024	0.855308	3.32309	-2.97101	-0.483312	-3.55348	0.414996	0.791053	0.476661	0.210376	0.988293	0.2063	0.995851
E9Q6X0	Mapre2	E9Q6X0;D3YYK8;Q3TG90	E9Q6X0;D3YYK8;Q3TG90		Mapre2	Microtubule-associated protein RP/EB family member 2 OS=Mus musculus OX=10090 GN=Mapre2 PE=1 SV=1;Microtubule-associated protein RP/EB family member 2 (Fragment) OS=Mus musculus OX=10090 GN=Mapre2 PE=1 SV=1;Microtubule-associated protein RP/EB family membe	-0.162411	0.0999318	-0.285297	-0.0229538	-0.122886	-0.185365	0.848115	-0.536734	1.93223	0.10205	0.676791	0.932976	0.792171	0.96154	0.372198	0.996036	0.801752	0.957731
E9Q6Y8	Usp31	E9Q6Y8	E9Q6Y8	Ubiquitin carboxyl-terminal hydrolase	Usp31	Ubiquitin-specific peptidase 31 OS=Mus musculus OX=10090 GN=Usp31 PE=1 SV=1		0.920967	-0.311705		0.0568094			-2.024	0.645926		-0.0880908			0.715043	0.774458		0.978251
E9Q705	Bola3	E9Q705;Q14A77;E9PX89;Q8CEI1;Q3TSQ5	E9Q705;Q14A77;E9PX89;Q8CEI1;Q3TSQ5	BolA-like protein 3	Bola3	BolA-like protein 3 OS=Mus musculus OX=10090 GN=Bola3 PE=1 SV=1;BolA-like 3 (E. coli) OS=Mus musculus OX=10090 GN=Bola3 PE=1 SV=1;BolA-like protein 3 OS=Mus musculus OX=10090 GN=Bola3 PE=1 SV=1;BolA-like protein 3 OS=Mus musculus OX=10090 GN=Bola3 PE=1 SV=	0.0221696	-0.265677	-0.0483629	-0.33621	-0.0705326	-0.31404	-0.0413886	0.46638	0.0757601	0.751892	0.103316	0.820361	0.991214	0.967122	0.987112	0.984226	0.972933	0.98353
E9Q7G0	Numa1	E9Q7G0;Q91W16;F6ZQA3;Q3UNM2;A0A1B0GSW3	E9Q7G0		Numa1	Nuclear mitotic apparatus protein 1 OS=Mus musculus OX=10090 GN=Numa1 PE=1 SV=1		-0.249031	-1.49633	-1.49095	-1.24192	-1.74536		0.408672	5.37743	2.10181	2.79345	2.82665		0.975784	0.0527347	0.771237	0.310397	0.450649
E9Q7G1	Tmed7	E9Q7G1;D3YZZ5	E9Q7G1;D3YZZ5		Tmed7	Transmembrane p24-trafficking protein 7 OS=Mus musculus OX=10090 GN=Tmed7 PE=1 SV=1;Transmembrane p24-trafficking protein 7 OS=Mus musculus OX=10090 GN=Tmed7 PE=1 SV=1	0.407205	-0.248729	0.230802	-0.425133	-0.176403	-0.0179277	-1.52139	0.916622	-0.77418	1.78409	0.564116	0.0811948	0.616906	0.91431	0.731706	0.842758	0.831653	0.999638
E9Q7Q3	Tpm3	E9Q7Q3;Q8C7C3;D3Z6I8	E9Q7Q3;Q8C7C3;D3Z6I8		Tpm3	Tropomyosin alpha-3 chain OS=Mus musculus OX=10090 GN=Tpm3 PE=1 SV=1;Uncharacterized protein OS=Mus musculus OX=10090 GN=Tpm3 PE=2 SV=1;Tropomyosin alpha-3 chain OS=Mus musculus OX=10090 GN=Tpm3 PE=1 SV=1	0.00995834	-0.294829	0.0966787	-0.208108	0.0867204	-0.19815	-0.0368856	1.59445	-0.551697	0.751448	-0.346379	0.932188	0.992792	0.80869	0.810953	0.984226	0.908834	0.957731
E9Q7S0	Synj1	E9Q7S0;F7BQW7;D3Z656;Q8CHC4;D3Z1M7;F7CD11;A0A338P6C7;A0A338P6V7	E9Q7S0;F7BQW7;D3Z656;Q8CHC4;D3Z1M7	Synaptojanin-1	Synj1	Phosphoinositide 5-phosphatase OS=Mus musculus OX=10090 GN=Synj1 PE=1 SV=1;Phosphoinositide 5-phosphatase (Fragment) OS=Mus musculus OX=10090 GN=Synj1 PE=1 SV=1;Phosphoinositide 5-phosphatase OS=Mus musculus OX=10090 GN=Synj1 PE=1 SV=1;Synaptojanin-1 OS=Mu	0.0182771	0.00955632	0.0386983	0.0299776	0.0204212	0.0482546	-0.160304	-0.064176	-0.300833	-0.210958	-0.165394	-0.329182	0.960552	0.997064	0.911961	0.991513	0.959573	0.995851
E9Q852	Afdn	E9Q852;E9Q9C3;Q9QZQ1;E9PYX7;Q3TLN8;D3Z7L2;D3YUD2;F7C3I9	E9Q852;E9Q9C3;Q9QZQ1;E9PYX7	Afadin	Mllt4	Afadin OS=Mus musculus OX=10090 GN=Afdn PE=1 SV=2;Afadin OS=Mus musculus OX=10090 GN=Afdn PE=1 SV=1;Afadin OS=Mus musculus OX=10090 GN=Afdn PE=1 SV=3;Afadin OS=Mus musculus OX=10090 GN=Afdn PE=1 SV=1	-0.157737	0.365343	-0.161585	0.361496	-0.00384773	0.203759	0.436793	-1.49401	0.700018	-0.980065	0.00950036	-1.2253	0.893911	0.820608	0.756584	0.971084	0.995259	0.878004
E9Q8F0	Rbm39	E9Q8F0;Q3U313;Q8VH51;Q3TJP1;B7ZD64;E9PZF9;D6RCZ8;E9Q999;D6RJ85;B7ZD63;B7ZD61;F7AA45;Q0VGU9;Q3UXT6	E9Q8F0;Q3U313;Q8VH51;Q3TJP1;B7ZD64;E9PZF9;D6RCZ8;E9Q999;D6RJ85;B7ZD63;B7ZD61;F7AA45;Q0VGU9;Q3UXT6	RNA-binding protein 39	Rbm39	RNA-binding protein 39 OS=Mus musculus OX=10090 GN=Rbm39 PE=1 SV=1;Uncharacterized protein OS=Mus musculus OX=10090 GN=Rbm39 PE=2 SV=1;RNA-binding protein 39 OS=Mus musculus OX=10090 GN=Rbm39 PE=1 SV=2;Uncharacterized protein (Fragment) OS=Mus musculus OX=		-0.174013	-4.71894	-4.83243	-4.65842	-4.89296		0.428584	22.8153	10.8833	19.7754	11.4388		0.972887	0.000670627	0.0111457	0.00133152	0.0083649
E9Q8I9	Fry	E9Q8I9;A0A5F8MPN1;A0A0J9YVH0	E9Q8I9;A0A5F8MPN1	Protein furry homolog	Fry	Protein furry homolog OS=Mus musculus OX=10090 GN=Fry PE=1 SV=1;Protein furry homolog OS=Mus musculus OX=10090 GN=Fry PE=1 SV=1	-1.9678	0.829722	-0.0762243	2.7213	1.89157	0.753498	1.08574	-1.28647	0.191649	-1.4597	-1.06775	-1.02419	0.732575	0.863065	0.949553	0.925344	0.681731	0.947877
E9Q8N5	Clasp2	E9Q8N5;Q08EB6;Q08EB5;Q8BRT1;A2RRR3	E9Q8N5;Q08EB6;Q08EB5;Q8BRT1;A2RRR3	CLIP-associating protein 2	Clasp2	CLIP-associating protein 2 OS=Mus musculus OX=10090 GN=Clasp2 PE=1 SV=1;CLIP-associating protein 2 OS=Mus musculus OX=10090 GN=Clasp2 PE=1 SV=1;CLIP-associating protein 2 OS=Mus musculus OX=10090 GN=Clasp2 PE=1 SV=1;CLIP-associating protein 2 OS=Mus muscul	-0.433497	0.025998	-0.358534	0.100961	0.0749635	-0.332536	3.99267	-0.164073	2.74822	-0.689151	-0.619036	2.15685	0.156009	0.987964	0.236405	0.984226	0.816142	0.60545
E9Q8N8	Slc4a4	E9Q8N8	E9Q8N8	Anion exchange protein	Slc4a4	Anion exchange protein OS=Mus musculus OX=10090 GN=Slc4a4 PE=1 SV=1	-0.0761343	0.0581684	-0.00302754	0.131275	0.0731067	0.0551409	0.562781	-0.274412	0.0198758	-0.644789	-0.525264	-0.259866	0.860796	0.984066	0.99537	0.984226	0.840605	0.995851
E9Q8P8	Fam131b	E9Q8P8;A4FUR1;Q3TY60	E9Q8P8;A4FUR1;Q3TY60	Protein FAM131B	Fam131b	Protein FAM131B OS=Mus musculus OX=10090 GN=Fam131b PE=1 SV=1;Fam131b protein (Fragment) OS=Mus musculus OX=10090 GN=Fam131b PE=2 SV=1;Protein FAM131B OS=Mus musculus OX=10090 GN=Fam131b PE=1 SV=1	-1.2455	-0.698058	-0.772882	-0.225441	0.472617	-1.47094	1.61719	2.91352	1.0989	0.589215	-1.15526	2.14697	0.595361	0.552429	0.618818	0.987925	0.663882	0.60879
E9Q912	Rap1gds1	E9Q912	E9Q912		Rap1gds1	Rap1 GTPase-GDP dissociation stimulator 1 OS=Mus musculus OX=10090 GN=Rap1gds1 PE=2 SV=1	-0.0734918	0.21512	-0.330507	-0.0418956	-0.257015	-0.115387	0.598771	-1.08689	2.70978	0.207307	2.04703	0.578941	0.854759	0.891377	0.240038	0.991513	0.441351	0.995851
E9Q9C0	Ablim1	E9Q9C0;E9Q9C1;E9Q9C4;B9EIV0;E9Q9C2;E9QK41;Q8K4G5;E9Q030;Q9EPW6;F6YHE5	E9Q9C0;E9Q9C1;E9Q9C4;B9EIV0;E9Q9C2;E9QK41;Q8K4G5;E9Q030	Actin-binding LIM protein 1	Ablim1	Actin-binding LIM protein 1 OS=Mus musculus OX=10090 GN=Ablim1 PE=1 SV=1;Actin-binding LIM protein 1 OS=Mus musculus OX=10090 GN=Ablim1 PE=1 SV=1;Actin-binding LIM protein 1 OS=Mus musculus OX=10090 GN=Ablim1 PE=1 SV=1;Ablim1 protein OS=Mus musculus OX=100	0.554601	0.205289	-0.611185	-0.960497	-1.16579	-0.405896	-2.15332	-0.560156	4.09981	2.27258	4.32437	1.1356	0.466201	0.961255	0.108849	0.73219	0.136793	0.907617
E9Q9C5	Atp6v0c	E9Q9C5;Q8C1D9;A3KML5;Q80YP7;P63082;A4FVC9;Q3UK60	E9Q9C5;Q8C1D9;A3KML5;Q80YP7;P63082;A4FVC9;Q3UK60	V-type proton ATPase 16 kDa proteolipid subunit	Atp6v0c;Gm15487	V-type proton ATPase proteolipid subunit (Fragment) OS=Mus musculus OX=10090 GN=Atp6v0c PE=1 SV=1;V-type proton ATPase proteolipid subunit OS=Mus musculus OX=10090 GN=Atp6v0c PE=2 SV=1;V-type proton ATPase proteolipid subunit OS=Mus musculus OX=10090 GN=At	-0.69064	0.249921	-0.599858	0.340704	0.0907825	-0.349937	1.93477	-0.59396	1.42087	-0.962036	-0.349479	0.723495	0.511123	0.958512	0.512806	0.972571	0.908125	0.995463
E9Q9M5	Usp19	E9Q9M5;A0A0A6YWX1;J3KMM1;Q3UJD6;A0A0A6YX42;A0A0A6YWN9	E9Q9M5;A0A0A6YWX1;J3KMM1;Q3UJD6;A0A0A6YX42;A0A0A6YWN9	Ubiquitin carboxyl-terminal hydrolase;Ubiquitin carboxyl-terminal hydrolase 19	Usp19	Ubiquitin carboxyl-terminal hydrolase 19 OS=Mus musculus OX=10090 GN=Usp19 PE=1 SV=1;Ubiquitin carboxyl-terminal hydrolase 19 OS=Mus musculus OX=10090 GN=Usp19 PE=1 SV=1;Ubiquitin carboxyl-terminal hydrolase 19 OS=Mus musculus OX=10090 GN=Usp19 PE=1 SV=1;U	-1.38347	2.10704	-1.55606	1.93445	-0.172593		1.6854	-7.36221	4.20446	-2.48353	0.231506		0.583065	0.0607846	0.102225	0.673147	0.937397
E9QAE4	Nsd1	E9QAE4;A0A286YE36;O88491;Q8VHQ8;A0A286YDS9;Q3UL03	E9QAE4;A0A286YE36;O88491	Histone-lysine N-methyltransferase;Histone-lysine N-methyltransferase, H3 lysine-36 and H4 lysine-20 specific	Nsd1	Histone-lysine N-methyltransferase, H3 lysine-36-specific OS=Mus musculus OX=10090 GN=Nsd1 PE=1 SV=1;Histone-lysine N-methyltransferase, H3 lysine-36-specific OS=Mus musculus OX=10090 GN=Nsd1 PE=1 SV=1;Histone-lysine N-methyltransferase, H3 lysine-36 speci	2.94737	2.78404	0.371084		-2.57629	3.15513	-1.84142	-7.38501	-0.249503		3.53316	-2.17598	0.546329	0.0607846	0.927913		0.207923	0.604635
E9QAI5	Cad	E9QAI5;G3UWN2;B2RQC6;E9QAT6;Q7TN13;Q6P9L1;Q80VF8	E9QAI5;G3UWN2;B2RQC6;E9QAT6;Q7TN13;Q6P9L1	CAD protein;Glutamine-dependent carbamoyl-phosphate synthase;Aspartate carbamoyltransferase;Dihydroorotase	Cad	Aspartate carbamoyltransferase OS=Mus musculus OX=10090 GN=Cad PE=1 SV=1;CAD protein OS=Mus musculus OX=10090 GN=Cad PE=1 SV=1;CAD protein OS=Mus musculus OX=10090 GN=Cad PE=1 SV=1;CAD protein OS=Mus musculus OX=10090 GN=Cad PE=1 SV=1;Cad protein (Fragment	0.220742	-0.396896	0.506165	-0.111473	0.285423	0.109269	-1.07537	0.835328	-1.29283	0.328158	-0.75789	-0.306243	0.733454	0.920521	0.557256	0.991513	0.774201	0.995851
E9QAT4	Sec16a	E9QAT4;Q8R336;Q8K000;F7BPW6	E9QAT4		Sec16a	Protein transport protein Sec16A OS=Mus musculus OX=10090 GN=Sec16a PE=1 SV=1		1.27953	-1.50199		-1.36015			-3.64216	5.23952		4.33488			0.377593	0.056318		0.136717
E9QB01	Ncam1	E9QB01;O88682	E9QB01		Ncam1	Neural cell adhesion molecule 1 OS=Mus musculus OX=10090 GN=Ncam1 PE=1 SV=2	0.0340067	0.334824	-0.183033	0.117785	-0.217039	0.151791	-0.184385	-1.35145	1.27737	-0.427499	1.21311	-0.599309	0.957948	0.838954	0.561647	0.99096	0.643426	0.995851
E9QK48	Eml2	E9QK48;Q7TNG5;D6RGM3;A0A0U1RQ42;A0A0U1RPM7	E9QK48;Q7TNG5;D6RGM3	Echinoderm microtubule-associated protein-like 2	Eml2	Echinoderm microtubule-associated protein-like 2 OS=Mus musculus OX=10090 GN=Eml2 PE=1 SV=1;Echinoderm microtubule-associated protein-like 2 OS=Mus musculus OX=10090 GN=Eml2 PE=1 SV=1;Echinoderm microtubule-associated protein-like 2 OS=Mus musculus OX=1009	0.0182756	-0.551638	0.0687403	-0.501174	0.0504647	-0.482898	-0.111246	1.46287	-0.42699	1.31941	-0.382234	1.24229	0.972233	0.827	0.858912	0.937782	0.899282	0.877173
E9QKA4	Srrm1	E9QKA4;A2A8V8;A2A8V9;E9PUK6;Q52KI8;F7BWM1;F6UK16	E9QKA4;A2A8V8;A2A8V9;E9PUK6;Q52KI8;F7BWM1;F6UK16	Serine/arginine repetitive matrix protein 1	Srrm1	Serine/arginine repetitive matrix protein 1 OS=Mus musculus OX=10090 GN=Srrm1 PE=1 SV=1;Serine/arginine repetitive matrix protein 1 OS=Mus musculus OX=10090 GN=Srrm1 PE=1 SV=1;Serine/arginine repetitive matrix protein 1 OS=Mus musculus OX=10090 GN=Srrm1 PE	0.126285	0.0328332	0.0932207	-0.000231078	-0.0330643	0.126054	-0.642876	-0.144769	-0.514072	0.00095831	0.207581	-0.493597	0.840231	0.987964	0.823047	0.999737	0.94725	0.995851
E9QKB2	Habp4	E9QKB2;Q9JKS5;A0A1Y7VNT1;Q3UJC1;A7MAY6	E9QKB2;Q9JKS5;A0A1Y7VNT1	Intracellular hyaluronan-binding protein 4	Habp4	Intracellular hyaluronan-binding protein 4 OS=Mus musculus OX=10090 GN=Habp4 PE=1 SV=1;Intracellular hyaluronan-binding protein 4 OS=Mus musculus OX=10090 GN=Habp4 PE=1 SV=2;Intracellular hyaluronan-binding protein 4 OS=Mus musculus OX=10090 GN=Habp4 PE=1	-0.0391244	0.0875659	-0.0783711	0.0483192	-0.0392467	0.00919479	0.128168	-0.352117	0.301055	-0.163647	0.172198	-0.028726	0.968859	0.978303	0.911961	0.992482	0.957598	0.999638
E9QKI2	Kcnc3	E9QKI2;Q63959;A0A140LIW8;A0A140LHI4;A0A140LHT3;A0A140LHN2;A0A571BG98;Q8R1C0;Q3TZ61	E9QKI2;Q63959;A0A140LIW8;A0A140LHI4;A0A140LHT3	Potassium voltage-gated channel subfamily C member 3	Kcnc3	Potassium voltage-gated channel subfamily C member 3 OS=Mus musculus OX=10090 GN=Kcnc3 PE=1 SV=1;Potassium voltage-gated channel subfamily C member 3 OS=Mus musculus OX=10090 GN=Kcnc3 PE=1 SV=3;Potassium voltage-gated channel subfamily C member 3 OS=Mus mu	-0.122217	-0.0850665	0.182717	0.219868	0.304935	0.0976507	0.809208	0.229579	-0.86216	-0.644597	-1.38658	-0.291512	0.800073	0.985591	0.699853	0.984226	0.597254	0.995851
E9QL12	Dysf	E9QL12;E9PXU9;A0A0N4SWH3;A0A0N4SWG7;A0A0N4SUN3;A0A0N4SVX9;Q9ESD7;A0A0N4SUJ2;E9Q423;A0A0N4SV63	E9QL12;E9PXU9;A0A0N4SWH3;A0A0N4SWG7;A0A0N4SUN3;A0A0N4SVX9;Q9ESD7;A0A0N4SUJ2;E9Q423;A0A0N4SV63	Dysferlin	Dysf	Dysferlin OS=Mus musculus OX=10090 GN=Dysf PE=1 SV=1;Dysferlin OS=Mus musculus OX=10090 GN=Dysf PE=1 SV=1;Dysferlin OS=Mus musculus OX=10090 GN=Dysf PE=1 SV=1;Dysferlin OS=Mus musculus OX=10090 GN=Dysf PE=1 SV=1;Dysferlin OS=Mus musculus OX=10090 GN=Dysf P	1.4565	0.187832	1.10658	-0.162083	-0.349915	1.29442	-5.98877	-0.293592	-3.10057	0.277554	1.0647	-2.16534	0.0540893	0.981203	0.196728	0.991513	0.681931	0.604635
E9QL13	Rbm14	E9QL13;Q3U6A2;Q8C2Q3;J3QN51;J3QPT3;B0LM42;F7BGR7;Q62019	E9QL13;Q3U6A2;Q8C2Q3;J3QN51;J3QPT3;B0LM42;F7BGR7;Q62019	RNA-binding protein 14	Rbm14;Gm21992;p16	RNA-binding protein 14 OS=Mus musculus OX=10090 GN=Rbm14 PE=1 SV=2;Uncharacterized protein OS=Mus musculus OX=10090 GN=Rbm14 PE=2 SV=1;RNA-binding protein 14 OS=Mus musculus OX=10090 GN=Rbm14 PE=1 SV=1;Predicted gene 21992 OS=Mus musculus OX=10090 GN=Gm219	0.610821	0.115518	-0.0280376	-0.523341	-0.638858	0.08748	-3.06639	-0.365029	0.143006	1.63651	3.40693	-0.270297	0.271839	0.978303	0.965733	0.898594	0.227256	0.995851
E9QLL2	Dnm3	E9QLL2;Q8BZ98;Q8BUT2;F2Z460;E0CXZ8	E9QLL2;Q8BZ98;Q8BUT2	Dynamin-3	Dnm3	Dynamin GTPase OS=Mus musculus OX=10090 GN=Dnm3 PE=1 SV=1;Dynamin-3 OS=Mus musculus OX=10090 GN=Dnm3 PE=1 SV=1;Dynamin GTPase OS=Mus musculus OX=10090 GN=Dnm3 PE=2 SV=1	-0.0716153	0.0266122	-0.00512307	0.0931044	0.0664922	0.0214891	0.651756	-0.179392	0.0402209	-0.667713	-0.547639	-0.148581	0.838327	0.986895	0.991182	0.984226	0.835764	0.998479
E9QM38	Slc12a2	E9QM38;P55012;Q3TP36	E9QM38;P55012	Solute carrier family 12 member 2	Slc12a2	Solute carrier family 12 member 2 OS=Mus musculus OX=10090 GN=Slc12a2 PE=1 SV=1;Solute carrier family 12 member 2 OS=Mus musculus OX=10090 GN=Slc12a2 PE=1 SV=2	-0.0596877	-0.276883	0.258805	0.04161	0.318493	-0.0180777	0.301774	0.530434	-0.667584	-0.10337	-0.845094	0.0438178	0.92453	0.96154	0.765757	0.996036	0.746895	0.999638
E9QMJ1	Asap1	E9QMJ1;H3BL41;H3BJY2;E9QN63;Q9QWY8;H3BKD4;Q3UJA5;H3BKE6;E9QMI7;H3BJM7;Q3TXY1;H3BK40	E9QMJ1;H3BL41;H3BJY2;E9QN63;Q9QWY8;H3BKD4;Q3UJA5;H3BKE6;E9QMI7	Arf-GAP with SH3 domain, ANK repeat and PH domain-containing protein 1	Asap1	Arf-GAP with SH3 domain, ANK repeat and PH domain-containing protein 1 OS=Mus musculus OX=10090 GN=Asap1 PE=1 SV=1;Arf-GAP with SH3 domain, ANK repeat and PH domain-containing protein 1 OS=Mus musculus OX=10090 GN=Asap1 PE=1 SV=1;Arf-GAP with SH3 domain, A	-0.166408	-0.361991	0.227497	0.0319136	0.393905	-0.134494	0.920878	1.10032	-1.2767	-0.0961693	-2.63831	0.390854	0.771298	0.891377	0.561647	0.996036	0.339629	0.995851
E9QMK2	Vcan	E9QMK2;E9PYH0;Q62059;E9QMK3;G3XA35;Q3TNR6;Q3UXS4;Q05CR7;Q8BS97;Q3TQ47;Q8C9U7;Q4VA91;Q3TTS3;F7B603	E9QMK2;E9PYH0;Q62059;E9QMK3;G3XA35	Versican core protein	Vcan	Versican core protein OS=Mus musculus OX=10090 GN=Vcan PE=1 SV=1;Versican core protein OS=Mus musculus OX=10090 GN=Vcan PE=1 SV=1;Versican core protein OS=Mus musculus OX=10090 GN=Vcan PE=1 SV=2;Versican core protein OS=Mus musculus OX=10090 GN=Vcan PE=1 S	-0.007182	0.166731	-0.0249385	0.148975	-0.0177565	0.141793	0.0463049	-0.898295	0.142874	-0.869136	0.134188	-0.691297	0.989853	0.915846	0.965733	0.98109	0.964948	0.995851
E9QMY1	Cd200	E9QMY1;Q80VX2;O54901;E9PZI9;Q05D16	E9QMY1;Q80VX2;O54901;E9PZI9;Q05D16	OX-2 membrane glycoprotein	Cd200	OX-2 membrane glycoprotein OS=Mus musculus OX=10090 GN=Cd200 PE=1 SV=1;CD200 antigen OS=Mus musculus OX=10090 GN=Cd200 PE=1 SV=1;OX-2 membrane glycoprotein OS=Mus musculus OX=10090 GN=Cd200 PE=1 SV=1;OX-2 membrane glycoprotein OS=Mus musculus OX=10090 GN=C	0.379684	-0.210759	0.43735	-0.153093	0.0576661	0.226591	-1.59991	0.618224	-1.59586	0.489016	-0.190784	-0.790711	0.596792	0.953848	0.461584	0.988293	0.951365	0.984248
E9QN14	Srgap3	E9QN14;F8VPQ4;Q812A2	E9QN14;F8VPQ4;Q812A2	SLIT-ROBO Rho GTPase-activating protein 3	Srgap3	SLIT-ROBO Rho GTPase-activating protein 3 OS=Mus musculus OX=10090 GN=Srgap3 PE=1 SV=1;SLIT-ROBO Rho GTPase-activating protein 3 OS=Mus musculus OX=10090 GN=Srgap3 PE=1 SV=1;SLIT-ROBO Rho GTPase-activating protein 3 OS=Mus musculus OX=10090 GN=Srgap3 PE=1	-0.745294	0.0779387	-0.380908	0.442326	0.364387	-0.302969	3.08075	-0.306203	1.80292	-1.57115	-1.86583	1.03766	0.271839	0.981097	0.407751	0.908021	0.480097	0.943674
E9QND8	Atl2	E9QND8;Q8BYP9;Q6PA06	E9QND8;Q8BYP9;Q6PA06	Atlastin-2	Atl2	Atlastin-2 OS=Mus musculus OX=10090 GN=Atl2 PE=1 SV=1;GB1/RHD3-type G domain-containing protein OS=Mus musculus OX=10090 GN=Atl2 PE=2 SV=1;Atlastin-2 OS=Mus musculus OX=10090 GN=Atl2 PE=1 SV=1	-0.494442	1.69499	-0.16859	2.02085	0.325852	1.5264	1.39314	-1.75276	0.347652	-2.2269	-0.84904	-1.60743	0.66467	0.785851	0.893643	0.736649	0.746895	0.786655
E9QNH7	Acbd5	E9QNH7;Q5CZX6;Q5XG73;A0A2I3BRB9;Z4YM84;A0A2I3BQH8;A0A2I3BQ50	E9QNH7;Q5CZX6;Q5XG73;A0A2I3BRB9;Z4YM84;A0A2I3BQH8;A0A2I3BQ50	Acyl-CoA-binding domain-containing protein 5	Acbd5	Acyl-CoA-binding domain-containing protein 5 OS=Mus musculus OX=10090 GN=Acbd5 PE=1 SV=1;Acyl-CoA-binding domain-containing protein 5 (Fragment) OS=Mus musculus OX=10090 GN=Acbd5 PE=2 SV=1;Acyl-CoA-binding domain-containing protein 5 OS=Mus musculus OX=100	-0.618947	1.11332	-1.03773	0.694533	-0.418786	0.0755853	1.72953	-3.40289	2.54855	-2.65139	1.12556	-0.242995	0.566153	0.456073	0.257992	0.611609	0.668811	0.995851
E9QNN1	Dhx9	E9QNN1;A0A087WPL5;O70133;Q3UR42;A0A0R4J2C3;Q3TF92;Q05BR6;Q3TEB2;A0A087WRT3	E9QNN1;A0A087WPL5;O70133;Q3UR42	ATP-dependent RNA helicase A	Dhx9	DEAH box protein 9 OS=Mus musculus OX=10090 GN=Dhx9 PE=1 SV=1;DEAH box protein 9 OS=Mus musculus OX=10090 GN=Dhx9 PE=1 SV=1;ATP-dependent RNA helicase A OS=Mus musculus OX=10090 GN=Dhx9 PE=1 SV=2;DEAH box protein 9 (Fragment) OS=Mus musculus OX=10090 GN=Dh	0.0839223	-0.148957	-0.1637	-0.39658	-0.247623	-0.312657	-0.318885	0.491882	0.655943	1.26029	0.775208	1.27503	0.920673	0.961752	0.770679	0.937782	0.770886	0.863669
E9QNQ4	Rapgef2	E9QNQ4;Q6NXI4;A0A0A6YWG7;Q8CHG7	E9QNQ4;Q6NXI4;A0A0A6YWG7;Q8CHG7	Rap guanine nucleotide exchange factor 2	Rapgef2	Cyclic nucleotide ras GEF OS=Mus musculus OX=10090 GN=Rapgef2 PE=1 SV=1;Cyclic nucleotide ras GEF (Fragment) OS=Mus musculus OX=10090 GN=Rapgef2 PE=2 SV=1;Cyclic nucleotide ras GEF OS=Mus musculus OX=10090 GN=Rapgef2 PE=1 SV=1;Rap guanine nucleotide exchan	1.51421	0.317488	0.00693728	-1.18978	-1.50727	0.324425	-2.50461	-0.562676	-0.0107334	2.33077	3.05867	-0.492969	0.392267	0.961255	0.997237	0.725323	0.266931	0.995851
E9QNY8	Sacs	E9QNY8;Q9JLC8;B2RRL5;D3Z3H1;A0A0R4J125;B7ZWA8	E9QNY8;Q9JLC8	Sacsin	Sacs	Sacsin OS=Mus musculus OX=10090 GN=Sacs PE=1 SV=1;Sacsin OS=Mus musculus OX=10090 GN=Sacs PE=1 SV=2	-0.126194	-0.341866	-0.0529199	-0.268592	0.0732745	-0.394786	1.04268	1.03292	0.38607	0.822142	-0.629972	1.18605	0.739237	0.904086	0.877312	0.98109	0.812857	0.888326
E9QP87	Mlc1	E9QP87;Q80U92;Q8VHK5;Q8BLR0	E9QP87;Q80U92;Q8VHK5;Q8BLR0	Membrane protein MLC1	Mlc1	Membrane protein MLC1 OS=Mus musculus OX=10090 GN=Mlc1 PE=1 SV=1;MKIAA0027 protein (Fragment) OS=Mus musculus OX=10090 GN=Mlc1 PE=2 SV=1;Membrane protein MLC1 OS=Mus musculus OX=10090 GN=Mlc1 PE=1 SV=1;Uncharacterized protein OS=Mus musculus OX=10090 GN=Ml	0.354982	0.102445	0.31837	0.0658323	-0.0366124	0.420814	-1.67274	-0.307197	-1.10611	-0.241616	0.112393	-1.84612	0.585747	0.981097	0.617416	0.991513	0.96948	0.715175
E9QPX1	Col18a1	E9QPX1;P39061	E9QPX1;P39061	Collagen alpha-1(XVIII) chain;Endostatin	Col18a1	Collagen alpha-1(XVIII) chain OS=Mus musculus OX=10090 GN=Col18a1 PE=1 SV=1;Collagen alpha-1(XVIII) chain OS=Mus musculus OX=10090 GN=Col18a1 PE=1 SV=4	2.82096	1.32466	0.338667	-1.15763	-2.4823	1.66333	-2.96165	-1.56587	-1.00567	0.948037	2.70848	-1.89728	0.295496	0.808999	0.652411	0.973609	0.325789	0.699035
F2Z3Z1	Hpcal4	F2Z3Z1;B2RRY8;Q8BGZ1	F2Z3Z1;B2RRY8;Q8BGZ1	Hippocalcin-like protein 4	Hpcal4	Hippocalcin-like protein 4 (Fragment) OS=Mus musculus OX=10090 GN=Hpcal4 PE=1 SV=1;Hippocalcin-like protein 4 OS=Mus musculus OX=10090 GN=Hpcal4 PE=1 SV=1;Hippocalcin-like protein 4 OS=Mus musculus OX=10090 GN=Hpcal4 PE=1 SV=3	-0.598352	2.79939	-2.94921	0.448529	-2.35086	-0.149823	0.760862	-1.42399	3.30004	-0.234256	3.3817	0.0755089	0.817473	0.838954	0.174647	0.991513	0.227417	0.999638
F2Z3Z9	Pdpk1	F2Z3Z9;Q3TRL2;Q8K3L3;F2Z3X6;Q810Z4;Q3UHZ0;Q3UGN6;Q9Z2A0;F2Z3X9;F2Z3V6;F2Z4A5;Q3UEW8;F2Z400	F2Z3Z9;Q3TRL2;Q8K3L3;F2Z3X6;Q810Z4;Q3UHZ0;Q3UGN6;Q9Z2A0	3-phosphoinositide-dependent protein kinase 1	Pdpk1	3-phosphoinositide-dependent protein kinase 1 OS=Mus musculus OX=10090 GN=Pdpk1 PE=1 SV=1;3-phosphoinositide-dependent protein kinase 1 OS=Mus musculus OX=10090 GN=Pdpk1 PE=1 SV=1;3-phosphoinositide-dependent protein kinase 1 OS=Mus musculus OX=10090 GN=Pd	0.0414581	-0.301504	0.00596356	-0.336998	-0.0354945	-0.29554	-0.232421	1.31222	-0.0256315	1.89382	0.142116	1.90399	0.944707	0.85487	0.993908	0.811944	0.964384	0.695435
F2Z490	Dgke	F2Z490;Q8C8R9;Q9R1C6	F2Z490;Q8C8R9;Q9R1C6	Diacylglycerol kinase epsilon	Dgke	Diacylglycerol kinase (ATP) OS=Mus musculus OX=10090 GN=Dgke PE=1 SV=1;Diacylglycerol kinase (ATP) (Fragment) OS=Mus musculus OX=10090 PE=2 SV=1;Diacylglycerol kinase epsilon OS=Mus musculus OX=10090 GN=Dgke PE=1 SV=1	-0.828012	0.196324	-0.816908	0.207429	0.0111046	-0.620584	4.28363	-0.966409	3.39809	-1.40014	-0.0589856	2.95023	0.128922	0.91431	0.16583	0.935428	0.983948	0.425036
F6QC57	Ubr3	F6QC57;Q5U430;B3DFI9;Q8CAW0;B7ZNW2;F6RDS0	F6QC57;Q5U430;B3DFI9	E3 ubiquitin-protein ligase UBR3	Ubr3	E3 ubiquitin-protein ligase OS=Mus musculus OX=10090 GN=Ubr3 PE=1 SV=1;E3 ubiquitin-protein ligase UBR3 OS=Mus musculus OX=10090 GN=Ubr3 PE=1 SV=3;E3 ubiquitin-protein ligase (Fragment) OS=Mus musculus OX=10090 GN=Ubr3 PE=2 SV=1	-0.733751	1.08039	-1.39404	0.420096	-0.66029	-0.313655	2.27309	-2.80222	5.1106	-0.995889	2.19156	0.781915	0.44043	0.597791	0.0601524	0.968075	0.423369	0.984248
F6QIL6	Dnajc8	F6QIL6;D3Z4I5;F6TQL3;A2ALF2;Q6NZB0	F6QIL6;D3Z4I5;F6TQL3;A2ALF2;Q6NZB0	DnaJ homolog subfamily C member 8	Dnajc8	DnaJ homolog subfamily C member 8 (Fragment) OS=Mus musculus OX=10090 GN=Dnajc8 PE=1 SV=1;DnaJ homolog subfamily C member 8 OS=Mus musculus OX=10090 GN=Dnajc8 PE=1 SV=2;DnaJ homolog subfamily C member 8 (Fragment) OS=Mus musculus OX=10090 GN=Dnajc8 PE=1 SV	-0.00389961	0.329952	-0.190024	0.143827	-0.186124	0.139928	0.0171136	-2.23848	0.995336	-0.737761	0.983153	-0.71139	0.995541	0.708005	0.65395	0.984226	0.706967	0.995851
F6RJV6	Lancl2	F6RJV6;Q9JJK2	F6RJV6;Q9JJK2	LanC-like protein 2	Lancl2	LanC-like protein 2 (Fragment) OS=Mus musculus OX=10090 GN=Lancl2 PE=1 SV=1;LanC-like protein 2 OS=Mus musculus OX=10090 GN=Lancl2 PE=1 SV=1	0.156661	-0.0221721	-0.0865651	-0.265398	-0.243226	-0.108737	-1.34268	0.129666	0.638079	1.64627	1.84651	0.661792	0.676385	0.991063	0.779228	0.898113	0.482986	0.995851
F6RYD0	Phldb1	F6RYD0;F6RUK9;E9PWB1;D3Z4N0;D3Z0X5;Q6PDH0;F7AWU3;F7B296;Q8BWJ2;E9Q340;E9Q307;E9PWW4	F6RYD0;F6RUK9;E9PWB1;D3Z4N0;D3Z0X5;Q6PDH0;F7AWU3;F7B296;Q8BWJ2;E9Q340;E9Q307;E9PWW4	Pleckstrin homology-like domain family B member 1	Phldb1	Pleckstrin homology-like domain family B member 1 (Fragment) OS=Mus musculus OX=10090 GN=Phldb1 PE=1 SV=1;Pleckstrin homology-like domain family B member 1 (Fragment) OS=Mus musculus OX=10090 GN=Phldb1 PE=1 SV=1;Pleckstrin homology-like domain family B mem	0.796349	0.154702	-0.38033	-1.02198	-1.17668	-0.225628	-3.08256	-0.346158	1.12752	2.61331	2.90312	0.700743	0.271839	0.978452	0.610067	0.624794	0.292699	0.995851
F6SBR5	Cit	F6SBR5;D3Z1U0;E9QL53;D3YU89;P49025	F6SBR5;D3Z1U0;E9QL53;D3YU89;P49025	Citron Rho-interacting kinase	Cit	Citron Rho-interacting kinase OS=Mus musculus OX=10090 GN=Cit PE=1 SV=2;Citron Rho-interacting kinase OS=Mus musculus OX=10090 GN=Cit PE=1 SV=1;Citron Rho-interacting kinase OS=Mus musculus OX=10090 GN=Cit PE=1 SV=1;Citron Rho-interacting kinase OS=Mus mus	0.0344466	0.222973	-0.0352737	0.153253	-0.0697204	0.187699	-0.190254	-0.838588	0.158649	-0.652523	0.275811	-0.924907	0.957105	0.920521	0.962617	0.984226	0.93591	0.961948
F6SPK0	Ube2j1	F6SPK0;B1AWT7;Q3UDP8;Q3TV38;Q9JJZ4	F6SPK0;B1AWT7;Q3UDP8;Q3TV38;Q9JJZ4	Ubiquitin-conjugating enzyme E2 J1	Ube2j1	Ubiquitin-conjugating enzyme E2 J1 (Fragment) OS=Mus musculus OX=10090 GN=Ube2j1 PE=1 SV=1;Ubiquitin-conjugating enzyme E2 J1 (Fragment) OS=Mus musculus OX=10090 GN=Ube2j1 PE=1 SV=1;UBC core domain-containing protein OS=Mus musculus OX=10090 GN=Ube2j1 PE=2	-0.742536	0.278566	-1.12571	-0.104613	-0.383179	-0.847149	1.5382	-0.499452	2.85808	0.16847	1.16229	1.29484	0.611485	0.96154	0.218055	0.992482	0.663474	0.857652
F6SQH7	Poldip2	F6SQH7;Q91VA6	F6SQH7;Q91VA6	Polymerase delta-interacting protein 2	Poldip2	Polymerase delta-interacting protein 2 (Fragment) OS=Mus musculus OX=10090 GN=Poldip2 PE=1 SV=1;Polymerase delta-interacting protein 2 OS=Mus musculus OX=10090 GN=Poldip2 PE=1 SV=1	-0.0907616	0.573446	-0.672672	-0.00846515	-0.581911	-0.0992267	0.169057	-1.53625	2.60624	0.014175	1.03637	0.296789	0.9592	0.812734	0.248494	0.999737	0.692762	0.995851
F6T0J8	Cpeb3	F6T0J8;D3Z1R6;A0A0R4J102;Q7TN99;D3Z5R9;E9Q5X2;A0A0H2UH22;E9Q969;Q812E0;D3YUJ4	F6T0J8;D3Z1R6;A0A0R4J102;Q7TN99;D3Z5R9;E9Q5X2;A0A0H2UH22;E9Q969;Q812E0	Cytoplasmic polyadenylation element-binding protein 3;Cytoplasmic polyadenylation element-binding protein 2	Cpeb3;Cpeb2	Cytoplasmic polyadenylation element-binding protein 3 (Fragment) OS=Mus musculus OX=10090 GN=Cpeb3 PE=1 SV=1;Cytoplasmic polyadenylation element-binding protein 3 OS=Mus musculus OX=10090 GN=Cpeb3 PE=1 SV=1;Cytoplasmic polyadenylation element-binding prote	-0.206282	0.391664	-0.261685	0.336261	-0.0554033	0.129979	0.411937	-0.945792	0.515166	-0.837941	0.366455	-0.207866	0.901091	0.91431	0.822678	0.98109	0.904384	0.996051
F6T2S0	Fech	F6T2S0;Q4QRK2;Q8C3V7;A0A494BAI5;Q544X6;P22315;Q91W09;Q3UC49;A0A494B9Y8;A0A494BBL4;A0A494BAR8	F6T2S0;Q4QRK2;Q8C3V7;A0A494BAI5;Q544X6;P22315;Q91W09;Q3UC49;A0A494B9Y8	Ferrochelatase;Ferrochelatase, mitochondrial	Fech	Ferrochelatase OS=Mus musculus OX=10090 GN=Fech PE=1 SV=1;Fech protein (Fragment) OS=Mus musculus OX=10090 GN=Fech PE=2 SV=1;Ferrochelatase OS=Mus musculus OX=10090 GN=Fech PE=2 SV=1;Ferrochelatase OS=Mus musculus OX=10090 GN=Fech PE=1 SV=1;Ferrochelatase	-0.133691	0.0813258	-0.00697582	0.208041	0.126716	0.0743499	0.80213	-0.388884	0.0437928	-0.95589	-0.650645	-0.397443	0.803122	0.978303	0.991089	0.972571	0.810209	0.995851
F6T9H9	Mtmr1	F6T9H9;I7HJQ9;Q9Z2C4	F6T9H9;I7HJQ9;Q9Z2C4	Myotubularin-related protein 1	Mtmr1	Myotubularin-related protein 1 (Fragment) OS=Mus musculus OX=10090 GN=Mtmr1 PE=1 SV=8;Phosphatidylinositol-3,5-bisphosphate 3-phosphatase OS=Mus musculus OX=10090 GN=Mtmr1 PE=1 SV=1;Myotubularin-related protein 1 OS=Mus musculus OX=10090 GN=Mtmr1 PE=1 SV=1	1.74866	0.294088	0.589361		-1.1593	0.883449	-2.96535	-0.294903	-0.888241		1.37272	-1.11721	0.295496	0.981203	0.694076		0.597742	0.916254
F6TZK4	Rims1	F6TZK4;F6Y0S3;E9PWP6;F6VBV0;Q99NE5;Q7TPL9;Q3UYL2	F6TZK4;F6Y0S3;E9PWP6;F6VBV0;Q99NE5;Q7TPL9	Regulating synaptic membrane exocytosis protein 1	Rims1	Regulating synaptic membrane exocytosis protein 1 OS=Mus musculus OX=10090 GN=Rims1 PE=1 SV=3;Regulating synaptic membrane exocytosis protein 1 OS=Mus musculus OX=10090 GN=Rims1 PE=1 SV=3;Regulating synaptic membrane exocytosis protein 1 OS=Mus musculus OX	-0.0291724	-0.540218	0.445209	-0.0658363	0.474382	-0.0950087	0.0508104	1.37936	-0.846925	0.146504	-1.38899	0.158699	0.989001	0.838954	0.706888	0.995131	0.597254	0.998479
F6UP77	Amdhd2	F6UP77;F7CUP3;Q8JZV7	F6UP77;F7CUP3;Q8JZV7	Putative N-acetylglucosamine-6-phosphate deacetylase	Amdhd2	Amidohydrolase domain-containing protein 2 OS=Mus musculus OX=10090 GN=Amdhd2 PE=1 SV=9;Amidohydrolase domain-containing protein 2 OS=Mus musculus OX=10090 GN=Amdhd2 PE=1 SV=2;N-acetylglucosamine-6-phosphate deacetylase OS=Mus musculus OX=10090 GN=Amdhd2 P	0.343451	-2.69881	1.80096	-1.2413	1.45751	-0.897852	-0.73978	2.08492	-1.58324	1.6113	-1.37638	1.02172	0.821507	0.7113	0.464696	0.903798	0.597254	0.947877
F6XC25	Cc2d1b	F6XC25;Q7TPN1;Q8BRN9	F6XC25;Q7TPN1;Q8BRN9	Coiled-coil and C2 domain-containing protein 1B	Cc2d1b	Coiled-coil and C2 domain-containing protein 1B (Fragment) OS=Mus musculus OX=10090 GN=Cc2d1b PE=1 SV=1;Cc2d1b protein (Fragment) OS=Mus musculus OX=10090 GN=Cc2d1b PE=2 SV=1;Coiled-coil and C2 domain-containing protein 1B OS=Mus musculus OX=10090 GN=Cc2d1	1.41932	1.11249	-0.91801	-1.22484	-2.33733	0.194476	-2.14723	-0.792629	0.667538	1.71859	1.84519	-0.216461	0.466201	0.928128	0.765757	0.866032	0.482986	0.996051
F6XC54	Diaph1	F6XC54;D3Z074;E9PXV7;E9PV41;Q5DTQ4;O08808;Q3US76;Q3U104	F6XC54;D3Z074;E9PXV7;E9PV41;Q5DTQ4;O08808;Q3US76	Protein diaphanous homolog 1	Diap1;Diaph1	Protein diaphanous homolog 1 OS=Mus musculus OX=10090 GN=Diaph1 PE=1 SV=1;Protein diaphanous homolog 1 OS=Mus musculus OX=10090 GN=Diaph1 PE=1 SV=2;Protein diaphanous homolog 1 OS=Mus musculus OX=10090 GN=Diaph1 PE=1 SV=1;Protein diaphanous homolog 1 OS=Mu	-0.85653	-2.37673		-0.755906	1.62082	-1.61244	1.10856	2.02775		0.734293	-2.73996	1.27777	0.729654	0.715043		0.984226	0.320459	0.863669
F6XPZ0	Loxhd1	F6XPZ0;Q8BI18;D3YUR7;C8YR32	F6XPZ0;Q8BI18;D3YUR7;C8YR32	Lipoxygenase homology domain-containing protein 1	Loxhd1	Lipoxygenase homology domain-containing protein 1 OS=Mus musculus OX=10090 GN=Loxhd1 PE=4 SV=2;Uncharacterized protein OS=Mus musculus OX=10090 GN=Loxhd1 PE=2 SV=1;Lipoxygenase homology domain-containing protein 1 OS=Mus musculus OX=10090 GN=Loxhd1 PE=4 SV	-0.141094	3.85964	0.589803	4.59054	0.730898	4.44944	0.212236	-9.55548	-1.08236	-8.36565	-1.53275	-7.3235	0.950159	0.0320861	0.625871	0.0277846	0.576995	0.0336476
F6Z7L1	Tnrc18	F6Z7L1;Q80WC3;Q52KG0;D3YV17	F6Z7L1;Q80WC3;Q52KG0	Trinucleotide repeat-containing gene 18 protein	Tnrc18	Trinucleotide repeat-containing gene 18 protein (Fragment) OS=Mus musculus OX=10090 GN=Tnrc18 PE=1 SV=2;Trinucleotide repeat-containing gene 18 protein OS=Mus musculus OX=10090 GN=Tnrc18 PE=1 SV=2;Tnrc18 protein (Fragment) OS=Mus musculus OX=10090 GN=Tnrc1	2.00067	-0.348531	1.26596	-1.08325	-0.734715	0.917425	-2.35855	0.27603	-0.956761	1.46051	0.709179	-0.828555	0.423261	0.984066	0.671854	0.925344	0.789776	0.982357
F6ZFT1	Ndufab1	F6ZFT1;F8WJ64;Q569N0;Q3TJG2;Q9CR21	F6ZFT1;F8WJ64;Q569N0;Q3TJG2;Q9CR21	Acyl carrier protein;Acyl carrier protein, mitochondrial	Ndufab1	Acyl carrier protein (Fragment) OS=Mus musculus OX=10090 GN=Ndufab1 PE=1 SV=1;Acyl carrier protein (Fragment) OS=Mus musculus OX=10090 GN=Ndufab1 PE=1 SV=1;Acyl carrier protein OS=Mus musculus OX=10090 GN=Ndufab1 PE=1 SV=1;Acyl carrier protein OS=Mus muscu	-0.0939857	0.160017	-0.215759	0.0382435	-0.121774	-0.0557422	0.328371	-0.538758	0.724404	-0.133907	0.636788	0.153157	0.917167	0.96154	0.750147	0.996036	0.812465	0.998479
F6ZHD8	Gbe1	F6ZHD8;Q9D6Y9;Q8C7E6;G3UW30;Q8BT78	F6ZHD8;Q9D6Y9;Q8C7E6;G3UW30	1,4-alpha-glucan-branching enzyme	Gbe1	1,4-alpha-glucan branching enzyme OS=Mus musculus OX=10090 GN=Gbe1 PE=1 SV=2;1,4-alpha-glucan-branching enzyme OS=Mus musculus OX=10090 GN=Gbe1 PE=1 SV=1;1,4-alpha-glucan branching enzyme OS=Mus musculus OX=10090 PE=2 SV=1;1,4-alpha-glucan branching enzyme	-0.10631	0.634203	0.254219	0.994732	0.360529	0.888422	0.276495	-0.962439	-0.783432	-1.4437	-0.915294	-1.36783	0.931573	0.91431	0.728957	0.925344	0.727671	0.848423
F7AA26	Pakap	F7AA26;Q8C9L6;Q99L95;Q69ZV5;A2API8;O54931	F7AA26;Q8C9L6;Q99L95;Q69ZV5;A2API8;O54931	A-kinase anchor protein 2	Pakap;mKIAA0920;Akap2	Paralemmin A kinase anchor protein (Fragment) OS=Mus musculus OX=10090 GN=Pakap PE=1 SV=1;Uncharacterized protein OS=Mus musculus OX=10090 GN=Pakap PE=2 SV=1;Akap2 protein OS=Mus musculus OX=10090 GN=Pakap PE=2 SV=1;MKIAA0920 protein (Fragment) OS=Mus musc	1.30837	-0.125282	-0.0552019	-1.48885	-1.36357	-0.180484	-2.00418	0.220989	0.165534	1.8775	2.28658	0.290773	0.497673	0.985591	0.960606	0.814249	0.408733	0.995851
F7AAP4	Atp2b4	F7AAP4;D1FNM8;Q6Q477;D1FNM9;Q3UPA8	F7AAP4;D1FNM8;Q6Q477;D1FNM9	Calcium-transporting ATPase	Atp2b4	Calcium-transporting ATPase OS=Mus musculus OX=10090 GN=Atp2b4 PE=1 SV=1;Calcium-transporting ATPase OS=Mus musculus OX=10090 GN=Atp2b4 PE=2 SV=2;Plasma membrane calcium-transporting ATPase 4 OS=Mus musculus OX=10090 GN=Atp2b4 PE=1 SV=1;Calcium-transportin	0.197377	-0.309204	0.143393	-0.363188	-0.0539843	-0.16581	-0.993125	0.802709	-0.493418	1.12462	0.194749	0.496282	0.748687	0.926838	0.83103	0.94628	0.951365	0.995851
F7B1B6	Coq8a	F7B1B6;Q60936	F7B1B6;Q60936	Atypical kinase ADCK3, mitochondrial	Adck3	Atypical kinase COQ8A, mitochondrial (Fragment) OS=Mus musculus OX=10090 GN=Coq8a PE=1 SV=1;Atypical kinase COQ8A, mitochondrial OS=Mus musculus OX=10090 GN=Coq8a PE=1 SV=2	0.199035	1.50675	-0.0816014	1.22612	-0.280637	1.42515	-0.425134	-1.58102	0.288731	-1.20064	0.549474	-1.54115	0.897	0.808999	0.914731	0.94628	0.835184	0.802787
F7B8J4	Pm20d1	F7B8J4;Q8C165	F7B8J4;Q8C165	Probable carboxypeptidase PM20D1	Pm20d1	N-fatty-acyl-amino acid synthase/hydrolase PM20D1 (Fragment) OS=Mus musculus OX=10090 GN=Pm20d1 PE=1 SV=1;N-fatty-acyl-amino acid synthase/hydrolase PM20D1 OS=Mus musculus OX=10090 GN=Pm20d1 PE=1 SV=1	0.0433419	1.34875	-0.138762	1.16665	-0.182104	1.20999	-0.0922453	-1.30769	0.291202	-1.13706	0.371507	-1.19236	0.981009	0.8556	0.914033	0.94628	0.902308	0.888326
F7BJK1	Pcdh1	F7BJK1;Q2TJI7;E0CXD4;Q2TJI9;Q8QZT6;Q8CFX3	F7BJK1;Q2TJI7;E0CXD4;Q2TJI9;Q8QZT6;Q8CFX3		Pcdh1	Protocadherin 1 (Fragment) OS=Mus musculus OX=10090 GN=Pcdh1 PE=1 SV=1;Protocadherin 1 isoform 2b (Fragment) OS=Mus musculus OX=10090 GN=Pcdh1 PE=2 SV=1;Protocadherin 1 OS=Mus musculus OX=10090 GN=Pcdh1 PE=1 SV=1;Protocadherin 1 isoform 2 (Fragment) OS=Mus		0.401344	-1.92909	-2.25623	-2.65757	-1.52775		-0.82588	4.31386	4.43448	5.02204	3.59277		0.921572	0.0965525	0.204979	0.0948981	0.276933
F7BWT7	Tspan15	F7BWT7	F7BWT7	Tetraspanin-15	Tspan15	Tetraspanin-15 OS=Mus musculus OX=10090 GN=Tspan15 PE=1 SV=2	0.933547	0.613263	0.328534	0.00825051	-0.605013	0.941797	-4.94262	-2.68499	-1.79739	-0.0350228	2.65518	-4.87274	0.0923137	0.612809	0.408548	0.999737	0.333939	0.136251
F7BX26	Ppp5c	F7BX26;Q60676	F7BX26;Q60676	Serine/threonine-protein phosphatase;Serine/threonine-protein phosphatase 5	Ppp5c	Serine/threonine-protein phosphatase (Fragment) OS=Mus musculus OX=10090 GN=Ppp5c PE=1 SV=1;Serine/threonine-protein phosphatase 5 OS=Mus musculus OX=10090 GN=Ppp5c PE=1 SV=3	-0.0197784	-0.0990301	0.145941	0.0666888	0.165719	0.0469104	0.179732	0.626072	-1.17804	-0.436342	-1.45964	-0.292521	0.958266	0.953372	0.590574	0.990216	0.586189	0.995851
F8VPN4	Agl	F8VPN4;A0A0G2JGI9;F6XXE6;E0CYU6;F7CSZ6;Q8CE68;E0CX86	F8VPN4;A0A0G2JGI9		Agl	4-alpha-glucanotransferase OS=Mus musculus OX=10090 GN=Agl PE=1 SV=1;4-alpha-glucanotransferase OS=Mus musculus OX=10090 GN=Agl PE=1 SV=1	-0.218269	0.0175611	0.0260439	0.261874	0.244313	0.043605	0.976633	-0.109234	-0.164666	-1.15296	-1.17187	-0.238464	0.755762	0.993914	0.960606	0.94628	0.659883	0.995851
F8VPU2	Farp1	F8VPU2;Q8K2R0;E9Q805;Q99KU3;Q3UY58;Q8BM51;Q80VF7;Q8R2X2	F8VPU2;Q8K2R0	FERM, RhoGEF and pleckstrin domain-containing protein 1	Farp1	FERM, ARHGEF and pleckstrin domain-containing protein 1 OS=Mus musculus OX=10090 GN=Farp1 PE=1 SV=1;Farp1 protein (Fragment) OS=Mus musculus OX=10090 GN=Farp1 PE=2 SV=1	-0.414735	0.673602	-0.342056	0.746281	0.0726793	0.331546	1.60255	-2.50297	1.34798	-2.717	-0.252175	-1.38455	0.596792	0.644411	0.538647	0.593036	0.936374	0.841509
F8VPX1	Usp7	F8VPX1;E9PXY8;Q6A4J8;G3UWR8	F8VPX1;E9PXY8;Q6A4J8;G3UWR8	Ubiquitin carboxyl-terminal hydrolase;Ubiquitin carboxyl-terminal hydrolase 7	Usp7	Ubiquitin carboxyl-terminal hydrolase 7 OS=Mus musculus OX=10090 GN=Usp7 PE=1 SV=1;Ubiquitin carboxyl-terminal hydrolase 7 OS=Mus musculus OX=10090 GN=Usp7 PE=1 SV=1;Ubiquitin carboxyl-terminal hydrolase 7 OS=Mus musculus OX=10090 GN=Usp7 PE=1 SV=1;Ubiquit	0.277736	0.538841	-0.655048	-0.393944	-0.932784	-0.116207	-0.687671	-1.28566	1.5734	0.973123	1.64808	0.789125	0.834905	0.863065	0.467591	0.971779	0.538557	0.984248
F8VQ95	Tacc1	F8VQ95;Q6Y685;Q3UUD7;A0A1B0GRH3;A0A1B0GRF4;A0A1B0GSC1;A0A1B0GR30	F8VQ95;Q6Y685;Q3UUD7	Transforming acidic coiled-coil-containing protein 1	Tacc1	Transforming acidic coiled-coil-containing protein 1 OS=Mus musculus OX=10090 GN=Tacc1 PE=1 SV=1;Transforming acidic coiled-coil-containing protein 1 OS=Mus musculus OX=10090 GN=Tacc1 PE=1 SV=1;Uncharacterized protein (Fragment) OS=Mus musculus OX=10090 GN	0.0513878	0.263379	0.112	0.323991	0.0606126	0.375379	-0.158614	-0.709215	-0.276775	-1.15391	-0.227773	-0.909226	0.96128	0.943923	0.917239	0.94628	0.938747	0.963149
F8VQA4	Pam	F8VQA4;P97467;E9Q704;Q8BQ31;Q3V1A8;F6T0D3;F7D4K4;A1L331	F8VQA4;P97467;E9Q704;Q8BQ31	Peptidyl-glycine alpha-amidating monooxygenase;Peptidylglycine alpha-hydroxylating monooxygenase;Peptidyl-alpha-hydroxyglycine alpha-amidating lyase	Pam	Peptidyl-glycine alpha-amidating monooxygenase OS=Mus musculus OX=10090 GN=Pam PE=1 SV=1;Peptidyl-glycine alpha-amidating monooxygenase OS=Mus musculus OX=10090 GN=Pam PE=1 SV=2;Peptidyl-glycine alpha-amidating monooxygenase OS=Mus musculus OX=10090 GN=Pam	0.629059	0.222735	0.00324925	-0.403075	-0.62581	0.225984	-2.4861	-0.267751	-0.00996956	0.500363	2.09162	-0.278497	0.397878	0.985296	0.997237	0.988293	0.436469	0.995851
F8VQC1	Srp72	F8VQC1;Q3UZL8;A0JLN1;E9Q740;A0PJ97;Q9CS54;Q3UU23	F8VQC1;Q3UZL8;A0JLN1;E9Q740;A0PJ97	Signal recognition particle subunit SRP72	Srp72	Signal recognition particle subunit SRP72 OS=Mus musculus OX=10090 GN=Srp72 PE=1 SV=1;Uncharacterized protein (Fragment) OS=Mus musculus OX=10090 GN=Srp72 PE=2 SV=1;Srp72 protein (Fragment) OS=Mus musculus OX=10090 GN=Srp72 PE=2 SV=1;Signal recognition par	-0.47512	0.379421	-1.25727	-0.402727	-0.782148	-0.877847	1.21788	-1.46788	3.13312	1.68875	4.04714	2.07743	0.711005	0.827	0.194802	0.884838	0.162273	0.626261
F8VQE9	Agap3	F8VQE9;Q8VHH5;A0A1D5RMG4;Q8BV81;A0A0G2JDW1;Q8K0K1;A0A0G2JER6	F8VQE9;Q8VHH5;A0A1D5RMG4;Q8BV81;A0A0G2JDW1	Arf-GAP with GTPase, ANK repeat and PH domain-containing protein 3	Agap3	Arf-GAP with GTPase, ANK repeat and PH domain-containing protein 3 OS=Mus musculus OX=10090 GN=Agap3 PE=1 SV=1;Arf-GAP with GTPase, ANK repeat and PH domain-containing protein 3 OS=Mus musculus OX=10090 GN=Agap3 PE=1 SV=1;Arf-GAP with GTPase, ANK repeat an	-0.0533128	-0.108818	0.179049	0.123543	0.232362	0.0702304	0.406077	0.654201	-1.25693	-0.764894	-1.52519	-0.460433	0.902317	0.953372	0.563204	0.984226	0.577727	0.995851
F8VQJ3	Lamc1	F8VQJ3;Q3UNG0;Q3URV4;Q3UFZ9;Q3TRH4;Q6PHM1;F6SFQ3;F6TLW1	F8VQJ3		Lamc1	Laminin subunit gamma-1 OS=Mus musculus OX=10090 GN=Lamc1 PE=1 SV=1	1.03438	0.249974	0.326691	-0.457711	-0.707686	0.576666	-8.06953	-0.539052	-1.63388	1.04298	3.67068	-1.311	0.0192002	0.96154	0.451302	0.957216	0.196723	0.856807
F8VQK3	Gucy1a2	F8VQK3;Q3TNN8;Q3UH83	F8VQK3;Q3TNN8;Q3UH83		Gucy1a2	Guanylate cyclase OS=Mus musculus OX=10090 GN=Gucy1a2 PE=1 SV=1;Guanylate cyclase (Fragment) OS=Mus musculus OX=10090 GN=Gucy1a2 PE=2 SV=1;Guanylate cyclase OS=Mus musculus OX=10090 GN=Gucy1a2 PE=2 SV=1	0.682273	-0.0437334	0.441823	-0.284184	-0.240451	0.398089	-1.98958	0.184872	-1.24662	1.30387	1.39978	-1.05628	0.499734	0.985604	0.566674	0.937782	0.597254	0.93715
F8VQN6	Arhgef12	F8VQN6;Q8R4H2;Q9D7D6;A0A1L1SUP5	F8VQN6;Q8R4H2	Rho guanine nucleotide exchange factor 12	Arhgef12	Rho guanine nucleotide exchange factor 12 OS=Mus musculus OX=10090 GN=Arhgef12 PE=1 SV=1;Rho guanine nucleotide exchange factor 12 OS=Mus musculus OX=10090 GN=Arhgef12 PE=1 SV=2	0.632017	1.14554	-0.0123808	0.501142	-0.644398	1.13316	-1.3995	-2.99379	0.0306821	-1.16463	1.20998	-4.34629	0.660454	0.548788	0.993317	0.94628	0.643934	0.182373
F8WGD9	Agpat5	F8WGD9;Q3TDP3;Q9D1E8	F8WGD9;Q3TDP3;Q9D1E8	1-acyl-sn-glycerol-3-phosphate acyltransferase epsilon	Agpat5	1-acyl-sn-glycerol-3-phosphate acyltransferase epsilon OS=Mus musculus OX=10090 GN=Agpat5 PE=1 SV=1;PlsC domain-containing protein OS=Mus musculus OX=10090 GN=Agpat5 PE=2 SV=1;1-acyl-sn-glycerol-3-phosphate acyltransferase epsilon OS=Mus musculus OX=10090	-0.292015	-0.379617	0.370426	0.282824	0.662441	-0.00919136	1.46556	0.921231	-1.16674	-0.854459	-2.43264	0.0249667	0.640443	0.91431	0.596162	0.98109	0.377008	0.999638
F8WGF2	Nos1	F8WGF2;S4R255;Q9Z0J4;S4R1D5	F8WGF2;S4R255;Q9Z0J4	Nitric oxide synthase;Nitric oxide synthase, brain	Nos1	Constitutive NOS OS=Mus musculus OX=10090 GN=Nos1 PE=1 SV=1;Nitric oxide synthase OS=Mus musculus OX=10090 GN=Nos1 PE=1 SV=1;Nitric oxide synthase, brain OS=Mus musculus OX=10090 GN=Nos1 PE=1 SV=1	0.695655	0.702006	-0.102095		-0.797749	0.599911	-0.642685	-1.00421	0.222579		0.807432	-0.733753	0.840231	0.911512	0.939973		0.762569	0.988375
F8WGG3	Myg1	F8WGG3;Q8R038;Q9JK81;F7A3N3	F8WGG3;Q8R038;Q9JK81;F7A3N3	UPF0160 protein MYG1, mitochondrial	Myg1	MYG1 exonuclease (Fragment) OS=Mus musculus OX=10090 GN=Myg1 PE=1 SV=1;Melanocyte proliferating gene 1 OS=Mus musculus OX=10090 GN=Myg1 PE=2 SV=1;MYG1 exonuclease OS=Mus musculus OX=10090 GN=Myg1 PE=1 SV=1;MYG1 exonuclease (Fragment) OS=Mus musculus OX=100	0.0119672	-0.919964	0.738726	-0.193204	0.726759	-0.181237	-0.056064	2.29413	-2.13606	0.652928	-1.86009	0.764845	0.988669	0.708005	0.325496	0.984226	0.480829	0.984248
F8WGT1	Ahcyl2	F8WGT1;Q68FL4;Q80TQ9;F8WI65;H3BKT5;Q80WX1;Q3TSQ0;A0PJF2;E9PX77;H3BL31;D3YYM7;A0A0N4SUY4;Q3UY76;D3YX97;Q3TMT7;Q9JJF5	F8WGT1;Q68FL4;Q80TQ9;F8WI65;H3BKT5	Adenosylhomocysteinase;Putative adenosylhomocysteinase 3	Ahcyl2	Putative adenosylhomocysteinase 3 OS=Mus musculus OX=10090 GN=Ahcyl2 PE=1 SV=1;Putative adenosylhomocysteinase 3 OS=Mus musculus OX=10090 GN=Ahcyl2 PE=1 SV=1;Adenosylhomocysteinase (Fragment) OS=Mus musculus OX=10090 GN=Ahcyl2 PE=2 SV=1;Adenosylhomocystein	-0.114241	-0.0971806	0.0256008	0.0426614	0.139842	-0.0715798	0.580581	0.394703	-0.103542	-0.215342	-0.513112	0.436204	0.858765	0.977649	0.97583	0.991513	0.843999	0.995851
F8WHM5	Glg1	F8WHM5;Q53WR6;Q61543;F6RSH1;Q8BQH1	F8WHM5;Q53WR6;Q61543;F6RSH1	Golgi apparatus protein 1	Glg1	Golgi apparatus protein 1 (Fragment) OS=Mus musculus OX=10090 GN=Glg1 PE=1 SV=1;Golgi apparatus protein 1 OS=Mus musculus OX=10090 GN=Glg1 PE=1 SV=1;Golgi apparatus protein 1 OS=Mus musculus OX=10090 GN=Glg1 PE=1 SV=1;Golgi apparatus protein 1 (Fragment) O	0.0434272	0.14472	0.0097672	0.11106	-0.03366	0.154487	-0.355793	-0.875362	-0.0678716	-0.731567	0.250881	-0.963094	0.912206	0.91623	0.98713	0.984226	0.936374	0.948785
F8WHN4	Ralgapb	F8WHN4;A2ACC6;E9Q0J2;B2RRF1;Q8BQZ4;A2ACC7	F8WHN4;A2ACC6;E9Q0J2;B2RRF1;Q8BQZ4;A2ACC7	Ral GTPase-activating protein subunit beta	Ralgapb	Ral GTPase-activating protein subunit beta OS=Mus musculus OX=10090 GN=Ralgapb PE=1 SV=1;Ral GTPase-activating protein subunit beta OS=Mus musculus OX=10090 GN=Ralgapb PE=1 SV=1;Ral GTPase-activating protein subunit beta OS=Mus musculus OX=10090 GN=Ralgapb	-0.0818949	0.217692	-0.0596014	0.239985	0.0222935	0.158091	0.329739	-0.999895	0.228626	-1.17474	-0.16335	-0.526631	0.917167	0.911512	0.938163	0.94628	0.959573	0.995851
F8WHP8	Atp5j2	F8WHP8;P56135	F8WHP8;P56135	ATP synthase subunit f, mitochondrial	Atp5j2	ATP synthase membrane subunit f OS=Mus musculus OX=10090 GN=Atp5j2 PE=1 SV=1;ATP synthase subunit f, mitochondrial OS=Mus musculus OX=10090 GN=Atp5mf PE=1 SV=3	0.136263	-0.12776	0.278345	0.0143226	0.142082	0.150586	-1.02856	0.62671	-1.76113	-0.0759364	-0.969769	-0.763086	0.740797	0.953372	0.415034	0.996036	0.711784	0.984248
F8WHW6	Pip5k1c	F8WHW6;O70161;F7C0X9;F6SMP3;E0CYP4	F8WHW6;O70161	Phosphatidylinositol 4-phosphate 5-kinase type-1 gamma	Pip5k1c	Phosphatidylinositol 4-phosphate 5-kinase type-1 gamma OS=Mus musculus OX=10090 GN=Pip5k1c PE=1 SV=1;Phosphatidylinositol 4-phosphate 5-kinase type-1 gamma OS=Mus musculus OX=10090 GN=Pip5k1c PE=1 SV=2	1.09763	0.075119	0.0846284	-0.937881	-1.013	0.159747	-5.01758	-0.187259	-0.323911	2.49641	4.11417	-0.415536	0.0876196	0.985591	0.90221	0.668214	0.158061	0.995851
F8WI56	Dip2a	F8WI56;D3Z7D3;Q66L71;Q8BWT5;F7DDW0	F8WI56;D3Z7D3;Q66L71;Q8BWT5	Disco-interacting protein 2 homolog A	Dip2a	Disco-interacting protein 2 homolog A OS=Mus musculus OX=10090 GN=Dip2a PE=1 SV=1;Disco-interacting protein 2 homolog A OS=Mus musculus OX=10090 GN=Dip2a PE=1 SV=1;Dip2a protein (Fragment) OS=Mus musculus OX=10090 GN=Dip2a PE=2 SV=1;Disco-interacting prote	0.334065	-0.0750135	0.454162	0.045084	0.120098	0.379149	-0.687716	0.323747	-0.899362	-0.251889	-0.588514	-0.770023	0.834905	0.981097	0.688956	0.991513	0.822649	0.984248
F8WI57	Actl6b	F8WI57;Q99MR0;D3Z4L2;Q505L1;Q3TF62;Q9Z2N8	F8WI57;Q99MR0	Actin-like protein 6B	Actl6b	Actin-like protein 6B OS=Mus musculus OX=10090 GN=Actl6b PE=1 SV=1;Actin-like protein 6B OS=Mus musculus OX=10090 GN=Actl6b PE=1 SV=1
F8WID5	Tpm1	F8WID5	F8WID5		Tpm1	Tropomyosin alpha-1 chain OS=Mus musculus OX=10090 GN=Tpm1 PE=1 SV=1		-3.44255		-3.83012		-4.17147		3.0401		3.17101		17.1818		0.544563		0.45		0.00222062
F8WIE5	Hectd1	F8WIE5;Q69ZR2;Q3TEJ5;Q05BY9;Q3UQY6;Q3T9S4;Q3U5E1	F8WIE5;Q69ZR2	E3 ubiquitin-protein ligase HECTD1	Hectd1	HECT-type E3 ubiquitin transferase OS=Mus musculus OX=10090 GN=Hectd1 PE=1 SV=1;E3 ubiquitin-protein ligase HECTD1 OS=Mus musculus OX=10090 GN=Hectd1 PE=1 SV=2	0.674826	-0.241664	0.657745	-0.258745	-0.0170811	0.416081	-1.90288	0.572721	-2.14832	0.565838	0.0674485	-0.855456	0.520808	0.961133	0.323582	0.988293	0.981293	0.9761
F8WIS9	Camk2a	F8WIS9;Q80TN1;P11798;F8WHB5;F6WHR9;D3Z7K9	F8WIS9;Q80TN1;P11798	Calcium/calmodulin-dependent protein kinase type II subunit alpha	Camk2a	Calcium/calmodulin-dependent protein kinase OS=Mus musculus OX=10090 GN=Camk2a PE=1 SV=1;Calcium/calmodulin-dependent protein kinase (Fragment) OS=Mus musculus OX=10090 GN=Camk2a PE=2 SV=3;Calcium/calmodulin-dependent protein kinase type II subunit alpha O	1.03814	1.16976	-0.857572	-0.725954	-1.89571	0.312188	-2.85316	-1.14031	1.78866	0.74405	5.52567	-0.30437	0.316673	0.883923	0.410377	0.984226	0.072157	0.995851
F8WIZ7	Osbpl6	F8WIZ7;Q5DTM2;Q8BXR9;V9GXX3;Q8R1X8	F8WIZ7;Q5DTM2;Q8BXR9;V9GXX3;Q8R1X8	Oxysterol-binding protein;Oxysterol-binding protein-related protein 6	Osbpl6	Oxysterol-binding protein OS=Mus musculus OX=10090 GN=Osbpl6 PE=1 SV=1;Oxysterol-binding protein (Fragment) OS=Mus musculus OX=10090 GN=Osbpl6 PE=2 SV=1;Oxysterol-binding protein-related protein 6 OS=Mus musculus OX=10090 GN=Osbpl6 PE=1 SV=1;Oxysterol-bind	-0.437093	-0.119892	-0.58883	-0.271629	-0.151737	-0.708722	2.12196	0.584536	2.87947	1.30017	0.620676	4.36796	0.467874	0.959404	0.217173	0.937782	0.815757	0.180259
F8WJG3	Tra2b	F8WJG3;Q5PR75;P62996	F8WJG3;Q5PR75;P62996	Transformer-2 protein homolog beta	Tra2b	Transformer-2 protein homolog beta OS=Mus musculus OX=10090 GN=Tra2b PE=1 SV=1;Sfrs10 protein OS=Mus musculus OX=10090 GN=Tra2b PE=2 SV=1;Transformer-2 protein homolog beta OS=Mus musculus OX=10090 GN=Tra2b PE=1 SV=1	-0.482734	-0.213371	-0.735508	-0.466145	-0.252774	-0.948879	1.2251	0.501209	1.67438	1.2363	0.56566	2.5667	0.710855	0.96154	0.437192	0.938414	0.830982	0.508468
F8WJK8	St13	F8WJK8;Q3U9V1;Q99L47;Q3U8D2;Q3U3N7;Q3TGW8;E9Q1V0;E9Q1X9	F8WJK8;Q3U9V1;Q99L47;Q3U8D2;Q3U3N7;Q3TGW8;E9Q1V0	Hsc70-interacting protein	St13	Hsc70-interacting protein OS=Mus musculus OX=10090 GN=St13 PE=1 SV=1;TPR_REGION domain-containing protein OS=Mus musculus OX=10090 GN=St13 PE=2 SV=1;Hsc70-interacting protein OS=Mus musculus OX=10090 GN=St13 PE=1 SV=1;TPR_REGION domain-containing protein O	0.0911551	-0.151938	0.420836	0.177742	0.329681	0.268898	-0.428719	0.680989	-1.87882	-0.831221	-1.48035	-1.24732	0.897	0.949164	0.386703	0.98109	0.584655	0.877173
G3UW37	Stard10	G3UW37;Q0VG22;Q52LA1;E9PVP0;Q5RL65;Q6PDD6;Q66JR2;Q9JMD3;G3UY87;G3UYM0;G3UY59;G3UZB9;G3UYN6	G3UW37;Q0VG22;Q52LA1;E9PVP0;Q5RL65;Q6PDD6;Q66JR2;Q9JMD3;G3UY87;G3UYM0;G3UY59	PCTP-like protein	Stard10	START domain-containing protein 10 (Fragment) OS=Mus musculus OX=10090 GN=Stard10 PE=1 SV=1;START domain containing 10 OS=Mus musculus OX=10090 GN=Stard10 PE=1 SV=1;START domain containing 10 (Fragment) OS=Mus musculus OX=10090 GN=Stard10 PE=2 SV=1;START d	-0.199413	-0.56723	0.263257	-0.10456	0.462669	-0.303973	0.676485	1.98865	-0.760203	0.475018	-1.62739	1.02723	0.834905	0.728422	0.736734	0.988293	0.546498	0.947577
G3UW82	Myh2	G3UW82;I6L963	G3UW82;I6L963		Myh2	Myosin, heavy polypeptide 2, skeletal muscle, adult OS=Mus musculus OX=10090 GN=Myh2 PE=1 SV=1;Myh2 protein OS=Mus musculus OX=10090 GN=Myh2 PE=2 SV=1
G3UX44	H2-Ke6	G3UX44;A0A068BEQ2;P50171;A0A494BA51;A0A494BAF4	G3UX44;A0A068BEQ2;P50171;A0A494BA51;A0A494BAF4	Estradiol 17-beta-dehydrogenase 8	H2-Ke6;Hsd17b8	H2-K region-expressed gene 6 (Fragment) OS=Mus musculus OX=10090 GN=H2-Ke6 PE=1 SV=1;H2-K region protein 6 OS=Mus musculus OX=10090 GN=H2-Ke6 PE=2 SV=1;(3R)-3-hydroxyacyl-CoA dehydrogenase OS=Mus musculus OX=10090 GN=Hsd17b8 PE=1 SV=2;H2-K region-expressed	-0.000730405	0.0494114	0.0986849	0.148827	0.0994154	0.148096	0.00536316	-0.322016	-0.744367	-0.923559	-0.771497	-0.903247	0.997832	0.981097	0.740922	0.979665	0.770886	0.96436
G3UXJ8	Acot8	G3UXJ8;Q8BZR4;Q3U965;P58137	G3UXJ8;Q8BZR4;Q3U965;P58137	Acyl-coenzyme A thioesterase 8	Acot8	Acyl-coenzyme A thioesterase 8 OS=Mus musculus OX=10090 GN=Acot8 PE=1 SV=1;Acyl-coenzyme A thioesterase 8 OS=Mus musculus OX=10090 GN=Acot8 PE=1 SV=1;Uncharacterized protein OS=Mus musculus OX=10090 GN=Acot8 PE=1 SV=1;Acyl-coenzyme A thioesterase 8 OS=Mus
G3UXM5	Brsk2	G3UXM5;G3FEZ6;G3UWV4;Q69Z98;G3UZ19;G3UYN4;G3UZN4;G3UYP7;G3UXY1	G3UXM5;G3FEZ6;G3UWV4;Q69Z98;G3UZ19;G3UYN4	Serine/threonine-protein kinase BRSK2	Brsk2	Serine/threonine-protein kinase BRSK2 (Fragment) OS=Mus musculus OX=10090 GN=Brsk2 PE=1 SV=1;BR serine/threonine kinase 2 transcript variant 5 OS=Mus musculus OX=10090 GN=Brsk2 PE=2 SV=1;Serine/threonine-protein kinase BRSK2 OS=Mus musculus OX=10090 GN=Brs	-0.699202	0.612582	-0.617805	0.69398	0.0813977	-0.00522268	2.09695	-1.9946	3.72268	-1.64793	-0.24067	0.01729	0.474721	0.725865	0.134247	0.897719	0.936374	0.999638
G3UXW9	Gps1	G3UXW9;A0A140LJB7;Q3MIA8;Q99LD4;B1ATU4	G3UXW9;A0A140LJB7;Q3MIA8;Q99LD4;B1ATU4	COP9 signalosome complex subunit 1	Gps1	COP9 signalosome complex subunit 1 OS=Mus musculus OX=10090 GN=Gps1 PE=1 SV=1;COP9 signalosome complex subunit 1 OS=Mus musculus OX=10090 GN=Gps1 PE=1 SV=1;COP9 signalosome complex subunit 1 OS=Mus musculus OX=10090 GN=Gps1 PE=1 SV=1;COP9 signalosome compl	0.10407	-0.269829	0.625989	0.25209	0.521919	0.356159	-0.516402	1.51161	-3.47237	-1.24522	-2.68211	-1.88306	0.871731	0.814899	0.160417	0.937782	0.326636	0.70428
G3UXY9	Enpp2	G3UXY9;Q9R1E6	G3UXY9;Q9R1E6	Ectonucleotide pyrophosphatase/phosphodiesterase family member 2	Enpp2	Ectonucleotide pyrophosphatase/phosphodiesterase family member 2 OS=Mus musculus OX=10090 GN=Enpp2 PE=1 SV=1;Ectonucleotide pyrophosphatase/phosphodiesterase family member 2 OS=Mus musculus OX=10090 GN=Enpp2 PE=1 SV=3	0.271552	-0.362277	-0.336233	-0.970062	-0.607785	-0.69851	-0.727734	0.577733	0.684981	1.80115	1.07509	1.51146	0.822076	0.960834	0.761807	0.838715	0.680729	0.810563
G3UXZ5	Psme1	G3UXZ5;Q5HZK3;P97371;G3UWN9;G3UXY0;G3X9K9;G3UXR1	G3UXZ5;Q5HZK3;P97371;G3UWN9;G3UXY0;G3X9K9	Proteasome activator complex subunit 1	Psme1	Proteasome activator complex subunit 1 (Fragment) OS=Mus musculus OX=10090 GN=Psme1 PE=1 SV=1;Proteasome (Prosome, macropain) 28 subunit, alpha OS=Mus musculus OX=10090 GN=Psme1 PE=1 SV=1;Proteasome activator complex subunit 1 OS=Mus musculus OX=10090 GN=P	0.213289	0.956052	-1.80137	-1.05861	-2.01466	-0.845317	-0.285679	-2.42945	3.99168	1.49862	3.05052	1.62692	0.93054	0.657231	0.118736	0.918155	0.268737	0.776704
G3UY74	Kazn	G3UY74;G3UZT9;Q69ZS8;F6RLJ7;G3UZH4;B7ZCA7;Q8BJ43	G3UY74;G3UZT9;Q69ZS8;F6RLJ7;G3UZH4;B7ZCA7	Kazrin	Kazn	Kazrin OS=Mus musculus OX=10090 GN=Kazn PE=1 SV=2;Kazrin OS=Mus musculus OX=10090 GN=Kazn PE=1 SV=2;Kazrin OS=Mus musculus OX=10090 GN=Kazn PE=1 SV=2;Kazrin (Fragment) OS=Mus musculus OX=10090 GN=Kazn PE=1 SV=1;Kazrin (Fragment) OS=Mus musculus OX=10090 GN	-0.488946	0.380236	-0.640798	0.228384	-0.151852	-0.260562	1.04392	-0.79751	1.26007	-0.53039	0.536003	0.434308	0.739237	0.927843	0.563164	0.988293	0.83795	0.995851
G3UYD0	Gtf2i	G3UYD0;Q3UHU8;Q9ESZ8;G3UYJ6;G3UWV2	G3UYD0;Q3UHU8;Q9ESZ8;G3UYJ6	General transcription factor II-I	Gtf2i	General transcription factor II-I OS=Mus musculus OX=10090 GN=Gtf2i PE=1 SV=1;General transcription factor II-I OS=Mus musculus OX=10090 GN=Gtf2i PE=1 SV=1;General transcription factor II-I OS=Mus musculus OX=10090 GN=Gtf2i PE=1 SV=3;General transcription	-0.142751	0.0847629	-0.343531	-0.116017	-0.20078	-0.258768	0.42393	-0.123275	0.682405	0.201445	0.371423	0.477619	0.897	0.991348	0.761807	0.991513	0.902308	0.995851
G3UYF9	Pfdn6	G3UYF9;Q792E4;Q03958;A0A3Q4EBT3	G3UYF9;Q792E4;Q03958;A0A3Q4EBT3	Prefoldin subunit 6	Pfdn6	Prefoldin subunit 6 OS=Mus musculus OX=10090 GN=Pfdn6 PE=1 SV=1;H2-K region protein 2 OS=Mus musculus OX=10090 GN=Pfdn6 PE=1 SV=1;Prefoldin subunit 6 OS=Mus musculus OX=10090 GN=Pfdn6 PE=1 SV=1;Prefoldin subunit 6 OS=Mus musculus OX=10090 GN=Pfdn6 PE=1 SV=	0.12351	-0.425622	0.488452	-0.0606799	0.364942	0.0628303	-0.534026	2.12486	-1.8491	0.386586	-2.00206	-0.254689	0.868823	0.7113	0.393375	0.991513	0.448355	0.995851
G3UYJ7	Gm20441	G3UYJ7;G3UX05;G3UYL6	G3UYJ7;G3UX05		Gm20441;Gstt3	Predicted gene 20441 (Fragment) OS=Mus musculus OX=10090 GN=Gm20441 PE=3 SV=1;Glutathione S-transferase theta-3 OS=Mus musculus OX=10090 GN=Gstt3 PE=1 SV=1	-0.239748	0.0627779	0.103296	0.405822	0.343044	0.166074	0.859606	-0.198538	-0.404005	-1.20969	-1.19115	-0.538663	0.790738	0.985591	0.868588	0.94628	0.649665	0.995851
G3UYM7	Dtnb	G3UYM7;G3UXI3;Q8BNG4;G3UYK9;G3UZJ3;G3UXK0;G3UY34;Q8K0N0;Q8C8Z9;G3UZ87;O70585	G3UYM7;G3UXI3;Q8BNG4;G3UYK9;G3UZJ3;G3UXK0;G3UY34;Q8K0N0;Q8C8Z9;G3UZ87;O70585	Dystrobrevin;Dystrobrevin beta	Dtnb	Dystrobrevin OS=Mus musculus OX=10090 GN=Dtnb PE=1 SV=1;Dystrobrevin beta OS=Mus musculus OX=10090 GN=Dtnb PE=1 SV=1;ZZ-type domain-containing protein OS=Mus musculus OX=10090 PE=2 SV=1;Dystrobrevin beta (Fragment) OS=Mus musculus OX=10090 GN=Dtnb PE=1 SV=
G3UYQ2	Bag6	G3UYQ2;G3UZT6;Q3UF95;Q9Z1R2;A0A1B0GX81;Q3TDL4;Q8HWH4;G3UXT8;S4R224;Q9CRG8;G3UYZ0;G3V013	G3UYQ2;G3UZT6;Q3UF95;Q9Z1R2;A0A1B0GX81;Q3TDL4	Large proline-rich protein BAG6	Bag6	BCL2-associated athanogene 6 OS=Mus musculus OX=10090 GN=Bag6 PE=1 SV=1;BCL2-associated athanogene 6 OS=Mus musculus OX=10090 GN=Bag6 PE=1 SV=1;BCL2-associated athanogene 6 OS=Mus musculus OX=10090 GN=Bag6 PE=1 SV=1;Large proline-rich protein BAG6 OS=Mus m	-0.205389	0.131047	-0.242609	0.093827	-0.0372199	-0.111562	1.12579	-0.914345	1.87796	-0.479516	0.196875	0.796878	0.72394	0.91431	0.386703	0.988293	0.951025	0.984248
G3UYU6	Ptprd	G3UYU6;E9Q7I7	G3UYU6;E9Q7I7	Protein-tyrosine-phosphatase	Ptprd	Protein-tyrosine-phosphatase OS=Mus musculus OX=10090 GN=Ptprd PE=1 SV=1;Protein-tyrosine-phosphatase OS=Mus musculus OX=10090 GN=Ptprd PE=1 SV=2	-0.118899	-0.113661	0.00468931	0.00992702	0.123588	-0.108972	0.690045	0.508257	-0.0243511	-0.0474243	-0.567063	0.593294	0.834905	0.96154	0.993911	0.996928	0.830439	0.995851
G3UYV7	Rps28	G3UYV7;Q059I1;P62858	G3UYV7;Q059I1;P62858	40S ribosomal protein S28	Rps28	40S ribosomal protein S28 (Fragment) OS=Mus musculus OX=10090 GN=Rps28 PE=1 SV=1;40S ribosomal protein S28 OS=Mus musculus OX=10090 GN=Rps28 PE=1 SV=1;40S ribosomal protein S28 OS=Mus musculus OX=10090 GN=Rps28 PE=1 SV=1	-1.49022	-1.88693	1.25164	0.85493	2.74186	-0.635289	2.20809	1.3525	-0.839673	-2.05754	-2.02962	0.828448	0.453317	0.838954	0.711104	0.783244	0.444346	0.982357
G3UYW1	Wdfy3	G3UYW1;A0A1D5RLV7;Q6VNB8	G3UYW1;A0A1D5RLV7;Q6VNB8	WD repeat and FYVE domain-containing protein 3	Wdfy3	WD repeat and FYVE domain-containing protein 3 OS=Mus musculus OX=10090 GN=Wdfy3 PE=1 SV=1;WD repeat and FYVE domain-containing protein 3 OS=Mus musculus OX=10090 GN=Wdfy3 PE=1 SV=1;WD repeat and FYVE domain-containing protein 3 OS=Mus musculus OX=10090 GN	0.0590632	0.149449	-0.834025	-0.743639	-0.893089	-0.684576	-0.0714068	-0.249606	1.23768	0.979528	1.20611	0.983792	0.984604	0.985389	0.568971	0.971084	0.645587	0.948785
G3UZ34	Eftud2	G3UZ34;Q543F1;Q3U5Q3;A2AH85;Q6A0E3;O08810;Q3TMY8;Q7TMX4	G3UZ34;Q543F1;Q3U5Q3;A2AH85;Q6A0E3;O08810;Q3TMY8;Q7TMX4	116 kDa U5 small nuclear ribonucleoprotein component	Eftud2	116 kDa U5 small nuclear ribonucleoprotein component OS=Mus musculus OX=10090 GN=Eftud2 PE=1 SV=1;116 kDa U5 small nuclear ribonucleoprotein component OS=Mus musculus OX=10090 GN=Eftud2 PE=1 SV=1;116 kDa U5 small nuclear ribonucleoprotein component OS=Mus	-0.0216329	1.17585	-1.67945	-0.48197	-1.65782		0.0345944	-1.30916	2.90065	0.521215	3.04437		0.992828	0.85487	0.215772	0.988293	0.26896
G3UZD6	Ube4b	G3UZD6;Q6NWW1;Q80TU3;A0A571BD95;A0A5F8MP95;Q9ES00;Q3V426;G3UZM6	G3UZD6;Q6NWW1;Q80TU3;A0A571BD95;A0A5F8MP95;Q9ES00;Q3V426;G3UZM6	Ubiquitin conjugation factor E4 B	Ube4b;mKIAA0684	Ubiquitin conjugation factor E4 B OS=Mus musculus OX=10090 GN=Ube4b PE=1 SV=1;Ubiquitination factor E4B, UFD2 homolog (S. cerevisiae) OS=Mus musculus OX=10090 GN=Ube4b PE=2 SV=1;MKIAA0684 protein (Fragment) OS=Mus musculus OX=10090 GN=mKIAA0684 PE=2 SV=1;U	-0.831409	0.410268	-3.37814	-2.13646	-2.54673	-2.96787	1.81296	-1.56043	8.42393	6.26479	6.39543	8.5899	0.550999	0.808999	0.0177132	0.063325	0.0482505	0.0243084
G3UZI2	Syncrip	G3UZI2;A0A0R4J259;G3V018;Q7TMK9;G3UZ48;G3UXJ6;G3UWM1;Q3TRV3;G3XA76;G3UXU5	G3UZI2;A0A0R4J259;G3V018;Q7TMK9;G3UZ48;G3UXJ6;G3UWM1	Heterogeneous nuclear ribonucleoprotein Q	Syncrip	Heterogeneous nuclear ribonucleoprotein Q OS=Mus musculus OX=10090 GN=Syncrip PE=1 SV=1;Heterogeneous nuclear ribonucleoprotein Q OS=Mus musculus OX=10090 GN=Syncrip PE=1 SV=1;Heterogeneous nuclear ribonucleoprotein Q OS=Mus musculus OX=10090 GN=Syncrip PE	0.690917	0.256519	0.163542	-0.270856	-0.527375	0.420061	-2.43717	-1.36847	-0.912366	0.93708	1.81142	-2.3513	0.406664	0.838954	0.688089	0.977569	0.487647	0.579296
G3UZJ5	Csnk2b	G3UZJ5;N0E4C0;N0E4C5;N0E463;P67871;G3UZA4;N0E462;G3UZX4;G3UWU5;N0E636;G3UXG7	G3UZJ5;N0E4C0;N0E4C5;N0E463;P67871;G3UZA4;N0E462;G3UZX4;G3UWU5;N0E636;G3UXG7	Casein kinase II subunit beta	Csnk2b;Csnk2b-Ly6g5b	Casein kinase II subunit beta (Fragment) OS=Mus musculus OX=10090 GN=Csnk2b PE=1 SV=2;Casein kinase II subunit beta OS=Mus musculus OX=10090 GN=Csnk2b PE=2 SV=1;Casein kinase II subunit beta OS=Mus musculus OX=10090 GN=Csnk2b-Ly6g5b PE=2 SV=1;Casein kinase	-0.0657499	-2.10537	2.64772	0.608101	2.71347	0.542351	0.343923	1.64276	-2.28305	-1.05177	-2.32525	-0.93945	0.914078	0.804963	0.299615	0.957216	0.397759	0.957731
G3UZK1	Gm20503	G3UZK1;Q9CXP8	G3UZK1;Q9CXP8	Guanine nucleotide-binding protein subunit gamma;Guanine nucleotide-binding protein G(I)/G(S)/G(O) subunit gamma-10	Gm20503;Gng10	Guanine nucleotide-binding protein subunit gamma OS=Mus musculus OX=10090 GN=Gm20503 PE=3 SV=1;Guanine nucleotide-binding protein G(I)/G(S)/G(O) subunit gamma-10 OS=Mus musculus OX=10090 GN=Gng10 PE=3 SV=1	-0.298447	0.000358097	-0.274657	0.0241479	0.0237898	-0.274299	1.1387	-0.00122302	0.935218	-0.0922042	-0.0786356	1.08516	0.72394	0.999367	0.676341	0.996036	0.979189	0.924364
G3UZM4	Cadm2	G3UZM4;Q8BLQ9	G3UZM4;Q8BLQ9	Cell adhesion molecule 2	Cadm2	Cell adhesion molecule 2 (Fragment) OS=Mus musculus OX=10090 GN=Cadm2 PE=1 SV=1;Cell adhesion molecule 2 OS=Mus musculus OX=10090 GN=Cadm2 PE=1 SV=2	0.279918	-0.212993	0.391341	-0.10157	0.111423	0.178349	-1.95037	0.674801	-2.06765	0.347013	-0.668719	-0.584929	0.507225	0.951005	0.342361	0.991513	0.805308	0.995851
G3UZS6	Paip1	G3UZS6;F6Y616;G3UZH8;D3Z3J6;G3UYE5;Q8VE62	G3UZS6;F6Y616;G3UZH8;D3Z3J6;G3UYE5;Q8VE62	Polyadenylate-binding protein-interacting protein 1	Paip1	Polyadenylate-binding protein-interacting protein 1 (Fragment) OS=Mus musculus OX=10090 GN=Paip1 PE=1 SV=2;Polyadenylate-binding protein-interacting protein 1 OS=Mus musculus OX=10090 GN=Paip1 PE=1 SV=2;Polyadenylate-binding protein-interacting protein 1 (	-1.73757	0.946931	-0.610605	2.0739	1.12697		3.82879	-1.1863	0.674297	-14.3134	-1.40845		0.175876	0.876259	0.764511	0.00427083	0.59355
G3UZY2	Txn2	G3UZY2;P97493	G3UZY2;P97493	Thioredoxin, mitochondrial	Txn2	Thioredoxin, mitochondrial (Fragment) OS=Mus musculus OX=10090 GN=Txn2 PE=1 SV=1;Thioredoxin, mitochondrial OS=Mus musculus OX=10090 GN=Txn2 PE=1 SV=1		0.512419	-2.39777		-0.876588			-0.293763	2.58337		0.520988			0.981203	0.251477		0.841281
G3X8R5	Qrich1	G3X8R5;Q8BMY0;Q922W2;Q8BUN3;Q3UA37	G3X8R5;Q8BMY0;Q922W2;Q8BUN3;Q3UA37	Glutamine-rich protein 1	Qrich1	Glutamine-rich protein 1 OS=Mus musculus OX=10090 GN=Qrich1 PE=1 SV=1;DUF3504 domain-containing protein (Fragment) OS=Mus musculus OX=10090 GN=Qrich1 PE=2 SV=1;Qrich1 protein OS=Mus musculus OX=10090 GN=Qrich1 PE=2 SV=1;Glutamine-rich protein 1 OS=Mus musc
G3X8U3	2210016F16Rik	G3X8U3;Q9D7X2	G3X8U3;Q9D7X2		2210016F16Rik	Queuosine salvage protein OS=Mus musculus OX=10090 GN=2210016F16Rik PE=1 SV=1;Queuosine salvage protein OS=Mus musculus OX=10090 GN=2210016F16Rik PE=2 SV=1	-0.434943	0.191733	-0.412133	0.214543	0.02281	-0.2204	1.61164	-0.68592	1.40806	-0.837369	-0.141404	0.625929	0.595361	0.947672	0.51817	0.98109	0.964384	0.995851
G3X920	Armc8	G3X920;Q9DBR3	G3X920;Q9DBR3	Armadillo repeat-containing protein 8	Armc8	Armadillo repeat-containing protein 8 OS=Mus musculus OX=10090 GN=Armc8 PE=1 SV=1;Armadillo repeat-containing protein 8 OS=Mus musculus OX=10090 GN=Armc8 PE=1 SV=2	-1.67301	-0.0860574	-2.14687	-0.559915	-0.473857	-2.23292	3.14985	0.207328	4.58373	1.16471	0.909416	5.2515	0.257421	0.985591	0.0834465	0.94628	0.729689	0.113028
G3X922	Dnajc13	G3X922;D4AFX7;Q3UX52;Q3UQJ7;Q8CHD7	G3X922;D4AFX7;Q3UX52;Q3UQJ7;Q8CHD7		Dnajc13	DnaJ heat shock protein family (Hsp40) member C13 OS=Mus musculus OX=10090 GN=Dnajc13 PE=1 SV=1;DnaJ heat shock protein family (Hsp40) member C13 OS=Mus musculus OX=10090 GN=Dnajc13 PE=1 SV=1;J domain-containing protein (Fragment) OS=Mus musculus OX=10090	-0.361992	2.02885	-1.49705	0.893788	-1.13506		0.640495	-2.79553	3.43295	-1.1083	1.87924		0.840638	0.597791	0.163348	0.948684	0.476349
G3X9H5	Htt	G3X9H5;P42859	G3X9H5;P42859	Huntingtin	Htt	Huntingtin OS=Mus musculus OX=10090 GN=Htt PE=1 SV=1;Huntingtin OS=Mus musculus OX=10090 GN=Htt PE=1 SV=2	0.0882278	0.0228975	-0.284455	-0.349786	-0.372683	-0.261558	-0.544756	-0.0900599	1.71805	1.37542	2.65839	0.97595	0.868153	0.995338	0.426152	0.937566	0.333406	0.948785
G3X9K3	Arfgef1	G3X9K3;Q8R3I7;D3YYK9	G3X9K3	Brefeldin A-inhibited guanine nucleotide-exchange protein 1	Arfgef1	Brefeldin A-inhibited guanine nucleotide-exchange protein 1 OS=Mus musculus OX=10090 GN=Arfgef1 PE=1 SV=1	-0.238143	-0.741559	0.430625	-0.0727913	0.668768	-0.310934	1.32607	4.42537	-2.18035	0.484985	-4.99181	1.4944	0.676385	0.230884	0.317851	0.988293	0.0948981	0.812609
G3X9K4	Ppp6r2	G3X9K4;A0A5F8MQ25;Q8R3Q2;Q6A018;A4FU84;Q3V4C5;Q8C3X1	G3X9K4;A0A5F8MQ25;Q8R3Q2;Q6A018;A4FU84;Q3V4C5	Serine/threonine-protein phosphatase 6 regulatory subunit 2	Ppp6r2	Serine/threonine-protein phosphatase 6 regulatory subunit 2 OS=Mus musculus OX=10090 GN=Ppp6r2 PE=1 SV=1;Serine/threonine-protein phosphatase 6 regulatory subunit 2 OS=Mus musculus OX=10090 GN=Ppp6r2 PE=1 SV=1;Serine/threonine-protein phosphatase 6 regulat	-0.535186	0.352505	-1.12368	-0.235991	-0.588496	-0.771177	1.64418	-1.86292	3.27868	1.51927	3.88113	2.25211	0.592081	0.75619	0.177078	0.913146	0.173974	0.583303
G3X9M0	Dap3	G3X9M0;Q9ER88;A0A0R4J1B9;G3UWM7;G3UWZ6	G3X9M0;Q9ER88;A0A0R4J1B9	28S ribosomal protein S29, mitochondrial	Dap3	28S ribosomal protein S29, mitochondrial OS=Mus musculus OX=10090 GN=Dap3 PE=1 SV=1;28S ribosomal protein S29, mitochondrial OS=Mus musculus OX=10090 GN=Dap3 PE=1 SV=1;28S ribosomal protein S29, mitochondrial OS=Mus musculus OX=10090 GN=Dap3 PE=1 SV=1	-0.223432	0.446558	-0.675018	-0.00502748	-0.451586	-0.22846	0.818777	-1.39708	2.56779	0.0153161	1.34278	0.897994	0.797294	0.838954	0.255383	0.999737	0.60445	0.965958
G3X9N3	Pnmal2	G3X9N3;Q3USL6;Q3UPU9	G3X9N3;Q3USL6;Q3UPU9		Pnmal2	PNMA-like 2 OS=Mus musculus OX=10090 GN=Pnmal2 PE=1 SV=1;Uncharacterized protein (Fragment) OS=Mus musculus OX=10090 GN=Pnmal2 PE=2 SV=1;Uncharacterized protein (Fragment) OS=Mus musculus OX=10090 GN=Pnmal2 PE=2 SV=1
G3X9Q1	Itga7	G3X9Q1;Q3TZS3;Q61738	G3X9Q1;Q3TZS3;Q61738	Integrin alpha-7;Integrin alpha-7 heavy chain;Integrin alpha-7 light chain	Itga7	Integrin alpha-7 OS=Mus musculus OX=10090 GN=Itga7 PE=1 SV=1;Integrin alpha-7 OS=Mus musculus OX=10090 GN=Itga7 PE=1 SV=1;Integrin alpha-7 OS=Mus musculus OX=10090 GN=Itga7 PE=1 SV=3	3.50461	-2.35309	1.95443	-3.90327	-1.55018	-0.398661	-14.6107	3.19756	-2.81318	11.4176	2.2483	1.10786	0.00390129	0.50344	0.226262	0.0102108	0.412515	0.916254
G3X9S2	Enpp1	G3X9S2;A0A0R4J1Q7;P06802;E9QQ26;Q3V3C8	G3X9S2;A0A0R4J1Q7;P06802;E9QQ26;Q3V3C8	Ectonucleotide pyrophosphatase/phosphodiesterase family member 1;Alkaline phosphodiesterase I;Nucleotide pyrophosphatase	Enpp1	Ectonucleotide pyrophosphatase/phosphodiesterase family member 1 OS=Mus musculus OX=10090 GN=Enpp1 PE=1 SV=1;Ectonucleotide pyrophosphatase/phosphodiesterase family member 1 OS=Mus musculus OX=10090 GN=Enpp1 PE=1 SV=1;Ectonucleotide pyrophosphatase/phospho	-0.259579	-0.359199	0.12948	0.0298605	0.389059	-0.229719	0.585902	1.00933	-0.24997	-0.130068	-1.11859	0.515004	0.857862	0.911512	0.927842	0.996036	0.671844	0.995851
G3X9T8	Cp	G3X9T8;G3X8Q5;E9PZD8;Q61147;Q2F3J4;Q8BV37;G3UXG1;G3UWP5	G3X9T8;G3X8Q5;E9PZD8;Q61147;Q2F3J4	Ceruloplasmin	Cp	Ceruloplasmin OS=Mus musculus OX=10090 GN=Cp PE=1 SV=1;Ceruloplasmin OS=Mus musculus OX=10090 GN=Cp PE=1 SV=1;Ceruloplasmin OS=Mus musculus OX=10090 GN=Cp PE=1 SV=1;Ceruloplasmin OS=Mus musculus OX=10090 GN=Cp PE=1 SV=2;Truncated ceruloplasmin OS=Mus muscu	0.760477	-0.0743974	0.265014	-0.56986	-0.495462	0.190617	-3.23103	0.28589	-1.55401	1.85236	2.36741	-0.675537	0.248604	0.982384	0.473988	0.823996	0.387774	0.995851
G3XA17	Eif4g2	G3XA17;A0JNY7;Q62448;Q3U9U9;F7CBP1;Q3URI0;F6TW20	G3XA17;A0JNY7;Q62448;Q3U9U9;F7CBP1;Q3URI0	Eukaryotic translation initiation factor 4 gamma 2	Eif4g2	Eukaryotic translation initiation factor 4 gamma 2 OS=Mus musculus OX=10090 GN=Eif4g2 PE=1 SV=1;Eukaryotic translation initiation factor 4, gamma 2 OS=Mus musculus OX=10090 GN=Eif4g2 PE=2 SV=1;Eukaryotic translation initiation factor 4 gamma 2 OS=Mus muscu	0.147662	0.112555	0.0200968	-0.01501	-0.127565	0.132652	-1.09047	-0.454913	-0.0916037	0.0828069	0.633711	-0.658579	0.732575	0.96739	0.981234	0.996036	0.812465	0.995851
G3XA66	Mtx1	G3XA66;Q8R5C0;A0A6I8MWZ8;P47802;G3XA75;D3YVW0;D3Z3F4;G3UYJ5;G3UXX9;G3UXB5	G3XA66;Q8R5C0;A0A6I8MWZ8;P47802;G3XA75;D3YVW0;D3Z3F4;G3UYJ5;G3UXX9	Metaxin-1	Mtx1	Metaxin-1 (Fragment) OS=Mus musculus OX=10090 GN=Mtx1 PE=1 SV=1;Metaxin OS=Mus musculus OX=10090 GN=Mtx1 PE=1 SV=1;Metaxin-1 OS=Mus musculus OX=10090 GN=Mtx1 PE=1 SV=1;Metaxin-1 OS=Mus musculus OX=10090 GN=Mtx1 PE=1 SV=1;Metaxin-1 (Fragment) OS=Mus musculu	0.533566	-0.705148	0.388226	-0.850488	-0.14534	-0.316923	-0.52411	1.50815	-0.803645	0.849651	0.138585	0.813719	0.87126	0.81589	0.721488	0.98109	0.964384	0.98353
G5E814	Ndufa11	G5E814;A0A3B2W441;Q6PBG2;A0A3B2W4A5	G5E814;A0A3B2W441;Q6PBG2;A0A3B2W4A5		Ndufa11	Complex I-B14.7 OS=Mus musculus OX=10090 GN=Ndufa11 PE=1 SV=1;Complex I-B14.7 OS=Mus musculus OX=10090 GN=Ndufa11 PE=1 SV=1;Ndufa11 protein OS=Mus musculus OX=10090 GN=Ndufa11 PE=2 SV=1;NADH dehydrogenase [ubiquinone] 1 alpha subcomplex subunit 11 OS=Mus m	0.0563285	-0.0764397	0.152236	0.019468	0.0959076	0.0757965	-0.420174	0.426347	-1.15658	-0.105219	-0.708901	-0.416316	0.897791	0.973441	0.598508	0.996036	0.789776	0.995851
G5E829	Atp2b1	G5E829;Q8K314;Q3TC38;Q3TDJ2;Q05CJ5;A0A1W2P7C7;Q6PG79;A0A1W2P867;A0A1W2P7R3	G5E829;Q8K314	Plasma membrane calcium-transporting ATPase 1	Atp2b1	Plasma membrane calcium-transporting ATPase 1 OS=Mus musculus OX=10090 GN=Atp2b1 PE=1 SV=1;Atp2b1 protein (Fragment) OS=Mus musculus OX=10090 GN=Atp2b1 PE=2 SV=1	-0.163429	0.00685393	-0.255877	-0.0855942	-0.0924482	-0.249023	0.959815	-0.0467177	1.41267	0.621275	0.757132	1.30105	0.758315	0.997333	0.51614	0.985418	0.774501	0.857344
G5E850	Cyb5a	G5E850;Q544Z9;P56395;A0A494B9D8;E0CY88	G5E850;Q544Z9;P56395	Cytochrome b5	Cyb5a	Cytochrome b5 OS=Mus musculus OX=10090 GN=Cyb5a PE=1 SV=1;Cytochrome b5 heme-binding domain-containing protein OS=Mus musculus OX=10090 GN=Cyb5a PE=1 SV=1;Cytochrome b5 OS=Mus musculus OX=10090 GN=Cyb5a PE=1 SV=2	0.064392	0.0304658	-0.0578256	-0.0917518	-0.122218	-0.0273599	-0.220681	-0.145662	0.197135	0.442386	0.810017	0.0843647	0.947236	0.987964	0.949482	0.990216	0.762551	0.999638
G5E866	Sf3b1	G5E866;Q99NB9;Q3US00;A0JLN0;Q3UIB4	G5E866;Q99NB9;Q3US00	Splicing factor 3B subunit 1	Sf3b1	Splicing factor 3B subunit 1 OS=Mus musculus OX=10090 GN=Sf3b1 PE=1 SV=1;Splicing factor 3B subunit 1 OS=Mus musculus OX=10090 GN=Sf3b1 PE=1 SV=1;SF3b1 domain-containing protein (Fragment) OS=Mus musculus OX=10090 GN=Sf3b1 PE=2 SV=1	-0.470429	0.360702	-2.32645	-1.49532	-1.85602	-1.96575	0.975812	-1.14585	9.09055	2.9161	3.56472	7.95535	0.756008	0.883923	0.0140107	0.506055	0.204809	0.0257383
G5E881	Tamm41	G5E881;Q3TUH1;G3UWL8;D6RGT1	G5E881;Q3TUH1;G3UWL8;D6RGT1	Phosphatidate cytidylyltransferase, mitochondrial	Tamm41	Phosphatidate cytidylyltransferase, mitochondrial OS=Mus musculus OX=10090 GN=Tamm41 PE=1 SV=1;Phosphatidate cytidylyltransferase, mitochondrial OS=Mus musculus OX=10090 GN=Tamm41 PE=1 SV=2;CDP-diacylglycerol synthase (Fragment) OS=Mus musculus OX=10090 GN	0.457537	0.163124	-0.0394383	-0.333851	-0.496975	0.123686	-2.12708	-0.377871	0.147548	0.829991	2.30541	-0.287527	0.467874	0.978303	0.965663	0.98109	0.402892	0.995851
G5E884	Pak1	G5E884;O88643;S4R2K7;A0A0U1RQ87	G5E884;O88643	Non-specific serine/threonine protein kinase;Serine/threonine-protein kinase PAK 1	Pak1	Non-specific serine/threonine protein kinase OS=Mus musculus OX=10090 GN=Pak1 PE=1 SV=1;Serine/threonine-protein kinase PAK 1 OS=Mus musculus OX=10090 GN=Pak1 PE=1 SV=1	0.0294223	0.0852692	0.019509	0.0753559	-0.0099133	0.104778	-0.213361	-0.497683	-0.134699	-0.443814	0.0720706	-0.596923	0.949671	0.96154	0.967641	0.990216	0.980113	0.995851
G5E895	Akr1b10	G5E895;D3Z494;Q8BIV6;P45377;S4R2G9;Q5M9J9;Q3UGS8;P21300	G5E895;D3Z494;Q8BIV6		Akr1b10	Aldo-keto reductase family 1, member B10 (aldose reductase) OS=Mus musculus OX=10090 GN=Akr1b10 PE=1 SV=1;Aldo-keto reductase family 1, member B10 (aldose reductase) OS=Mus musculus OX=10090 GN=Akr1b10 PE=1 SV=1;Aldo_ket_red domain-containing protein OS=Mu	0.0755222	0.200812	-0.22942	-0.10413	-0.304942	-0.028608	-0.459438	-0.829538	0.943644	0.624545	1.31768	0.155748	0.888406	0.920521	0.674821	0.985418	0.606716	0.998479
G5E8J3	Wdr11	G5E8J3;Q8K1X1	G5E8J3;Q8K1X1	WD repeat-containing protein 11	Wdr11	WD repeat-containing protein 11 OS=Mus musculus OX=10090 GN=Wdr11 PE=1 SV=1;WD repeat-containing protein 11 OS=Mus musculus OX=10090 GN=Wdr11 PE=1 SV=1		-2.12462		-2.17083		-0.39395		2.1924		2.50056		0.311345		0.7113		0.668214		0.995851
G5E8Q5	Dcun1d2	G5E8Q5;Q3TSY8;G5E8Q6;A0A0N4SW97;Q8BZJ7;A0A0N4SW71	G5E8Q5;Q3TSY8;G5E8Q6;A0A0N4SW97;Q8BZJ7;A0A0N4SW71	DCN1-like protein;DCN1-like protein 2	Dcun1d2	DCN1-like protein 2 OS=Mus musculus OX=10090 GN=Dcun1d2 PE=1 SV=1;DCN1-like protein OS=Mus musculus OX=10090 GN=Dcun1d2 PE=2 SV=1;DCN1-like protein 2 OS=Mus musculus OX=10090 GN=Dcun1d2 PE=1 SV=1;DCN1-like protein 2 OS=Mus musculus OX=10090 GN=Dcun1d2 PE=1	-0.298902	0.77707	-0.311047	0.764925	-0.0121449	0.466022	1.20777	-2.87856	1.64031	-2.43539	0.0470989	-1.78281	0.713016	0.567669	0.450775	0.695698	0.985731	0.733391
G5E8R0	Tpm1	G5E8R0;E9Q453;G5E8R1;E9Q455;G5E8R2;S4R261	G5E8R0;E9Q453;G5E8R1;E9Q455;G5E8R2		Tpm1	Tropomyosin alpha-1 chain OS=Mus musculus OX=10090 GN=Tpm1 PE=1 SV=1;Tropomyosin alpha-1 chain OS=Mus musculus OX=10090 GN=Tpm1 PE=1 SV=1;Tropomyosin alpha-1 chain OS=Mus musculus OX=10090 GN=Tpm1 PE=1 SV=1;Tropomyosin alpha-1 chain OS=Mus musculus OX=1009	0.13234	-0.226196	0.183709	-0.174827	0.051369	-0.0424871	-0.442936	0.859276	-0.505555	1.07096	-0.198392	0.140566	0.892889	0.918269	0.82548	0.950476	0.950942	0.998479
G5E8T9	Hagh	G5E8T9;Q99KB8;A0A0R4J052;E9PYA3;E9Q2H8;D3YWI0;D3YUX8;D3YV58	G5E8T9;Q99KB8;A0A0R4J052;E9PYA3;E9Q2H8	Hydroxyacylglutathione hydrolase, mitochondrial	Hagh	Hydroxyacylglutathione hydrolase, mitochondrial OS=Mus musculus OX=10090 GN=Hagh PE=1 SV=1;Hydroxyacylglutathione hydrolase, mitochondrial OS=Mus musculus OX=10090 GN=Hagh PE=1 SV=2;Hydroxyacylglutathione hydrolase, mitochondrial OS=Mus musculus OX=10090 G	-0.0832787	0.0334171	-0.30173	-0.185034	-0.218452	-0.268313	0.437712	-0.146262	1.32191	0.956879	1.02111	1.28109	0.893482	0.987964	0.550473	0.972571	0.698167	0.863669
G5E8X1	Mettl26	G5E8X1;Q9DCS2;E9Q5B2;D3YZM4	G5E8X1;Q9DCS2;E9Q5B2	UPF0585 protein C16orf13 homolog	0610011F06Rik	Methyltransferase-like 26 OS=Mus musculus OX=10090 GN=Mettl26 PE=1 SV=1;Methyltransferase-like 26 OS=Mus musculus OX=10090 GN=Mettl26 PE=1 SV=1;Methyltransferase-like 26 OS=Mus musculus OX=10090 GN=Mettl26 PE=1 SV=1	-0.627989	0.412636	-0.42581	0.614814	0.202179	-0.0131748	2.84146	-1.1417	1.50339	-1.94463	-0.733508	0.0408501	0.317343	0.883923	0.488843	0.803228	0.780903	0.999638
G9M4M6	Atg16l1	G9M4M6;Q3TDQ5;Q8C0J2	G9M4M6;Q3TDQ5;Q8C0J2	Autophagy-related protein 16-1	Atg16l1	Autophagy-related 16-like 1 gamma OS=Mus musculus OX=10090 GN=Atg16l1 PE=2 SV=1;WD_REPEATS_REGION domain-containing protein OS=Mus musculus OX=10090 GN=Atg16l1 PE=2 SV=1;Autophagy-related protein 16-1 OS=Mus musculus OX=10090 GN=Atg16l1 PE=1 SV=1	-1.11224	0.893377	-1.30886	0.696748	-0.196629	-0.415487	5.36581	-3.05528	8.40514	-2.14992	0.954952	1.4129	0.0719733	0.544563	0.0177132	0.751308	0.715206	0.831296
H3BIV5	Akap5	H3BIV5;D3YVF0	H3BIV5;D3YVF0	A-kinase anchor protein 5	Akap5	A-kinase anchor protein 5 OS=Mus musculus OX=10090 GN=Akap5 PE=1 SV=1;A-kinase anchor protein 5 OS=Mus musculus OX=10090 GN=Akap5 PE=1 SV=2	0.436199	-0.0668787	-0.136474	-0.639552	-0.572673	-0.203353	-1.79001	0.0679902	0.356225	0.68222	1.37449	0.221383	0.556519	0.997064	0.890149	0.984226	0.597254	0.996051
H3BJ02	Stx5a	H3BJ02;I1E4X1;Q8K1E0;H3BJ89;H3BKP3;H3BJE3	H3BJ02;I1E4X1;Q8K1E0;H3BJ89;H3BKP3;H3BJE3	Syntaxin-5	Stx5a;Stx5	Syntaxin 5A OS=Mus musculus OX=10090 GN=Stx5a PE=1 SV=1;Syntaxin 5A OS=Mus musculus OX=10090 GN=Stx5a PE=1 SV=1;Syntaxin-5 OS=Mus musculus OX=10090 GN=Stx5 PE=1 SV=3;Syntaxin 5A OS=Mus musculus OX=10090 GN=Stx5a PE=1 SV=1;Syntaxin 5A (Fragment) OS=Mus musc	-0.400795	-0.151883	-0.645664	-0.396752	-0.244869	-0.797548	1.17178	0.309915	1.85835	0.81743	0.78224	1.57499	0.721333	0.981097	0.391251	0.98109	0.769207	0.801147
H3BJ30	Cpsf6	H3BJ30;H3BJW3;Q6NVF9;H3BKW0;H3BLM9	H3BJ30;H3BJW3;Q6NVF9;H3BKW0	Cleavage and polyadenylation specificity factor subunit 6	Cpsf6	Cleavage and polyadenylation specificity factor subunit 6 OS=Mus musculus OX=10090 GN=Cpsf6 PE=1 SV=1;Cleavage and polyadenylation specificity factor subunit 6 OS=Mus musculus OX=10090 GN=Cpsf6 PE=1 SV=1;Cleavage and polyadenylation specificity factor subu	0.487664	0.880308	-0.756099	-0.363455	-1.24376	0.124209	-1.06684	-1.53973	1.97261	0.585026	2.9504	-0.208959	0.73641	0.812734	0.364928	0.988138	0.283334	0.996051
H3BJT3	Doc2a	H3BJT3;D3YYV2;O35527;Q7TNF0;D3Z1K1	H3BJT3;D3YYV2;O35527;Q7TNF0;D3Z1K1	Double C2-like domain-containing protein alpha	Doc2a	Double C2-like domain-containing protein alpha (Fragment) OS=Mus musculus OX=10090 GN=Doc2a PE=1 SV=1;Double C2-like domain-containing protein alpha (Fragment) OS=Mus musculus OX=10090 GN=Doc2a PE=1 SV=1;Doc2 (Fragment) OS=Mus musculus OX=10090 GN=Doc2a PE
H3BK80	Psd2	H3BK80;Q6P1I6	H3BK80;Q6P1I6	PH and SEC7 domain-containing protein 2	Psd2	PH and SEC7 domain-containing protein 2 OS=Mus musculus OX=10090 GN=Psd2 PE=1 SV=1;PH and SEC7 domain-containing protein 2 OS=Mus musculus OX=10090 GN=Psd2 PE=1 SV=1	-1.30606	1.58641	-2.02054	0.871941	-0.714472		1.50117	-2.24872	2.92794	-0.99728	0.905722		0.623865	0.708005	0.212308	0.968075	0.730391
H3BKH6	Esd	H3BKH6;Q9R0P3;H3BJP2;H3BLJ9;H3BJL6;H3BK43;H3BJC6;H3BL99	H3BKH6;Q9R0P3;H3BJP2;H3BLJ9;H3BJL6;H3BK43	S-formylglutathione hydrolase	Esd	S-formylglutathione hydrolase OS=Mus musculus OX=10090 GN=Esd PE=1 SV=1;S-formylglutathione hydrolase OS=Mus musculus OX=10090 GN=Esd PE=1 SV=1;S-formylglutathione hydrolase (Fragment) OS=Mus musculus OX=10090 GN=Esd PE=1 SV=1;S-formylglutathione hydrolase	0.0202123	-0.0343667	0.0888978	0.0343188	0.0686854	0.0545311	-0.124943	0.172847	-0.485339	-0.187662	-0.432988	-0.26707	0.968923	0.987964	0.834589	0.991513	0.879188	0.995851
H3BKM5	Aftph	H3BKM5;Q3UU49;H3BJH7;Q80WT5;Q3U8A4;Q8C993	H3BKM5;Q3UU49;H3BJH7;Q80WT5;Q3U8A4;Q8C993	Aftiphilin	Aftph	Aftiphilin (Fragment) OS=Mus musculus OX=10090 GN=Aftph PE=1 SV=1;Clathrin_bdg domain-containing protein OS=Mus musculus OX=10090 GN=Aftph PE=2 SV=1;Aftiphilin OS=Mus musculus OX=10090 GN=Aftph PE=1 SV=1;Aftiphilin OS=Mus musculus OX=10090 GN=Aftph PE=1 SV	-1.10321	-1.33645		-0.702882	0.633569	-1.80609	1.38828	1.91134		1.14698	-0.707301	3.21717	0.66598	0.744628		0.94628	0.789776	0.362751
H3BKQ7	Ppp1r9a	H3BKQ7;Q7TSA7;H3BJD0;Q3UUK5;H3BL28;Q7TN74;H3BJD6;Q3UXW4;H3BJA6;Q8BMP0;H3BKE7;Q80ZL7;Q80TH3	H3BKQ7;Q7TSA7;H3BJD0;Q3UUK5;H3BL28;Q7TN74;H3BJD6;Q3UXW4		Ppp1r9a	Protein phosphatase 1, regulatory subunit 9A OS=Mus musculus OX=10090 GN=Ppp1r9a PE=1 SV=1;Ppp1r9a protein OS=Mus musculus OX=10090 GN=Ppp1r9a PE=2 SV=1;Protein phosphatase 1, regulatory subunit 9A OS=Mus musculus OX=10090 GN=Ppp1r9a PE=1 SV=1;Uncharacteri	-1.50658	-0.0183825	-2.06658	-0.578381	-0.559998	-2.08496	2.37174	0.0344399	3.03221	1.23951	1.6902	2.77133	0.421568	0.997333	0.204892	0.937782	0.525474	0.459676
H3BL05	Zfp428	H3BL05;Q8BV38;H3BLD9;Q8C1M2	H3BL05;Q8BV38;H3BLD9;Q8C1M2	Zinc finger protein 428	Zfp428;Znf428	Zinc finger protein 428 (Fragment) OS=Mus musculus OX=10090 GN=Zfp428 PE=1 SV=1;C2H2-type domain-containing protein OS=Mus musculus OX=10090 GN=Zfp428 PE=2 SV=1;Zinc finger protein 428 OS=Mus musculus OX=10090 GN=Zfp428 PE=1 SV=1;Zinc finger protein 428 OS
H3BL15	Arhgef2	H3BL15;Q3TYZ4;H3BJU7;H3BJ45;H3BJ40;H3BKH9;A0A2X0SFE2;H3BJX8;Q60875;H3BLF9;H3BJ59	H3BL15;Q3TYZ4;H3BJU7;H3BJ45;H3BJ40;H3BKH9;A0A2X0SFE2;H3BJX8;Q60875;H3BLF9;H3BJ59	Rho guanine nucleotide exchange factor 2	Arhgef2	Rho guanine nucleotide exchange factor 2 (Fragment) OS=Mus musculus OX=10090 GN=Arhgef2 PE=1 SV=1;Guanine nucleotide exchange factor H1 (Fragment) OS=Mus musculus OX=10090 GN=Arhgef2 PE=2 SV=1;Guanine nucleotide exchange factor H1 OS=Mus musculus OX=10090
H3BLI9	Tsc22d1	H3BLI9;D3YW86;Q3UXU0;D3Z0V7;E9QLZ1;P62500	H3BLI9;D3YW86;Q3UXU0;D3Z0V7;E9QLZ1;P62500	TSC22 domain family protein 1	Tsc22d1	TSC22 domain family protein 1 OS=Mus musculus OX=10090 GN=Tsc22d1 PE=1 SV=1;TSC22 domain family protein 1 OS=Mus musculus OX=10090 GN=Tsc22d1 PE=1 SV=1;Uncharacterized protein OS=Mus musculus OX=10090 GN=Tsc22d1 PE=2 SV=1;TSC22 domain family protein 1 OS=M	0.630444	0.320205	0.502649	0.19241	-0.127795	0.822854	-1.79881	-0.815492	-1.7859	-0.433608	0.296654	-2.70745	0.554761	0.923753	0.410377	0.990216	0.928802	0.471546
H3BLL2	Atpaf1	H3BLL2;Q811I0;H3BJP9;H3BK16;V9GX21;H3BLD0;H3BKR0	H3BLL2;Q811I0;H3BJP9;H3BK16;V9GX21	ATP synthase mitochondrial F1 complex assembly factor 1	Atpaf1	ATP synthase mitochondrial F1 complex assembly factor 1 OS=Mus musculus OX=10090 GN=Atpaf1 PE=1 SV=1;ATP synthase mitochondrial F1 complex assembly factor 1 OS=Mus musculus OX=10090 GN=Atpaf1 PE=1 SV=1;ATP synthase mitochondrial F1 complex assembly factor	0.181107	-0.265409	0.0817845	-0.364732	-0.0993227	-0.183625	-0.648598	0.844917	-0.380407	1.00955	0.305279	0.685737	0.838811	0.920521	0.878527	0.966874	0.927674	0.995851
H7BWY4	Dlg1	H7BWY4;Q811D0;Q3UP61;E9Q9H0;D3Z3B8;S4R2T8;Q571K0;Q3TPP5;F6UDT8;Q8CD64	H7BWY4;Q811D0;Q3UP61;E9Q9H0;D3Z3B8;S4R2T8;Q571K0	Disks large homolog 1	Dlg1	Disks large homolog 1 OS=Mus musculus OX=10090 GN=Dlg1 PE=1 SV=1;Disks large homolog 1 OS=Mus musculus OX=10090 GN=Dlg1 PE=1 SV=1;Uncharacterized protein OS=Mus musculus OX=10090 GN=Dlg1 PE=2 SV=1;Disks large homolog 1 OS=Mus musculus OX=10090 GN=Dlg1 PE=1	0.117199	-0.193525	0.162348	-0.148375	0.0451495	-0.0311767	-0.597708	0.83343	-0.706631	0.736146	-0.174106	0.190137	0.855346	0.920521	0.754599	0.984226	0.95698	0.997154
H7BWY8	Tsr2	H7BWY8;Z4YL87;Q8C8T8	H7BWY8;Z4YL87;Q8C8T8	Pre-rRNA-processing protein TSR2 homolog	Tsr2	Pre-rRNA-processing protein TSR2 homolog OS=Mus musculus OX=10090 GN=Tsr2 PE=1 SV=1;Pre-rRNA-processing protein TSR2 homolog OS=Mus musculus OX=10090 GN=Tsr2 PE=1 SV=1;Pre-rRNA-processing protein TSR2 homolog OS=Mus musculus OX=10090 GN=Tsr2 PE=1 SV=1	0.163918	0.0833676	-0.107954	-0.188504	-0.271872	-0.0245868	-1.40642	-0.539748	0.81979	1.28104	2.18374	0.16051	0.657507	0.96154	0.715338	0.937782	0.423369	0.998479
H7BX15	Adgrl1	H7BX15;E9Q9Q9;E9Q3V9;Q80TR1;Q3UYB4;F6YP92	H7BX15;E9Q9Q9;E9Q3V9;Q80TR1	Latrophilin-1	Adgrl1;Lphn1	Adhesion G protein-coupled receptor L1 OS=Mus musculus OX=10090 GN=Adgrl1 PE=1 SV=1;Adhesion G protein-coupled receptor L1 OS=Mus musculus OX=10090 GN=Adgrl1 PE=1 SV=1;Adhesion G protein-coupled receptor L1 OS=Mus musculus OX=10090 GN=Adgrl1 PE=1 SV=1;Adhe		-0.29251	-0.65476		-0.983038			0.306061	1.58139		3.61932			0.981097	0.464903		0.2003
H7BX26	Cep170	H7BX26;Q6A065;A0A0A6YXK7;A0A0A6YWV9;A0A0A6YXR9;A0A0A6YXT4;A0A0A6YVZ3;A0A0A6YX99	H7BX26;Q6A065;A0A0A6YXK7	Centrosomal protein of 170 kDa	Cep170	Centrosomal protein of 170 kDa OS=Mus musculus OX=10090 GN=Cep170 PE=1 SV=1;Centrosomal protein of 170 kDa OS=Mus musculus OX=10090 GN=Cep170 PE=1 SV=2;Centrosomal protein of 170 kDa (Fragment) OS=Mus musculus OX=10090 GN=Cep170 PE=1 SV=1	0.617871	-0.0858715	0.255667	-0.448076	-0.362204	0.169795	-2.02251	0.195329	-0.729931	1.10764	0.842524	-0.528843	0.490338	0.985591	0.747459	0.948684	0.746895	0.995851
H7BX44	Cdc42bpa	H7BX44;D3YYN8;E9PVY0;B2RXX8;A0A1D5RLQ9;Q3UU96;F6YZJ7;F6S5Z6;F6Q5A5	H7BX44;D3YYN8;E9PVY0;B2RXX8;A0A1D5RLQ9;Q3UU96	Non-specific serine/threonine protein kinase;Serine/threonine-protein kinase MRCK alpha	Cdc42bpa	Non-specific serine/threonine protein kinase OS=Mus musculus OX=10090 GN=Cdc42bpa PE=1 SV=1;Non-specific serine/threonine protein kinase OS=Mus musculus OX=10090 GN=Cdc42bpa PE=1 SV=1;Non-specific serine/threonine protein kinase OS=Mus musculus OX=10090 GN	0.541561	0.423185	-0.158436	-0.276813	-0.699998	0.264748	-1.7658	-1.62391	1.17817	0.730315	2.29982	-1.0022	0.560783	0.806421	0.590574	0.984226	0.404344	0.948785
H7BX88	Crat	H7BX88;P47934;B7ZDD7;F7BF80	H7BX88;P47934;B7ZDD7	Carnitine O-acetyltransferase	Crat	Carnitine O-acetyltransferase OS=Mus musculus OX=10090 GN=Crat PE=1 SV=1;Carnitine O-acetyltransferase OS=Mus musculus OX=10090 GN=Crat PE=1 SV=3;Carnitine O-acetyltransferase (Fragment) OS=Mus musculus OX=10090 GN=Crat PE=1 SV=2	-0.0203364	-0.275246	0.143347	-0.111563	0.163683	-0.1319	0.148711	1.53698	-0.772225	0.83669	-1.025	0.805797	0.964239	0.812734	0.731932	0.98109	0.698167	0.984248
H7BX95	Srsf1	H7BX95;Q6PDM2;F7AI47;F6QXN3	H7BX95;Q6PDM2;F7AI47	Serine/arginine-rich splicing factor 1	Srsf1	Serine/arginine-rich splicing factor 1 OS=Mus musculus OX=10090 GN=Srsf1 PE=1 SV=1;Serine/arginine-rich splicing factor 1 OS=Mus musculus OX=10090 GN=Srsf1 PE=1 SV=3;Serine/arginine-rich-splicing factor 1 (Fragment) OS=Mus musculus OX=10090 GN=Srsf1 PE=1 S	0.438362	-0.197454	0.205337	-0.430479	-0.233025	0.00788317	-1.2974	0.571749	-0.854502	1.02901	0.817168	-0.0203012	0.685018	0.961133	0.702961	0.961083	0.758875	0.999638
H7BX99	F2	H7BX99;Q3TJ94;P19221	H7BX99;Q3TJ94;P19221	Prothrombin;Prothrombin;Activation peptide fragment 1;Activation peptide fragment 2;Thrombin light chain;Thrombin heavy chain	F2	Prothrombin OS=Mus musculus OX=10090 GN=F2 PE=1 SV=1;Prothrombin OS=Mus musculus OX=10090 GN=F2 PE=1 SV=1;Prothrombin OS=Mus musculus OX=10090 GN=F2 PE=1 SV=1		1.1884	-1.95807		-1.28813			-1.02099	3.32937		1.43339			0.908338	0.1732		0.586189
H7BXB9	1700037H04Rik	H7BXB9;F8WIU1;Q9D1K7;Q6IR22	H7BXB9;F8WIU1;Q9D1K7	UPF0687 protein C20orf27 homolog	1700037H04Rik	RIKEN cDNA 1700037H04 gene (Fragment) OS=Mus musculus OX=10090 GN=1700037H04Rik PE=1 SV=1;RIKEN cDNA 1700037H04 gene OS=Mus musculus OX=10090 GN=1700037H04Rik PE=1 SV=1;UPF0687 protein C20orf27 homolog OS=Mus musculus OX=10090 PE=1 SV=3	-0.23286	-0.0110243	-0.115805	0.10603	0.117055	-0.126829	1.41278	0.0624015	0.757347	-0.556792	-0.674298	0.736751	0.655562	0.997064	0.736734	0.988293	0.802753	0.987905
I1E4X7	Nudt3	I1E4X7;Q9JI46;H3BLR8;A0A338P7L3	I1E4X7;Q9JI46;H3BLR8;A0A338P7L3	Diphosphoinositol polyphosphate phosphohydrolase 1	Nudt3	Diphosphoinositol polyphosphate phosphohydrolase 1 OS=Mus musculus OX=10090 GN=Nudt3 PE=1 SV=1;Diphosphoinositol polyphosphate phosphohydrolase 1 OS=Mus musculus OX=10090 GN=Nudt3 PE=1 SV=1;Diphosphoinositol polyphosphate phosphohydrolase 1 OS=Mus musculus		-0.176331	-5.12913	-4.2971	-4.12077	-5.30546		0.670496	10.2908	4.16018	3.89485	11.5312		0.951005	0.00940133	0.245976	0.173974	0.0083649
I3ITR1	AK157302	I3ITR1;Q9D924	I3ITR1;Q9D924	Iron-sulfur cluster assembly 1 homolog, mitochondrial	AK157302;Isca1	cDNA sequence AK157302 OS=Mus musculus OX=10090 GN=AK157302 PE=4 SV=1;Iron-sulfur cluster assembly 1 homolog, mitochondrial OS=Mus musculus OX=10090 GN=Isca1 PE=2 SV=1	-0.890396	1.49232	-1.04614	1.33658	-0.155739	0.446185	1.98255	-1.85166	6.92593	-1.47189	0.349937	-0.555846	0.502461	0.759483	0.0283543	0.925344	0.908125	0.995851
I6L974	Tbc1d17	I6L974;Q3U5C0;Q3UDU6;Q8BYH7;A0A140LHP1;A0A140LIS2	I6L974;Q3U5C0;Q3UDU6;Q8BYH7;A0A140LHP1	TBC1 domain family member 17	Tbc1d17	TBC1 domain family member 17 OS=Mus musculus OX=10090 GN=Tbc1d17 PE=1 SV=1;Rab-GAP TBC domain-containing protein OS=Mus musculus OX=10090 GN=Tbc1d17 PE=2 SV=1;Rab-GAP TBC domain-containing protein OS=Mus musculus OX=10090 GN=Tbc1d17 PE=2 SV=1;TBC1 domain f	0.486566	0.494275	-0.451238	-0.443529	-0.937804	0.043037	-1.0758	-2.08333	1.84565	0.995058	2.33869	-0.136771	0.733454	0.7113	0.394017	0.968075	0.394505	0.998479
I7HJQ8	Cd99l2	I7HJQ8;A2AP74;Q8BIF0	I7HJQ8;A2AP74;Q8BIF0	CD99 antigen-like protein 2	Cd99l2	CD99 antigen-like protein 2 OS=Mus musculus OX=10090 GN=Cd99l2 PE=1 SV=1;CD99 antigen-like protein 2 OS=Mus musculus OX=10090 GN=Cd99l2 PE=1 SV=1;CD99 antigen-like protein 2 OS=Mus musculus OX=10090 GN=Cd99l2 PE=1 SV=1	-0.206958	0.387343	-0.397863	0.196438	-0.190905	-0.0105198	1.48149	-1.75746	2.34762	-0.97292	1.18121	0.0505923	0.631893	0.785664	0.289627	0.971779	0.65645	0.999638
I7HJS1	Emd	I7HJS1;A2AM95;O08579;Q3THM8;B7FAU5	I7HJS1;A2AM95;O08579	Emerin	Emd	Emerin OS=Mus musculus OX=10090 GN=Emd PE=1 SV=1;Emerin OS=Mus musculus OX=10090 GN=Emd PE=4 SV=1;Emerin OS=Mus musculus OX=10090 GN=Emd PE=1 SV=1	-0.44593	-0.314315	-0.48416	-0.352545	-0.0382295	-0.798475	2.54464	0.875282	1.31949	2.17646	0.110952	3.83483	0.380936	0.91623	0.551297	0.739233	0.96948	0.236063
I7HLV2	Rpl10	I7HLV2;Q3THJ6;A2AM97;Q6ZWV3;P86048;O89059;A0A1B0GXC3;B7FAU6	I7HLV2;Q3THJ6;A2AM97;Q6ZWV3;P86048	60S ribosomal protein L10;60S ribosomal protein L10-like	Rpl10;Rpl10l	60S ribosomal protein L10 (Fragment) OS=Mus musculus OX=10090 GN=Rpl10 PE=1 SV=1;Ribosomal_L16 domain-containing protein OS=Mus musculus OX=10090 PE=2 SV=1;Ribosomal protein 10 OS=Mus musculus OX=10090 GN=RP23-436K3.4-001 PE=4 SV=1;60S ribosomal protein L1	-0.184794	0.19056	-0.242372	0.132982	-0.057578	-0.0518117	0.904222	-0.582664	0.935779	-0.462914	0.238859	0.17156	0.774641	0.959404	0.676341	0.988514	0.936374	0.998479
J3QMM7	Naxd	J3QMM7;K3W4M4;Q9CZ42;J3QN06;J3QPU6	J3QMM7;K3W4M4;Q9CZ42;J3QN06	ATP-dependent (S)-NAD(P)H-hydrate dehydratase	Carkd	ATP-dependent (S)-NAD(P)H-hydrate dehydratase OS=Mus musculus OX=10090 GN=Naxd PE=1 SV=1;ATP-dependent (S)-NAD(P)H-hydrate dehydratase OS=Mus musculus OX=10090 GN=Naxd PE=1 SV=1;ATP-dependent (S)-NAD(P)H-hydrate dehydratase OS=Mus musculus OX=10090 GN=Naxd	-0.145788	-0.224481	0.235383	0.156689	0.381171	0.0109016	1.01723	0.974466	-1.07946	-0.945455	-1.63208	-0.075113	0.744072	0.91431	0.627119	0.973609	0.54451	0.999638
J3QMN4	Txnrd2	J3QMN4;A0A0U1RPV8;A0A0U1RQA4;J3QMQ8;A0A0M3HEQ0;Q9JLT4;A0A0M3HEP9;D3Z0K8;A0A0U1RPC6;Q9D8I4;A0A0U1RPS1	J3QMN4;A0A0U1RPV8;A0A0U1RQA4;J3QMQ8;A0A0M3HEQ0;Q9JLT4;A0A0M3HEP9;D3Z0K8;A0A0U1RPC6	Thioredoxin reductase 2, mitochondrial	Txnrd2	Thioredoxin-disulfide reductase OS=Mus musculus OX=10090 GN=Txnrd2 PE=1 SV=1;Thioredoxin-disulfide reductase OS=Mus musculus OX=10090 GN=Txnrd2 PE=1 SV=1;Thioredoxin-disulfide reductase OS=Mus musculus OX=10090 GN=Txnrd2 PE=1 SV=1;Thioredoxin-disulfide red	0.81571	-0.0747133	-0.898565	-1.78899	-1.71427	-0.973278	-1.7453	0.225281	2.66468	3.88522	3.93526	2.62753	0.562416	0.985591	0.245247	0.278841	0.170379	0.502178
J3QNU6	Arrb1	J3QNU6;Q8BWG8;E0CY53;Q3U172;F7DF62;E0CYB1	J3QNU6;Q8BWG8	Beta-arrestin-1	Arrb1	Beta-arrestin-1 OS=Mus musculus OX=10090 GN=Arrb1 PE=1 SV=1;Beta-arrestin-1 OS=Mus musculus OX=10090 GN=Arrb1 PE=1 SV=1	-0.093901	0.087391	-0.306963	-0.125671	-0.213062	-0.219572	0.579967	-0.346113	1.40022	0.604834	1.03099	0.996399	0.858765	0.978452	0.521299	0.986379	0.694891	0.948785
J3QNW4	Trappc13	J3QNW4;Q3TIR1	J3QNW4;Q3TIR1	Trafficking protein particle complex subunit 13	Trappc13	Trafficking protein particle complex subunit 13 OS=Mus musculus OX=10090 GN=Trappc13 PE=1 SV=1;Trafficking protein particle complex subunit 13 OS=Mus musculus OX=10090 GN=Trappc13 PE=2 SV=1	0.289079	0.260998	-0.556016	-0.584097	-0.845095	-0.295017	-0.897225	-0.907588	1.79903	1.93946	2.96792	0.910474	0.776986	0.91431	0.408548	0.803228	0.278915	0.963149
J3QP56	Lypla1	J3QP56;P97823;D3YUG4;Q4FK51;D3Z269;D3Z111;J3QQ63	J3QP56;P97823;D3YUG4;Q4FK51;D3Z269;D3Z111	Acyl-protein thioesterase 1	Lypla1	Acyl-protein thioesterase 1 OS=Mus musculus OX=10090 GN=Lypla1 PE=1 SV=1;Acyl-protein thioesterase 1 OS=Mus musculus OX=10090 GN=Lypla1 PE=1 SV=1;Acyl-protein thioesterase 1 (Fragment) OS=Mus musculus OX=10090 GN=Lypla1 PE=1 SV=1;Lypla1 protein OS=Mus musc	0.138401	-0.334257	0.190242	-0.282416	0.0518412	-0.144015	-0.578603	0.822559	-0.574855	0.838866	-0.167128	0.405001	0.858765	0.92278	0.802221	0.98109	0.959228	0.995851
J3QPB5	Ndc1	J3QPB5;Q8VCB1	J3QPB5;Q8VCB1	Nucleoporin NDC1	Ndc1	Nucleoporin NDC1 OS=Mus musculus OX=10090 GN=Ndc1 PE=1 SV=1;Nucleoporin NDC1 OS=Mus musculus OX=10090 GN=Ndc1 PE=1 SV=1	-1.80195	0.624941	-1.74156	0.685336	0.0603954		5.53116	-0.409172	4.25713	-0.455276	-0.15646		0.064326	0.975784	0.100603	0.988852	0.96062
J3QQ16	Col6a3	J3QQ16;A0A087WS16;E9PWQ3;O88493;D3YWD1;Q9Z0I9;Q05504	J3QQ16;A0A087WS16;E9PWQ3;O88493;D3YWD1;Q9Z0I9		Col6a3	Collagen, type VI, alpha 3 OS=Mus musculus OX=10090 GN=Col6a3 PE=1 SV=1;Collagen, type VI, alpha 3 OS=Mus musculus OX=10090 GN=Col6a3 PE=1 SV=1;Collagen, type VI, alpha 3 OS=Mus musculus OX=10090 GN=Col6a3 PE=1 SV=2;Type VI collagen alpha 3 subunit OS=Mus	0.466577	0.153272	0.100859	-0.212446	-0.365718	0.254131	-1.6439	-0.345886	-0.291076	0.536448	1.51629	-0.545935	0.592081	0.978452	0.914033	0.988293	0.578089	0.995851
J9SUA7	Trpm3	J9SUA7;F4YJP8;J9T143;Q5F4S8;J9T345;Q69ZE8;F4YJP9;F4YJQ0;F6M2J8;J9SQE7;Q5F4S9;Q5F4T0;J9S305;J9S314;F4YJQ1;J9SQF3;J9SQF8;Q5F4S7;J9S2Y6;Q5F4S6;J9SVL3;J9T120;J9T153;J9S2Z5;F4YJQ2;J9T334;B2RUS0;F7CJ77;Q8BJ11;Q3UQF1;E9PUC8;J9SQG4;J9SUB2;Q8BKH4;Q8BKI1;Q8BIH6;Q8BJE6	J9SUA7;F4YJP8;J9T143;Q5F4S8;J9T345;Q69ZE8;F4YJP9;F4YJQ0;F6M2J8;J9SQE7;Q5F4S9;Q5F4T0;J9S305;J9S314;F4YJQ1;J9SQF3;J9SQF8;Q5F4S7;J9S2Y6;Q5F4S6;J9SVL3;J9T120;J9T153;J9S2Z5;F4YJQ2;J9T334;B2RUS0;F7CJ77;Q8BJ11;Q3UQF1;E9PUC8;J9SQG4;J9SUB2		Trpm3	Transient receptor potential melastatin 3 beta 10 OS=Mus musculus OX=10090 GN=Trpm3 PE=2 SV=1;Transient receptor potential M3 protein beta 2 variant OS=Mus musculus OX=10090 GN=Trpm3 PE=2 SV=1;Transient receptor potential melastatin 3 beta 4 OS=Mus musculu
K3W4L0	Myo18a	K3W4L0;B2RRE2;E9QAX2;Q9JMH9;Q3UIM4	K3W4L0;B2RRE2;E9QAX2;Q9JMH9	Unconventional myosin-XVIIIa	Myo18a	Unconventional myosin-XVIIIa OS=Mus musculus OX=10090 GN=Myo18a PE=1 SV=1;Myo18a protein OS=Mus musculus OX=10090 GN=Myo18a PE=1 SV=1;Unconventional myosin-XVIIIa OS=Mus musculus OX=10090 GN=Myo18a PE=1 SV=1;Unconventional myosin-XVIIIa OS=Mus musculus OX=	-0.14773	-1.465	0.10631	-1.21096	0.25404	-1.35869	0.599735	4.53831	-0.575506	3.34347	-0.991423	4.30856	0.854668	0.220497	0.802221	0.401121	0.704386	0.185126
K3W4Q8	Bsg	K3W4Q8;O55108;O55107;P18572;J3QP71	K3W4Q8;O55108;O55107;P18572;J3QP71	Basigin	Bsg	Basigin OS=Mus musculus OX=10090 GN=Bsg PE=1 SV=1;Basigin (Fragment) OS=Mus musculus OX=10090 GN=Bsg PE=1 SV=1;Basigin (Fragment) OS=Mus musculus OX=10090 GN=Bsg PE=2 SV=1;Basigin OS=Mus musculus OX=10090 GN=Bsg PE=1 SV=2;Basigin (Fragment) OS=Mus musculus	-0.11151	-0.442511	0.491857	0.160856	0.603367	0.0493462	0.784142	1.52429	-1.73648	-1.00373	-2.18225	-0.28376	0.809634	0.813802	0.423076	0.966874	0.423369	0.995851
K4DI58	Cadm3	K4DI58;Q99N28	K4DI58;Q99N28	Cell adhesion molecule 3	Cadm3	Cell adhesion molecule 3 OS=Mus musculus OX=10090 GN=Cadm3 PE=1 SV=1;Cell adhesion molecule 3 OS=Mus musculus OX=10090 GN=Cadm3 PE=1 SV=1	0.231736	-0.0194176	0.135064	-0.11609	-0.096672	0.115647	-2.15335	0.109278	-1.08943	0.677547	0.844831	-0.651974	0.466201	0.993914	0.622102	0.984226	0.746895	0.995851
M0QWG6	Pde6d	M0QWG6;Q3URU9;Q3TDQ8;O55057	M0QWG6;Q3URU9;Q3TDQ8;O55057	Retinal rod rhodopsin-sensitive cGMP 3,5-cyclic phosphodiesterase subunit delta	Pde6d	Retinal rod rhodopsin-sensitive cGMP 3,5-cyclic phosphodiesterase subunit delta OS=Mus musculus OX=10090 GN=Pde6d PE=1 SV=1;Retinal rod rhodopsin-sensitive cGMP 3,5-cyclic phosphodiesterase subunit delta OS=Mus musculus OX=10090 GN=Pde6d PE=2 SV=1;Reti	0.605674	-0.124735	0.25801	-0.472399	-0.347664	0.133276	-1.32041	0.207415	-0.493442	0.868441	0.561648	-0.306072	0.677149	0.985591	0.83103	0.98109	0.832793	0.995851
[truncated: 2,674 more rows]

## Sheet: Proteom change C9-500
protein	Log2FC_Before	Pvalue_before	Log2FC_After TLN	Pvalue_After TLN
Ighm	-2.1533	0.0240961
[truncated: 3,464 more rows]

## Sheet: Proteome back to normal C9-500
protein	Log2FC_Before	Pvalue_before	Log2FC_After	Pvalue_After	Transition
[truncated: 114 more rows]
