# Supplementary material for: Engineered GM1 Intersects Between Mitochondrial and Synaptic Pathways to Ameliorate ALS Pathology
Source: Adv Sci (Weinh). 2026 Jan 5;13(20):e14128. doi: 10.1002/advs.202514128 (PMC13067844; doi:10.1002/advs.202514128)
Supplement: Supplementary file 2 — Supporting File 2: advs73639‐sup‐0002‐Data.zip. [file ADVS-13-e14128-s001.zip › advs73639-sup-0001-Data/Pilotto-et al-Presympto-C9-500 proteomics.xlsx]

## Sheet: Sheet1
Leading_Protein	GN	Protein ID	Description	iTop3 log2FC WT_Saline - WT_TLN	iTop3 log2FC WT_Saline - C9_Saline	iTop3 log2FC C9_Saline - C9_TLN	iTop3 log2FC WT_TLN - C9_TLN	iTop3 EB_adjpVal WT_Saline - WT_TLN	iTop3 EB_adjpVal WT_Saline - C9_Saline	iTop3 EB_adjpVal C9_Saline - C9_TLN	iTop3 EB_adjpVal WT_TLN - C9_TLN
sp|A0A1W2P872-2|NOVA2_MOUSE	Nova2	A0A1W2P872-2	Isoform 2 of RNA-binding protein Nova-2	0.0100802	-0.012912	-0.025164	-0.0481563	0.991788	0.975701	0.969394	0.914628
sp|A2A432|CUL4B_MOUSE	Cul4b	A2A432	Cullin-4B	0.29954	0.45635	0.24386	0.40067	0.838844	0.616669	0.791837	0.590317
sp|A2A5R2|BIG2_MOUSE	Arfgef2	A2A5R2	Brefeldin A-inhibited guanine nucleotide-exchange protein 2	0.110972	-0.240723	0.318514	-0.0331822	0.936308	0.714312	0.622764	0.958654
sp|A2A690-2|TANC2_MOUSE	Tanc2	A2A690-2	Isoform 2 of Protein TANC2	0.196798	-0.0559849	-1.14441	-1.39719	0.959062	0.976017	0.444285	0.220921
sp|A2A699-2|F1712_MOUSE	Fam171a2	A2A699-2	Isoform 2 of Protein FAM171A2	-0.918032	-1.31781	0.536566	0.136783	0.57267	0.603131	0.91014	0.971542
sp|A2A6T1|CDR2L_MOUSE	Cdr2l	A2A6T1	Cerebellar degeneration-related protein 2-like	-0.790761	-0.783709	-0.109381	-0.102329	0.767865	0.653812	0.931031	0.881728
sp|A2A863-2|ITB4_MOUSE	Itgb4	A2A863-2	Isoform 2 of Integrin beta-4	-0.227694	-0.882087	3.7337	3.07931	0.975863	0.801414	0.495293	0.576203
sp|A2A8L5|PTPRF_MOUSE	Ptprf	A2A8L5	Receptor-type tyrosine-protein phosphatase F	0.480957	0.0596665	0.0822168	-0.339074	0.597601	0.95944	0.96733	0.755983
sp|A2A8U2-2|TM201_MOUSE	Tmem201	A2A8U2-2	Isoform 2 of Transmembrane protein 201	2.16983	1.48036			0.651686	0.633879
sp|A2A8Z1-2|OSBL9_MOUSE	Osbpl9	A2A8Z1-2	Isoform 2 of Oxysterol-binding protein-related protein 9	0.20003	0.0773461	0.642346	0.519662	0.853385	0.889083	0.358463	0.493743
sp|A2A9C3-2|SZT2_MOUSE	Szt2	A2A9C3-2	Isoform 2 of KICSTOR complex protein SZT2	1.52985	-1.17176	3.67574	0.974128	0.844908	0.854965	0.52393	0.629451
sp|A2AAE1-2|K1109_MOUSE	Kiaa1109	A2AAE1-2	Isoform 2 of Transmembrane protein KIAA1109	-2.96023		-0.689756	2.69612	0.60739		0.701562	0.527537
sp|A2AAJ9|OBSCN_MOUSE	Obscn	A2AAJ9	Obscurin	-0.197205	-1.19035	-1.98039	-2.97353	0.98926	0.811407	0.747946	0.572521
sp|A2AB59|RHG27_MOUSE	Arhgap27	A2AB59	Rho GTPase-activating protein 27	-1.37891	-1.47715	-0.678414	-0.776647	0.60739	0.479016	0.411808	0.188162
sp|A2ABU4|MYOM3_MOUSE	Myom3	A2ABU4	Myomesin-3			-2.49206	-1.74061			0.601581	0.755523
sp|A2ADY9|DDI2_MOUSE	Ddi2	A2ADY9	Protein DDI1 homolog 2	-0.0676781	-0.0608882	-0.104931	-0.0981414	0.981007	0.96337	0.86609	0.812036
sp|A2AF47|DOC11_MOUSE	Dock11	A2AF47	Dedicator of cytokinesis protein 11	2.21675	2.45864	-1.34813	-1.10624	0.786016	0.463743	0.327678	0.785929
sp|A2AG50|MA7D2_MOUSE	Map7d2	A2AG50	MAP7 domain-containing protein 2	0.0582521	0.091519	-0.0649505	-0.0316836	0.968449	0.882137	0.887392	0.923975
sp|A2AGT5-3|CKAP5_MOUSE	Ckap5	A2AGT5-3	Isoform 3 of Cytoskeleton-associated protein 5	-0.000500302	-0.392751	0.00510022	-0.38715	0.999899	0.689003	0.99604	0.63792
sp|A2AHC3|CAMP1_MOUSE	Camsap1	A2AHC3	Calmodulin-regulated spectrin-associated protein 1	0.498992	0.992789	0.567506	1.0613	0.887661	0.603131	0.807867	0.629451
sp|A2AI08|TPRN_MOUSE	Tprn	A2AI08	Taperin	1.35435	1.94507	-1.82481	-1.23409	0.794439	0.124635	0.135887	0.724177
sp|A2AIL4|NDUF6_MOUSE	Ndufaf6	A2AIL4	NADH dehydrogenase (ubiquinone) complex I, assembly factor 6	-0.261137	-0.108173	0.213769	0.366732	0.632842	0.774011	0.676366	0.466129
sp|A2AJ88-2|PLPL7_MOUSE	Pnpla7	A2AJ88-2	Isoform 2 of Patatin-like phospholipase domain-containing protein 7		-0.84444	-0.623319			0.461499	0.904273
sp|A2AJA9|AJM1_MOUSE	Ajm1	A2AJA9	Apical junction component 1 homolog	-2.08923	-2.98189	3.90497	3.01231	0.243786	0.0028067	0.0114164	0.0761091
sp|A2AJI0|MA7D1_MOUSE	Map7d1	A2AJI0	MAP7 domain-containing protein 1	-0.0661065	0.216831	-0.489522	-0.206585	0.97235	0.706587	0.509674	0.828253
sp|A2AKG8|FOCAD_MOUSE	Focad	A2AKG8	Focadhesin	0.325829	0.845949		-0.106483	0.966043	0.728913		0.957667
sp|A2ALS5-2|RPGP1_MOUSE	Rap1gap	A2ALS5-2	Isoform 2 of Rap1 GTPase-activating protein 1	0.0612894	0.272347	-0.510038	-0.29898	0.960821	0.653812	0.444285	0.643122
sp|A2ALU4|SHRM2_MOUSE	Shroom2	A2ALU4	Protein Shroom2	-0.0540361	0.0337151	-0.104444	-0.0166926	0.956051	0.938758	0.782975	0.974803
sp|A2AN08-3|UBR4_MOUSE	Ubr4	A2AN08-3	Isoform 3 of E3 ubiquitin-protein ligase UBR4	-0.0114255	-0.107182	0.410459	0.314702	0.995737	0.838097	0.708585	0.82385
sp|A2ANU3|SYNG1_MOUSE	Syndig1	A2ANU3	Synapse differentiation-inducing gene protein 1
sp|A2APT9|KLD7A_MOUSE	Klhdc7a	A2APT9	Kelch domain-containing protein 7A	0.0176765	0.508298	-1.08436	-0.593743	0.992928	0.689003	0.435917	0.537347
sp|A2APV2-3|FMNL2_MOUSE	Fmnl2	A2APV2-3	Isoform 3 of Formin-like protein 2	0.430453	0.29303	0.14928	0.0118574	0.751551	0.650357	0.832533	0.994965
sp|A2APX8-2|SCN1A_MOUSE	Scn1a	A2APX8-2	Isoform 2 of Sodium channel protein type 1 subunit alpha	0.0695982	0.151953	-0.106726	-0.0243711	0.922083	0.744747	0.860625	0.9529
sp|A2APY7|NDUF5_MOUSE	Ndufaf5	A2APY7	Arginine-hydroxylase NDUFAF5, mitochondrial	-0.205113	-0.243249	0.573901	0.535765	0.777572	0.662182	0.559206	0.578476
sp|A2AQ07|TBB1_MOUSE	Tubb1	A2AQ07	Tubulin beta-1 chain	1.20827	1.2273	-1.06977	-1.05074	0.729948	0.448833	0.613923	0.721911
sp|A2AQ25|SKT_MOUSE	Skt	A2AQ25	Sickle tail protein	0.29881	0.420549	-0.370642	-0.248903	0.881591	0.689003	0.642269	0.714834
sp|A2ARP1-2|VIP1_MOUSE	Ppip5k1	A2ARP1-2	Isoform 2 of Inositol hexakisphosphate and diphosphoinositol-pentakisphosphate kinase 1	1.18723	-0.198876			0.767102	0.966316
sp|A2ASQ1-2|AGRIN_MOUSE	Agrn	A2ASQ1-2	Isoform 2 of Agrin	0.593646	0.969101	-2.40917	-2.03372	0.844215	0.448772	0.0038486	0.0868575
sp|A2ASS6|TITIN_MOUSE	Ttn	A2ASS6	Titin	-0.282741	-1.32193	-1.7924	-2.83159	0.966621	0.22229	0.130448	0.340736
sp|A2ASZ8-5|SCMC2_MOUSE	Slc25a25	A2ASZ8-5	Isoform 5 of Calcium-binding mitochondrial carrier protein SCaMC-2	0.20306	0.462738	-0.0861933	0.173485	0.861892	0.584886	0.931315	0.754617
sp|A2AT37|RENT2_MOUSE	Upf2	A2AT37	Regulator of nonsense transcripts 2	-0.164458	-0.559557	0.230172	-0.164928	0.9157	0.417701	0.652611	0.832416
sp|A2ATU0|DHTK1_MOUSE	Dhtkd1	A2ATU0	Probable 2-oxoglutarate dehydrogenase E1 component DHKTD1, mitochondrial	0.801023	0.877539		1.14645	0.859289	0.706587		0.599589
sp|A2AUC9|KLH41_MOUSE	Klhl41	A2AUC9	Kelch-like protein 41			-2.41677	-1.53317			0.266482	0.745593
sp|A2AUM9|CE152_MOUSE	Cep152	A2AUM9	Centrosomal protein of 152 kDa			-1.59166	-1.77386			0.668222	0.502192
sp|A2AWA9|RBGP1_MOUSE	Rabgap1	A2AWA9	Rab GTPase-activating protein 1	-0.358064	-0.349901	0.243862	0.252025	0.888731	0.785867	0.883982	0.862093
sp|A2AWP8-5|ARGAL_MOUSE	Arhgef10l	A2AWP8-5	Isoform 5 of Rho guanine nucleotide exchange factor 10-like protein	0.568044	0.0111617	2.16134	1.60446	0.872338	0.994518	0.391857	0.50858
sp|A2BDX3|MOCS3_MOUSE	Mocs3	A2BDX3	Adenylyltransferase and sulfurtransferase MOCS3	1.10004	-1.05551	2.78863	0.633086	0.687798	0.594307	0.0791283	0.705269
sp|A2BH40-2|ARI1A_MOUSE	Arid1a	A2BH40-2	Isoform 2 of AT-rich interactive domain-containing protein 1A	-0.155203	-0.236284			0.983466	0.934923
sp|A2BIM8|MUP18_MOUSE	Mup18	A2BIM8	Major urinary protein 18	-0.117624	-0.78749	0.70148	0.0316146	0.962706	0.434853	0.341956	0.976395
sp|A2CG49-7|KALRN_MOUSE	Kalrn	A2CG49-7	Isoform 7 of Kalirin	2.37773	1.95755	-1.19185	-1.61203	0.637567	0.625764	0.739975	0.580457
sp|A2RSJ4|UH1BL_MOUSE	Uhrf1bp1l	A2RSJ4	UHRF1-binding protein 1-like	0.593167	-0.403534	0.657716	-0.338985	0.950254	0.919116	0.652505	0.882265
sp|A2RSQ0|DEN5B_MOUSE	Dennd5b	A2RSQ0	DENN domain-containing protein 5B	0.690418	-0.854088	2.01503		0.897027	0.68582	0.112724
sp|A3KFM7-2|CHD6_MOUSE	Chd6	A3KFM7-2	Isoform 2 of Chromodomain-helicase-DNA-binding protein 6	1.42635	0.0255177	-2.1032	-3.50404	0.601469	0.991636	0.482098	0.00234046
sp|A3KMP2|TTC38_MOUSE	Ttc38	A3KMP2	Tetratricopeptide repeat protein 38	-0.198103	-0.039919	-0.003085	0.155099	0.87599	0.951032	0.997398	0.800006
sp|A6H5Z3|EXC6B_MOUSE	Exoc6b	A6H5Z3	Exocyst complex component 6B	0.0299311	-0.0832515	-0.420097	-0.53328	0.976955	0.90639	0.553564	0.195488
sp|A6H611|MIPEP_MOUSE	Mipep	A6H611	Mitochondrial intermediate peptidase	-0.242931	0.203374	0.2214	0.667705	0.819925	0.737745	0.796063	0.346962
sp|A6H630|ARMT1_MOUSE	Armt1	A6H630	Damage-control phosphatase ARMT1	0.0975639	0.101605	0.429443	0.433485	0.957997	0.854183	0.413686	0.591711
sp|A6H6A9|RBG1L_MOUSE	Rabgap1l	A6H6A9	Rab GTPase-activating protein 1-like	-0.437064	-0.200386	0.0181864	0.254864	0.819925	0.83938	0.990878	0.830346
sp|A6X919|D19L1_MOUSE	Dpy19l1	A6X919	Probable C-mannosyltransferase DPY19L1	0.436966	1.43116	-0.81122	0.182978	0.390799	0.21969	0.468722	0.667225
sp|A6X935-2|ITIH4_MOUSE	Itih4	A6X935-2	Isoform 2 of Inter alpha-trypsin inhibitor, heavy chain 4		-5.85993	4.80977	-0.349681		0.00287682	0.0147695	0.903012
sp|B0F2B4|NLGN4_MOUSE	Nlgn4l	B0F2B4	Neuroligin 4-like	-0.852931	1.61386	0.656329	3.12312	0.888731	0.347246	0.697735	0.379989
sp|B0V2N1-2|PTPRS_MOUSE	Ptprs	B0V2N1-2	Isoform 2 of Receptor-type tyrosine-protein phosphatase S	0.140626	0.272097	0.33658	0.468051	0.973109	0.850149	0.811058	0.784578
sp|B1AR13|CISD3_MOUSE	Cisd3	B1AR13	CDGSH iron-sulfur domain-containing protein 3, mitochondrial	0.171623	0.180794	0.233284	0.242455	0.891896	0.862716	0.849144	0.715844
sp|B1AVZ0|UPP_MOUSE	Uprt	B1AVZ0	Uracil phosphoribosyltransferase homolog	-0.143162	0.389166	-0.55666	-0.0243318	0.935656	0.718216	0.61893	0.975322
sp|B1AWN6|SCN2A_MOUSE	Scn2a	B1AWN6	Sodium channel protein type 2 subunit alpha	-1.22382	0.223727	0.0603352	1.50788	0.749851	0.837919	0.969526	0.54882
sp|B1AXV0|FRS1L_MOUSE	Frrs1l	B1AXV0	DOMON domain-containing protein FRRS1L	-1.22677	-2.27817	2.00285	0.951445	0.897053	0.479875	0.690903	0.892761
sp|B1AY10-2|NFX1_MOUSE	Nfx1	B1AY10-2	Isoform 2 of Transcriptional repressor NF-X1	-1.46492	0.21901		1.07085	0.606601	0.90429		0.544149
sp|B1AY13|UBP24_MOUSE	Usp24	B1AY13	Ubiquitin carboxyl-terminal hydrolase 24	-0.279019	0.623683	-0.323568	0.579134	0.950254	0.472634	0.429828	0.776228
sp|B1AZI6|THOC2_MOUSE	Thoc2	B1AZI6	THO complex subunit 2	-2.37291	-1.75368	0.19783	0.817058	0.801669	0.735565	0.98499	0.923643
sp|B1AZP2-2|DLGP4_MOUSE	Dlgap4	B1AZP2-2	Isoform 2 of Disks large-associated protein 4	0.906412	-2.63235	1.42192	-2.11684	0.543311	0.558067	0.811058	0.424908
sp|B2RQC6-2|PYR1_MOUSE	Cad	B2RQC6-2	Isoform 2 of CAD protein	0.12766	-1.32785	0.03147	-1.42404	0.97235	0.675141	0.997642	0.783853
sp|B2RR83|YTDC2_MOUSE	Ythdc2	B2RR83	3'-5' RNA helicase YTHDC2	-0.63687	-1.54527	-0.182643	-1.09105	0.887661	0.760429	0.98154	0.629451
sp|B2RRE7|OTUD4_MOUSE	Otud4	B2RRE7	OTU domain-containing protein 4	1.57137	1.65137			0.283	0.0884795
sp|B2RSH2|GNAI1_MOUSE	Gnai1	B2RSH2	Guanine nucleotide-binding protein G(i) subunit alpha-1	-0.209642	-0.282969	0.00928865	-0.0640379	0.881082	0.691789	0.98499	0.862093
sp|B2RUJ5-3|APBA1_MOUSE	Apba1	B2RUJ5-3	Isoform 3 of Amyloid-beta A4 precursor protein-binding family A member 1	0.0133287	0.029776	-0.158837	-0.142389	0.992928	0.951032	0.756505	0.832812
sp|B2RUR8|OTU7B_MOUSE	Otud7b	B2RUR8	OTU domain-containing protein 7B	0.0615653	0.0367718	0.0109319	-0.0138615	0.948156	0.939626	0.984648	0.979573
sp|B2RXC1|TPC11_MOUSE	Trappc11	B2RXC1	Trafficking protein particle complex subunit 11	0.142235	0.148259	0.147403	0.153428	0.879113	0.737745	0.837067	0.808515
sp|B2RXS4|PLXB2_MOUSE	Plxnb2	B2RXS4	Plexin-B2	-1.93764	-1.89602	1.34382	1.38545	0.652284	0.54941	0.515417	0.521842
sp|B2RY04|DOCK5_MOUSE	Dock5	B2RY04	Dedicator of cytokinesis protein 5	-0.157182	0.68908	-0.462272	0.383991	0.887661	0.56508	0.745476	0.648626
sp|B2RY56|RBM25_MOUSE	Rbm25	B2RY56	RNA-binding protein 25	0.127551	0.110945	-0.0708412	-0.0874469	0.884365	0.811407	0.923993	0.880412
sp|B7ZMP1|XPP3_MOUSE	Xpnpep3	B7ZMP1	Xaa-Pro aminopeptidase 3	0.910983	0.497621	1.91298	1.49961	0.262352	0.544555	0.324431	0.442595
sp|B9EHT4|CLIP3_MOUSE	Clip3	B9EHT4	CAP-Gly domain-containing linker protein 3	-0.592192	2.24503	-1.4231	1.41412	0.966621	0.645753	0.717311	0.772156
sp|B9EJ80|PDZD8_MOUSE	Pdzd8	B9EJ80	PDZ domain-containing protein 8	0.202576	0.142972	-0.178407	-0.238011	0.891896	0.842481	0.859719	0.805518
sp|B9EJ86|OSBL8_MOUSE	Osbpl8	B9EJ86	Oxysterol-binding protein-related protein 8	-0.983425	0.277401	0.205784	1.46661	0.834762	0.710717	0.864302	0.623217
sp|B9EJA2-2|CTTB2_MOUSE	Cttnbp2	B9EJA2-2	Isoform 2 of Cortactin-binding protein 2	0.0786011	-0.0334202	0.0323612	-0.0796601	0.950254	0.958793	0.951684	0.831069
sp|B9EJI9|T229A_MOUSE	Tmem229a	B9EJI9	Transmembrane protein 229A	0.0735546	0.12224	-6.58953e-05	0.0486196	0.918513	0.728913	0.999849	0.901613
sp|B9EKR1|PTPRZ_MOUSE	Ptprz1	B9EKR1	Receptor-type tyrosine-protein phosphatase zeta	-0.225998	-0.126319	-0.161355	-0.061675	0.792779	0.791208	0.773229	0.9073
sp|C0HK79|ARXS1_MOUSE	Arxes1	C0HK79	Adipocyte-related X-chromosome expressed sequence 1	1.59178	1.87605		0.334943	0.60739	0.448772		0.889998
sp|C0HKE1|H2A1B_MOUSE	H2ac4	C0HKE1	Histone H2A type 1-B	-0.79872	0.255692	-0.702468	0.351944	0.605515	0.82267	0.571977	0.755983
sp|D3YVF0|AKAP5_MOUSE	Akap5	D3YVF0	A-kinase anchor protein 5	0.381499	-1.45157	3.05305	1.21999	0.97235	0.715214	0.0270795	0.464272
sp|D3YWQ0-2|DGKI_MOUSE	Dgki	D3YWQ0-2	Isoform 2 of Diacylglycerol kinase iota	2.76322	2.56004	-0.872049	-1.07523	0.0848869	0.0550964	0.764666	0.714651
sp|D3YXK2|SAFB1_MOUSE	Safb	D3YXK2	Scaffold attachment factor B1	-0.442716	-0.0980778	-0.291814	0.052824	0.713734	0.81086	0.820083	0.975322
sp|D3YZG8|MTD2L_MOUSE	Mthfd2l	D3YZG8	Bifunctional methylenetetrahydrofolate dehydrogenase/cyclohydrolase 2, mitochondrial	0.463231	-0.300064	1.15957	0.396274	0.806825	0.743744	0.402719	0.794784
sp|D3YZI9|PGBD5_MOUSE	Pgbd5	D3YZI9	PiggyBac transposable element-derived protein 5	-0.187592	0.439355	-0.127882	0.499065	0.94774	0.691789	0.832245	0.463977
sp|D3YZP9|CCDC6_MOUSE	Ccdc6	D3YZP9	Coiled-coil domain-containing protein 6	-0.15719	-0.429199	0.204057	-0.0679527	0.854144	0.385597	0.673757	0.896745
sp|D3YZU1|SHAN1_MOUSE	Shank1	D3YZU1	SH3 and multiple ankyrin repeat domains protein 1	-0.00351912	1.13549	-1.23942	-0.100415	0.997627	0.771678	0.820083	0.951904
sp|D3Z6Q9|BIN2_MOUSE	Bin2	D3Z6Q9	Bridging integrator 2	-2.08777	-1.47002	-0.567447	0.0503075	0.573483	0.646085	0.820083	0.957667
sp|D3Z7P3-2|GLSK_MOUSE	Gls	D3Z7P3-2	Isoform 2 of Glutaminase kidney isoform, mitochondrial
sp|D3Z7P3|GLSK_MOUSE	Gls	D3Z7P3	Glutaminase kidney isoform, mitochondrial	-0.0459071	-0.0697962	0.21487	0.190981	0.968449	0.884483	0.584423	0.629451
sp|E9PUL5|PRRT2_MOUSE	Prrt2	E9PUL5	Proline-rich transmembrane protein 2	-0.23489	-0.442802	0.156722	-0.0511902	0.860466	0.541883	0.808426	0.929971
sp|E9PV24|FIBA_MOUSE	Fga	E9PV24	Fibrinogen alpha chain	0.0923637	-0.511262	0.482695	-0.120931	0.94608	0.579663	0.590366	0.832812
sp|E9PVA8|GCN1_MOUSE	Gcn1	E9PVA8	eIF-2-alpha kinase activator GCN1	-0.537375	-0.610716	0.689966	0.616625	0.797252	0.66516	0.483145	0.323301
sp|E9PXF8-2|MTMRD_MOUSE	Sbf2	E9PXF8-2	Isoform 2 of Myotubularin-related protein 13	0.164755	-0.451631	-0.1694	-0.785785	0.936308	0.783928	0.963613	0.722816
sp|E9PZ19|TUTLB_MOUSE	Igsf9b	E9PZ19	Protein turtle homolog B	-0.199608	-0.383012	0.884748	0.701345	0.906416	0.645753	0.287556	0.483213
sp|E9PZQ0|RYR1_MOUSE	Ryr1	E9PZQ0	Ryanodine receptor 1	-1.76673	0.241928	-3.51835	-1.50969	0.87599	0.94828	0.280533	0.805922
sp|E9Q1P8|I2BP2_MOUSE	Irf2bp2	E9Q1P8	Interferon regulatory factor 2-binding protein 2	0.494377	0.181223	0.434361	0.121207	0.715121	0.807661	0.756505	0.932166
sp|E9Q3L2|PI4KA_MOUSE	Pi4ka	E9Q3L2	Phosphatidylinositol 4-kinase alpha	-0.00935572	0.172482	-0.72382	-0.541983	0.997235	0.856482	0.305463	0.624038
sp|E9Q401|RYR2_MOUSE	Ryr2	E9Q401	Ryanodine receptor 2	-0.876348	-0.871795	0.271854	0.276407	0.347193	0.21969	0.756505	0.760958
sp|E9Q414|APOB_MOUSE	Apob	E9Q414	Apolipoprotein B-100	2.8884	4.23676		-0.330714	0.291813	0.0201422		0.946725
sp|E9Q4P1|WDFY1_MOUSE	Wdfy1	E9Q4P1	WD repeat and FYVE domain-containing protein 1	-1.69884	0.349012	-2.87124	-0.823389	0.792779	0.680607	0.576125	0.90112
sp|E9Q5C9-2|NOLC1_MOUSE	Nolc1	E9Q5C9-2	Isoform 2 of Nucleolar and coiled-body phosphoprotein 1	-0.85893	1.31126	-1.93723	0.232963	0.829872	0.58957	0.0683885	0.757118
sp|E9Q634|MYO1E_MOUSE	Myo1e	E9Q634	Unconventional myosin-Ie	-0.209421	-0.537114	0.610367	0.282674	0.767102	0.417701	0.393529	0.644393
sp|E9Q6B2|CC85C_MOUSE	Ccdc85c	E9Q6B2	Coiled-coil domain-containing protein 85C	0.212575	-0.0545273	-0.401131	-0.668234	0.919667	0.960332	0.740657	0.576203
sp|E9Q6P5|TTC7B_MOUSE	Ttc7b	E9Q6P5	Tetratricopeptide repeat protein 7B	-0.0155273	-0.148035	0.230316	0.0978086	0.994841	0.926762	0.868072	0.895085
sp|E9Q735|UBE4A_MOUSE	Ube4a	E9Q735	Ubiquitin conjugation factor E4 A	0.347272	0.306087	-0.115036	-0.156221	0.904212	0.830375	0.811058	0.767501
sp|E9Q7G0|NUMA1_MOUSE	Numa1	E9Q7G0	Nuclear mitotic apparatus protein 1	0.173529	-0.374127	0.101288	-0.446368	0.859896	0.725326	0.966478	0.72065
sp|E9Q7X7|NRX2A_MOUSE	Nrxn2	E9Q7X7	Neurexin-2	1.035	1.58166	0.74321		0.943096	0.695077	0.483145
sp|E9Q8I9-2|FRY_MOUSE	Fry	E9Q8I9-2	Isoform 2 of Protein furry homolog	1.27163	0.677565	0.525195	-0.0688677	0.480799	0.723035	0.828862	0.956484
sp|E9Q912-2|GDS1_MOUSE	Rap1gds1	E9Q912-2	Isoform 2 of Rap1 GTPase-GDP dissociation stimulator 1	-0.0216837	-1.66304	0.47227	-1.16909	0.994841	0.434853	0.811058	0.457065
sp|E9Q912-3|GDS1_MOUSE	Rap1gds1	E9Q912-3	Isoform 3 of Rap1 GTPase-GDP dissociation stimulator 1	0.0216622	0.127474	-0.0415244	0.0642873	0.989731	0.808309	0.938942	0.886402
sp|E9QAT4-2|SC16A_MOUSE	Sec16a	E9QAT4-2	Isoform 2 of Protein transport protein Sec16A	-0.824248	0.109831	-0.501352	0.432727	0.589294	0.832903	0.402719	0.734359
sp|F6SEU4|SYGP1_MOUSE	Syngap1	F6SEU4	Ras/Rap GTPase-activating protein SynGAP	0.576076	0.460291	0.0526665	-0.0631189	0.786016	0.69452	0.96733	0.946725
sp|F6ZDS4|TPR_MOUSE	Tpr	F6ZDS4	Nucleoprotein TPR	-0.857998	-0.581154	0.450399	0.727242	0.577992	0.526426	0.676366	0.572521
sp|F7BWT7|TSN15_MOUSE	Tspan15	F7BWT7	Tetraspanin-15	-0.169962	-1.21291	0.600941	-0.442012	0.897312	0.372593	0.632677	0.457065
sp|F8VPU2|FARP1_MOUSE	Farp1	F8VPU2	FERM, ARHGEF and pleckstrin domain-containing protein 1	0.168295	0.267834	-0.127855	-0.0283158	0.750816	0.63975	0.848818	0.935603
sp|G3X9K3|BIG1_MOUSE	Arfgef1	G3X9K3	Brefeldin A-inhibited guanine nucleotide-exchange protein 1	0.560352	0.37879	0.129075	-0.0524873	0.777572	0.737987	0.901948	0.941025
sp|G3XA57-2|RFIP2_MOUSE	Rab11fip2	G3XA57-2	Isoform 2 of Rab11 family-interacting protein 2	-1.12351	-1.29087	1.98185	1.8145	0.60739	0.372593	0.44876	0.538377
sp|G5E829|AT2B1_MOUSE	Atp2b1	G5E829	Plasma membrane calcium-transporting ATPase 1	0.0995391	-0.12333	0.104988	-0.117881	0.891896	0.744747	0.811058	0.772553
sp|G5E870|TRIPC_MOUSE	Trip12	G5E870	E3 ubiquitin-protein ligase TRIP12	0.241868	-1.13376			0.859896	0.736811
sp|G5E8F4|FPGT_MOUSE	Fpgt	G5E8F4	Fucose-1-phosphate guanylyltransferase	0.324958	0.213488	-3.06245	-3.17392	0.799052	0.802822	0.014596	0.00431362
sp|G5E8K5-2|ANK3_MOUSE	Ank3	G5E8K5-2	Isoform 2 of Ankyrin-3	-0.423991	0.030099	-0.131233	0.322857	0.881591	0.973229	0.905485	0.850919
sp|G5E8P0|GCP6_MOUSE	Tubgcp6	G5E8P0	Gamma-tubulin complex component 6	-1.55751			0.424553	0.891896			0.966623
sp|G5E8V9-2|ARFP1_MOUSE	Arfip1	G5E8V9-2	Isoform 2 of Arfaptin-1	0.1567	0.0178947	-1.50273	-1.64153	0.829517	0.972848	0.741903	0.72065
sp|O08528|HXK2_MOUSE	Hk2	O08528	Hexokinase-2	-2.87773		-1.31579	0.239514	0.58333		0.77188	0.967673
sp|O08529|CAN2_MOUSE	Capn2	O08529	Calpain-2 catalytic subunit	0.027673	-0.0642183	0.0553647	-0.0365266	0.975294	0.885941	0.910858	0.924859
sp|O08532-2|CA2D1_MOUSE	Cacna2d1	O08532-2	Isoform 2B of Voltage-dependent calcium channel subunit alpha-2/delta-1	0.168689	-0.114457	0.368397	0.0852512	0.884546	0.850702	0.435917	0.878368
sp|O08539|BIN1_MOUSE	Bin1	O08539	Myc box-dependent-interacting protein 1	0.0155521	-0.169084	0.280348	0.0957122	0.992928	0.722795	0.664075	0.920636
sp|O08547|SC22B_MOUSE	Sec22b	O08547	Vesicle-trafficking protein SEC22b	0.00209163	-0.234312	0.220856	-0.0155471	0.997627	0.691789	0.742138	0.972549
sp|O08553|DPYL2_MOUSE	Dpysl2	O08553	Dihydropyrimidinase-related protein 2	-0.170641	-0.249559	-0.0494982	-0.128416	0.819925	0.627171	0.931974	0.755983
sp|O08576|RUN3A_MOUSE	Rundc3a	O08576	RUN domain-containing protein 3A	0.0265338	0.0968126	0.265274	0.335553	0.983466	0.795916	0.461179	0.547823
sp|O08579|EMD_MOUSE	Emd	O08579	Emerin	0.0291279	-0.123158	0.116616	-0.0356695	0.973109	0.737745	0.79436	0.934364
sp|O08582|GTPB1_MOUSE	Gtpbp1	O08582	GTP-binding protein 1	0.0256274	-0.809044	1.20398	0.369305	0.991994	0.475299	0.329426	0.755983
sp|O08583|THOC4_MOUSE	Alyref	O08583	THO complex subunit 4	0.162065	0.318913	-0.0103421	0.146505	0.85844	0.581042	0.98499	0.72065
sp|O08585|CLCA_MOUSE	Clta	O08585	Clathrin light chain A	-0.143302	-0.0732407	-0.0287181	0.041343	0.867935	0.880529	0.963119	0.918072
sp|O08586|PTEN_MOUSE	Pten	O08586	Phosphatidylinositol 3,4,5-trisphosphate 3-phosphatase and dual-specificity protein phosphatase PTEN	0.544454	0.506253	-0.00563557	-0.0438366	0.599033	0.268648	0.996671	0.972549
sp|O08599-2|STXB1_MOUSE	Stxbp1	O08599-2	Isoform 2 of Syntaxin-binding protein 1	-0.0653201	-0.0971982	-0.0178341	-0.0497122	0.929764	0.796986	0.978432	0.921671
sp|O08599|STXB1_MOUSE	Stxbp1	O08599	Syntaxin-binding protein 1	0.254763	-0.200951	0.433816	-0.0218977	0.747615	0.810245	0.65106	0.957667
sp|O08600|NUCG_MOUSE	Endog	O08600	Endonuclease G, mitochondrial	-0.461792	-0.449634	0.0446999	0.0568582	0.819925	0.56508	0.967681	0.970412
sp|O08638-2|MYH11_MOUSE	Myh11	O08638-2	Isoform 2 of Myosin-11	0.296825	0.0167856	0.275247	-0.00479146	0.767102	0.984643	0.811058	0.994965
sp|O08648-2|M3K4_MOUSE	Map3k4	O08648-2	Isoform B of Mitogen-activated protein kinase kinase kinase 4	-0.492556	-0.737927	1.23822	0.992853	0.677167	0.397543	0.0933403	0.181947
sp|O08663|MAP2_MOUSE	Metap2	O08663	Methionine aminopeptidase 2	0.287095	0.064938	-0.122309	-0.344466	0.819925	0.944488	0.895775	0.585137
sp|O08677-3|KNG1_MOUSE	Kng1	O08677-3	Isoform 3 of Kininogen-1	-0.321823	-0.739832	0.77664	0.358631	0.86836	0.56508	0.562961	0.760231
sp|O08688|CAN5_MOUSE	Capn5	O08688	Calpain-5	0.131925	-0.256548	0.443509	0.0550355	0.903166	0.627799	0.584641	0.956484
sp|O08692|NGP_MOUSE	Ngp	O08692	Neutrophilic granule protein		-5.57864	3.37757			0.00264803	0.435917
sp|O08709|PRDX6_MOUSE	Prdx6	O08709	Peroxiredoxin-6	0.378155	0.341772	-0.0346499	-0.0710335	0.604605	0.590423	0.9629	0.862937
sp|O08739|AMPD3_MOUSE	Ampd3	O08739	AMP deaminase 3	0.876018	0.755705	-0.116918	-0.237231	0.60739	0.570624	0.969395	0.920249
sp|O08749|DLDH_MOUSE	Dld	O08749	Dihydrolipoyl dehydrogenase, mitochondrial	0.0295759	0.00308701	-0.027985	-0.0544739	0.97235	0.994675	0.970656	0.881728
sp|O08756|HCD2_MOUSE	Hsd17b10	O08756	3-hydroxyacyl-CoA dehydrogenase type-2	0.168174	-0.0141494	0.233598	0.0512742	0.779725	0.973145	0.582725	0.911403
sp|O08759-2|UBE3A_MOUSE	Ube3a	O08759-2	Isoform 2 of Ubiquitin-protein ligase E3A	-0.0392114	-0.0437077	0.125898	0.121401	0.981007	0.942201	0.864302	0.886402
sp|O08784|TCOF_MOUSE	Tcof1	O08784	Treacle protein	-0.811548	-1.37974	1.50914	0.940947	0.87599	0.720229	0.756505	0.757118
sp|O08788|DCTN1_MOUSE	Dctn1	O08788	Dynactin subunit 1	-0.0236657	-0.025105	-0.0907535	-0.0921928	0.975256	0.953056	0.813776	0.784044
sp|O08795-2|GLU2B_MOUSE	Prkcsh	O08795-2	Isoform 2 of Glucosidase 2 subunit beta	0.186848	0.553015	-0.0207542	0.345413	0.960821	0.603131	0.96733	0.802162
sp|O08807|PRDX4_MOUSE	Prdx4	O08807	Peroxiredoxin-4	0.202626	0.0475807	0.112328	-0.0427175	0.666001	0.912483	0.873431	0.941261
sp|O08808|DIAP1_MOUSE	Diaph1	O08808	Protein diaphanous homolog 1	-0.767829	-1.03515	1.09704	0.829719	0.283	0.100608	0.108617	0.188784
sp|O08810|U5S1_MOUSE	Eftud2	O08810	116 kDa U5 small nuclear ribonucleoprotein component	0.398892	0.191207	0.0052247	-0.20246	0.577992	0.740026	0.996782	0.757118
sp|O08848|RO60_MOUSE	RO60	O08848	RNA-binding protein Ro60	-0.299622	0.245718	0.0352168	0.580557	0.732944	0.686569	0.957601	0.0788745
sp|O08908|P85B_MOUSE	Pik3r2	O08908	Phosphatidylinositol 3-kinase regulatory subunit beta	-0.547017	0.381924	-0.156741	0.7722	0.619015	0.653812	0.812996	0.11016
sp|O08914|FAAH1_MOUSE	Faah	O08914	Fatty-acid amide hydrolase 1	-0.0391229	-0.353021	0.255179	-0.0587194	0.97235	0.689032	0.811058	0.876512
sp|O08915|AIP_MOUSE	Aip	O08915	AH receptor-interacting protein	-0.59222	-0.19285	-0.136021	0.26335	0.752351	0.877024	0.869463	0.548557
sp|O08917|FLOT1_MOUSE	Flot1	O08917	Flotillin-1	-0.0438531	-0.296173	0.378643	0.126323	0.968449	0.590423	0.391857	0.744788
sp|O08919|NUMBL_MOUSE	Numbl	O08919	Numb-like protein	0.120819	0.60076	-0.787188	-0.307247	0.973109	0.603936	0.353427	0.84288
sp|O08967|CYH3_MOUSE	Cyth3	O08967	Cytohesin-3	-0.0547948	0.468318	-0.910616	-0.387504	0.992024	0.677766	0.768267	0.911403
sp|O08989|RASM_MOUSE	Mras	O08989	Ras-related protein M-Ras	-0.0936138	-0.280657	0.296267	0.109224	0.960821	0.661256	0.647229	0.89935
sp|O08992|SDCB1_MOUSE	Sdcbp	O08992	Syntenin-1	0.0109625	0.0239239	0.0602758	0.0732372	0.989976	0.955657	0.897571	0.848464
sp|O08997|ATOX1_MOUSE	Atox1	O08997	Copper transport protein ATOX1	-0.127185	-0.0514159	-0.152275	-0.0765061	0.854144	0.895754	0.68166	0.835019
sp|O09000|NCOA3_MOUSE	Ncoa3	O09000	Nuclear receptor coactivator 3	0.366276	3.71619	-3.41077	-0.060858	0.800743	0.00460445	0.460152	0.994965
sp|O09005|DEGS1_MOUSE	Degs1	O09005	Sphingolipid delta(4)-desaturase DES1	-0.142308	0.0293053	-0.0457828	0.12583	0.902473	0.955301	0.930316	0.843136
sp|O09012-2|PEX5_MOUSE	Pex5	O09012-2	Isoform 2 of Peroxisomal targeting signal 1 receptor	-0.155436	-0.0145284	0.628288	0.769196	0.973109	0.989154	0.58262	0.750874
sp|O09044|SNP23_MOUSE	Snap23	O09044	Synaptosomal-associated protein 23	-0.121267	0.00769236	-0.47081	-0.341851	0.884611	0.989154	0.402348	0.472428
sp|O09061|PSB1_MOUSE	Psmb1	O09061	Proteasome subunit beta type-1	-0.116229	-0.180076	-0.127233	-0.191079	0.88893	0.643238	0.851047	0.781976
sp|O09106|HDAC1_MOUSE	Hdac1	O09106	Histone deacetylase 1
sp|O09111|NDUBB_MOUSE	Ndufb11	O09111	NADH dehydrogenase [ubiquinone] 1 beta subcomplex subunit 11, mitochondrial	0.00161685	-0.00652641	-0.0447073	-0.0528505	0.997627	0.989095	0.945188	0.890407
sp|O09114-2|PTGDS_MOUSE	Ptgds	O09114-2	Isoform 2 of Prostaglandin-H2 D-isomerase	-0.542663	-0.367843	0.0549067	0.229726	0.707239	0.713401	0.957985	0.666089
sp|O09117-2|SYPL1_MOUSE	Sypl1	O09117-2	Isoform 2 of Synaptophysin-like protein 1	-0.0376331	-0.12104	-0.0206908	-0.104098	0.966043	0.720579	0.969516	0.805922
sp|O09126|SEM4D_MOUSE	Sema4d	O09126	Semaphorin-4D	0.178023	-0.314347	0.686408	0.194038	0.879113	0.841047	0.713962	0.755523
sp|O09131|GSTO1_MOUSE	Gsto1	O09131	Glutathione S-transferase omega-1	0.0481385	-0.0218571	-0.12822	-0.198216	0.973109	0.978058	0.862031	0.643122
sp|O09159|MA2B1_MOUSE	Man2b1	O09159	Lysosomal alpha-mannosidase	0.481857	0.43112	-0.32161	-0.372347	0.936308	0.720579	0.872888	0.909578
sp|O09164|SODE_MOUSE	Sod3	O09164	Extracellular superoxide dismutase [Cu-Zn]	-1.03718	-1.11065	0.586838	0.513364	0.80253	0.675141	0.889607	0.882265
sp|O09165|CASQ1_MOUSE	Casq1	O09165	Calsequestrin-1	3.35183	-2.16088	-2.29524	-7.80795	0.576568	0.617015	0.112669	0.000580849
sp|O09167|RL21_MOUSE	Rpl21	O09167	60S ribosomal protein L21	-0.0228439	0.0664834	-0.0335036	0.0558236	0.980323	0.868128	0.951684	0.890911
sp|O09172|GSH0_MOUSE	Gclm	O09172	Glutamate--cysteine ligase regulatory subunit	-0.158753	-0.260848	-0.0640934	-0.166189	0.881591	0.677818	0.934413	0.757118
sp|O09174|AMACR_MOUSE	Amacr	O09174	Alpha-methylacyl-CoA racemase	-1.17201	0.639943	0.370658	2.18261	0.605515	0.728913	0.84967	0.022842
sp|O35066|KIF3C_MOUSE	Kif3c	O35066	Kinesin-like protein KIF3C	-0.0280281	-0.940329	1.43726	0.52496	0.992928	0.808528	0.771361	0.503776
sp|O35075|VP26C_MOUSE	Vps26c	O35075	Vacuolar protein sorting-associated protein 26C	-0.287899	-0.0128628	0.0907072	0.365743	0.641224	0.975513	0.841082	0.460548
sp|O35083|PLCA_MOUSE	Agpat1	O35083	1-acyl-sn-glycerol-3-phosphate acyltransferase alpha	-0.561327	0.404617	-0.0280845	0.93786	0.827462	0.646085	0.968418	0.487716
sp|O35098-2|DPYL4_MOUSE	Dpysl4	O35098-2	Isoform 2 of Dihydropyrimidinase-related protein 4	0.361747	0.368367	0.4678	0.47442	0.707239	0.597168	0.552689	0.557634
sp|O35114|SCRB2_MOUSE	Scarb2	O35114	Lysosome membrane protein 2	-0.308773	-0.393458	0.0876942	0.00300849	0.772402	0.526426	0.889394	0.994965
sp|O35127|C10_MOUSE	Grcc10	O35127	Protein C10	0.0335563	0.125928	-0.0931444	-0.000772505	0.97235	0.731473	0.85602	0.998133
sp|O35129|PHB2_MOUSE	Phb2	O35129	Prohibitin-2	0.110292	-0.00922811	-0.0912512	-0.210771	0.881591	0.981211	0.881933	0.702278
sp|O35136|NCAM2_MOUSE	Ncam2	O35136	Neural cell adhesion molecule 2	0.200343	0.127553	-0.184683	-0.257472	0.793852	0.762261	0.764666	0.672074
sp|O35143|ATIF1_MOUSE	Atp5if1	O35143	ATPase inhibitor, mitochondrial	0.457968	1.10343	-0.0436869	0.601775	0.881591	0.568807	0.978432	0.441145
sp|O35166|GOSR2_MOUSE	Gosr2	O35166	Golgi SNAP receptor complex member 2	0.0847869	-0.0499677	-0.279297	-0.414052	0.97235	0.962052	0.682221	0.541238
sp|O35206|COFA1_MOUSE	Col15a1	O35206	Collagen alpha-1(XV) chain	-0.466274	-0.620573	0.781474	0.627175	0.390799	0.479016	0.617125	0.645044
sp|O35215|DOPD_MOUSE	Ddt	O35215	D-dopachrome decarboxylase	0.0313839	0.0120727	-0.138327	-0.157639	0.986055	0.985589	0.858045	0.814495
sp|O35218|CPSF2_MOUSE	Cpsf2	O35218	Cleavage and polyadenylation specificity factor subunit 2	-0.142195	1.07647		1.16239	0.987242	0.584886		0.741369
sp|O35226-2|PSMD4_MOUSE	Psmd4	O35226-2	Isoform Rpn10B of 26S proteasome non-ATPase regulatory subunit 4	0.32576	-0.387593	0.0488522	-0.664501	0.778138	0.517336	0.954911	0.379989
sp|O35226|PSMD4_MOUSE	Psmd4	O35226	26S proteasome non-ATPase regulatory subunit 4	0.0953156	-0.133595	0.152265	-0.0766465	0.895178	0.737745	0.808624	0.890582
sp|O35239|PTN9_MOUSE	Ptpn9	O35239	Tyrosine-protein phosphatase non-receptor type 9	1.73827	-0.375808	2.86375	0.749671	0.621045	0.799985	0.0627875	0.776256
sp|O35250-2|EXOC7_MOUSE	Exoc7	O35250-2	Isoform 2 of Exocyst complex component 7	-0.332313	-0.472661	1.16553	1.02518	0.72782	0.691789	0.440562	0.317473
sp|O35286|DHX15_MOUSE	Dhx15	O35286	ATP-dependent RNA helicase DHX15	-0.215133	0.265117	-0.143116	0.337134	0.897027	0.63943	0.829356	0.753094
sp|O35290|ECP3_MOUSE	Ear3	O35290	Eosinophil cationic-type ribonuclease 3
sp|O35295|PURB_MOUSE	Purb	O35295	Transcriptional activator protein Pur-beta	0.221357	0.231846	0.196704	0.207192	0.687798	0.638682	0.759694	0.717497
sp|O35326|SRSF5_MOUSE	Srsf5	O35326	Serine/arginine-rich splicing factor 5	-0.251591	-3.77145	2.80902	-0.710845	0.833871	0.0016596	0.402719	0.846949
sp|O35343|IMA3_MOUSE	Kpna4	O35343	Importin subunit alpha-3	0.111282	-0.0771768	-0.0910879	-0.279547	0.928158	0.90429	0.903003	0.629451
sp|O35344|IMA4_MOUSE	Kpna3	O35344	Importin subunit alpha-4	0.00161841	-0.0762262	0.0305556	-0.0472891	0.997627	0.856365	0.96733	0.927764
sp|O35345|IMA7_MOUSE	Kpna6	O35345	Importin subunit alpha-7	0.142747	0.0754341	-0.741006	-0.808319	0.911847	0.934003	0.31771	0.117706
sp|O35350|CAN1_MOUSE	Capn1	O35350	Calpain-1 catalytic subunit	-0.0704377	-0.568358	0.126981	-0.37094	0.916701	0.603936	0.94131	0.5991
sp|O35381|AN32A_MOUSE	Anp32a	O35381	Acidic leucine-rich nuclear phosphoprotein 32 family member A	-0.0555947	-0.270912	-0.199562	-0.414879	0.980403	0.71118	0.791445	0.629451
sp|O35382|EXOC4_MOUSE	Exoc4	O35382	Exocyst complex component 4	0.142452	1.08473	-0.109885	0.832397	0.940969	0.111867	0.898696	0.3823
sp|O35386|PAHX_MOUSE	Phyh	O35386	Phytanoyl-CoA dioxygenase, peroxisomal
sp|O35387|HAX1_MOUSE	Hax1	O35387	HCLS1-associated protein X-1	0.229225	1.12637	0.485572	1.38272	0.951388	0.510612	0.413686	0.0389405
sp|O35393|EFNB3_MOUSE	Efnb3	O35393	Ephrin-B3	0.344735	0.192251	0.232809	0.0803258	0.897027	0.900714	0.85531	0.937772
sp|O35405|PLD3_MOUSE	Pld3	O35405	5'-3' exonuclease PLD3	0.290325	0.679988	-0.117855	0.271808	0.675116	0.217068	0.849891	0.623217
sp|O35409|FOLH1_MOUSE	Folh1	O35409	Glutamate carboxypeptidase 2	-0.14182	-0.110427	0.183178	0.214571	0.891896	0.802822	0.830469	0.802001
sp|O35435|PYRD_MOUSE	Dhodh	O35435	Dihydroorotate dehydrogenase (quinone), mitochondrial	0.129412	0.304267	0.886165	1.06102	0.957378	0.729183	0.564613	0.50575
sp|O35454|CLCN6_MOUSE	Clcn6	O35454	H(+)/Cl(-) exchange transporter 6	0.497482	0.194471	0.15663	-0.14638	0.742244	0.728913	0.812996	0.886402
sp|O35459|ECH1_MOUSE	Ech1	O35459	Delta(3,5)-Delta(2,4)-dienoyl-CoA isomerase, mitochondrial	-0.0546391	-0.114556	-0.220489	-0.280406	0.950254	0.774011	0.658737	0.547823
sp|O35465-2|FKBP8_MOUSE	Fkbp8	O35465-2	Isoform 2 of Peptidyl-prolyl cis-trans isomerase FKBP8	-0.19106	-0.0868101	0.296622	0.400872	0.935271	0.936586	0.782366	0.734081
sp|O35474|EDIL3_MOUSE	Edil3	O35474	EGF-like repeat and discoidin I-like domain-containing protein 3	-0.192955	-0.246031	0.165596	0.112519	0.881591	0.697708	0.826709	0.880412
sp|O35488|S27A2_MOUSE	Slc27a2	O35488	Very long-chain acyl-CoA synthetase	0.0942703	-0.493495	0.711716	0.123951	0.97235	0.603936	0.130448	0.887352
sp|O35495-2|CDK14_MOUSE	Cdk14	O35495-2	Isoform 2 of Cyclin-dependent kinase 14	-0.0163512	0.0333249	-0.0330626	0.0166136	0.989731	0.972467	0.97565	0.976395
sp|O35526|STX1A_MOUSE	Stx1a	O35526	Syntaxin-1A	0.26145	-0.147239	0.393496	-0.0151942	0.715121	0.7562	0.343632	0.975322
sp|O35551-3|RABE1_MOUSE	Rabep1	O35551-3	Isoform 3 of Rab GTPase-binding effector protein 1	0.302551	0.14897	0.175541	0.0219598	0.819925	0.811012	0.659636	0.971317
sp|O35566|CD151_MOUSE	Cd151	O35566	CD151 antigen	0.268661	-0.67459	1.66192	0.718673	0.865973	0.706587	0.601581	0.778401
sp|O35593|PSDE_MOUSE	Psmd14	O35593	26S proteasome non-ATPase regulatory subunit 14	-0.745375	0.485893	-0.08742	1.14385	0.814162	0.282007	0.889018	0.558874
sp|O35598|ADA10_MOUSE	Adam10	O35598	Disintegrin and metalloproteinase domain-containing protein 10	-0.241364	-0.238777	0.31064	0.313227	0.848254	0.810176	0.835051	0.753757
sp|O35604|NPC1_MOUSE	Npc1	O35604	NPC intracellular cholesterol transporter 1	-0.236412	0.128249	-0.157003	0.207658	0.94774	0.856804	0.793399	0.900231
sp|O35607|BMPR2_MOUSE	Bmpr2	O35607	Bone morphogenetic protein receptor type-2
sp|O35609|SCAM3_MOUSE	Scamp3	O35609	Secretory carrier-associated membrane protein 3	0.352483	0.269622	0.159607	0.0767459	0.786016	0.655668	0.690903	0.909578
sp|O35621|PMM1_MOUSE	Pmm1	O35621	Phosphomannomutase 1	-0.396233	-0.16387	0.142769	0.375132	0.848254	0.810019	0.869315	0.757118
sp|O35633-2|VIAAT_MOUSE	Slc32a1	O35633-2	Isoform 2 of Vesicular inhibitory amino acid transporter	0.451868	-0.0684	0.523159	0.00289122	0.390799	0.908707	0.385674	0.994965
sp|O35638|STAG2_MOUSE	Stag2	O35638	Cohesin subunit SA-2	-2.42343	-1.78355	1.60396	2.24384	0.062094	0.522519	0.580108	0.0254903
sp|O35639|ANXA3_MOUSE	Anxa3	O35639	Annexin A3	0.307778	0.213834	-0.0632917	-0.157235	0.906416	0.909249	0.980336	0.914814
sp|O35643|AP1B1_MOUSE	Ap1b1	O35643	AP-1 complex subunit beta-1	0.0796477	-0.578493	0.356609	-0.301531	0.929764	0.713401	0.870686	0.593556
sp|O35658|C1QBP_MOUSE	C1qbp	O35658	Complement component 1 Q subcomponent-binding protein, mitochondrial	-0.218048	-0.117062	-0.156442	-0.0554562	0.644199	0.736811	0.682224	0.885066
sp|O35668|HAP1_MOUSE	Hap1	O35668	Huntingtin-associated protein 1	-1.28008	-1.48792	-0.0280813	-0.235922	0.390799	0.193696	0.970656	0.755983
sp|O35678|MGLL_MOUSE	Mgll	O35678	Monoglyceride lipase	0.0495948	-0.409317	0.65424	0.195328	0.973109	0.691789	0.711004	0.892771
sp|O35681|SYT3_MOUSE	Syt3	O35681	Synaptotagmin-3	-0.0836417	0.239472	-0.0210631	0.302051	0.958418	0.744195	0.984744	0.69036
sp|O35682|MYADM_MOUSE	Myadm	O35682	Myeloid-associated differentiation marker	-0.295673	-0.351467	0.141042	0.0852479	0.803609	0.510612	0.760055	0.90139
sp|O35685|NUDC_MOUSE	Nudc	O35685	Nuclear migration protein nudC	-0.253871	-0.259538	-0.241835	-0.247502	0.724325	0.618939	0.608592	0.578476
sp|O35691|PININ_MOUSE	Pnn	O35691	Pinin	-0.117	-1.3184	3.99028	2.78888	0.987242	0.63009	0.154428	0.359591
sp|O35710|NOCT_MOUSE	Noct	O35710	Nocturnin	1.12448	1.66446	1.72996	2.26994	0.57267	0.0366708	0.458884	0.410044
sp|O35711-2|LIPB2_MOUSE	Ppfibp2	O35711-2	Isoform 2 of Liprin-beta-2
sp|O35737|HNRH1_MOUSE	Hnrnph1	O35737	Heterogeneous nuclear ribonucleoprotein H	0.156183	-0.0731915	0.143766	-0.0856085	0.821333	0.86047	0.79436	0.872574
sp|O35744|CHIL3_MOUSE	Chil3	O35744	Chitinase-like protein 3		-5.01386	3.69178			0.100608	0.476228
sp|O35841|API5_MOUSE	Api5	O35841	Apoptosis inhibitor 5	0.0148111	-0.0927421	0.096615	-0.0109382	0.987242	0.819519	0.841082	0.979573
sp|O35855|BCAT2_MOUSE	Bcat2	O35855	Branched-chain-amino-acid aminotransferase, mitochondrial	0.0962309	0.500913	-0.077145	0.327537	0.930153	0.510612	0.960896	0.745671
sp|O35857|TIM44_MOUSE	Timm44	O35857	Mitochondrial import inner membrane translocase subunit TIM44	-0.179675	0.157171	-0.0282123	0.308634	0.943008	0.880529	0.983443	0.778838
sp|O35864|CSN5_MOUSE	Cops5	O35864	COP9 signalosome complex subunit 5	0.0223658	-0.0408034	0.0405882	-0.0225809	0.981007	0.937065	0.950806	0.95942
sp|O35874|SATT_MOUSE	Slc1a4	O35874	Neutral amino acid transporter A	-0.110485	-0.212675	0.0963149	-0.00587487	0.927403	0.712299	0.852657	0.994965
sp|O35887|CALU_MOUSE	Calu	O35887	Calumenin	-0.116022	-0.278113	0.205075	0.042984	0.897027	0.569541	0.71667	0.944694
sp|O35900|LSM2_MOUSE	Lsm2	O35900	U6 snRNA-associated Sm-like protein LSm2	-0.227801	-0.213339	-0.352274	-0.337812	0.786016	0.765435	0.723766	0.619606
sp|O35927-2|CTND2_MOUSE	Ctnnd2	O35927-2	Isoform 2 of Catenin delta-2	0.237195	0.301026	0.219286	0.283117	0.904212	0.714312	0.736424	0.757118
sp|O35930|GP1BA_MOUSE	Gp1ba	O35930	Platelet glycoprotein Ib alpha chain		-1.80659	1.55691			0.589548	0.659636
sp|O35943|FRDA_MOUSE	Fxn	O35943	Frataxin, mitochondrial	-0.201018	0.252588	-0.156292	0.297314	0.951388	0.792546	0.850523	0.82385
sp|O35954|PITM1_MOUSE	Pitpnm1	O35954	Membrane-associated phosphatidylinositol transfer protein 1	0.0891659	0.228512	-0.462015	-0.322669	0.94608	0.675541	0.811058	0.860153
sp|O35955|PSB10_MOUSE	Psmb10	O35955	Proteasome subunit beta type-10
sp|O35963|RB33B_MOUSE	Rab33b	O35963	Ras-related protein Rab-33B	-0.238775	0.101343	-0.663087	-0.322969	0.85982	0.895754	0.692425	0.846784
sp|O35969-2|GAMT_MOUSE	Gamt	O35969-2	Isoform 2 of Guanidinoacetate N-methyltransferase	0.0473629	-0.124526	-0.038349	-0.210238	0.960821	0.750959	0.949325	0.629451
sp|O35972|RM23_MOUSE	Mrpl23	O35972	39S ribosomal protein L23, mitochondrial	-0.971742	-1.77404	-0.332093	-1.13439	0.891896	0.604189	0.740989	0.643122
sp|O54692|ZW10_MOUSE	Zw10	O54692	Centromere/kinetochore protein zw10 homolog	0.491506	0.806955	0.205479	0.520928	0.729948	0.444542	0.743705	0.137984
sp|O54724|CAVN1_MOUSE	Cavin1	O54724	Caveolae-associated protein 1	0.373631	0.0395334	0.214384	-0.119714	0.906416	0.981616	0.844831	0.880412
sp|O54734|OST48_MOUSE	Ddost	O54734	Dolichyl-diphosphooligosaccharide--protein glycosyltransferase 48 kDa subunit	0.087076	-0.259565	0.17179	-0.174852	0.906416	0.62801	0.79436	0.743098
sp|O54754|AOXA_MOUSE	Aox1	O54754	Aldehyde oxidase 1	-2.46021	-0.89341	-2.03113	-0.464332	0.589294	0.805633	0.440562	0.557634
sp|O54774|AP3D1_MOUSE	Ap3d1	O54774	AP-3 complex subunit delta-1	-0.391241	0.149273	-0.48396	0.0565547	0.829872	0.904263	0.659636	0.940012
sp|O54781|SRPK2_MOUSE	Srpk2	O54781	SRSF protein kinase 2	-0.13037	-0.541076	-0.226701	-0.637407	0.981007	0.720579	0.821476	0.739199
sp|O54786-2|DFFA_MOUSE	Dffa	O54786-2	Isoform ICAD-S of DNA fragmentation factor subunit alpha	0.106292	-0.0598011	-0.317481	-0.483575	0.960821	0.932349	0.647229	0.622722
sp|O54786|DFFA_MOUSE	Dffa	O54786	DNA fragmentation factor subunit alpha	-2.42562			3.84983	0.614769			0.00174336
sp|O54829|RGS7_MOUSE	Rgs7	O54829	Regulator of G-protein signaling 7	0.208115	-0.397989	0.277773	-0.328331	0.89054	0.822884	0.936223	0.862937
sp|O54833|CSK22_MOUSE	Csnk2a2	O54833	Casein kinase II subunit alpha'	0.186136	0.00595802	0.142239	-0.0379392	0.752351	0.990207	0.832681	0.937772
sp|O54865|GCYB1_MOUSE	Gucy1b1	O54865	Guanylate cyclase soluble subunit beta-1	-0.0867984	0.389857	-0.0631324	0.413523	0.98314	0.725326	0.931315	0.757118
sp|O54879|HMGB3_MOUSE	Hmgb3	O54879	High mobility group protein B3	2.01078	1.50929			0.543848	0.603936
sp|O54890|ITB3_MOUSE	Itgb3	O54890	Integrin beta-3		-1.61854	1.3412			0.175819	0.245335
sp|O54901|OX2G_MOUSE	Cd200	O54901	OX-2 membrane glycoprotein	-0.126878	-0.297714	0.277682	0.106846	0.94608	0.625374	0.68496	0.911048
sp|O54916|REPS1_MOUSE	Reps1	O54916	RalBP1-associated Eps domain-containing protein 1	0.506816	-0.102087	0.10554	-0.503362	0.86987	0.929854	0.966599	0.812201
sp|O54931-2|AKAP2_MOUSE	Akap2	O54931-2	Isoform 2 of A-kinase anchor protein 2	0.156469	0.0123611	0.686003	0.541895	0.914621	0.990207	0.543707	0.55275
sp|O54941|SMCE1_MOUSE	Smarce1	O54941	SWI/SNF-related matrix-associated actin-dependent regulator of chromatin subfamily E member 1	0.790081	1.86014		2.03524	0.588821	0.335027		0.00398646
sp|O54946|DNJB6_MOUSE	Dnajb6	O54946	DnaJ homolog subfamily B member 6	0.238216	0.355921	-0.137722	-0.0200177	0.801669	0.546511	0.830469	0.976478
sp|O54950|AAKG1_MOUSE	Prkag1	O54950	5'-AMP-activated protein kinase subunit gamma-1	-0.282831	-0.30053	-0.0895842	-0.107283	0.617169	0.662391	0.923993	0.805922
sp|O54962|BAF_MOUSE	Banf1	O54962	Barrier-to-autointegration factor	-0.169018	1.70149	-2.71168	-0.84118	0.964003	0.675141	0.514442	0.504759
sp|O54983|CRYM_MOUSE	Crym	O54983	Ketimine reductase mu-crystallin	0.275878	1.25753			0.971228	0.603131
sp|O54984|GET3_MOUSE	Get3	O54984	ATPase GET3	0.140936	0.220426	-0.117358	-0.0378686	0.819925	0.604189	0.79567	0.920636
sp|O54988-2|SLK_MOUSE	Slk	O54988-2	Isoform 2 of STE20-like serine/threonine-protein kinase	0.213916	0.418122	0.0670615	0.271267	0.963533	0.81839	0.966699	0.721911
sp|O54990-2|PROM1_MOUSE	Prom1	O54990-2	Isoform 2 of Prominin-1	-0.0783823	-0.911466	1.11052	0.277433	0.940161	0.645753	0.601581	0.538377
sp|O54991|CNTP1_MOUSE	Cntnap1	O54991	Contactin-associated protein 1	-0.859295	-0.128639	0.377531	1.10819	0.816033	0.873715	0.62366	0.623217
sp|O55013|TPPC3_MOUSE	Trappc3	O55013	Trafficking protein particle complex subunit 3	-0.883817	-1.03226	1.26318	1.11474	0.613783	0.70606	0.702266	0.415999
sp|O55022|PGRC1_MOUSE	Pgrmc1	O55022	Membrane-associated progesterone receptor component 1	0.018378	-0.288738	0.257236	-0.0498799	0.981007	0.456617	0.48197	0.89935
sp|O55023|IMPA1_MOUSE	Impa1	O55023	Inositol monophosphatase 1	-0.285897	-0.460152	0.0602796	-0.113976	0.897027	0.688376	0.960896	0.900231
sp|O55026|ENTP2_MOUSE	Entpd2	O55026	Ectonucleoside triphosphate diphosphohydrolase 2	-0.51139	-0.835384	0.565183	0.24119	0.819925	0.440894	0.644525	0.879972
sp|O55028|BCKD_MOUSE	Bckdk	O55028	[3-methyl-2-oxobutanoate dehydrogenase [lipoamide]] kinase, mitochondrial	0.216218	-0.201165	0.696432	0.279048	0.922418	0.726433	0.368059	0.832303
sp|O55029|COPB2_MOUSE	Copb2	O55029	Coatomer subunit beta'	0.482911	0.325417	0.140529	-0.0169658	0.60988	0.66432	0.841082	0.978989
sp|O55033|NCK2_MOUSE	Nck2	O55033	Cytoplasmic protein NCK2	1.77955	1.82256	-3.27865	-3.23564	0.172976	0.10225	0.014596	0.00959298
sp|O55042|SYUA_MOUSE	Snca	O55042	Alpha-synuclein	0.446085	-0.0182738	0.499917	0.035558	0.390799	0.975513	0.278735	0.922836
sp|O55057|PDE6D_MOUSE	Pde6d	O55057	Retinal rod rhodopsin-sensitive cGMP 3',5'-cyclic phosphodiesterase subunit delta	-0.0135837	-0.12507	1.15181	1.04032	0.992928	0.786356	0.601802	0.655024
sp|O55060|TPMT_MOUSE	Tpmt	O55060	Thiopurine S-methyltransferase	0.16841	0.157051	-0.0984675	-0.109826	0.767075	0.71676	0.874987	0.802001
sp|O55074|AKA7A_MOUSE	Akap7	O55074	A-kinase anchor protein 7 isoform alpha	0.312017	0.114298	0.0191526	-0.178567	0.590231	0.804456	0.974459	0.645044
sp|O55091|IMPCT_MOUSE	Impact	O55091	Protein IMPACT	-0.0675453	0.0497891	-0.0197662	0.0975682	0.914621	0.901133	0.969395	0.77705
sp|O55098|STK10_MOUSE	Stk10	O55098	Serine/threonine-protein kinase 10		0.155726	1.24071			0.975605	0.593837
sp|O55100-2|SNG1_MOUSE	Syngr1	O55100-2	Isoform 1B of Synaptogyrin-1	0.6176	-0.209735	0.680952	-0.146383	0.794439	0.90109	0.59748	0.814495
sp|O55102|BL1S1_MOUSE	Bloc1s1	O55102	Biogenesis of lysosome-related organelles complex 1 subunit 1
sp|O55103-2|PRAX_MOUSE	Prx	O55103-2	Isoform 2 of Periaxin	-0.254071	-0.845969	0.749636	0.157737	0.943827	0.691789	0.825293	0.953827
sp|O55103|PRAX_MOUSE	Prx	O55103	Periaxin	0.0520285	-0.790891	0.742359	-0.10056	0.992928	0.728913	0.829586	0.975322
sp|O55106|STRN_MOUSE	Strn	O55106	Striatin	0.351979	-0.237456	0.413384	-0.176051	0.888731	0.825655	0.725186	0.900231
sp|O55125|NIPS1_MOUSE	Nipsnap1	O55125	Protein NipSnap homolog 1	-0.0335515	0.045017	0.0378034	0.116372	0.972644	0.928222	0.951684	0.782923
sp|O55126|NIPS2_MOUSE	Nipsnap2	O55126	Protein NipSnap homolog 2	-0.0712393	-0.00909516	-0.0321001	0.0300441	0.919667	0.980963	0.946136	0.937314
sp|O55128|SAP18_MOUSE	Sap18	O55128	Histone deacetylase complex subunit SAP18	0.38226	1.57881		1.45933	0.390799	0.479871		0.572521
sp|O55131|SEPT7_MOUSE	Septin7	O55131	Septin-7	-0.0930919	0.183145	-0.0121732	0.264064	0.964179	0.747764	0.978774	0.723292
sp|O55135|IF6_MOUSE	Eif6	O55135	Eukaryotic translation initiation factor 6	0.748363	0.0115434	0.57957	-0.157249	0.801669	0.99479	0.759694	0.734359
sp|O55137|ACOT1_MOUSE	Acot1	O55137	Acyl-coenzyme A thioesterase 1	0.0626992	0.0536376	-0.357603	-0.366664	0.920137	0.914809	0.619943	0.547823
sp|O55142|RL35A_MOUSE	Rpl35a	O55142	60S ribosomal protein L35a	-0.0587433	-0.28369	-1.03806	-1.26301	0.962706	0.80222	0.641852	0.486481
sp|O55143-2|AT2A2_MOUSE	Atp2a2	O55143-2	Isoform 2 of Sarcoplasmic/endoplasmic reticulum calcium ATPase 2	0.104478	-0.0610802	-0.740109	-0.905667	0.881591	0.904957	0.346826	0.180935
sp|O55186|CD59A_MOUSE	Cd59a	O55186	CD59A glycoprotein	-0.0138924	-0.392164	0.371467	-0.00680395	0.989731	0.653812	0.741903	0.994965
sp|O55192|SC6A2_MOUSE	Slc6a2	O55192	Sodium-dependent noradrenaline transporter	-2.09021		-2.25018	0.92196	0.80043		0.712341	0.897331
sp|O55201-2|SPT5H_MOUSE	Supt5h	O55201-2	Isoform 2 of Transcription elongation factor SPT5	0.618494	-0.339172	-0.0134044	-0.97107	0.57267	0.728913	0.994631	0.255273
sp|O55222|ILK_MOUSE	Ilk	O55222	Integrin-linked protein kinase	0.363725	0.035806	0.27356	-0.0543585	0.661101	0.96337	0.755422	0.941025
sp|O55229|CHKB_MOUSE	Chkb	O55229	Choline/ethanolamine kinase	0.189148	-0.322976	-0.280382	-0.792506	0.842432	0.58102	0.43645	0.0203404
sp|O55234|PSB5_MOUSE	Psmb5	O55234	Proteasome subunit beta type-5	1.13904	1.24355	-0.0163915	0.0881137	0.747615	0.58102	0.9751	0.821078
sp|O70131|NINJ1_MOUSE	Ninj1	O70131	Ninjurin-1	1.59955	1.37535	0.0633591	-0.160839	0.335716	0.0307974	0.968304	0.923975
sp|O70133-2|DHX9_MOUSE	Dhx9	O70133-2	Isoform 2 of ATP-dependent RNA helicase A	-0.0540547	-0.274384	0.260405	0.0400761	0.943008	0.603131	0.753333	0.957667
sp|O70152|DPM1_MOUSE	Dpm1	O70152	Dolichol-phosphate mannosyltransferase subunit 1	0.191537	0.375752	0.219198	0.403413	0.945131	0.645753	0.887392	0.805922
sp|O70161-3|PI51C_MOUSE	Pip5k1c	O70161-3	Isoform 3 of Phosphatidylinositol 4-phosphate 5-kinase type-1 gamma	-0.755164	0.139707	-0.0811477	0.813723	0.754855	0.771678	0.905405	0.623459
sp|O70172|PI42A_MOUSE	Pip4k2a	O70172	Phosphatidylinositol 5-phosphate 4-kinase type-2 alpha	0.118727	-0.025616	-0.0671723	-0.211516	0.848254	0.952972	0.921769	0.702263
sp|O70176|PACA_MOUSE	Adcyap1	O70176	Pituitary adenylate cyclase-activating polypeptide	0.122453	-0.177466	0.128536	-0.171382	0.919695	0.737745	0.941322	0.900231
sp|O70194|EIF3D_MOUSE	Eif3d	O70194	Eukaryotic translation initiation factor 3 subunit D	-0.393792	-0.169156	-0.0709853	0.153651	0.739818	0.783407	0.951684	0.878548
sp|O70209|PDLI3_MOUSE	Pdlim3	O70209	PDZ and LIM domain protein 3	2.26477	2.21579	-2.84257	-2.89154	0.0431722	0.0375725	0.0163019	0.00623301
sp|O70228|ATP9A_MOUSE	Atp9a	O70228	Probable phospholipid-transporting ATPase IIA	0.461156	0.355668	0.320711	0.215223	0.619015	0.675541	0.682483	0.686007
sp|O70250|PGAM2_MOUSE	Pgam2	O70250	Phosphoglycerate mutase 2	0.216428	-1.04722	-1.09604	-2.35969	0.952453	0.372593	0.330199	0.14685
sp|O70251|EF1B_MOUSE	Eef1b	O70251	Elongation factor 1-beta	-0.00964641	0.0511818	-0.0662943	-0.00546611	0.992024	0.898658	0.905405	0.994965
sp|O70252|HMOX2_MOUSE	Hmox2	O70252	Heme oxygenase 2	0.100271	-0.184278	0.214796	-0.0697535	0.896213	0.713397	0.682483	0.865053
sp|O70274|TP4A2_MOUSE	Ptp4a2	O70274	Protein tyrosine phosphatase type IVA 2	-0.146345	-0.231362	0.704017	0.619	0.928158	0.680607	0.468722	0.613938
sp|O70293-2|GRK6_MOUSE	Grk6	O70293-2	Isoform GRK6B of G protein-coupled receptor kinase 6	-0.092701	-0.312865	0.408603	0.188439	0.893493	0.785867	0.849521	0.896091
sp|O70305-2|ATX2_MOUSE	Atxn2	O70305-2	Isoform 2 of Ataxin-2	-0.0109261	0.00596614	0.271635	0.288527	0.997519	0.994885	0.848818	0.879972
sp|O70309|ITB5_MOUSE	Itgb5	O70309	Integrin beta-5	0.925333	0.0044609			0.744472	0.998688
sp|O70310|NMT1_MOUSE	Nmt1	O70310	Glycylpeptide N-tetradecanoyltransferase 1	0.0975262	0.0530111	0.0996937	0.0551785	0.891896	0.889685	0.83939	0.911048
sp|O70311|NMT2_MOUSE	Nmt2	O70311	Glycylpeptide N-tetradecanoyltransferase 2	-0.987284	-0.385126	-0.297675	0.304483	0.791332	0.711338	0.904343	0.914887
sp|O70318|E41L2_MOUSE	Epb41l2	O70318	Band 4.1-like protein 2	-0.104033	-0.443657	0.279711	-0.0599127	0.936308	0.603131	0.739975	0.911403
sp|O70325-2|GPX4_MOUSE	Gpx4	O70325-2	Isoform Cytoplasmic of Phospholipid hydroperoxide glutathione peroxidase	0.0289972	-0.0124168	-0.0348989	-0.0763129	0.981964	0.980963	0.957985	0.885069
sp|O70362|PHLD_MOUSE	Gpld1	O70362	Phosphatidylinositol-glycan-specific phospholipase D	0.147093	1.16383	0.320293	1.33703	0.987242	0.691789	0.931924	0.722659
sp|O70378|EMC8_MOUSE	Emc8	O70378	ER membrane protein complex subunit 8	-0.0419079	0.00985179	0.142062	0.193822	0.986316	0.991206	0.928166	0.865053
sp|O70400|PDLI1_MOUSE	Pdlim1	O70400	PDZ and LIM domain protein 1	0.175823	0.151112	-0.218223	-0.242935	0.838844	0.746113	0.676366	0.623459
sp|O70423-2|AOC3_MOUSE	Aoc3	O70423-2	Isoform 2 of Membrane primary amine oxidase
sp|O70435|PSA3_MOUSE	Psma3	O70435	Proteasome subunit alpha type-3	-0.0490877	-0.150296	-0.229773	-0.330982	0.960116	0.689003	0.664075	0.548557
sp|O70439|STX7_MOUSE	Stx7	O70439	Syntaxin-7	2.22553e-05	-0.111502	0.00926873	-0.102255	0.999899	0.774011	0.989332	0.876996
sp|O70443|GNAZ_MOUSE	Gnaz	O70443	Guanine nucleotide-binding protein G(z) subunit alpha	-0.125345	-0.0673425	0.194824	0.252827	0.906548	0.929854	0.772965	0.572521
sp|O70480|VAMP4_MOUSE	Vamp4	O70480	Vesicle-associated membrane protein 4	-0.234572	-0.0617205	0.552503	0.725354	0.825297	0.920585	0.155285	0.0705437
sp|O70481|UBR1_MOUSE	Ubr1	O70481	E3 ubiquitin-protein ligase UBR1	0.725623	0.742148	-0.305272	-0.288747	0.543311	0.242864	0.453091	0.723292
sp|O70492|SNX3_MOUSE	Snx3	O70492	Sorting nexin-3	0.181962	0.200214	-0.103754	-0.0855022	0.875416	0.675141	0.849891	0.895888
sp|O70493|SNX12_MOUSE	Snx12	O70493	Sorting nexin-12	0.0440542	-0.0480704	-0.0080562	-0.100181	0.97235	0.903793	0.987436	0.861978
sp|O70503|DHB12_MOUSE	Hsd17b12	O70503	Very-long-chain 3-oxoacyl-CoA reductase	-0.320956	-0.0862666	0.95464	1.18933	0.786016	0.915597	0.437911	0.323301
sp|O70551|SRPK1_MOUSE	Srpk1	O70551	SRSF protein kinase 1	1.97701	0.16069	0.0289314	-1.78738	0.60739	0.728645	0.970163	0.553774
sp|O70572|NSMA_MOUSE	Smpd2	O70572	Sphingomyelin phosphodiesterase 2	-2.1544		-1.62075	0.110468	0.369505		0.428448	0.939871
sp|O70585-2|DTNB_MOUSE	Dtnb	O70585-2	Isoform 2 of Dystrobrevin beta	1.98085	1.71852			0.241946	0.298911
sp|O70589-3|CSKP_MOUSE	Cask	O70589-3	Isoform 3 of Peripheral plasma membrane protein CASK	0.270457	0.209273	0.0642424	0.00305876	0.767865	0.692359	0.910819	0.994965
sp|O70589|CSKP_MOUSE	Cask	O70589	Peripheral plasma membrane protein CASK
sp|O70591|PFD2_MOUSE	Pfdn2	O70591	Prefoldin subunit 2	-0.0982277	-0.22971	-0.776271	-0.907753	0.956051	0.714503	0.208879	0.188162
sp|O70622-2|RTN2_MOUSE	Rtn2	O70622-2	Isoform 2 of Reticulon-2			-4.10696	-3.9606			0.0415364	0.0276867
sp|O88196-3|TTC3_MOUSE	Ttc3	O88196-3	Isoform 3 of E3 ubiquitin-protein ligase TTC3	0.152181	2.27744	-0.589057	1.53621	0.986713	0.479852	0.842544	0.624038
sp|O88271|CFDP1_MOUSE	Cfdp1	O88271	Craniofacial development protein 1	-0.0459331	0.224581	0.310573	0.581088	0.988918	0.898658	0.881933	0.534517
sp|O88307|SORL_MOUSE	Sorl1	O88307	Sortilin-related receptor	0.623166	1.12915	0.140415	0.6464	0.906416	0.675141	0.950806	0.755523
sp|O88322|NID2_MOUSE	Nid2	O88322	Nidogen-2	0.314191	-0.349718	0.308928	-0.354982	0.833871	0.742741	0.85409	0.766862
sp|O88327|CTNL1_MOUSE	Ctnnal1	O88327	Alpha-catulin	-0.0216239	-0.271327	0.72466	0.474956	0.992928	0.856804	0.682483	0.722816
sp|O88342|WDR1_MOUSE	Wdr1	O88342	WD repeat-containing protein 1	0.0853981	0.46119	-0.390121	-0.0143283	0.981007	0.720579	0.781106	0.994965
sp|O88343|S4A4_MOUSE	Slc4a4	O88343	Electrogenic sodium bicarbonate cotransporter 1	-0.0335629	0.110794	-0.0891149	0.0552419	0.97235	0.779331	0.841082	0.886402
sp|O88346-2|TNNT1_MOUSE	Tnnt1	O88346-2	Isoform 2 of Troponin T, slow skeletal muscle
sp|O88384|VTI1B_MOUSE	Vti1b	O88384	Vesicle transport through interaction with t-SNAREs homolog 1B	-0.107117	-0.160611	0.386475	0.332981	0.966621	0.876022	0.717311	0.753232
sp|O88398|AVIL_MOUSE	Avil	O88398	Advillin	0.552466	-0.85163	0.982454	-0.421642	0.390799	0.26905	0.477628	0.763267
sp|O88428|PAPS2_MOUSE	Papss2	O88428	Bifunctional 3'-phosphoadenosine 5'-phosphosulfate synthase 2	0.249947	0.159823	-1.75295	-1.84307	0.860466	0.84816	0.739975	0.723292
sp|O88441|MTX2_MOUSE	Mtx2	O88441	Metaxin-2	-0.543002	-0.571229	0.165723	0.137496	0.545157	0.560167	0.921769	0.900231
sp|O88447|KLC1_MOUSE	Klc1	O88447	Kinesin light chain 1	0.13448	0.0329626	-0.226789	-0.328307	0.934349	0.964999	0.739975	0.67634
sp|O88448|KLC2_MOUSE	Klc2	O88448	Kinesin light chain 2	-0.204285	-0.11893	-0.122194	-0.0368389	0.838844	0.786267	0.812996	0.953827
sp|O88455|DHCR7_MOUSE	Dhcr7	O88455	7-dehydrocholesterol reductase	-1.11785	-1.61553	1.03812	0.54044	0.0831431	0.0304475	0.461179	0.723292
sp|O88456|CPNS1_MOUSE	Capns1	O88456	Calpain small subunit 1	0.0772544	0.00290993	0.269	0.194655	0.918513	0.993835	0.742138	0.788425
sp|O88485|DC1I1_MOUSE	Dync1i1	O88485	Cytoplasmic dynein 1 intermediate chain 1	0.148187	0.370535	-0.394962	-0.172614	0.885697	0.556841	0.52393	0.78222
sp|O88487|DC1I2_MOUSE	Dync1i2	O88487	Cytoplasmic dynein 1 intermediate chain 2	0.0471318	0.0451143	0.160506	0.158488	0.968552	0.920585	0.764666	0.78119
sp|O88492-2|PLIN4_MOUSE	Plin4	O88492-2	Isoform 2 of Perilipin-4		-3.34203	2.20186			0.110303	0.444248
sp|O88502|PDE8A_MOUSE	Pde8a	O88502	High affinity cAMP-specific and IBMX-insensitive 3',5'-cyclic phosphodiesterase 8A	-0.275701	0.285418	-0.512038	0.0490812	0.819925	0.704576	0.439299	0.927764
sp|O88507|CNTFR_MOUSE	Cntfr	O88507	Ciliary neurotrophic factor receptor subunit alpha	0.188839	0.209498	0.0218912	0.0425511	0.884365	0.744195	0.973769	0.937772
sp|O88520|SHOC2_MOUSE	Shoc2	O88520	Leucine-rich repeat protein SHOC-2	0.343491	0.164607	0.556326	0.377442	0.834762	0.780163	0.408083	0.723292
sp|O88531|PPT1_MOUSE	Ppt1	O88531	Palmitoyl-protein thioesterase 1	-0.136608	-0.0914117	-0.246097	-0.200901	0.881591	0.863764	0.79436	0.805922
sp|O88532|ZFR_MOUSE	Zfr	O88532	Zinc finger RNA-binding protein	-1.09937	0.65582	-0.250759	1.50443	0.57267	0.737745	0.951684	0.508047
sp|O88533|DDC_MOUSE	Ddc	O88533	Aromatic-L-amino-acid decarboxylase	0.220878	0.00552069	0.514098	0.29874	0.799052	0.991552	0.442398	0.631024
sp|O88543|CSN3_MOUSE	Cops3	O88543	COP9 signalosome complex subunit 3	0.015423	0.098329	-0.136233	-0.0533266	0.986055	0.787338	0.741903	0.880412
sp|O88544|CSN4_MOUSE	Cops4	O88544	COP9 signalosome complex subunit 4	-0.133469	-0.150118	-0.106174	-0.122822	0.921926	0.704712	0.86609	0.886402
sp|O88545|CSN6_MOUSE	Cops6	O88545	COP9 signalosome complex subunit 6	0.0436818	0.169081	-0.0314395	0.0939602	0.973316	0.728913	0.970656	0.900231
sp|O88569-2|ROA2_MOUSE	Hnrnpa2b1	O88569-2	Isoform 2 of Heterogeneous nuclear ribonucleoproteins A2/B1	-0.704121	-0.0157791	0.665348	1.35369	0.838844	0.993788	0.829586	0.503776
sp|O88587-2|COMT_MOUSE	Comt	O88587-2	Isoform Soluble of Catechol O-methyltransferase	0.548404	0.419276	0.275139	0.146011	0.829872	0.744096	0.519066	0.755983
sp|O88597|BECN1_MOUSE	Becn1	O88597	Beclin-1	0.0907023	0.254235	0.164064	0.327597	0.977053	0.790187	0.868651	0.806287
sp|O88602|CCG2_MOUSE	Cacng2	O88602	Voltage-dependent calcium channel gamma-2 subunit	-0.175799	-0.0753542	0.120229	0.220674	0.888731	0.951814	0.928166	0.547823
sp|O88630|GOSR1_MOUSE	Gosr1	O88630	Golgi SNAP receptor complex member 1	-0.156817			-0.517091	0.968449			0.84608
sp|O88643|PAK1_MOUSE	Pak1	O88643	Serine/threonine-protein kinase PAK 1	0.102936	0.0577162	0.0667155	0.0214953	0.884457	0.886437	0.887392	0.963347
sp|O88653|LTOR3_MOUSE	Lamtor3	O88653	Ragulator complex protein LAMTOR3	-0.117502	-0.111553	0.231713	0.237663	0.881591	0.771678	0.756505	0.755983
sp|O88668|CREG1_MOUSE	Creg1	O88668	Protein CREG1		-1.404	1.60544			0.448445	0.377551
sp|O88685|PRS6A_MOUSE	Psmc3	O88685	26S proteasome regulatory subunit 6A	-0.0895134	-0.0108156	0.0363686	0.115066	0.888639	0.980963	0.951684	0.761087
sp|O88689-3|PCDA4_MOUSE	Pcdha4	O88689-3	Isoform 3 of Protocadherin alpha-4	-0.0927969	-0.181499	-0.166689	-0.255391	0.965837	0.765628	0.840072	0.78222
sp|O88696|CLPP_MOUSE	Clpp	O88696	ATP-dependent Clp protease proteolytic subunit, mitochondrial	-0.429401	-0.7344	0.356299	0.0513002	0.40044	0.371078	0.704079	0.934714
sp|O88703|HCN2_MOUSE	Hcn2	O88703	Potassium/sodium hyperpolarization-activated cyclic nucleotide-gated channel 2	0.122372	0.365285	0.0799909	0.322904	0.966621	0.707857	0.915853	0.702286
sp|O88704|HCN1_MOUSE	Hcn1	O88704	Potassium/sodium hyperpolarization-activated cyclic nucleotide-gated channel 1	0.510396	0.934836	-0.545506	-0.121066	0.767102	0.544555	0.811058	0.943883
sp|O88712-2|CTBP1_MOUSE	Ctbp1	O88712-2	Isoform 2 of C-terminal-binding protein 1	-0.0540845	-0.584451	0.561011	0.030644	0.950254	0.627171	0.670449	0.950746
sp|O88736|DHB7_MOUSE	Hsd17b7	O88736	3-keto-steroid reductase/17-beta-hydroxysteroid dehydrogenase 7	0.31573	0.736286	-0.710652	-0.290096	0.871919	0.372593	0.393108	0.80084
sp|O88737-2|BSN_MOUSE	Bsn	O88737-2	Isoform 2 of Protein bassoon	-0.596167	-0.720661	0.653124	0.52863	0.818442	0.595086	0.738284	0.783853
sp|O88738-2|BIRC6_MOUSE	Birc6	O88738-2	Isoform 2 of Baculoviral IAP repeat-containing protein 6	0.553883	0.32674	0.313474	0.0863304	0.813291	0.798898	0.811058	0.937314
sp|O88741|GDAP1_MOUSE	Gdap1	O88741	Ganglioside-induced differentiation-associated protein 1	0.0453423	0.177847	-0.424379	-0.291875	0.981467	0.852624	0.697266	0.753757
sp|O88745|SCRG1_MOUSE	Scrg1	O88745	Scrapie-responsive protein 1	-0.112675	0.0226952	-0.0340999	0.101271	0.888731	0.96496	0.970656	0.895312
sp|O88746|TOM1_MOUSE	Tom1	O88746	Target of Myb protein 1	0.136948	-0.444164	0.357013	-0.224099	0.819925	0.653812	0.753333	0.538377
sp|O88792|JAM1_MOUSE	F11r	O88792	Junctional adhesion molecule A
sp|O88811-2|STAM2_MOUSE	Stam2	O88811-2	Isoform 2 of Signal transducing adapter molecule 2	0.706925	1.53757			0.890853	0.472634
sp|O88834-2|SHD_MOUSE	Shd	O88834-2	Isoform 2 of SH2 domain-containing adapter protein D	-0.104972	-0.432639	-0.730743	-1.05841	0.968552	0.728913	0.608051	0.286984
sp|O88844|IDHC_MOUSE	Idh1	O88844	Isocitrate dehydrogenase [NADP] cytoplasmic	-0.15333	0.0167332	-0.304591	-0.134528	0.829872	0.974343	0.739975	0.880412
sp|O88845|AKA10_MOUSE	Akap10	O88845	A-kinase anchor protein 10, mitochondrial	-0.649852	0.0221052	-0.140805	0.531152	0.514134	0.972771	0.835051	0.496436
sp|O88848|ARL6_MOUSE	Arl6	O88848	ADP-ribosylation factor-like protein 6	-0.203726	0.16277	-0.0141059	0.35239	0.793629	0.737745	0.983481	0.441145
sp|O88851|RBBP9_MOUSE	Rbbp9	O88851	Putative hydrolase RBBP9	-0.287417	-0.278159	0.0403138	0.049572	0.57267	0.522519	0.947631	0.902681
sp|O88878|ZFAN5_MOUSE	Zfand5	O88878	AN1-type zinc finger protein 5	0.696913	0.493929	0.207515	0.00453085	0.818442	0.758935	0.835051	0.994965
sp|O88910|MPP3_MOUSE	Mpp3	O88910	MAGUK p55 subfamily member 3	0.336468	-0.687225	0.761165	-0.262528	0.884833	0.575299	0.402719	0.808226
sp|O88935-1|SYN1_MOUSE	Syn1	O88935-1	Isoform Ib of Synapsin-1	5.93514	-0.0857902	8.73063	2.7097	0.256903	0.915785	0.000288481	0.536331
sp|O88935|SYN1_MOUSE	Syn1	O88935	Synapsin-1	6.16485	0.403712	5.7764		0.0851727	0.839243	0.0178811
sp|O88939-2|ZBT7A_MOUSE	Zbtb7a	O88939-2	Isoform 2 of Zinc finger and BTB domain-containing protein 7A	0.650092	0.292016	-0.76961	-1.12769	0.747615	0.925054	0.871032	0.706745
sp|O88951|LIN7B_MOUSE	Lin7b	O88951	Protein lin-7 homolog B	-0.23888	-0.816485	0.336645	-0.24096	0.92977	0.653812	0.886453	0.870879
sp|O88952|LIN7C_MOUSE	Lin7c	O88952	Protein lin-7 homolog C	0.0475054	-0.0611619	-0.0066752	-0.115342	0.964179	0.895754	0.991757	0.805518
sp|O88958|GNPI1_MOUSE	Gnpda1	O88958	Glucosamine-6-phosphate isomerase 1	0.256458	0.568804	-0.0885469	0.2238	0.943827	0.629211	0.940074	0.886402
sp|O88967|YMEL1_MOUSE	Yme1l1	O88967	ATP-dependent zinc metalloprotease YME1L1	2.01072	0.7005	-0.632655	-1.94287	0.589294	0.646085	0.392456	0.432746
sp|O88983|STX8_MOUSE	Stx8	O88983	Syntaxin-8		-0.787476	1.37417			0.791208	0.65106
sp|O88986|KBL_MOUSE	Gcat	O88986	2-amino-3-ketobutyrate coenzyme A ligase, mitochondrial	-0.154455	-0.546981	0.0508032	-0.341723	0.884365	0.372593	0.947631	0.577193
sp|O88990|ACTN3_MOUSE	Actn3	O88990	Alpha-actinin-3	2.67914	-1.81079	-2.28389	-6.77382	0.57267	0.603131	0.0943548	0.000717264
sp|O88998-3|NOE1_MOUSE	Olfm1	O88998-3	Isoform 3 of Noelin	-0.11796	-0.0908006	0.314945	0.342105	0.906416	0.865509	0.413686	0.423047
sp|O89001|CBPD_MOUSE	Cpd	O89001	Carboxypeptidase D	-0.296646	0.977052	0.0948853	1.36858	0.833871	0.274868	0.96733	0.379989
sp|O89017|LGMN_MOUSE	Lgmn	O89017	Legumain	0.041402	0.104917	-0.164648	-0.101132	0.969075	0.790828	0.669783	0.80166
sp|O89020-3|AFAM_MOUSE	Afm	O89020-3	Isoform 3 of Afamin	-1.63748	-2.42089	0.0851177	-0.698295	0.619015	0.291927	0.978774	0.802001
sp|O89023|TPP1_MOUSE	Tpp1	O89023	Tripeptidyl-peptidase 1	-0.153375	-0.238044	0.158377	0.0737087	0.819925	0.583394	0.68166	0.843713
sp|O89026|ROBO1_MOUSE	Robo1	O89026	Roundabout homolog 1	1.80559	1.71159			0.641224	0.537867
sp|O89029|MATN4_MOUSE	Matn4	O89029	Matrilin-4	-2.12683	-3.136	1.05024	0.0410683	0.488162	0.152802	0.429392	0.985269
sp|O89051|ITM2B_MOUSE	Itm2b	O89051	Integral membrane protein 2B	-0.123371	-0.846832	0.611134	-0.112328	0.909533	0.670583	0.803343	0.879972
sp|O89053|COR1A_MOUSE	Coro1a	O89053	Coronin-1A	0.202108	0.119291	0.194809	0.111992	0.87599	0.827348	0.638515	0.835307
sp|O89079|COPE_MOUSE	Cope	O89079	Coatomer subunit epsilon	0.0147803	-0.0775472	0.123074	0.0307466	0.989731	0.848796	0.757581	0.942641
sp|O89086|RBM3_MOUSE	Rbm3	O89086	RNA-binding protein 3	-1.70569	-0.598904	-0.141213	0.965574	0.121723	0.548865	0.886512	0.124158
sp|O89104|SYPL2_MOUSE	Sypl2	O89104	Synaptophysin-like protein 2			-3.19135	-2.67824			0.143628	0.200497
sp|O89106|FHIT_MOUSE	Fhit	O89106	Bis(5'-adenosyl)-triphosphatase	0.642745	-0.42441	0.261293	-0.805862	0.57267	0.659049	0.829586	0.362184
sp|O89112|LANC1_MOUSE	Lancl1	O89112	Glutathione S-transferase LANCL1	0.13232	-0.0733895	0.173972	-0.0317375	0.827811	0.84649	0.670229	0.934352
sp|O89116|VTI1A_MOUSE	Vti1a	O89116	Vesicle transport through interaction with t-SNAREs homolog 1A	0.231313	0.161793	0.372649	0.303129	0.65734	0.680607	0.647229	0.722816
sp|P00015|CYC2_MOUSE	Cyct	P00015	Cytochrome c, testis-specific	0.536386	1.0273	0.629598	1.12051	0.859289	0.28308	0.245522	0.463977
sp|P00158|CYB_MOUSE	Mt-Cyb	P00158	Cytochrome b	-0.331946	-0.428282	0.443977	0.347641	0.887661	0.633879	0.492828	0.777593
sp|P00329|ADH1_MOUSE	Adh1	P00329	Alcohol dehydrogenase 1	-0.503175	-0.616835	0.834357	0.720697	0.829872	0.737502	0.829586	0.805922
sp|P00397|COX1_MOUSE	Mtco1	P00397	Cytochrome c oxidase subunit 1	-0.238715	-0.476252	0.122046	-0.115491	0.872543	0.472634	0.832245	0.879972
sp|P00405|COX2_MOUSE	Mtco2	P00405	Cytochrome c oxidase subunit 2	0.224771	0.237704	0.0496739	0.0626067	0.813291	0.675141	0.943867	0.900231
sp|P00493|HPRT_MOUSE	Hprt1	P00493	Hypoxanthine-guanine phosphoribosyltransferase	0.0595925	-0.0702112	0.0182844	-0.111519	0.933137	0.859959	0.970163	0.755983
sp|P00848|ATP6_MOUSE	Mtatp6	P00848	ATP synthase subunit a	0.0894343	0.0189335	0.0110035	-0.0594973	0.95972	0.980963	0.986339	0.896745
sp|P00920|CAH2_MOUSE	Ca2	P00920	Carbonic anhydrase 2	-0.142323	-0.177026	-0.0239008	-0.0586034	0.800743	0.631359	0.963613	0.878368
sp|P01027|CO3_MOUSE	C3	P01027	Complement C3	-0.436798	-1.0161	0.343628	-0.235674	0.599033	0.343228	0.811058	0.805922
sp|P01029|CO4B_MOUSE	C4b	P01029	Complement C4-B	-0.182685	-1.10905	0.258417	-0.667947	0.958166	0.372593	0.951684	0.843136
sp|P01112|RASH_HUMAN	HRAS	P01112	GTPase HRas	0.127045	0.174366	0.0108432	0.0581636	0.884457	0.728913	0.993382	0.949992
sp|P01831|THY1_MOUSE	Thy1	P01831	Thy-1 membrane glycoprotein	0.152682	0.0242988	0.0625493	-0.0658334	0.819925	0.95459	0.897571	0.881728
sp|P01837|IGKC_MOUSE	Igkc	P01837	Immunoglobulin kappa constant	-0.866759	-1.28386	0.547424	0.130326	0.545157	0.565174	0.848818	0.927764
sp|P01863|GCAA_MOUSE	Ighg	P01863	Ig gamma-2A chain C region, A allele	-3.1092	-4.32849	1.68458	0.465291	0.146165	0.013351	0.0775238	0.753094
sp|P01867-2|IGG2B_MOUSE	Ighg2b	P01867-2	Isoform 2 of Immunoglobulin heavy constant gamma 2B		-3.31131	4.18691			0.365588	0.00194106
sp|P01868|IGHG1_MOUSE	Ighg1	P01868	Ig gamma-1 chain C region secreted form	-1.37249	-2.41916	0.597653	-0.449017	0.666001	0.434853	0.871683	0.862093
sp|P01872-2|IGHM_MOUSE	Ighm	P01872-2	Isoform 2 of Immunoglobulin heavy constant mu		-2.94202	1.55098			0.268263	0.753333
sp|P01887|B2MG_MOUSE	B2m	P01887	Beta-2-microglobulin	-1.09131	-2.67249	1.2231	-0.358081	0.785645	0.158639	0.410772	0.880412
sp|P01897|HA1L_MOUSE	H2-L	P01897	H-2 class I histocompatibility antigen, L-D alpha chain	0.47175	0.60018	-0.0634442	0.0649855	0.819925	0.452673	0.960896	0.967377
sp|P01898|HA10_MOUSE	H2-Q10	P01898	H-2 class I histocompatibility antigen, Q10 alpha chain
sp|P01942|HBA_MOUSE	Hba	P01942	Hemoglobin subunit alpha	-0.560158	-0.592095	0.0746987	0.042762	0.661101	0.675541	0.971979	0.976664
sp|P02088|HBB1_MOUSE	Hbb-b1	P02088	Hemoglobin subunit beta-1	-0.571184	-0.465115	-0.243487	-0.137418	0.611471	0.710717	0.905485	0.911649
sp|P02089|HBB2_MOUSE	Hbb-b2	P02089	Hemoglobin subunit beta-2	-0.571253	-0.451463	-0.0432628	0.0765268	0.731491	0.72477	0.98499	0.967284
sp|P02301|H3C_MOUSE	H3-5	P02301	Histone H3.3C	0.00257861	-0.136494	0.369157	0.230085	0.997627	0.907726	0.779512	0.631604
sp|P02463|CO4A1_MOUSE	Col4a1	P02463	Collagen alpha-1(IV) chain	0.142375	-0.247794	1.35683	0.966666	0.983466	0.948487	0.604027	0.578476
sp|P02468|LAMC1_MOUSE	Lamc1	P02468	Laminin subunit gamma-1	-0.244313	-1.52433	1.83398	0.55397	0.786016	0.677818	0.676269	0.709623
sp|P02469|LAMB1_MOUSE	Lamb1	P02469	Laminin subunit beta-1	-0.318803	-0.977953	0.551091	-0.108059	0.786016	0.725326	0.917578	0.975322
sp|P02798|MT2_MOUSE	Mt2	P02798	Metallothionein-2	0.37288	0.0180741	0.363415	0.00860887	0.464526	0.980963	0.669783	0.991431
sp|P02802|MT1_MOUSE	Mt1	P02802	Metallothionein-1	0.269826	0.157915	0.171811	0.0599001	0.704639	0.762261	0.789274	0.90139
sp|P03888|NU1M_MOUSE	Mtnd1	P03888	NADH-ubiquinone oxidoreductase chain 1	0.154029	-0.0528576	0.113944	-0.092943	0.819925	0.933493	0.871683	0.814495
sp|P03893|NU2M_MOUSE	mt-Nd2	P03893	NADH-ubiquinone oxidoreductase chain 2	-0.0314439	-0.131573	0.884267	0.784138	0.989731	0.925054	0.724682	0.734081
sp|P03903|NU4LM_MOUSE	Mtnd4l	P03903	NADH-ubiquinone oxidoreductase chain 4L	-0.64699	0.305316	-1.1674	-0.215097	0.462258	0.895754	0.676269	0.868275
sp|P03911|NU4M_MOUSE	Mtnd4	P03911	NADH-ubiquinone oxidoreductase chain 4	0.274016	0.314975	-0.0140271	0.0269316	0.838844	0.662391	0.983443	0.96854
sp|P03921|NU5M_MOUSE	Mtnd5	P03921	NADH-ubiquinone oxidoreductase chain 5	0.122969	-0.0268799	0.111505	-0.0383439	0.825232	0.948487	0.786378	0.914887
sp|P03930|ATP8_MOUSE	Mtatp8	P03930	ATP synthase protein 8	-0.288829	-0.6459	0.0254738	-0.331597	0.891896	0.537644	0.970656	0.723292
sp|P03953-2|CFAD_MOUSE	Cfd	P03953-2	Isoform 2 of Complement factor D			-3.74313	-3.50642			0.451617	0.369396
sp|P03975|IGEB_MOUSE	Iap	P03975	IgE-binding protein	1.20193	-1.97469	0.634566	-2.54206	0.605515	0.0181914	0.657618	0.188447
sp|P03987-2|IGHG3_MOUSE		P03987-2	Isoform 2 of Ig gamma-3 chain C region	0.159886	-0.559018	0.316168	-0.402736	0.904212	0.50867	0.811058	0.739199
sp|P03995-2|GFAP_MOUSE	Gfap	P03995-2	Isoform 2 of Glial fibrillary acidic protein	0.365158	0.476729	-0.419608	-0.308036	0.729948	0.66432	0.701562	0.511109
sp|P03995|GFAP_MOUSE	Gfap	P03995	Glial fibrillary acidic protein	0.140356	0.0841891	-0.394002	-0.450169	0.803609	0.841047	0.514442	0.423047
sp|P04040|CATA_HUMAN	CAT	P04040	Catalase	-0.00222263	-0.28619	-0.110985	-0.394953	0.997627	0.691789	0.905405	0.465307
sp|P04104|K2C1_MOUSE	Krt1	P04104	Keratin, type II cytoskeletal 1		-3.22411	3.3287			0.458452	0.247485
sp|P04117|FABP4_MOUSE	Fabp4	P04117	Fatty acid-binding protein, adipocyte
sp|P04186|CFAB_MOUSE	Cfb	P04186	Complement factor B	0.489685	-0.851169	1.85712	0.516267	0.944226	0.629211	0.267057	0.881728
sp|P04247|MYG_MOUSE	Mb	P04247	Myoglobin	0.334635	-0.707864	-0.840363	-1.88286	0.888731	0.680607	0.674359	0.147392
sp|P04264|K2C1_HUMAN	KRT1	P04264	Keratin, type II cytoskeletal 1	-0.622632	0.0476422	-0.601534	0.0687399	0.767102	0.962124	0.754478	0.976867
sp|P04370-10|MBP_MOUSE	Mbp	P04370-10	Isoform 10 of Myelin basic protein	-0.112379	-0.23919	-0.0237645	-0.150576	0.97235	0.861597	0.99067	0.9073
sp|P04370-11|MBP_MOUSE	Mbp	P04370-11	Isoform 11 of Myelin basic protein	-0.205045	-0.285369	-0.00752207	-0.0878464	0.769123	0.675141	0.994724	0.847594
sp|P04443|HBB0_MOUSE	Hbb-bh0	P04443	Hemoglobin subunit beta-H0	-0.799979	-1.30762	-1.2645	-1.77214	0.906416	0.603936	0.654725	0.679157
sp|P04444|HBBZ_MOUSE	Hbb-bh1	P04444	Hemoglobin subunit beta-H1	-1.9963	-0.0750833	-0.230674	1.69054	0.611471	0.975605	0.945751	0.579368
sp|P04627|ARAF_MOUSE	Araf	P04627	Serine/threonine-protein kinase A-Raf	-0.725401	-0.215551	0.835194	1.34504	0.558594	0.807489	0.391562	0.0887479
sp|P04919|B3AT_MOUSE	Slc4a1	P04919	Band 3 anion transport protein	-0.851069	-0.175364	-0.286212	0.389494	0.619015	0.884483	0.832245	0.757118
sp|P04925|PRIO_MOUSE	Prnp	P04925	Major prion protein	0.00758582	-0.125168	-0.0393235	-0.172077	0.992928	0.749926	0.950806	0.645044
sp|P05063|ALDOC_MOUSE	Aldoc	P05063	Fructose-bisphosphate aldolase C	0.117774	0.0451973	-0.0265347	-0.0991112	0.87599	0.924762	0.96733	0.805922
sp|P05064|ALDOA_MOUSE	Aldoa	P05064	Fructose-bisphosphate aldolase A	0.00766649	-0.166684	-0.145552	-0.319903	0.993426	0.698779	0.71906	0.477801
sp|P05132-2|KAPCA_MOUSE	Prkaca	P05132-2	Isoform 2 of cAMP-dependent protein kinase catalytic subunit alpha	-0.0264485	0.063004	0.00577829	0.0952308	0.973109	0.864479	0.99067	0.78222
sp|P05201|AATC_MOUSE	Got1	P05201	Aspartate aminotransferase, cytoplasmic	0.0201763	0.0665656	-0.123847	-0.0774574	0.980983	0.858839	0.745082	0.816339
sp|P05202|AATM_MOUSE	Got2	P05202	Aspartate aminotransferase, mitochondrial	-0.0669624	-0.307471	-0.0400845	-0.280593	0.975256	0.664204	0.946136	0.756096
sp|P05366|SAA1_MOUSE	Saa1	P05366	Serum amyloid A-1 protein
sp|P05367|SAA2_MOUSE	Saa2	P05367	Serum amyloid A-2 protein
sp|P05480-1|SRC_MOUSE	Src	P05480-1	Isoform 1 of Neuronal proto-oncogene tyrosine-protein kinase Src	0.0474873	-0.420975	0.628267	0.159804	0.987242	0.680607	0.23139	0.831069
sp|P05532-2|KIT_MOUSE	Kit	P05532-2	Isoform 2 of Mast/stem cell growth factor receptor Kit	3.24278	0.314086	2.49837		0.390799	0.685289	0.345036
sp|P05555-2|ITAM_MOUSE	Itgam	P05555-2	Isoform 2 of Integrin alpha-M	0.607366	-2.49742	1.04286		0.614512	0.0581622	0.852947
sp|P05977-2|MYL1_MOUSE	Myl1	P05977-2	Isoform MLC3 of Myosin light chain 1/3, skeletal muscle isoform			-4.21129	-5.46348			0.11555	0.00612115
sp|P05977|MYL1_MOUSE	Myl1	P05977	Myosin light chain 1/3, skeletal muscle isoform	0.440881	-0.825924	-1.91124	-3.17804	0.881591	0.603936	0.0366846	0.00582629
sp|P06151|LDHA_MOUSE	Ldha	P06151	L-lactate dehydrogenase A chain	0.162053	-0.417909	-0.172973	-0.752936	0.819925	0.595086	0.874987	0.218699
sp|P06396|GELS_HUMAN	GSN	P06396	Gelsolin
sp|P06537-2|GCR_MOUSE	Nr3c1	P06537-2	Isoform 2 of Glucocorticoid receptor	0.367351	1.57328	0.297336	1.50326	0.972521	0.645753	0.874987	0.702278
sp|P06683|CO9_MOUSE	C9	P06683	Complement component C9	-0.372899	-0.1479	0.166188	0.391187	0.960821	0.967052	0.975488	0.927764
sp|P06728|APOA4_MOUSE	Apoa4	P06728	Apolipoprotein A-IV	-0.238516	-0.71698	-0.0676381	-0.546102	0.87599	0.642879	0.975621	0.599589
sp|P06732|KCRM_HUMAN	CKM	P06732	Creatine kinase M-type	0.215739	0.455648	-0.685808	-0.445899	0.808338	0.287693	0.231137	0.538377
sp|P06745|G6PI_MOUSE	Gpi	P06745	Glucose-6-phosphate isomerase	-0.0444341	-0.145069	-0.0038936	-0.104528	0.959113	0.72566	0.996346	0.790108
sp|P06797|CATL1_MOUSE	Ctsl	P06797	Procathepsin L	-0.0779973	0.558201	-0.211232	0.424966	0.960116	0.430417	0.744474	0.503776
sp|P06801|MAOX_MOUSE	Me1	P06801	NADP-dependent malic enzyme	-1.53532	-1.75513	0.0307696	-0.189039	0.613783	0.442515	0.958186	0.702278
sp|P06802-2|ENPP1_MOUSE	Enpp1	P06802-2	Isoform 1 of Ectonucleotide pyrophosphatase/phosphodiesterase family member 1	0.042711	-0.254076	-0.206544	-0.503331	0.988918	0.713397	0.66282	0.620883
sp|P06837|NEUM_MOUSE	Gap43	P06837	Neuromodulin	0.157567	8.83181e-05	0.255008	0.0975298	0.854144	0.999701	0.540229	0.805922
sp|P06909|CFAH_MOUSE	Cfh	P06909	Complement factor H	-0.771247	-2.02023	1.39248	0.1435	0.57267	0.0157793	0.195516	0.915315
sp|P07091|S10A4_MOUSE	S100a4	P07091	Protein S100-A4	-0.101742	-0.68455	0.409809	-0.173	0.943096	0.734655	0.896283	0.868275
sp|P07214|SPRC_MOUSE	Sparc	P07214	SPARC	0.116304	-0.150989	0.164154	-0.10314	0.879113	0.808309	0.845341	0.814495
sp|P07309|TTHY_MOUSE	Ttr	P07309	Transthyretin	-1.45199	-0.99104	0.148059	0.609006	0.582109	0.675141	0.968418	0.781653
sp|P07310|KCRM_MOUSE	Ckm	P07310	Creatine kinase M-type	0.594567	-0.282236	-1.16975	-2.04655	0.691949	0.720229	0.235248	0.0713397
sp|P07339|CATD_HUMAN	CTSD	P07339	Cathepsin D	2.50981	-0.0680278	-0.108058	-2.6859	0.69439	0.883998	0.928166	0.578476
sp|P07356|ANXA2_MOUSE	Anxa2	P07356	Annexin A2	-0.322835	-1.38183	1.165	0.106009	0.943827	0.434853	0.709247	0.978582
sp|P07724|ALBU_MOUSE	Alb	P07724	Albumin	-0.432442	-0.444046	-0.010487	-0.0220905	0.844652	0.804109	0.997642	0.994965
sp|P07759|SPA3K_MOUSE	Serpina3k	P07759	Serine protease inhibitor A3K	-0.919758	-0.843474	-0.158042	-0.0817585	0.684596	0.698779	0.968304	0.975322
sp|P07901|HS90A_MOUSE	Hsp90aa1	P07901	Heat shock protein HSP 90-alpha	0.140939	-0.0869378	-0.00474135	-0.232618	0.879113	0.877797	0.99604	0.582529
sp|P07934|PHKG1_MOUSE	Phkg1	P07934	Phosphorylase b kinase gamma catalytic chain, skeletal muscle/heart isoform	2.27625	0.749006	-1.61828	-3.14553	0.342164	0.675141	0.413686	0.106194
sp|P08003|PDIA4_MOUSE	Pdia4	P08003	Protein disulfide-isomerase A4	0.325868	-0.331403	0.185053	-0.472218	0.805425	0.680607	0.731159	0.147214
sp|P08030|APT_MOUSE	Aprt	P08030	Adenine phosphoribosyltransferase	0.303518	-0.138873	0.299581	-0.14281	0.819925	0.846762	0.577587	0.805922
sp|P08032|SPTA1_MOUSE	Spta1	P08032	Spectrin alpha chain, erythrocytic 1	1.18778	1.49877	-0.736783	-0.425786	0.637135	0.446343	0.812457	0.881728
sp|P08071|TRFL_MOUSE	Ltf	P08071	Lactotransferrin		-3.9947	2.23313	-1.85544		0.00989511	0.439299	0.528723
sp|P08113|ENPL_MOUSE	Hsp90b1	P08113	Endoplasmin	0.105966	0.121383	0.01644	0.0318571	0.879113	0.736043	0.970656	0.927764
sp|P08121|CO3A1_MOUSE	Col3a1	P08121	Collagen alpha-1(III) chain	-0.136855	2.13391	-0.545448	1.72532	0.929764	0.541883	0.940135	0.685963
sp|P08122|CO4A2_MOUSE	Col4a2	P08122	Collagen alpha-2(IV) chain		-0.25348	-0.406285	-2.01428		0.95944	0.939826	0.536331
sp|P08207|S10AA_MOUSE	S100a10	P08207	Protein S100-A10	0.116079	-0.59823	0.743156	0.0288477	0.970142	0.698779	0.740657	0.994936
sp|P08226|APOE_MOUSE	Apoe	P08226	Apolipoprotein E	-0.190259	-0.358217	-0.597115	-0.765073	0.786016	0.450777	0.214843	0.0967891
sp|P08228|SODC_MOUSE	Sod1	P08228	Superoxide dismutase [Cu-Zn]	-0.148359	-0.200764	-0.0942907	-0.146696	0.797252	0.675541	0.886453	0.742817
sp|P08249|MDHM_MOUSE	Mdh2	P08249	Malate dehydrogenase, mitochondrial	0.0283974	0.0561799	-0.0962716	-0.0684891	0.975256	0.897114	0.825221	0.863126
sp|P08414|KCC4_MOUSE	Camk4	P08414	Calcium/calmodulin-dependent protein kinase type IV	-0.0980893	-0.147762	-0.170358	-0.22003	0.966043	0.880002	0.789283	0.590317
sp|P08551|NFL_MOUSE	Nefl	P08551	Neurofilament light polypeptide	0.0220473	-0.124442	-0.141291	-0.287781	0.981964	0.856804	0.868072	0.457065
sp|P08553|NFM_MOUSE	Nefm	P08553	Neurofilament medium polypeptide	-0.0469968	-0.091152	-0.0872182	-0.131373	0.949138	0.894143	0.927073	0.731899
sp|P08556|RASN_MOUSE	Nras	P08556	GTPase NRas		-3.27275	2.66027			0.434853	0.451314
sp|P08752|GNAI2_MOUSE	Gnai2	P08752	Guanine nucleotide-binding protein G(i) subunit alpha-2	-0.111323	-0.107045	0.0923292	0.0966077	0.902473	0.867841	0.931031	0.889998
sp|P08758|ANXA5_HUMAN	ANXA5	P08758	Annexin A5	2.14616	-0.393931	-3.51465	-6.05474	0.819925	0.958805	0.475994	0.000602483
sp|P08775|RPB1_MOUSE	Polr2a	P08775	DNA-directed RNA polymerase II subunit RPB1	-1.75746	-1.04842	0.982942	1.69199	0.827811	0.616669	0.673757	0.746928
sp|P08905|LYZ2_MOUSE	Lyz2	P08905	Lysozyme C-2		-3.17642	2.61974			0.32121	0.413686
sp|P09055-2|ITB1_MOUSE	Itgb1	P09055-2	Isoform 2 of Integrin beta-1	-0.10916	-0.19513	0.229186	0.143216	0.926532	0.744747	0.793399	0.843502
sp|P09103|PDIA1_MOUSE	P4hb	P09103	Protein disulfide-isomerase	-0.0515625	0.0238008	-0.0616207	0.0137426	0.960116	0.961251	0.91777	0.98085
sp|P09242|PPBT_MOUSE	Alpl	P09242	Alkaline phosphatase, tissue-nonspecific isozyme	0.168444	0.205184	0.635734	0.672474	0.914343	0.868128	0.658657	0.464424
sp|P09405|NUCL_MOUSE	Ncl	P09405	Nucleolin	-0.046629	-0.0866207	-0.200756	-0.240748	0.950254	0.803482	0.622764	0.538377
sp|P09411|PGK1_MOUSE	Pgk1	P09411	Phosphoglycerate kinase 1	0.0249304	-0.0789766	-0.00169988	-0.105607	0.973109	0.813211	0.997642	0.766862
sp|P09470|ACE_MOUSE	Ace	P09470	Angiotensin-converting enzyme	-0.413726	-0.43145	0.773413	0.755689	0.805425	0.510612	0.072091	0.403055
sp|P09528|FRIH_MOUSE	Fth1	P09528	Ferritin heavy chain	-0.089756	0.0373578	0.00295891	0.130073	0.924818	0.948487	0.996782	0.760231
sp|P09542|MYL3_MOUSE	Myl3	P09542	Myosin light chain 3			-5.05543	-5.02957			0.0119963	0.00896234
sp|P09671|SODM_MOUSE	Sod2	P09671	Superoxide dismutase [Mn], mitochondrial	-0.106116	-0.193297	-0.0921595	-0.179341	0.94608	0.69695	0.848818	0.785394
sp|P09803|CADH1_MOUSE	Cdh1	P09803	Cadherin-1
sp|P09925|SURF1_MOUSE	Surf1	P09925	Surfeit locus protein 1	0.0261026	0.387562	-0.181291	0.180168	0.980323	0.645753	0.85602	0.706745
sp|P0C027|NUD10_MOUSE	Nudt10	P0C027	Diphosphoinositol polyphosphate phosphohydrolase 3-alpha	0.641138	0.462586	0.219899	0.041347	0.57267	0.593272	0.696416	0.931413
sp|P0C090|RC3H2_MOUSE	Rc3h2	P0C090	Roquin-2	-0.372427			-0.16172	0.630783			0.919639
sp|P0C0A3|CHMP6_MOUSE	Chmp6	P0C0A3	Charged multivesicular body protein 6	1.22403	0.608673	-0.156647	-0.772	0.0431722	0.438353	0.901948	0.347316
sp|P0C0S6|H2AZ_MOUSE	H2az1	P0C0S6	Histone H2A.Z	-0.391359	-0.552501	-0.000331835	-0.161474	0.803245	0.519594	0.999849	0.865053
sp|P0C192|LRC4B_MOUSE	Lrrc4b	P0C192	Leucine-rich repeat-containing protein 4B	-0.570535	0.0869227	0.36874	1.0262	0.811539	0.875344	0.701562	0.533088
sp|P0C7M9|CLC2L_MOUSE	Clec2l	P0C7M9	C-type lectin domain family 2 member L	0.0154039	-0.0684542	0.271384	0.187526	0.986055	0.858522	0.481755	0.619606
sp|P0C872|JMJD7_MOUSE	Jmjd7	P0C872	Bifunctional peptidase and (3S)-lysyl hydroxylase Jmjd7	-0.568301	-0.0542628	-0.301788	0.21225	0.766279	0.955657	0.837681	0.892295
sp|P0CW02|LY6C1_MOUSE	Ly6c1	P0CW02	Lymphocyte antigen 6C1	-0.43427	-1.43569	3.69504	2.69362	0.875416	0.184866	0.245335	0.457065
sp|P0DN34|NDUB1_MOUSE	Ndufb1	P0DN34	NADH dehydrogenase [ubiquinone] 1 beta subcomplex subunit 1	0.662454	0.485018	0.557516	0.380081	0.874408	0.782079	0.749744	0.842848
sp|P0DP26|CALM1_MOUSE	Calm1	P0DP26	Calmodulin-1	-0.225874	-0.284613	-0.253037	-0.311776	0.661101	0.586291	0.741933	0.629451
sp|P0DP60|LYNX1_MOUSE	Lynx1	P0DP60	Ly-6/neurotoxin-like protein 1	-0.0763177	-0.131387	0.280402	0.225332	0.943008	0.762261	0.502561	0.624038
sp|P10107|ANXA1_MOUSE	Anxa1	P10107	Annexin A1	1.00409	-1.10483	2.20097	0.0920546	0.618426	0.472021	0.296828	0.974803
sp|P10126|EF1A1_MOUSE	Eef1a1	P10126	Elongation factor 1-alpha 1	-0.109815	-0.373676	-0.0313025	-0.295163	0.950254	0.52294	0.970656	0.755983
sp|P10493|NID1_MOUSE	Nid1	P10493	Nidogen-1	-0.522068	-0.901396	-0.225999	-0.605326	0.373112	0.570624	0.951684	0.795179
sp|P10518|HEM2_MOUSE	Alad	P10518	Delta-aminolevulinic acid dehydratase	0.0432539	-0.0864807	0.210193	0.0804585	0.960821	0.873715	0.814082	0.910369
sp|P10605|CATB_MOUSE	Ctsb	P10605	Cathepsin B	-0.102272	-0.24285	0.00359042	-0.136988	0.914621	0.659049	0.996346	0.741369
sp|P10630-2|IF4A2_MOUSE	Eif4a2	P10630-2	Isoform 2 of Eukaryotic initiation factor 4A-II	-0.0531132	-0.281205	0.00848935	-0.219603	0.973109	0.670583	0.986771	0.643122
sp|P10637-2|TAU_MOUSE	Mapt	P10637-2	Isoform Tau-A of Microtubule-associated protein tau	0.0140314	-0.0207797	-0.0273572	-0.0621684	0.992928	0.975513	0.96733	0.885066
sp|P10637|TAU_MOUSE	Mapt	P10637	Microtubule-associated protein tau	0.00687943	0.0199246	-0.060037	-0.0469918	0.992928	0.960332	0.896283	0.907852
sp|P10639|THIO_MOUSE	Txn	P10639	Thioredoxin	-0.318875	-1.02136	0.316541	-0.385945	0.906548	0.510612	0.732307	0.669814
sp|P10649|GSTM1_MOUSE	Gstm1	P10649	Glutathione S-transferase Mu 1	0.173893	-0.00599592	0.306818	0.126929	0.845148	0.990758	0.621554	0.820885
sp|P10711-2|TCEA1_MOUSE	Tcea1	P10711-2	Isoform 1 of Transcription elongation factor A protein 1	0.86256	1.44967	-0.226424	0.360687	0.40044	0.510612	0.943943	0.741059
sp|P10833|RRAS_MOUSE	Rras	P10833	Ras-related protein R-Ras	-0.41174	-2.04886	2.44611	0.808981	0.87599	0.268648	0.44876	0.805922
sp|P10852-2|4F2_MOUSE	Slc3a2	P10852-2	Isoform 2 of 4F2 cell-surface antigen heavy chain	0.0143577	0.0945862	-0.0825077	-0.00227925	0.986713	0.802822	0.870784	0.994965
sp|P10853|H2B1F_MOUSE	H2bc7	P10853	Histone H2B type 1-F/J/L	-0.410441	1.29926	-1.02383	0.685878	0.819925	0.274868	0.33178	0.49793
sp|P10854|H2B1M_MOUSE	H2bc14	P10854	Histone H2B type 1-M	0.320049	-0.02469	0.361392	0.0166531	0.663069	0.975513	0.776411	0.994965
sp|P10922|H10_MOUSE	H1-0	P10922	Histone H1.0	-0.0268331	-0.150576	0.0126093	-0.111134	0.981467	0.849259	0.991618	0.820055
sp|P11031|TCP4_MOUSE	Sub1	P11031	Activated RNA polymerase II transcriptional coactivator p15	0.149766	-0.251763	0.0586834	-0.342846	0.9157	0.677235	0.928166	0.623459
sp|P11087|CO1A1_MOUSE	Col1a1	P11087	Collagen alpha-1(I) chain	-0.617912	-1.17225	0.2109	-0.343437	0.764444	0.463743	0.931315	0.835299
sp|P11103|PARP1_MOUSE	Parp1	P11103	Poly [ADP-ribose] polymerase 1	-0.0443846	0.20867	0.377069	0.630123	0.995081	0.950109	0.834313	0.832403
sp|P11247|PERM_MOUSE	Mpo	P11247	Myeloperoxidase		-4.70393	3.18887			0.0016596	0.188491
sp|P11276|FINC_MOUSE	Fn1	P11276	Fibronectin	-0.574333	-0.936744	0.557101	0.194691	0.57267	0.334601	0.496924	0.760231
sp|P11352|GPX1_MOUSE	Gpx1	P11352	Glutathione peroxidase 1	-0.00307087	-0.216531	0.069165	-0.144295	0.996805	0.698779	0.931031	0.701389
sp|P11404|FABPH_MOUSE	Fabp3	P11404	Fatty acid-binding protein, heart	-0.129189	-0.289372	-0.0796758	-0.239859	0.881591	0.675541	0.931315	0.599589
sp|P11438|LAMP1_MOUSE	Lamp1	P11438	Lysosome-associated membrane glycoprotein 1	-0.181086	-0.304682	-0.0116287	-0.135225	0.887661	0.668789	0.980336	0.72065
sp|P11499|HS90B_MOUSE	Hsp90ab1	P11499	Heat shock protein HSP 90-beta	0.0375809	0.0257251	-0.122632	-0.134487	0.975256	0.95944	0.814082	0.814744
sp|P11531|DMD_MOUSE	Dmd	P11531	Dystrophin	-0.933904	-0.400081	0.301862	0.835685	0.602786	0.691789	0.883706	0.666089
sp|P11589|MUP2_MOUSE	Mup2	P11589	Major urinary protein 2	0.197763	-0.678222	3.13351	2.25753	0.938969	0.586482	0.00686706	0.0116558
sp|P11627|L1CAM_MOUSE	L1cam	P11627	Neural cell adhesion molecule L1	0.115672	-0.116959	0.138849	-0.093782	0.906416	0.813042	0.80111	0.860102
sp|P11798-2|KCC2A_MOUSE	Camk2a	P11798-2	Isoform Alpha KAP of Calcium/calmodulin-dependent protein kinase type II subunit alpha		-1.80486	1.85733			0.143091	0.204917
sp|P11798|KCC2A_MOUSE	Camk2a	P11798	Calcium/calmodulin-dependent protein kinase type II subunit alpha	0.247478	-0.588539	0.447009	-0.389009	0.906548	0.479016	0.42121	0.741059
sp|P11835|ITB2_MOUSE	Itgb2	P11835	Integrin beta-2	-1.78901	-0.407394			0.884457	0.891618
sp|P11859|ANGT_MOUSE	Agt	P11859	Angiotensinogen		-3.28221	-0.336325	-3.60487		0.00495461	0.838189	0.013999
sp|P11862|GAS2_MOUSE	Gas2	P11862	Growth arrest-specific protein 2	0.867306	0.331911	-0.429085	-0.96448	0.644001	0.615507	0.546327	0.526913
sp|P11881-2|ITPR1_MOUSE	Itpr1	P11881-2	Isoform 2 of Inositol 1,4,5-trisphosphate receptor type 1	-0.00364745	0.133433	0.50516	0.64224	0.999872	0.964999	0.873431	0.805922
sp|P11983|TCPA_MOUSE	Tcp1	P11983	T-complex protein 1 subunit alpha	0.0930504	0.348459	-0.287704	-0.0322949	0.957378	0.655633	0.769658	0.975322
sp|P12023-2|A4_MOUSE	App	P12023-2	Isoform APP695 of Amyloid-beta precursor protein	0.398296	0.406701	-1.15427	-1.14586	0.750816	0.628171	0.743705	0.744697
sp|P12246|SAMP_MOUSE	Apcs	P12246	Serum amyloid P-component
sp|P12367|KAP2_MOUSE	Prkar2a	P12367	cAMP-dependent protein kinase type II-alpha regulatory subunit	0.0387734	-1.09214	0.48125	-0.64966	0.97235	0.565174	0.869463	0.714278
sp|P12382|PFKAL_MOUSE	Pfkl	P12382	ATP-dependent 6-phosphofructokinase, liver type	0.105064	0.142234	0.116091	0.153261	0.879113	0.72161	0.821476	0.721013
sp|P12658|CALB1_MOUSE	Calb1	P12658	Calbindin	0.441284	-0.423019	0.809808	-0.0544955	0.392179	0.508407	0.182245	0.902058
sp|P12787|COX5A_MOUSE	Cox5a	P12787	Cytochrome c oxidase subunit 5A, mitochondrial	0.0499529	0.146909	-0.122213	-0.0252566	0.958166	0.706587	0.769658	0.954852
sp|P12815-2|PDCD6_MOUSE	Pdcd6	P12815-2	Isoform 2 of Programmed cell death protein 6	-0.0228274	0.247676	-0.199623	0.0708801	0.992928	0.680607	0.791837	0.944416
sp|P12849|KAP1_MOUSE	Prkar1b	P12849	cAMP-dependent protein kinase type I-beta regulatory subunit	0.195484	0.212448	-0.218511	-0.201547	0.893493	0.774112	0.770565	0.772553
sp|P12960|CNTN1_MOUSE	Cntn1	P12960	Contactin-1	-0.0762586	-0.157566	-0.0824338	-0.163741	0.957997	0.680607	0.87179	0.805922
sp|P12961|7B2_MOUSE	Scg5	P12961	Neuroendocrine protein 7B2	0.0230903	-0.0258984	0.109021	0.0600321	0.975256	0.951928	0.808426	0.880412
sp|P12970|RL7A_MOUSE	Rpl7a	P12970	60S ribosomal protein L7a	0.0453397	0.166098	0.0968028	0.217561	0.958166	0.677538	0.835051	0.581849
sp|P13011|SCD2_MOUSE	Scd2	P13011	Stearoyl-CoA desaturase 2	1.02886	0.795869	-0.0558454	-0.288838	0.325526	0.479016	0.96733	0.623217
sp|P13020-2|GELS_MOUSE	Gsn	P13020-2	Isoform 2 of Gelsolin	0.0106152	0.019378	-0.156964	-0.148201	0.989731	0.970555	0.769385	0.722816
sp|P13412|TNNI2_MOUSE	Tnni2	P13412	Troponin I, fast skeletal muscle		-2.90429	-2.22687	-5.49951		0.434853	0.056097	0.158859
sp|P13439|UMPS_MOUSE	Umps	P13439	Uridine 5'-monophosphate synthase	0.617385	0.734804	-0.136601	-0.0191816	0.884611	0.692338	0.877448	0.994965
sp|P13541|MYH3_MOUSE	Myh3	P13541	Myosin-3		-3.44964	-2.33359	-5.70425		0.440894	0.0735953	0.282261
sp|P13542|MYH8_MOUSE	Myh8	P13542	Myosin-8	1.66008	-3.09387	-1.83359	-6.58753	0.713734	0.286576	0.207578	0.00840247
sp|P13595-2|NCAM1_MOUSE	Ncam1	P13595-2	Isoform 2 of Neural cell adhesion molecule 1	0.153542	-0.00499916	0.283033	0.124492	0.87599	0.991107	0.438616	0.774925
sp|P13595|NCAM1_MOUSE	Ncam1	P13595	Neural cell adhesion molecule 1	0.138073	0.157179	0.0328462	0.0519515	0.881591	0.725326	0.956694	0.909578
sp|P13634|CAH1_MOUSE	Ca1	P13634	Carbonic anhydrase 1	-0.881567	-0.698238	-0.298705	-0.115376	0.643544	0.664204	0.887392	0.941692
sp|P13645|K1C10_HUMAN	KRT10	P13645	Keratin, type I cytoskeletal 10	-0.257354	0.807332	-1.08014	-0.0154538	0.946379	0.325495	0.403482	0.994965
sp|P13705|MSH3_MOUSE	Msh3	P13705	DNA mismatch repair protein Msh3
sp|P13707|GPDA_MOUSE	Gpd1	P13707	Glycerol-3-phosphate dehydrogenase [NAD(+)], cytoplasmic	0.394034	0.661818	-0.15963	0.108154	0.630783	0.417701	0.873431	0.886402
sp|P13808-2|B3A2_MOUSE	Slc4a2	P13808-2	Isoform B1 of Anion exchange protein 2
sp|P14069|S10A6_MOUSE	S100a6	P14069	Protein S100-A6	-0.67553	-1.36307	0.2429	-0.444636	0.60739	0.116274	0.830469	0.714278
sp|P14094|AT1B1_MOUSE	Atp1b1	P14094	Sodium/potassium-transporting ATPase subunit beta-1	-0.251522	-0.320358	-0.07781	-0.146646	0.881591	0.695077	0.883706	0.772156
sp|P14106|C1QB_MOUSE	C1qb	P14106	Complement C1q subcomponent subunit B	-1.20753			1.72304	0.772402			0.50575
sp|P14115|RL27A_MOUSE	Rpl27a	P14115	60S ribosomal protein L27a	-0.234623	-0.265707	-0.0266517	-0.0577366	0.879113	0.685289	0.963613	0.927764
sp|P14131|RS16_MOUSE	Rps16	P14131	40S ribosomal protein S16	-0.0280559	-0.0303985	-0.0354801	-0.0378227	0.981007	0.969931	0.969395	0.922836
sp|P14148|RL7_MOUSE	Rpl7	P14148	60S ribosomal protein L7	0.0677878	0.0294622	-0.0314766	-0.0698022	0.922418	0.948487	0.960896	0.880412
sp|P14152|MDHC_MOUSE	Mdh1	P14152	Malate dehydrogenase, cytoplasmic	-0.0736876	-0.0356729	-0.0698636	-0.0318489	0.906416	0.924574	0.86693	0.934352
sp|P14206|RSSA_MOUSE	Rpsa	P14206	40S ribosomal protein SA	-0.115722	-0.486983	-0.0444951	-0.415756	0.897027	0.737931	0.990317	0.832812
sp|P14211|CALR_MOUSE	Calr	P14211	Calreticulin	0.130556	0.0904418	0.011863	-0.0282513	0.834762	0.815739	0.982631	0.937772
sp|P14231|AT1B2_MOUSE	Atp1b2	P14231	Sodium/potassium-transporting ATPase subunit beta-2	-0.317687	0.135254	-0.000420351	0.452521	0.879113	0.744195	0.999849	0.721092
sp|P14576|SRP54_MOUSE	Srp54	P14576	Signal recognition particle 54 kDa protein	0.238759	-0.757572	0.424727	-0.571605	0.948156	0.480842	0.682483	0.747064
sp|P14602|HSPB1_MOUSE	Hspb1	P14602	Heat shock protein beta-1	0.40892	-0.241509	0.471396	-0.179033	0.446413	0.779173	0.661968	0.740534
sp|P14685|PSMD3_MOUSE	Psmd3	P14685	26S proteasome non-ATPase regulatory subunit 3	0.176579	-0.906453	1.28292	0.19989	0.943827	0.300891	0.0659794	0.862937
sp|P14733|LMNB1_MOUSE	Lmnb1	P14733	Lamin-B1	0.670528	0.2508	-0.322672	-0.7424	0.313428	0.706587	0.79436	0.457065
sp|P14824|ANXA6_MOUSE	Anxa6	P14824	Annexin A6	0.0389215	-0.0595787	0.129298	0.0307976	0.968552	0.917963	0.837067	0.936299
sp|P14869|RLA0_MOUSE	Rplp0	P14869	60S acidic ribosomal protein P0	-0.362709	-0.582833	-0.68007	-0.900194	0.887661	0.650638	0.676269	0.60916
sp|P14873|MAP1B_MOUSE	Map1b	P14873	Microtubule-associated protein 1B	0.0949993	0.0464157	0.0529101	0.00432649	0.881941	0.90724	0.917578	0.994965
sp|P15105|GLNA_MOUSE	Glul	P15105	Glutamine synthetase	-0.063485	-0.100361	-0.128463	-0.16534	0.966621	0.867466	0.79436	0.738577
sp|P15116|CADH2_MOUSE	Cdh2	P15116	Cadherin-2	-0.155569	-0.00807581	0.129826	0.27732	0.878264	0.985589	0.811058	0.629451
sp|P15208|INSR_MOUSE	Insr	P15208	Insulin receptor	-1.06901	-1.43565		0.871066	0.789019	0.590423		0.753757
sp|P15209-3|NTRK2_MOUSE	Ntrk2	P15209-3	Isoform L1 of BDNF/NT-3 growth factors receptor	-0.729343	-0.285713	-1.0264	-0.582771	0.757546	0.737208	0.629035	0.808226
sp|P15327|PMGE_MOUSE	Bpgm	P15327	Bisphosphoglycerate mutase	-0.0552206	-0.294273	-0.0254749	-0.264527	0.968449	0.689003	0.978774	0.593605
sp|P15331-3|PERI_MOUSE	Prph	P15331-3	Isoform 5b of Peripherin	0.556694	-0.353199	0.518141	-0.391751	0.786016	0.813211	0.844324	0.843136
sp|P15379-10|CD44_MOUSE	Cd44	P15379-10	Isoform 8 of CD44 antigen
sp|P15388-3|KCNC1_MOUSE	Kcnc1	P15388-3	Isoform 2 of Potassium voltage-gated channel subfamily C member 1	-0.015303	0.34079	-0.110734	0.245359	0.995846	0.603936	0.917578	0.886245
sp|P15508|SPTB1_MOUSE	Sptb	P15508	Spectrin beta chain, erythrocytic	-0.325867	-0.645152	-0.0600476	-0.379333	0.884967	0.659049	0.9751	0.769702
sp|P15532|NDKA_MOUSE	Nme1	P15532	Nucleoside diphosphate kinase A	0.160234	0.116117	0.0246353	-0.0194813	0.847515	0.795916	0.970656	0.975322
sp|P15626|GSTM2_MOUSE	Gstm2	P15626	Glutathione S-transferase Mu 2
sp|P15864|H12_MOUSE	H1-2	P15864	Histone H1.2	-0.211126	-0.479484	0.0779625	-0.190396	0.904212	0.689781	0.960896	0.757118
sp|P16014|SCG1_MOUSE	Chgb	P16014	Secretogranin-1	0.267371	0.664804	0.360803	0.758237	0.641224	0.569541	0.842261	0.50575
sp|P16015|CAH3_MOUSE	Ca3	P16015	Carbonic anhydrase 3	-0.0292735	-0.40032	-0.956139	-1.32719	0.989731	0.807763	0.678141	0.361679
sp|P16045|LEG1_MOUSE	Lgals1	P16045	Galectin-1	-0.0974774	-0.399899	0.245818	-0.0566034	0.904212	0.686514	0.851047	0.922836
sp|P16054|KPCE_MOUSE	Prkce	P16054	Protein kinase C epsilon type	0.259133	-0.0190499	0.294688	0.0165051	0.76226	0.976696	0.687274	0.982763
sp|P16110|LEG3_MOUSE	Lgals3	P16110	Galectin-3	-0.0513515	-0.723665	0.28549	-0.386824	0.97235	0.594307	0.867212	0.623217
sp|P16125|LDHB_MOUSE	Ldhb	P16125	L-lactate dehydrogenase B chain	-0.191396	-0.0486616	-0.145375	-0.00263997	0.823615	0.904602	0.739975	0.994965
sp|P16254|SRP14_MOUSE	Srp14	P16254	Signal recognition particle 14 kDa protein		-3.0885	0.175404	-2.92388		0.334601	0.968418	0.403055
sp|P16283-3|B3A3_MOUSE	Slc4a3	P16283-3	Isoform 14-AE3 of Anion exchange protein 3	0.35793	0.462946	0.177055	0.282071	0.819925	0.627171	0.845684	0.71422
sp|P16330|CN37_MOUSE	Cnp	P16330	2',3'-cyclic-nucleotide 3'-phosphodiesterase	-0.115403	-0.112074	-0.104852	-0.101523	0.884365	0.801414	0.844324	0.81008
sp|P16332|MUTA_MOUSE	Mmut	P16332	Methylmalonyl-CoA mutase, mitochondrial	0.281008	0.178352	0.123213	0.0205578	0.577992	0.735565	0.85602	0.957667
sp|P16388|KCNA1_MOUSE	Kcna1	P16388	Potassium voltage-gated channel subfamily A member 1	-0.353353	-0.0870527	-0.159048	0.107252	0.60739	0.895247	0.830469	0.82385
sp|P16406|AMPE_MOUSE	Enpep	P16406	Glutamyl aminopeptidase	-3.89901	-1.89207	-1.97616	0.0307828	0.000814965	0.603131	0.615231	0.976867
sp|P16460|ASSY_MOUSE	Ass1	P16460	Argininosuccinate synthase	0.0732622	-0.339919	0.470372	0.0571902	0.914621	0.655668	0.541172	0.882265
sp|P16546-2|SPTN1_MOUSE	Sptan1	P16546-2	Isoform 2 of Spectrin alpha chain, non-erythrocytic 1	0.041545	-0.0443503	0.164506	0.0786103	0.97235	0.939626	0.79436	0.889446
sp|P16546|SPTN1_MOUSE	Sptan1	P16546	Spectrin alpha chain, non-erythrocytic 1	0.0688814	0.377472	-0.909929	-0.601338	0.966621	0.463743	0.106614	0.440626
sp|P16627|HS71L_MOUSE	Hspa1l	P16627	Heat shock 70 kDa protein 1-like	0.219071	1.15928	0.431275	1.37148	0.935228	0.618767	0.881933	0.23466
sp|P16675|PPGB_MOUSE	Ctsa	P16675	Lysosomal protective protein	0.962387	0.43969	-0.027163	-0.54986	0.463128	0.623483	0.968418	0.403055
sp|P16858|G3P_MOUSE	Gapdh	P16858	Glyceraldehyde-3-phosphate dehydrogenase	0.122523	-0.0152221	-0.0414809	-0.179226	0.866665	0.971489	0.925782	0.656545
sp|P17047-2|LAMP2_MOUSE	Lamp2	P17047-2	Isoform LAMP-2B of Lysosome-associated membrane glycoprotein 2	-0.0642415	-0.308615	0.0473183	-0.197056	0.976193	0.713401	0.943943	0.757118
sp|P17095|HMGA1_MOUSE	Hmga1	P17095	High mobility group protein HMG-I/HMG-Y	0.150645	0.0937551	0.10339	0.0465005	0.881591	0.849259	0.842544	0.928521
sp|P17156|HSP72_MOUSE	Hspa2	P17156	Heat shock-related 70 kDa protein 2	-0.426554	-0.599065	-0.0587249	-0.231236	0.606601	0.434912	0.958236	0.747408
sp|P17182|ENOA_MOUSE	Eno1	P17182	Alpha-enolase	0.110167	0.06442	-0.126403	-0.17215	0.918044	0.886954	0.756505	0.757118
sp|P17183|ENOG_MOUSE	Eno2	P17183	Gamma-enolase	-0.0250166	-0.181739	0.012224	-0.144499	0.986713	0.685232	0.982631	0.805518
sp|P17225|PTBP1_MOUSE	Ptbp1	P17225	Polypyrimidine tract-binding protein 1	0.482127	0.254235	0.166622	-0.0612712	0.794439	0.799086	0.761676	0.900231
sp|P17426-2|AP2A1_MOUSE	Ap2a1	P17426-2	Isoform B of AP-2 complex subunit alpha-1	-0.0503409	-0.0139011	0.180273	0.216713	0.957997	0.977931	0.774574	0.681286
sp|P17427|AP2A2_MOUSE	Ap2a2	P17427	AP-2 complex subunit alpha-2	-0.0492908	-0.356062	0.320789	0.014018	0.962706	0.448342	0.39017	0.976478
sp|P17439|GLCM_MOUSE	Gba	P17439	Lysosomal acid glucosylceramidase	-0.15432	1.96182	-1.01309	1.10305	0.951388	0.184866	0.593837	0.50575
sp|P17563|SBP1_MOUSE	Selenbp1	P17563	Methanethiol oxidase	-0.205363	-0.0984833	0.547927	0.654807	0.956307	0.957685	0.669046	0.548557
sp|P17710-3|HXK1_MOUSE	Hk1	P17710-3	Isoform HK1 of Hexokinase-1	0.171807	-0.0748913	0.0683153	-0.178383	0.786016	0.839243	0.87124	0.643122
sp|P17742|PPIA_MOUSE	Ppia	P17742	Peptidyl-prolyl cis-trans isomerase A	-0.349301	-0.567454	-0.122729	-0.340882	0.744472	0.444542	0.844307	0.501014
sp|P17751-2|TPIS_MOUSE	Tpi1	P17751-2	Isoform 2 of Triosephosphate isomerase	-0.0829412	-0.127221	0.0136865	-0.0305938	0.891291	0.714312	0.97565	0.929971
sp|P17809|GTR1_MOUSE	Slc2a1	P17809	Solute carrier family 2, facilitated glucose transporter member 1	-0.0342074	-0.0896073	0.0334097	-0.0219902	0.973109	0.816389	0.954911	0.971317
sp|P17918|PCNA_MOUSE	Pcna	P17918	Proliferating cell nuclear antigen	-0.366099	0.802549	0.603251	1.7719	0.819925	0.673627	0.883411	0.540368
sp|P18052-2|PTPRA_MOUSE	Ptpra	P18052-2	Isoform 2 of Receptor-type tyrosine-protein phosphatase alpha	-0.127117	-0.225271	0.0314178	-0.066736	0.843567	0.56508	0.951684	0.87004
sp|P18242|CATD_MOUSE	Ctsd	P18242	Cathepsin D	-0.103352	-0.217408	0.124873	0.0108171	0.918044	0.668223	0.773229	0.986937
sp|P18572-2|BASI_MOUSE	Bsg	P18572-2	Isoform 2 of Basigin	-0.156407	-0.283636	-0.0336125	-0.160841	0.897027	0.652616	0.957271	0.772156
sp|P18581-2|CTR2_MOUSE	Slc7a2	P18581-2	Isoform 2 of Cationic amino acid transporter 2	0.105184	-0.096024	0.123447	-0.0777615	0.97235	0.909429	0.820083	0.937772
sp|P18653|KS6A1_MOUSE	Rps6ka1	P18653	Ribosomal protein S6 kinase alpha-1	0.952562	1.48652	0.525954	1.05991	0.799052	0.434853	0.734219	0.5991
sp|P18654|KS6A3_MOUSE	Rps6ka3	P18654	Ribosomal protein S6 kinase alpha-3
sp|P18760|COF1_MOUSE	Cfl1	P18760	Cofilin-1	0.0282026	-0.105102	0.0717663	-0.0615383	0.97235	0.755758	0.861295	0.863971
sp|P18826-2|KPB1_MOUSE	Phka1	P18826-2	Isoform 2 of Phosphorylase b kinase regulatory subunit alpha, skeletal muscle isoform	0.788497	0.780229	-0.201032	-0.2093	0.298449	0.282007	0.764666	0.726766
sp|P18872-2|GNAO_MOUSE	Gnao1	P18872-2	Isoform Alpha-2 of Guanine nucleotide-binding protein G(o) subunit alpha	-0.210489	-0.0241397	-0.00414113	0.182208	0.797252	0.972848	0.997642	0.795179
sp|P18872|GNAO_MOUSE	Gnao1	P18872	Guanine nucleotide-binding protein G(o) subunit alpha	-0.140384	-0.395307	0.127573	-0.127351	0.897027	0.553308	0.85042	0.821657
sp|P18894|OXDA_MOUSE	Dao	P18894	D-amino-acid oxidase	0.0998976			1.45839	0.993485			0.706745
sp|P19096|FAS_MOUSE	Fasn	P19096	Fatty acid synthase	0.0166529	-0.0525664	0.141015	0.0717958	0.989731	0.926747	0.741346	0.838968
sp|P19137|LAMA1_MOUSE	Lama1	P19137	Laminin subunit alpha-1	-1.88362		-1.52917	-0.94921	0.713734		0.764666	0.861978
sp|P19157|GSTP1_MOUSE	Gstp1	P19157	Glutathione S-transferase P 1	-0.465643	-0.642953	-0.109478	-0.286789	0.757546	0.570733	0.905405	0.499581
sp|P19221|THRB_MOUSE	F2	P19221	Prothrombin	-0.905796	-1.0355	-1.01311	-1.14282	0.696789	0.616669	0.664075	0.527537
sp|P19246|NFH_MOUSE	Nefh	P19246	Neurofilament heavy polypeptide	-0.0350141	-0.248335	-0.0717041	-0.285025	0.975863	0.710987	0.946349	0.629451
sp|P19253|RL13A_MOUSE	Rpl13a	P19253	60S ribosomal protein L13a	-0.405645	-0.337425	-0.0733818	-0.0051621	0.590231	0.527954	0.907513	0.994965
sp|P19324|SERPH_MOUSE	Serpinh1	P19324	Serpin H1	-0.00742329	-0.162525	-0.189015	-0.344117	0.996805	0.868587	0.85409	0.629451
sp|P19536|COX5B_MOUSE	Cox5b	P19536	Cytochrome c oxidase subunit 5B, mitochondrial	-0.20231	-0.17283	-0.156342	-0.126862	0.958166	0.894143	0.79436	0.914708
sp|P19783|COX41_MOUSE	Cox4i1	P19783	Cytochrome c oxidase subunit 4 isoform 1, mitochondrial	-0.107203	-0.246116	-0.0263544	-0.165268	0.940161	0.633879	0.970959	0.827717
sp|P20029|BIP_MOUSE	Hspa5	P20029	Endoplasmic reticulum chaperone BiP	0.0617161	-0.229558	-0.675631	-0.966905	0.964179	0.677818	0.238761	0.0903175
sp|P20060|HEXB_MOUSE	Hexb	P20060	Beta-hexosaminidase subunit beta	0.190311	0.0985558	0.0291521	-0.0626029	0.888731	0.902807	0.970163	0.904685
sp|P20108|PRDX3_MOUSE	Prdx3	P20108	Thioredoxin-dependent peroxide reductase, mitochondrial	-0.166542	-0.256194	0.0101474	-0.0795052	0.819925	0.627598	0.98499	0.814495
sp|P20152|VIME_MOUSE	Vim	P20152	Vimentin	0.124986	-0.432226	0.329798	-0.227414	0.891896	0.63009	0.757581	0.742817
sp|P20352|TF_MOUSE	F3	P20352	Tissue factor	0.104371	-0.0677614	0.505236	0.333104	0.881591	0.947115	0.638515	0.578476
sp|P20357|MTAP2_MOUSE	Map2	P20357	Microtubule-associated protein 2	-0.161272	0.0548621	-0.22348	-0.00734518	0.881591	0.953248	0.88349	0.994965
sp|P20444|KPCA_MOUSE	Prkca	P20444	Protein kinase C alpha type	0.533087	-0.246621	1.86928	1.08957	0.904212	0.923038	0.37334	0.598411
sp|P20801|TNNC2_MOUSE	Tnnc2	P20801	Troponin C, skeletal muscle		-3.20504	-2.17308	-7.00243		0.549008	0.0994054	0.000121056
sp|P20917-2|MAG_MOUSE	Mag	P20917-2	Isoform S-MAG of Myelin-associated glycoprotein	-0.100518	0.265703	-0.322161	0.0440592	0.928158	0.680607	0.690206	0.953743
sp|P20917|MAG_MOUSE	Mag	P20917	Myelin-associated glycoprotein	0.0965469	0.310229	-0.101738	0.111944	0.906416	0.482568	0.865264	0.847594
sp|P20918|PLMN_MOUSE	Plg	P20918	Plasminogen	-0.971775	-0.606517	0.351492	0.716751	0.590231	0.706587	0.868072	0.590317
sp|P20934|EVI2A_MOUSE	Evi2a	P20934	Protein EVI2A	-0.716492	-0.124567	-0.582647	0.00927864	0.656499	0.934003	0.561501	0.993177
sp|P21107-2|TPM3_MOUSE	Tpm3	P21107-2	Isoform 2 of Tropomyosin alpha-3 chain	0.0886526	-0.246822	-0.874264	-1.20974	0.906548	0.680607	0.237556	0.0418746
sp|P21107|TPM3_MOUSE	Tpm3	P21107	Tropomyosin alpha-3 chain	0.0322277	-0.18077	-0.130547	-0.343545	0.975256	0.68582	0.828862	0.538377
sp|P21126|UBL4A_MOUSE	Ubl4a	P21126	Ubiquitin-like protein 4A	-0.0874975	-0.822575	0.102907	-0.632171	0.888731	0.434853	0.960896	0.580457
sp|P21278|GNA11_MOUSE	Gna11	P21278	Guanine nucleotide-binding protein subunit alpha-11	0.188051	-0.122135	0.355318	0.0451315	0.885306	0.867841	0.480422	0.928521
sp|P21279|GNAQ_MOUSE	Gnaq	P21279	Guanine nucleotide-binding protein G(q) subunit alpha	0.167419	0.0347707	0.0779474	-0.0547005	0.807165	0.951032	0.888885	0.880412
sp|P21447|MDR1A_MOUSE	Abcb1a	P21447	ATP-dependent translocase ABCB1	-0.184633	0.196843	-0.279301	0.102176	0.94774	0.84808	0.881933	0.957667
sp|P21460|CYTC_MOUSE	Cst3	P21460	Cystatin-C	-0.257015	-0.235255	-1.07048	-1.04872	0.797931	0.706587	0.0747247	0.034049
sp|P21550|ENOB_MOUSE	Eno3	P21550	Beta-enolase	0.19383	-0.614605	-1.65859	-2.46703	0.950254	0.659049	0.245335	0.0779171
sp|P21614|VTDB_MOUSE	Gc	P21614	Vitamin D-binding protein	-0.474475	-0.755984	0.335475	0.0539655	0.801669	0.680607	0.896283	0.9719
sp|P21619|LMNB2_MOUSE	Lmnb2	P21619	Lamin-B2	0.269439	0.0680483	-0.011282	-0.212673	0.875416	0.945859	0.991109	0.772156
sp|P21661|NEC2_MOUSE	Pcsk2	P21661	Neuroendocrine convertase 2	0.400337	0.0727186	0.539881	0.212263	0.906416	0.939626	0.644525	0.922182
sp|P21803|FGFR2_MOUSE	Fgfr2	P21803	Fibroblast growth factor receptor 2	0.269394	0.195157	0.174064	0.0998266	0.890853	0.859959	0.793399	0.821657
sp|P21836|ACES_MOUSE	Ache	P21836	Acetylcholinesterase	0.0778591	0.262448	-0.0563678	0.128221	0.957523	0.633879	0.913916	0.805922
sp|P21981|TGM2_MOUSE	Tgm2	P21981	Protein-glutamine gamma-glutamyltransferase 2	0.00705136	-0.00018858	1.13517	1.12793	0.995846	0.999701	0.477628	0.188162
sp|P21995|EMB_MOUSE	Emb	P21995	Embigin	0.184524	0.474709	-0.0589117	0.231273	0.946379	0.746415	0.982631	0.890582
sp|P22005|PENK_MOUSE	Penk	P22005	Proenkephalin-A	-0.0625017	-0.106365	0.14853	0.104666	0.957997	0.810245	0.786378	0.846949
sp|P22315|HEMH_MOUSE	Fech	P22315	Ferrochelatase, mitochondrial	-0.0653703	0.217742	-0.32828	-0.045168	0.958545	0.652616	0.670449	0.960844
sp|P22599|A1AT2_MOUSE	Serpina1b	P22599	Alpha-1-antitrypsin 1-2	-0.542047	-0.694882	0.243113	0.0902784	0.819925	0.675141	0.930316	0.966623
sp|P22682|CBL_MOUSE	Cbl	P22682	E3 ubiquitin-protein ligase CBL	0.405304	-0.271249	1.06231	0.385758	0.776336	0.722795	0.514442	0.821657
sp|P22723-2|GBRG2_MOUSE	Gabrg2	P22723-2	Isoform 2S of Gamma-aminobutyric acid receptor subunit gamma-2	-0.109038	0.0070629	-0.0474626	0.0686379	0.968449	0.990207	0.957985	0.9591
sp|P22892|AP1G1_MOUSE	Ap1g1	P22892	AP-1 complex subunit gamma-1	-0.0509251	-0.0346224	0.0659805	0.0822832	0.950254	0.960332	0.957846	0.90531
sp|P22907-2|HEM3_MOUSE	Hmbs	P22907-2	Isoform 2 of Porphobilinogen deaminase	0.271995	-0.506314	0.99683	0.21852	0.840689	0.572235	0.601581	0.908376
sp|P23116|EIF3A_MOUSE	Eif3a	P23116	Eukaryotic translation initiation factor 3 subunit A	0.131389	0.240948	-0.0674858	0.0420733	0.94608	0.763894	0.93161	0.941025
sp|P23198|CBX3_MOUSE	Cbx3	P23198	Chromobox protein homolog 3	-0.339906	-0.304943	-0.0153108	0.0196523	0.768279	0.584694	0.9751	0.979728
sp|P23242|CXA1_MOUSE	Gja1	P23242	Gap junction alpha-1 protein	0.0550419	-0.020292	0.144279	0.0689451	0.943824	0.96337	0.709758	0.832812
sp|P23492|PNPH_MOUSE	Pnp	P23492	Purine nucleoside phosphorylase	0.0714161	-0.271753	0.250988	-0.092181	0.904212	0.577299	0.597344	0.784697
sp|P23506-2|PIMT_MOUSE	Pcmt1	P23506-2	Isoform 2 of Protein-L-isoaspartate(D-aspartate) O-methyltransferase	-0.0110902	-0.0861769	-0.0324515	-0.107538	0.989731	0.803482	0.951684	0.774814
sp|P23591|FCL_MOUSE	Gfus	P23591	GDP-L-fucose synthase	0.0532442	0.150474	-0.0907847	0.00644545	0.973109	0.841047	0.886512	0.992679
sp|P23780|BGAL_MOUSE	Glb1	P23780	Beta-galactosidase
sp|P23819-4|GRIA2_MOUSE	Gria2	P23819-4	Isoform 4 of Glutamate receptor 2	0.0288383	0.120614	-0.192249	-0.100474	0.981007	0.744747	0.79436	0.897331
sp|P23927|CRYAB_MOUSE	Cryab	P23927	Alpha-crystallin B chain	-0.229749	-0.317515	0.112585	0.0248191	0.878009	0.78528	0.951684	0.979573
sp|P23953|EST1C_MOUSE	Ces1c	P23953	Carboxylesterase 1C	-0.857441	-1.32327	0.184298	-0.281527	0.511254	0.41262	0.927073	0.772553
sp|P24270|CATA_MOUSE	Cat	P24270	Catalase	-0.139588	-0.110715	-0.0506305	-0.0217568	0.801704	0.781254	0.931315	0.957563
sp|P24288|BCAT1_MOUSE	Bcat1	P24288	Branched-chain-amino-acid aminotransferase, cytosolic	0.237422	-0.250968	0.172809	-0.315581	0.819925	0.757668	0.901948	0.741059
sp|P24369|PPIB_MOUSE	Ppib	P24369	Peptidyl-prolyl cis-trans isomerase B	-0.348281	-0.685559	0.159335	-0.177944	0.767102	0.346722	0.789274	0.774809
sp|P24452|CAPG_MOUSE	Capg	P24452	Macrophage-capping protein	0.310568	-1.84691	0.949305	-1.20817	0.950254	0.434853	0.673243	0.580457
sp|P24457|CP2DB_MOUSE	Cyp2d11	P24457	Cytochrome P450 2D11	0.180504	-0.0261554	0.139624	-0.067036	0.813291	0.958614	0.756505	0.882265
sp|P24472|GSTA4_MOUSE	Gsta4	P24472	Glutathione S-transferase A4	-0.173195	-0.179496	0.0281199	0.0218192	0.819925	0.660852	0.951684	0.962413
sp|P24526|MYP2_MOUSE	Pmp2	P24526	Myelin P2 protein	-0.235587	-0.725711	1.15285	0.662725	0.97235	0.691789	0.445521	0.805922
sp|P24527|LKHA4_MOUSE	Lta4h	P24527	Leukotriene A-4 hydrolase	-0.0898977	0.00314049	-0.03841	0.0546282	0.891896	0.991636	0.950806	0.90112
sp|P24529|TY3H_MOUSE	Th	P24529	Tyrosine 3-monooxygenase
sp|P24547|IMDH2_MOUSE	Impdh2	P24547	Inosine-5'-monophosphate dehydrogenase 2	-0.0143779	-0.0721269	-0.278301	-0.33605	0.992928	0.915597	0.617125	0.576203
sp|P24549|AL1A1_MOUSE	Aldh1a1	P24549	Aldehyde dehydrogenase 1A1	-0.0285479	-0.211421	0.00764688	-0.175226	0.973477	0.675141	0.990878	0.643397
sp|P24668|MPRD_MOUSE	M6pr	P24668	Cation-dependent mannose-6-phosphate receptor	-0.050216	-0.23407	0.169865	-0.0139893	0.981007	0.785867	0.889018	0.994965
sp|P25444|RS2_MOUSE	Rps2	P25444	40S ribosomal protein S2	-0.278689	-0.0916312	0.020257	0.207315	0.750816	0.850702	0.969516	0.679157
sp|P25785|TIMP2_MOUSE	Timp2	P25785	Metalloproteinase inhibitor 2	0.0157761	-0.824846	1.66355	0.822932	0.989976	0.135511	0.753297	0.878548
sp|P25799-2|NFKB1_MOUSE	Nfkb1	P25799-2	Isoform 2 of Nuclear factor NF-kappa-B p105 subunit
sp|P25976-2|UBF1_MOUSE	Ubtf	P25976-2	Isoform UBF2 of Nucleolar transcription factor 1	-1.1745	1.09087	-1.84124	0.424131	0.821333	0.774011	0.613773	0.776336
sp|P26039|TLN1_MOUSE	Tln1	P26039	Talin-1	-0.371652	-0.339793	0.205816	0.237675	0.577992	0.675541	0.826934	0.572521
sp|P26040|EZRI_MOUSE	Ezr	P26040	Ezrin	0.00656879	-0.0268829	-0.119672	-0.153123	0.992928	0.968846	0.926289	0.862937
sp|P26041|MOES_MOUSE	Msn	P26041	Moesin	-0.203399	-0.178249	0.25571	0.280859	0.957997	0.868121	0.872701	0.886402
sp|P26043|RADI_MOUSE	Rdx	P26043	Radixin	-0.113984	-0.237444	0.100821	-0.0226388	0.891407	0.660852	0.848818	0.957667
sp|P26049|GBRA3_MOUSE	Gabra3	P26049	Gamma-aminobutyric acid receptor subunit alpha-3	0.82833	0.93753	1.34252	1.45172	0.57267	0.510612	0.43645	0.323301
sp|P26231|CTNA1_MOUSE	Ctnna1	P26231	Catenin alpha-1	0.706544	1.14331	0.347394	0.784161	0.811539	0.444542	0.664075	0.527537
sp|P26262|KLKB1_MOUSE	Klkb1	P26262	Plasma kallikrein
sp|P26339|CMGA_MOUSE	Chga	P26339	Chromogranin-A	0.0384293	-0.436288	0.238469	-0.236248	0.973109	0.510612	0.784314	0.750874
sp|P26350|PTMA_MOUSE	Ptma	P26350	Prothymosin alpha	-0.371611	-1.91643	-0.00309673	-1.54792	0.971402	0.517336	0.999609	0.679157
sp|P26369|U2AF2_MOUSE	U2af2	P26369	Splicing factor U2AF 65 kDa subunit	0.309446	-0.0595403	0.40024	0.0312541	0.906416	0.964999	0.496924	0.979573
sp|P26443|DHE3_MOUSE	Glud1	P26443	Glutamate dehydrogenase 1, mitochondrial	0.0132134	-0.011105	0.0559097	0.0315913	0.988918	0.977413	0.915684	0.939871
sp|P26450|P85A_MOUSE	Pik3r1	P26450	Phosphatidylinositol 3-kinase regulatory subunit alpha	0.0221229	-0.038706	0.0229594	-0.0378694	0.977053	0.924169	0.967681	0.923643
sp|P26516|PSMD7_MOUSE	Psmd7	P26516	26S proteasome non-ATPase regulatory subunit 7	0.150237	0.194816	0.0136554	0.0582351	0.87599	0.680284	0.982403	0.908179
sp|P26638|SYSC_MOUSE	Sars1	P26638	Serine--tRNA ligase, cytoplasmic	0.0215443	-0.0453068	0.0833802	0.016529	0.977053	0.915597	0.858045	0.96854
sp|P26645|MARCS_MOUSE	Marcks	P26645	Myristoylated alanine-rich C-kinase substrate	0.168744	0.0160791	0.206854	0.0541895	0.786016	0.975513	0.741945	0.922836
sp|P26883|FKB1A_MOUSE	Fkbp1a	P26883	Peptidyl-prolyl cis-trans isomerase FKBP1A	-0.0651139	-0.234083	-0.0282925	-0.197261	0.965759	0.677818	0.9629	0.684443
sp|P27005|S10A8_MOUSE	S100a8	P27005	Protein S100-A8	0.876695	-2.14664	3.31996	0.296624	0.752351	0.388811	0.611111	0.968542
sp|P27048|RSMB_MOUSE	Snrpb	P27048	Small nuclear ribonucleoprotein-associated protein B	0.252193	0.232868	0.446575	0.427249	0.808961	0.726433	0.576125	0.527537
sp|P27545|CERS1_MOUSE	Cers1	P27545	Ceramide synthase 1	0.618021	2.36583		1.88931	0.46913	0.394797		0.51339
sp|P27546-2|MAP4_MOUSE	Map4	P27546-2	Isoform 2 of Microtubule-associated protein 4	-0.141133	-0.0895607	-0.0581491	-0.00657688	0.829872	0.848796	0.921474	0.992679
sp|P27546-4|MAP4_MOUSE	Map4	P27546-4	Isoform 4 of Microtubule-associated protein 4	0.298005	-0.0449888	0.0451203	-0.297874	0.619015	0.941394	0.963613	0.634691
sp|P27573|MYP0_MOUSE	Mpz	P27573	Myelin protein P0	-0.159212	-0.862747	0.573651	-0.129884	0.971228	0.674289	0.848818	0.959395
sp|P27600|GNA12_MOUSE	Gna12	P27600	Guanine nucleotide-binding protein subunit alpha-12	0.214547	2.12465	-0.0891695	1.82094	0.888639	0.434853	0.98499	0.548557
sp|P27601|GNA13_MOUSE	Gna13	P27601	Guanine nucleotide-binding protein subunit alpha-13	0.0866221	-0.176334	0.267078	0.00412175	0.950254	0.725066	0.546327	0.994965
sp|P27612|PLAP_MOUSE	Plaa	P27612	Phospholipase A-2-activating protein	-0.117364	-0.197252	0.16351	0.0836228	0.87599	0.661437	0.747946	0.857511
sp|P27659|RL3_MOUSE	Rpl3	P27659	60S ribosomal protein L3	0.167506	0.421191	0.024098	0.277783	0.867935	0.448342	0.969526	0.587728
sp|P27661|H2AX_MOUSE	H2ax	P27661	Histone H2AX	0.0485731	-0.507613	0.247664	-0.308523	0.987242	0.651371	0.833754	0.77705
sp|P27671|RGRF1_MOUSE	Rasgrf1	P27671	Ras-specific guanine nucleotide-releasing factor 1	-0.32076	-0.275897	0.0909106	0.135774	0.641224	0.629211	0.931031	0.865053
sp|P27773|PDIA3_MOUSE	Pdia3	P27773	Protein disulfide-isomerase A3	-0.0356476	-0.102794	-0.0304399	-0.0975862	0.972521	0.774112	0.953809	0.841897
sp|P28028-1|BRAF_MOUSE	Braf	P28028-1	Isoform 1 of Serine/threonine-protein kinase B-raf	0.179141	-0.139361	-1.20988	-1.52838	0.938202	0.902544	0.273662	0.118409
sp|P28184|MT3_MOUSE	Mt3	P28184	Metallothionein-3	0.17932	0.303812	0.199093	0.323584	0.893493	0.604189	0.741346	0.69036
sp|P28230|CXB1_MOUSE	Gjb1	P28230	Gap junction beta-1 protein	0.0690389	0.220776	-0.312582	-0.160846	0.94818	0.842481	0.835051	0.795209
sp|P28271|ACOHC_MOUSE	Aco1	P28271	Cytoplasmic aconitate hydratase	0.199908	0.284918	-0.0219704	0.0630393	0.829872	0.541883	0.970656	0.914332
sp|P28352|APEX1_MOUSE	Apex1	P28352	DNA-(apurinic or apyrimidinic site) endonuclease	0.125147	0.132607	0.168332	0.175792	0.892309	0.787338	0.800208	0.769044
sp|P28474|ADHX_MOUSE	Adh5	P28474	Alcohol dehydrogenase class-3	-0.116674	0.034019	-0.101886	0.0488074	0.865792	0.942108	0.825814	0.89935
sp|P28571-1|SC6A9_MOUSE	Slc6a9	P28571-1	Isoform GlyT-1A of Sodium- and chloride-dependent glycine transporter 1	-0.310679	-0.346331	-0.0500525	-0.0857038	0.854144	0.685232	0.931315	0.858571
sp|P28650|PURA1_MOUSE	Adss1	P28650	Adenylosuccinate synthetase isozyme 1	-0.104516	0.108055	-0.490941	-0.278369	0.878264	0.870671	0.459277	0.42448
sp|P28652|KCC2B_MOUSE	Camk2b	P28652	Calcium/calmodulin-dependent protein kinase type II subunit beta	-0.0789079	-0.43864	0.363705	0.00397284	0.935656	0.627171	0.70514	0.994965
sp|P28653|PGS1_MOUSE	Bgn	P28653	Biglycan	-0.546855	-0.980593	0.354555	-0.0791836	0.591223	0.430417	0.820971	0.942758
sp|P28654|PGS2_MOUSE	Dcn	P28654	Decorin	-0.981484	-1.07946	0.929179	0.831198	0.292892	0.582426	0.723766	0.60916
sp|P28656|NP1L1_MOUSE	Nap1l1	P28656	Nucleosome assembly protein 1-like 1	-0.0409607	-0.525658	0.479044	-0.00565286	0.983011	0.479016	0.285722	0.994965
sp|P28658|ATX10_MOUSE	Atxn10	P28658	Ataxin-10	-0.107612	0.282905	-0.406521	-0.016004	0.949598	0.603131	0.564501	0.994936
sp|P28659-2|CELF1_MOUSE	Celf1	P28659-2	Isoform 2 of CUGBP Elav-like family member 1	0.167599	0.188371	0.27988	0.300652	0.882136	0.720579	0.800574	0.773193
sp|P28660|NCKP1_MOUSE	Nckap1	P28660	Nck-associated protein 1	0.0812641	-0.138085	0.0765428	-0.142807	0.887661	0.760095	0.910858	0.734359
sp|P28661|SEPT4_MOUSE	Septin4	P28661	Septin-4	-0.169036	0.0418539	-0.276757	-0.0658669	0.951388	0.955657	0.461179	0.960844
sp|P28663|SNAB_MOUSE	Napb	P28663	Beta-soluble NSF attachment protein	-0.00625034	0.0209996	0.0163954	0.0436453	0.992928	0.962842	0.973769	0.90112
sp|P28665|MUG1_MOUSE	Mug1	P28665	Murinoglobulin-1	-0.0135897	-0.204297	0.520365	0.329657	0.997627	0.958793	0.901948	0.84608
sp|P28667|MRP_MOUSE	Marcksl1	P28667	MARCKS-related protein	0.141023	0.0398556	-0.167328	-0.268496	0.879113	0.960332	0.838189	0.485905
sp|P28738|KIF5C_MOUSE	Kif5c	P28738	Kinesin heavy chain isoform 5C	-0.203169	-0.309952	0.354428	0.247646	0.819925	0.603936	0.509776	0.628402
sp|P28740-1|KIF2A_MOUSE	Kif2a	P28740-1	Isoform 1 of Kinesin-like protein KIF2A	-0.0955689	0.0270395	-0.0572601	0.0653483	0.884457	0.95802	0.923993	0.87092
sp|P28740-2|KIF2A_MOUSE	Kif2a	P28740-2	Isoform 2 of Kinesin-like protein KIF2A	-0.0775153	-0.0893159	-0.0227638	-0.0345644	0.895767	0.788483	0.966654	0.923975
sp|P28741|KIF3A_MOUSE	Kif3a	P28741	Kinesin-like protein KIF3A	0.0530567	0.0503467	0.19774	0.19503	0.974638	0.950109	0.680218	0.739004
sp|P28798|GRN_MOUSE	Grn	P28798	Progranulin	0.111415	-0.114488	0.422996	0.197093	0.884457	0.810245	0.527159	0.757118
sp|P29341|PABP1_MOUSE	Pabpc1	P29341	Polyadenylate-binding protein 1	-0.0451036	0.0585354	-0.0285203	0.0751186	0.955649	0.876022	0.953814	0.835299
sp|P29387|GBB4_MOUSE	Gnb4	P29387	Guanine nucleotide-binding protein subunit beta-4	0.302325	0.312662	0.00728725	0.017624	0.82173	0.691789	0.996346	0.988942
sp|P29391|FRIL1_MOUSE	Ftl1	P29391	Ferritin light chain 1
sp|P29416|HEXA_MOUSE	Hexa	P29416	Beta-hexosaminidase subunit alpha	0.0233015	-0.159923	0.496889	0.313664	0.992928	0.933493	0.809556	0.67692
sp|P29533|VCAM1_MOUSE	Vcam1	P29533	Vascular cell adhesion protein 1	-0.109646	0.0386106	-0.617409	-0.469152	0.97235	0.975513	0.447599	0.601477
sp|P29595|NEDD8_MOUSE	Nedd8	P29595	NEDD8	-0.0120205	0.908142	1.24731	2.16748	0.994729	0.334601	0.659636	0.441145
sp|P29699|FETUA_MOUSE	Ahsg	P29699	Alpha-2-HS-glycoprotein	-0.322373	-0.492813	0.135163	-0.0352774	0.876728	0.713662	0.960896	0.989101
sp|P29758|OAT_MOUSE	Oat	P29758	Ornithine aminotransferase, mitochondrial	0.255217	0.24791	0.0516257	0.0443196	0.732077	0.615507	0.921474	0.920636
sp|P29788|VTNC_MOUSE	Vtn	P29788	Vitronectin	-1.91811	-2.30007	0.189953	-0.192002	0.577992	0.417701	0.946136	0.914628
sp|P30275|KCRU_MOUSE	Ckmt1	P30275	Creatine kinase U-type, mitochondrial	-0.00860933	0.0292411	-0.211015	-0.173164	0.993134	0.958805	0.658657	0.72065
sp|P30416|FKBP4_MOUSE	Fkbp4	P30416	Peptidyl-prolyl cis-trans isomerase FKBP4	0.138982	0.105022	0.100371	0.066411	0.897027	0.867301	0.849519	0.879972
sp|P30999|CTND1_MOUSE	Ctnnd1	P30999	Catenin delta-1	0.290338	-0.336934	0.195459	-0.431812	0.807165	0.880529	0.957601	0.721911
sp|P31001|DESM_MOUSE	Des	P31001	Desmin		-3.60289	-0.782209	-5.25648		0.450988	0.188491	0.0147277
sp|P31230|AIMP1_MOUSE	Aimp1	P31230	Aminoacyl tRNA synthase complex-interacting multifunctional protein 1	-0.38908	-0.203732	-0.0448157	0.140532	0.515708	0.687505	0.951684	0.756096
sp|P31324|KAP3_MOUSE	Prkar2b	P31324	cAMP-dependent protein kinase type II-beta regulatory subunit	0.15759	-0.082297	0.282298	0.0424116	0.771317	0.853327	0.669783	0.942261
sp|P31532|SAA4_MOUSE	Saa4	P31532	Serum amyloid A-4 protein		-2.59408	1.41904			0.184866	0.55686
sp|P31648|SC6A1_MOUSE	Slc6a1	P31648	Sodium- and chloride-dependent GABA transporter 1	0.0160224	0.0475954	0.163353	0.194926	0.987242	0.925054	0.739975	0.591711
sp|P31650|S6A11_MOUSE	Slc6a11	P31650	Sodium- and chloride-dependent GABA transporter 3	0.00874572	-0.248277	-0.12672	-0.383743	0.992928	0.549008	0.888388	0.619606
sp|P31725|S10A9_MOUSE	S100a9	P31725	Protein S100-A9	-0.146007	-3.35968	1.91617	-1.2975	0.971228	0.0257523	0.576125	0.734431
sp|P31750|AKT1_MOUSE	Akt1	P31750	RAC-alpha serine/threonine-protein kinase	0.196409	-0.0134302	0.0542883	-0.155551	0.848254	0.983683	0.951351	0.755983
sp|P31786|ACBP_MOUSE	Dbi	P31786	Acyl-CoA-binding protein	-0.0698283	-0.0477944	-0.157599	-0.135565	0.914621	0.900714	0.739975	0.757118
sp|P31938|MP2K1_MOUSE	Map2k1	P31938	Dual specificity mitogen-activated protein kinase kinase 1	0.138795	0.207241	0.209836	0.278282	0.908689	0.706587	0.756505	0.722816
sp|P32020|SCP2_MOUSE	Scp2	P32020	Sterol carrier protein 2	-0.0381148	0.0276653	-0.108103	-0.0423231	0.96988	0.95459	0.826288	0.919728
sp|P32037|GTR3_MOUSE	Slc2a3	P32037	Solute carrier family 2, facilitated glucose transporter member 3	0.339715	-0.0781782	-0.0989106	-0.516804	0.684596	0.89734	0.853838	0.188162
sp|P32067|LA_MOUSE	Ssb	P32067	Lupus La protein homolog	-0.0836551	-0.0100607	-0.0704823	0.00311206	0.946379	0.983683	0.896283	0.994965
sp|P32233|DRG1_MOUSE	Drg1	P32233	Developmentally-regulated GTP-binding protein 1	-0.43697	-0.440489	0.793744	0.790226	0.337982	0.461499	0.370614	0.309903
sp|P32261|ANT3_MOUSE	Serpinc1	P32261	Antithrombin-III	-1.98322	-1.79418	-0.435789	-0.246749	0.495267	0.563943	0.887193	0.805922
sp|P32848|PRVA_MOUSE	Pvalb	P32848	Parvalbumin alpha	0.0394869	-0.29984	-1.11013	-1.44946	0.98397	0.714312	0.368059	0.188162
sp|P32883-2|RASK_MOUSE	Kras	P32883-2	Isoform 2B of GTPase KRas	-0.432838	-0.506493	0.347521	0.273866	0.791332	0.537644	0.640465	0.773491
sp|P32921-2|SYWC_MOUSE	Wars1	P32921-2	Isoform 2 of Tryptophan--tRNA ligase, cytoplasmic	-0.0397718	0.057176	-0.110142	-0.0131941	0.971717	0.89467	0.85409	0.987168
sp|P33173|KIF1A_MOUSE	Kif1a	P33173	Kinesin-like protein KIF1A	0.668292	-0.799022	1.80307	0.335758	0.881591	0.796986	0.53085	0.802406
sp|P33175|KIF5A_MOUSE	Kif5a	P33175	Kinesin heavy chain isoform 5A	0.415934	0.548638	-0.101057	0.0316471	0.879113	0.645753	0.921474	0.982763
sp|P33622|APOC3_MOUSE	Apoc3	P33622	Apolipoprotein C-III	-0.987964	-1.18236	-0.13028	-0.324676	0.408043	0.519594	0.96733	0.821657
sp|P34022|RANG_MOUSE	Ranbp1	P34022	Ran-specific GTPase-activating protein	-0.103131	-0.0392981	-0.0945523	-0.0307197	0.888731	0.937817	0.89307	0.960877
sp|P34152-2|FAK1_MOUSE	Ptk2	P34152-2	Isoform 2 of Focal adhesion kinase 1	-1.96833	-1.23344	2.1883	2.92319	0.619015	0.765628	0.602089	0.0256576
sp|P34884|MIF_MOUSE	Mif	P34884	Macrophage migration inhibitory factor	-0.0239543	-0.342467	-0.122139	-0.440652	0.983466	0.526426	0.841082	0.373442
sp|P34914|HYES_MOUSE	Ephx2	P34914	Bifunctional epoxide hydrolase 2	0.307111	-0.532143	2.19554	1.35629	0.95972	0.857584	0.660007	0.7682
sp|P35123|UBP4_MOUSE	Usp4	P35123	Ubiquitin carboxyl-terminal hydrolase 4	-0.504298	-0.941751	0.700053	0.262599	0.859289	0.541883	0.759694	0.90531
sp|P35235-1|PTN11_MOUSE	Ptpn11	P35235-1	Isoform 2 of Tyrosine-protein phosphatase non-receptor type 11	0.0830456	0.167044	-0.0890043	-0.00500612	0.897027	0.678728	0.849521	0.994965
sp|P35278|RAB5C_MOUSE	Rab5c	P35278	Ras-related protein Rab-5C	0.00255988	-0.262091	0.291852	0.027201	0.997627	0.603936	0.482098	0.957685
sp|P35279-2|RAB6A_MOUSE	Rab6a	P35279-2	Isoform 2 of Ras-related protein Rab-6A	0.0811283	0.0599637	0.0285913	0.0074267	0.891291	0.86953	0.951684	0.989101
sp|P35279|RAB6A_MOUSE	Rab6a	P35279	Ras-related protein Rab-6A	0.1965	0.0685051	0.435498	0.307503	0.838844	0.895754	0.571627	0.722816
sp|P35282|RAB21_MOUSE	Rab21	P35282	Ras-related protein Rab-21	0.0616342	0.0300379	0.129237	0.0976412	0.952453	0.951032	0.756505	0.828253
sp|P35283|RAB12_MOUSE	Rab12	P35283	Ras-related protein Rab-12	-0.161533	-0.115093	0.0023775	0.0488184	0.793629	0.903333	0.99899	0.89717
sp|P35285|RB22A_MOUSE	Rab22a	P35285	Ras-related protein Rab-22A	1.50336	0.436717	2.14349	1.07685	0.582243	0.66432	0.195516	0.682308
sp|P35288|RAB23_MOUSE	Rab23	P35288	Ras-related protein Rab-23	0.186176	0.101087	0.22699	0.141901	0.887661	0.859959	0.811058	0.888818
sp|P35290|RAB24_MOUSE	Rab24	P35290	Ras-related protein Rab-24	-0.27595	-0.423614	0.539837	0.392172	0.813291	0.66516	0.61099	0.580457
sp|P35293|RAB18_MOUSE	Rab18	P35293	Ras-related protein Rab-18	0.291735	-0.128968	0.434543	0.0138396	0.881591	0.887721	0.320957	0.992679
sp|P35438-2|NMDZ1_MOUSE	Grin1	P35438-2	Isoform 2 of Glutamate receptor ionotropic, NMDA 1	-0.301408	-0.749878	1.34746	0.898995	0.951731	0.744747	0.368059	0.0540835
sp|P35441|TSP1_MOUSE	Thbs1	P35441	Thrombospondin-1	-7.35193			7.23442	0.000875952			0.000717264
sp|P35486|ODPA_MOUSE	Pdha1	P35486	Pyruvate dehydrogenase E1 component subunit alpha, somatic form, mitochondrial	0.00552009	0.0100035	-0.132156	-0.127673	0.993426	0.980963	0.768711	0.755983
sp|P35505|FAAA_MOUSE	Fah	P35505	Fumarylacetoacetase	0.0123243	-0.0226016	-0.167588	-0.202514	0.989731	0.95535	0.669783	0.618725
sp|P35527|K1C9_HUMAN	KRT9	P35527	Keratin, type I cytoskeletal 9	-0.84723	-0.670575	0.113291	0.289946	0.652284	0.655668	0.947631	0.78396
sp|P35550|FBRL_MOUSE	Fbl	P35550	rRNA 2'-O-methyltransferase fibrillarin	-0.0355252	0.0472838	0.135181	0.21799	0.990612	0.973229	0.901948	0.776256
sp|P35564|CALX_MOUSE	Canx	P35564	Calnexin	0.016597	0.0482788	0.00761213	0.0392939	0.986713	0.90429	0.98499	0.911048
sp|P35585|AP1M1_MOUSE	Ap1m1	P35585	AP-1 complex subunit mu-1	0.00493058	-0.013515	0.147958	0.129512	0.995846	0.979475	0.780587	0.784044
sp|P35700|PRDX1_MOUSE	Prdx1	P35700	Peroxiredoxin-1	0.00938481	0.0750393	-0.05046	0.0151944	0.993134	0.887721	0.922785	0.976478
sp|P35762|CD81_MOUSE	Cd81	P35762	CD81 antigen	-0.126368	-0.317234	0.109791	-0.0810742	0.940161	0.653812	0.793399	0.880412
sp|P35802|GPM6A_MOUSE	Gpm6a	P35802	Neuronal membrane glycoprotein M6-a	-0.0330548	-0.420996	0.319718	-0.0682232	0.981964	0.4818	0.509674	0.905748
sp|P35803-2|GPM6B_MOUSE	Gpm6b	P35803-2	Isoform 2 of Neuronal membrane glycoprotein M6-b	-0.166897	-0.355721	0.181183	-0.00764037	0.920114	0.691789	0.811058	0.994965
sp|P35908|K22E_HUMAN	KRT2	P35908	Keratin, type II cytoskeletal 2 epidermal	-0.269009	0.511133	-1.1111	-0.33096	0.920046	0.684074	0.515417	0.863971
sp|P35922-2|FMR1_MOUSE	Fmr1	P35922-2	Isoform 2 of Synaptic functional regulator FMR1	0.857499	0.923757	0.632095	0.698353	0.57267	0.434853	0.711004	0.682308
sp|P35951|LDLR_MOUSE	Ldlr	P35951	Low-density lipoprotein receptor	-1.12875	0.446843	-1.39781	0.177775	0.791332	0.675541	0.233772	0.953085
sp|P35979|RL12_MOUSE	Rpl12	P35979	60S ribosomal protein L12	0.0476113	0.0948771	-0.0660962	-0.0188304	0.97235	0.876022	0.898363	0.965146
sp|P35980|RL18_MOUSE	Rpl18	P35980	60S ribosomal protein L18	0.122027	-0.236219	0.0779541	-0.280292	0.957523	0.760095	0.889018	0.682308
sp|P36536|SAR1A_MOUSE	Sar1a	P36536	GTP-binding protein SAR1a	-0.047587	-0.0632296	0.0794771	0.0638345	0.950254	0.880529	0.898696	0.895814
sp|P36552|HEM6_MOUSE	Cpox	P36552	Oxygen-dependent coproporphyrinogen-III oxidase, mitochondrial	0.959513	-1.35663	1.56366	-0.752485	0.859289	0.434853	0.611964	0.85714
sp|P36916|GNL1_MOUSE	Gnl1	P36916	Guanine nucleotide-binding protein-like 1	-0.119137	-0.129268	0.0700452	0.0599139	0.906416	0.810019	0.936368	0.925574
sp|P36993-3|PPM1B_MOUSE	Ppm1b	P36993-3	Isoform 2 of Protein phosphatase 1B	-0.147737	0.153463	-0.0780069	0.223193	0.906548	0.779046	0.883555	0.726668
sp|P37040|NCPR_MOUSE	Por	P37040	NADPH--cytochrome P450 reductase	-0.228242	-0.677168	0.444987	-0.0039393	0.906416	0.434853	0.546327	0.995875
sp|P37804|TAGL_MOUSE	Tagln	P37804	Transgelin	-0.417922	0.000426943	0.040858	0.459207	0.57267	0.998986	0.957601	0.387793
sp|P38060|HMGCL_MOUSE	Hmgcl	P38060	Hydroxymethylglutaryl-CoA lyase, mitochondrial	-0.236788	-0.228805	0.123831	0.131815	0.767102	0.675141	0.811058	0.746928
sp|P38585|TTL_MOUSE	Ttl	P38585	Tubulin--tyrosine ligase	-0.10136	-0.228784	0.114143	-0.0132807	0.900554	0.689003	0.873431	0.981888
sp|P38647|GRP75_MOUSE	Hspa9	P38647	Stress-70 protein, mitochondrial	-0.234446	-0.0666025	-0.116842	0.0510014	0.720488	0.915597	0.888876	0.923643
sp|P39053-3|DYN1_MOUSE	Dnm1	P39053-3	Isoform 3 of Dynamin-1	0.0424711	-0.05903	-0.0490458	-0.150547	0.96769	0.895754	0.924901	0.706745
sp|P39053-4|DYN1_MOUSE	Dnm1	P39053-4	Isoform 4 of Dynamin-1	0.182647	0.136839	-0.834176	-0.879985	0.867935	0.795916	0.0913567	0.0683761
sp|P39053-6|DYN1_MOUSE	Dnm1	P39053-6	Isoform 6 of Dynamin-1	2.63174	-0.261047	3.08839		0.00184116	0.809145	0.0739796
sp|P39054-2|DYN2_MOUSE	Dnm2	P39054-2	Isoform 2 of Dynamin-2	0.0806016	0.103693	0.138322	0.161413	0.922362	0.774011	0.812741	0.776256
sp|P39061-1|COIA1_MOUSE	Col18a1	P39061-1	Isoform 2 of Collagen alpha-1(XVIII) chain	-0.516924	-1.04805	0.534207	0.00308005	0.872338	0.201523	0.546327	0.998133
sp|P39098-2|MA1A2_MOUSE	Man1a2	P39098-2	Isoform 2 of Mannosyl-oligosaccharide 1,2-alpha-mannosidase IB	-1.32179	-1.14778	-0.197108	-0.0230921	0.632842	0.417701	0.968418	0.994965
sp|P39447|ZO1_MOUSE	Tjp1	P39447	Tight junction protein ZO-1	-0.316041	-0.0755034	-0.478577	-0.23804	0.844908	0.951814	0.658737	0.757118
sp|P39688|FYN_MOUSE	Fyn	P39688	Tyrosine-protein kinase Fyn	-0.0971083	-0.137887	0.0377208	-0.00305832	0.938704	0.76689	0.969395	0.995875
sp|P40124|CAP1_MOUSE	Cap1	P40124	Adenylyl cyclase-associated protein 1	0.0703316	0.00123673	0.0547373	-0.0143576	0.940161	0.997074	0.907843	0.976395
sp|P40142|TKT_MOUSE	Tkt	P40142	Transketolase	0.0747599	-0.00610717	-0.0168804	-0.0977474	0.897027	0.986141	0.970163	0.77791
sp|P40237|CD82_MOUSE	Cd82	P40237	CD82 antigen	-0.316201	-0.441095	-0.172956	-0.29785	0.713734	0.480959	0.72731	0.492335
sp|P40240|CD9_MOUSE	Cd9	P40240	CD9 antigen	-0.170578	-0.738923	0.811186	0.242841	0.933137	0.689003	0.778713	0.900579
sp|P40336|VP26A_MOUSE	Vps26a	P40336	Vacuolar protein sorting-associated protein 26A	-0.0467581	0.000320766	-0.134011	-0.0869322	0.960821	0.998986	0.841082	0.886902
sp|P40630-2|TFAM_MOUSE	Tfam	P40630-2	Isoform Nuclear of Transcription factor A, mitochondrial	0.546851	0.437985	-0.0504718	-0.159338	0.630783	0.479875	0.966654	0.882265
sp|P41105|RL28_MOUSE	Rpl28	P41105	60S ribosomal protein L28	0.16185	-0.227796	0.39484	0.00519429	0.844908	0.728913	0.601581	0.994965
sp|P41216|ACSL1_MOUSE	Acsl1	P41216	Long-chain-fatty-acid--CoA ligase 1	-0.0623183	-0.467033	-0.0352637	-0.439979	0.935656	0.629211	0.982403	0.548557
sp|P41234|ABCA2_MOUSE	Abca2	P41234	ATP-binding cassette sub-family A member 2	1.04674	1.34253	-0.257045	0.0387393	0.86987	0.675541	0.571627	0.945997
sp|P41241|CSK_MOUSE	Csk	P41241	Tyrosine-protein kinase CSK	-0.179556	-0.386093	0.337075	0.130539	0.909756	0.554157	0.54582	0.886402
sp|P41242-2|MATK_MOUSE	Matk	P41242-2	Isoform 2 of Megakaryocyte-associated tyrosine-protein kinase	-0.144248	0.200394	-0.427468	-0.0828259	0.950254	0.726433	0.368059	0.936299
sp|P42125|ECI1_MOUSE	Eci1	P42125	Enoyl-CoA delta isomerase 1, mitochondrial	0.00891611	0.255347	-0.228837	0.0175936	0.993134	0.603936	0.588568	0.975914
sp|P42208|SEPT2_MOUSE	Septin2	P42208	Septin-2	-0.00157057	-0.586105	0.392855	-0.19168	0.997627	0.603936	0.755422	0.587024
sp|P42225|STAT1_MOUSE	Stat1	P42225	Signal transducer and activator of transcription 1	0.0390811	-0.276783	0.0655505	-0.250313	0.981964	0.689003	0.931315	0.681402
sp|P42227-3|STAT3_MOUSE	Stat3	P42227-3	Isoform Del-701 of Signal transducer and activator of transcription 3	0.545567	0.372529	0.241131	0.0680923	0.666001	0.686569	0.732265	0.900231
sp|P42232|STA5B_MOUSE	Stat5b	P42232	Signal transducer and activator of transcription 5B	0.0466685	-0.190184	-0.0162019	-0.253054	0.97235	0.832903	0.991963	0.773969
sp|P42337|PK3CA_MOUSE	Pik3ca	P42337	Phosphatidylinositol 4,5-bisphosphate 3-kinase catalytic subunit alpha isoform
sp|P42567|EPS15_MOUSE	Eps15	P42567	Epidermal growth factor receptor substrate 15	0.579128	0.845493	-0.0583071	0.208058	0.87599	0.62801	0.921998	0.825307
sp|P42669|PURA_MOUSE	Pura	P42669	Transcriptional activator protein Pur-alpha	0.111763	0.1319	-0.0233611	-0.00322415	0.887661	0.795916	0.975488	0.994965
sp|P42703|LIFR_MOUSE	Lifr	P42703	Leukemia inhibitory factor receptor	-0.340363	-0.127467	-0.419967	-0.207071	0.950254	0.975513	0.946264	0.953827
sp|P42859|HD_MOUSE	Htt	P42859	Huntingtin	0.044333	-0.181925	0.123043	-0.103214	0.957997	0.675228	0.79436	0.773491
sp|P42932|TCPQ_MOUSE	Cct8	P42932	T-complex protein 1 subunit theta	0.288993	0.323942	-0.131456	-0.0965068	0.794439	0.628171	0.752398	0.802406
sp|P43006-3|EAA2_MOUSE	Slc1a2	P43006-3	Isoform Glt-1B of Excitatory amino acid transporter 2	0.139052	0.327045	-0.205052	-0.0170589	0.92155	0.652616	0.752097	0.982091
sp|P43006|EAA2_MOUSE	Slc1a2	P43006	Excitatory amino acid transporter 2	0.163526	0.224441	0.136075	0.196991	0.859289	0.744195	0.896283	0.743098
sp|P43024|CX6A1_MOUSE	Cox6a1	P43024	Cytochrome c oxidase subunit 6A1, mitochondrial	0.0207666	0.288098	-0.265644	0.00168709	0.977053	0.569541	0.605174	0.995269
sp|P43274|H14_MOUSE	H1-4	P43274	Histone H1.4	0.135476	-0.356498	0.0855339	-0.40644	0.97235	0.772883	0.931031	0.743098
sp|P43275|H11_MOUSE	H1-1	P43275	Histone H1.1	-2.65163		-1.24251	0.535175	0.0156974		0.820083	0.781653
sp|P43276|H15_MOUSE	H1-5	P43276	Histone H1.5	0.190741	-0.0248843	0.0512858	-0.16434	0.897027	0.977881	0.96733	0.834425
sp|P43277|H13_MOUSE	H1-3	P43277	Histone H1.3	-0.0751227	-0.0291434	0.347788	0.393767	0.972209	0.983964	0.886453	0.785929
sp|P43406|ITAV_MOUSE	Itgav	P43406	Integrin alpha-V	0.75266	0.216191	-0.0552375	-0.591706	0.162569	0.689003	0.940135	0.101737
sp|P45376|ALDR_MOUSE	Akr1b1	P45376	Aldo-keto reductase family 1 member B1	-0.160468	-0.424393	0.148699	-0.115225	0.885149	0.664204	0.91063	0.879972
sp|P45377|ALD2_MOUSE	Akr1b8	P45377	Aldose reductase-related protein 2	1.1128	1.42115	-0.0782624	0.230091	0.766279	0.541883	0.922095	0.630963
sp|P45591|COF2_MOUSE	Cfl2	P45591	Cofilin-2	0.339725	0.173019	0.0442749	-0.122431	0.577992	0.691789	0.927073	0.745593
sp|P45878|FKBP2_MOUSE	Fkbp2	P45878	Peptidyl-prolyl cis-trans isomerase FKBP2	0.0286052	0.294025	0.0910031	0.356423	0.993982	0.803069	0.812741	0.848464
sp|P45952|ACADM_MOUSE	Acadm	P45952	Medium-chain specific acyl-CoA dehydrogenase, mitochondrial	-0.152034	-0.240309	-0.0721961	-0.160471	0.875416	0.686569	0.924901	0.734359
sp|P46061|RAGP1_MOUSE	Rangap1	P46061	Ran GTPase-activating protein 1	0.066862	0.295197	-0.0633356	0.165	0.950254	0.616669	0.946911	0.794783
sp|P46096|SYT1_MOUSE	Syt1	P46096	Synaptotagmin-1	0.325685	-0.0190958	0.460679	0.115898	0.476077	0.975513	0.475994	0.821657
sp|P46097|SYT2_MOUSE	Syt2	P46097	Synaptotagmin-2	0.453805	0.316702	0.122944	-0.0141581	0.335716	0.691789	0.913623	0.975322
sp|P46412|GPX3_MOUSE	Gpx3	P46412	Glutathione peroxidase 3	-0.318096	-0.717555	-0.629553	-1.02901	0.921041	0.749604	0.825814	0.465307
sp|P46414|CDN1B_MOUSE	Cdkn1b	P46414	Cyclin-dependent kinase inhibitor 1B	0.186422	0.11838	0.144177	0.0761349	0.793629	0.82267	0.832533	0.871092
sp|P46460|NSF_MOUSE	Nsf	P46460	Vesicle-fusing ATPase	-0.00123169	-0.0182682	-0.11955	-0.136587	0.998146	0.968633	0.868651	0.840751
sp|P46467|VPS4B_MOUSE	Vps4b	P46467	Vacuolar protein sorting-associated protein 4B	-0.584536	-0.139251	-0.826267	-0.380981	0.805425	0.720579	0.731159	0.890407
sp|P46471|PRS7_MOUSE	Psmc2	P46471	26S proteasome regulatory subunit 7	-0.0551433	-0.379372	0.566066	0.241837	0.981007	0.727196	0.691777	0.838522
sp|P46638|RB11B_MOUSE	Rab11b	P46638	Ras-related protein Rab-11B	0.00511769	0.0150351	0.115629	0.125547	0.995846	0.975605	0.770807	0.785065
sp|P46656|ADX_MOUSE	Fdx1	P46656	Adrenodoxin, mitochondrial	-2.55176	-1.84569	-0.338667	0.367404	0.576568	0.434853	0.71667	0.892771
sp|P46660|AINX_MOUSE	Ina	P46660	Alpha-internexin	0.0974224	0.158728	-0.327708	-0.266403	0.918912	0.740225	0.435917	0.509635
sp|P46664|PURA2_MOUSE	Adss2	P46664	Adenylosuccinate synthetase isozyme 2	0.033191	0.126865	-0.265339	-0.171666	0.973316	0.760429	0.745476	0.827717
sp|P46735|MYO1B_MOUSE	Myo1b	P46735	Unconventional myosin-Ib	0.0123839	-0.645182	0.549578	-0.107988	0.997235	0.689003	0.669783	0.918103
sp|P46737|BRCC3_MOUSE	Brcc3	P46737	Lys-63-specific deubiquitinase BRCC36	0.0668762	0.193843	-0.138807	-0.0118407	0.966043	0.726433	0.829344	0.992489
sp|P46935|NEDD4_MOUSE	Nedd4	P46935	E3 ubiquitin-protein ligase NEDD4	-0.147909	0.113931	0.222091	0.48393	0.884833	0.838049	0.811058	0.548557
sp|P46978|STT3A_MOUSE	Stt3a	P46978	Dolichyl-diphosphooligosaccharide--protein glycosyltransferase subunit STT3A	-0.145494	-0.350225	-0.228468	-0.433199	0.881591	0.526426	0.538124	0.224083
sp|P47199|QOR_MOUSE	Cryz	P47199	Quinone oxidoreductase	0.0969821	-0.0288516	-0.124514	-0.250348	0.931306	0.955301	0.812996	0.688032
sp|P47212|GALA_MOUSE	Gal	P47212	Galanin peptides	0.285578	-0.917297			0.86836	0.754827
sp|P47708|RP3A_MOUSE	Rph3a	P47708	Rabphilin-3A	0.257577	0.28983	0.100476	0.132729	0.710562	0.642879	0.889954	0.767501
sp|P47713|PA24A_MOUSE	Pla2g4a	P47713	Cytosolic phospholipase A2
sp|P47738|ALDH2_MOUSE	Aldh2	P47738	Aldehyde dehydrogenase, mitochondrial	0.117365	0.0800063	-0.087718	-0.125076	0.860514	0.827829	0.844831	0.753757
sp|P47740|AL3A2_MOUSE	Aldh3a2	P47740	Aldehyde dehydrogenase family 3 member A2	0.548009	0.0351832	-0.358165	-0.870991	0.848254	0.984643	0.860625	0.501014
sp|P47743|GRM8_MOUSE	Grm8	P47743	Metabotropic glutamate receptor 8	0.533014	1.50284			0.906416	0.0361869
sp|P47746|CNR1_MOUSE	Cnr1	P47746	Cannabinoid receptor 1	0.73419	2.54106	-2.28165	-0.474778	0.869571	0.459998	0.458884	0.816375
sp|P47753|CAZA1_MOUSE	Capza1	P47753	F-actin-capping protein subunit alpha-1	0.107995	0.0362218	-0.0812711	-0.153044	0.860514	0.927379	0.849521	0.667225
sp|P47754|CAZA2_MOUSE	Capza2	P47754	F-actin-capping protein subunit alpha-2	0.0382739	-0.00210952	-0.0357822	-0.0761656	0.97235	0.994716	0.937114	0.859854
sp|P47757-2|CAPZB_MOUSE	Capzb	P47757-2	Isoform 2 of F-actin-capping protein subunit beta	-0.0298856	-0.226334	0.139398	-0.0570509	0.981964	0.675141	0.706382	0.890582
sp|P47758|SRPRB_MOUSE	Srprb	P47758	Signal recognition particle receptor subunit beta	0.27441	-0.430368	0.497664	-0.207115	0.767102	0.706587	0.724682	0.743098
sp|P47791-2|GSHR_MOUSE	Gsr	P47791-2	Isoform Cytoplasmic of Glutathione reductase, mitochondrial	0.104726	0.0604292	0.00926311	-0.035034	0.879113	0.878969	0.983846	0.919728
sp|P47802|MTX1_MOUSE	Mtx1	P47802	Metaxin-1	0.855729	0.49909	-0.111193	-0.467832	0.471629	0.680607	0.945819	0.463977
sp|P47809|MP2K4_MOUSE	Map2k4	P47809	Dual specificity mitogen-activated protein kinase kinase 4	-0.0844756	-0.203802	-0.139492	-0.258818	0.942182	0.663226	0.916328	0.814495
sp|P47811-3|MK14_MOUSE	Mapk14	P47811-3	Isoform 3 of Mitogen-activated protein kinase 14	1.78741	2.06825			0.786016	0.504861
sp|P47856-2|GFPT1_MOUSE	Gfpt1	P47856-2	Isoform 2 of Glutamine--fructose-6-phosphate aminotransferase [isomerizing] 1	-0.0398249	-0.168506	0.609274	0.480593	0.981007	0.810245	0.753333	0.785929
sp|P47857-2|PFKAM_MOUSE	Pfkm	P47857-2	Isoform 2 of ATP-dependent 6-phosphofructokinase, muscle type	-0.118771	-0.155106	0.0341475	-0.00218792	0.865973	0.713662	0.962666	0.994965
sp|P47867-2|SCG3_MOUSE	Scg3	P47867-2	Isoform 2 of Secretogranin-3	0.16576	-0.109033	0.358705	0.0839121	0.844652	0.77127	0.402719	0.880412
sp|P47911|RL6_MOUSE	Rpl6	P47911	60S ribosomal protein L6	0.266781	0.254696	0.048058	0.0359726	0.687798	0.675846	0.951684	0.927764
sp|P47915|RL29_MOUSE	Rpl29	P47915	60S ribosomal protein L29	0.0700061	0.231086	-0.0519137	0.109166	0.942432	0.619999	0.921998	0.794451
sp|P47934|CACP_MOUSE	Crat	P47934	Carnitine O-acetyltransferase	-0.000177369	-0.10495	-0.140185	-0.244957	0.999899	0.779287	0.79436	0.679157
sp|P47941|CRKL_MOUSE	Crkl	P47941	Crk-like protein	-0.130608	-0.0579443	0.0221137	0.0947772	0.882136	0.919759	0.972932	0.832812
sp|P47955|RLA1_MOUSE	Rplp1	P47955	60S acidic ribosomal protein P1	-0.0275713	-0.0518905	-0.0736173	-0.0979365	0.984418	0.928333	0.861295	0.808515
sp|P47962|RL5_MOUSE	Rpl5	P47962	60S ribosomal protein L5	0.0835395	0.0454616	0.135354	0.0972763	0.904212	0.910541	0.791509	0.832812
sp|P47963|RL13_MOUSE	Rpl13	P47963	60S ribosomal protein L13	-0.0341696	0.00484922	-0.0533697	-0.0143508	0.97235	0.991206	0.931315	0.976395
sp|P47964|RL36_MOUSE	Rpl36	P47964	60S ribosomal protein L36	0.542591	-0.0585914	-0.50238	-1.10356	0.86365	0.975513	0.776112	0.437335
sp|P47968|RPIA_MOUSE	Rpia	P47968	Ribose-5-phosphate isomerase	0.543765	0.741307	1.04461	1.24215	0.928158	0.732501	0.402719	0.580457
sp|P48024|EIF1_MOUSE	Eif1	P48024	Eukaryotic translation initiation factor 1	-0.013165	-0.248836	0.0948811	-0.14079	0.992928	0.603131	0.851047	0.821078
sp|P48036|ANXA5_MOUSE	Anxa5	P48036	Annexin A5	0.0729228	-0.169505	0.272327	0.0298993	0.927069	0.707857	0.678141	0.966409
sp|P48168|GLRB_MOUSE	Glrb	P48168	Glycine receptor subunit beta	0.32942	0.611824	-0.251397	0.0310074	0.57267	0.272514	0.676228	0.956484
sp|P48193|EPB41_MOUSE	Epb41	P48193	Protein 4.1	-0.412068	-0.703084	0.114608	-0.176408	0.630783	0.404361	0.923141	0.827717
sp|P48318|DCE1_MOUSE	Gad1	P48318	Glutamate decarboxylase 1	0.389137	0.254622	0.275628	0.141113	0.739098	0.707834	0.524482	0.7636
sp|P48320|DCE2_MOUSE	Gad2	P48320	Glutamate decarboxylase 2	0.471593	0.0912764	0.261994	-0.118323	0.543848	0.867841	0.765627	0.889998
sp|P48428|TBCA_MOUSE	Tbca	P48428	Tubulin-specific chaperone A	0.0572865	-0.416484	0.119149	-0.354622	0.973109	0.480959	0.844324	0.664799
sp|P48453-2|PP2BB_MOUSE	Ppp3cb	P48453-2	Isoform 1 of Serine/threonine-protein phosphatase 2B catalytic subunit beta isoform	0.220179	0.100735	-0.0798583	-0.199303	0.749851	0.783953	0.890366	0.723667
sp|P48455|PP2BC_MOUSE	Ppp3cc	P48455	Serine/threonine-protein phosphatase 2B catalytic subunit gamma isoform	-0.866265			0.836952	0.884833			0.793569
sp|P48678|LMNA_MOUSE	Lmna	P48678	Prelamin-A/C	0.0303447	-0.10893	0.256668	0.117394	0.983466	0.910849	0.812996	0.821657
sp|P48722|HS74L_MOUSE	Hspa4l	P48722	Heat shock 70 kDa protein 4L	0.0332163	0.0304131	-0.0545613	-0.0573644	0.980323	0.959817	0.907627	0.886402
sp|P48758|CBR1_MOUSE	Cbr1	P48758	Carbonyl reductase [NADPH] 1	-0.147028	-0.0324572	-0.0430332	0.0715377	0.884365	0.942201	0.946911	0.913571
sp|P48771|CX7A2_MOUSE	Cox7a2	P48771	Cytochrome c oxidase subunit 7A2, mitochondrial	-0.0917818	0.0248525	-0.28333	-0.166695	0.885164	0.9525	0.759694	0.859647
sp|P48774|GSTM5_MOUSE	Gstm5	P48774	Glutathione S-transferase Mu 5	-0.0414462	-0.0577031	-0.0242644	-0.0405213	0.966043	0.876822	0.963613	0.923643
sp|P48962|ADT1_MOUSE	Slc25a4	P48962	ADP/ATP translocase 1	-0.144621	-0.13708	0.0116367	0.0191781	0.881591	0.749559	0.983443	0.975322
sp|P49025-5|CTRO_MOUSE	Cit	P49025-5	Isoform 5 of Citron Rho-interacting kinase	0.632433	0.639358	0.555741	0.562666	0.800743	0.66516	0.739975	0.726668
sp|P49070|CAMLG_MOUSE	Camlg	P49070	Guided entry of tail-anchored proteins factor CAMLG	0.640847	0.265102	0.438149	0.0624042	0.825855	0.802454	0.690903	0.975322
sp|P49194|RET3_MOUSE	Rbp3	P49194	Retinol-binding protein 3	2.60707	-0.354129	1.6419	-1.3193	0.515708	0.653812	0.673757	0.785394
sp|P49222|EPB42_MOUSE	Epb42	P49222	Protein 4.2	-1.7679		-1.30109	-0.0867258	0.573221		0.701562	0.943701
sp|P49312|ROA1_MOUSE	Hnrnpa1	P49312	Heterogeneous nuclear ribonucleoprotein A1	0.133257	0.428563	0.109502	0.404807	0.931306	0.591899	0.842544	0.387216
sp|P49442|INPP_MOUSE	Inpp1	P49442	Inositol polyphosphate 1-phosphatase	0.0766687	0.00626483	0.0652319	-0.00517201	0.933462	0.989154	0.892603	0.994965
sp|P49443|PPM1A_MOUSE	Ppm1a	P49443	Protein phosphatase 1A	-0.0843869	-0.0983097	-0.0502588	-0.0641817	0.884751	0.774112	0.914764	0.857411
sp|P49446-2|PTPRE_MOUSE	Ptpre	P49446-2	Isoform 2 of Receptor-type tyrosine-protein phosphatase epsilon	-0.60034	-0.910059	1.96498	1.65527	0.859289	0.616669	0.438616	0.536421
sp|P49586|PCY1A_MOUSE	Pcyt1a	P49586	Choline-phosphate cytidylyltransferase A	-0.186712	-0.550289	0.113831	-0.249747	0.94608	0.669015	0.917578	0.744697
sp|P49615|CDK5_MOUSE	Cdk5	P49615	Cyclin-dependent-like kinase 5	0.0100549	-0.142223	-0.000680209	-0.152959	0.994064	0.765327	0.99946	0.827717
sp|P49710|HCLS1_MOUSE	Hcls1	P49710	Hematopoietic lineage cell-specific protein
sp|P49722|PSA2_MOUSE	Psma2	P49722	Proteasome subunit alpha type-2	-0.11088	0.0868361	-0.111576	0.0861399	0.949138	0.890697	0.784047	0.889446
sp|P49769|PSN1_MOUSE	Psen1	P49769	Presenilin-1	-0.393811	-0.912738	0.68389	0.164963	0.806825	0.595086	0.704785	0.862093
sp|P49813|TMOD1_MOUSE	Tmod1	P49813	Tropomodulin-1	-0.18461	-0.75947	0.219696	-0.355164	0.869571	0.62801	0.914764	0.503776
sp|P49817|CAV1_MOUSE	Cav1	P49817	Caveolin-1	-0.453878	-0.680087	0.976906	0.750696	0.819925	0.680607	0.601581	0.538377
sp|P49962|SRP09_MOUSE	Srp9	P49962	Signal recognition particle 9 kDa protein	-0.138134	-1.00576	-0.335842	-1.20347	0.975256	0.603936	0.811058	0.383958
sp|P50114|S100B_MOUSE	S100b	P50114	Protein S100-B	0.0172108	0.055895	-0.219281	-0.180597	0.991219	0.920496	0.688073	0.7636
sp|P50136|ODBA_MOUSE	Bckdha	P50136	2-oxoisovalerate dehydrogenase subunit alpha, mitochondrial	0.352653	1.23025	-0.852404	0.0251927	0.774361	0.43062	0.690903	0.994965
sp|P50153|GBG4_MOUSE	Gng4	P50153	Guanine nucleotide-binding protein G(I)/G(S)/G(O) subunit gamma-4	0.110977	-0.225458	0.317978	-0.0184566	0.884365	0.588175	0.402719	0.974803
sp|P50171-2|DHB8_MOUSE	Hsd17b8	P50171-2	Isoform Long of (3R)-3-hydroxyacyl-CoA dehydrogenase	-0.525568	-0.464642	0.469765	0.530691	0.859289	0.710987	0.524801	0.629451
sp|P50172|DHI1_MOUSE	Hsd11b1	P50172	11-beta-hydroxysteroid dehydrogenase 1	-1.18462	-0.605718	1.16264	1.74154	0.347193	0.801414	0.739975	0.334521
sp|P50247|SAHH_MOUSE	Ahcy	P50247	Adenosylhomocysteinase	0.0606392	0.0163637	0.181048	0.136773	0.94061	0.971775	0.754023	0.802001
sp|P50396|GDIA_MOUSE	Gdi1	P50396	Rab GDP dissociation inhibitor alpha	0.0956546	0.110365	0.0272197	0.0419298	0.894153	0.768452	0.967299	0.92847
sp|P50428|ARSA_MOUSE	Arsa	P50428	Arylsulfatase A	0.317017	0.0407089	-0.000512962	-0.276821	0.752351	0.953005	0.999609	0.463977
sp|P50429|ARSB_MOUSE	Arsb	P50429	Arylsulfatase B	-1.25225	-1.04161	0.358858	0.569506	0.391943	0.434853	0.811058	0.636135
sp|P50462|CSRP3_MOUSE	Csrp3	P50462	Cysteine and glycine-rich protein 3			-3.96536	-4.55864			0.0163019	0.00840247
sp|P50516|VATA_MOUSE	Atp6v1a	P50516	V-type proton ATPase catalytic subunit A	0.101652	0.06043	-0.0201361	-0.0613586	0.9029	0.895754	0.976591	0.914332
sp|P50518|VATE1_MOUSE	Atp6v1e1	P50518	V-type proton ATPase subunit E 1	-0.343857	0.463603	-0.543542	0.263919	0.951731	0.706587	0.756505	0.928088
sp|P50543|S10AB_MOUSE	S100a11	P50543	Protein S100-A11	0.0171865	-0.431733	0.444298	-0.00462058	0.989731	0.680284	0.725186	0.994965
sp|P50544|ACADV_MOUSE	Acadvl	P50544	Very long-chain specific acyl-CoA dehydrogenase, mitochondrial	-0.203159	0.189877	0.0320614	0.425098	0.966621	0.883273	0.983443	0.828253
sp|P50571|GBRB1_MOUSE	Gabrb1	P50571	Gamma-aminobutyric acid receptor subunit beta-1	1.70999	2.49121		2.2552	0.701425	0.382408		0.496436
sp|P50580|PA2G4_MOUSE	Pa2g4	P50580	Proliferation-associated protein 2G4	0.328499	-0.560298	0.34871	-0.540087	0.891896	0.744747	0.905405	0.773969
sp|P50608|FMOD_MOUSE	Fmod	P50608	Fibromodulin	-0.323376	-0.452643	0.131728	0.00246152	0.605515	0.658845	0.946136	0.997717
sp|P50637|TSPO_MOUSE	Tspo	P50637	Translocator protein	0.707668	0.181571	1.36038	0.834287	0.767865	0.892634	0.445521	0.693434
sp|P51125-2|ICAL_MOUSE	Cast	P51125-2	Isoform 2 of Calpastatin	-0.0204547	-0.347004	0.18166	-0.14489	0.98314	0.625764	0.814082	0.702263
sp|P51141|DVL1_MOUSE	Dvl1	P51141	Segment polarity protein dishevelled homolog DVL-1	0.265171	0.168394	-0.287469	-0.384246	0.888731	0.78528	0.939376	0.900231
sp|P51150|RAB7A_MOUSE	Rab7a	P51150	Ras-related protein Rab-7a	-0.048771	-0.325505	0.138444	-0.13829	0.975256	0.627171	0.731159	0.784704
sp|P51163|HEM4_MOUSE	Uros	P51163	Uroporphyrinogen-III synthase	-0.209608	-0.0729233	0.141524	0.278208	0.917084	0.90429	0.86609	0.813767
sp|P51174|ACADL_MOUSE	Acadl	P51174	Long-chain specific acyl-CoA dehydrogenase, mitochondrial	-0.223597	-0.00490464	-0.042562	0.17613	0.829872	0.993788	0.971323	0.821657
sp|P51175|PPOX_MOUSE	Ppox	P51175	Protoporphyrinogen oxidase	-0.375835	-0.11772	-0.0727038	0.185411	0.89054	0.945859	0.951684	0.809005
sp|P51410|RL9_MOUSE	Rpl9	P51410	60S ribosomal protein L9	0.0800786	0.347719	-0.163403	0.104238	0.919667	0.63943	0.844324	0.762411
sp|P51432|PLCB3_MOUSE	Plcb3	P51432	1-phosphatidylinositol 4,5-bisphosphate phosphodiesterase beta-3	0.179789	-0.0237804	0.2532	0.0496312	0.729948	0.961818	0.951464	0.994965
sp|P51437|CAMP_MOUSE	Camp	P51437	Cathelicidin antimicrobial peptide	2.14245	-3.54473	3.48811		0.543848	0.00409942	0.601581
sp|P51569|AGAL_MOUSE	Gla	P51569	Alpha-galactosidase A	-2.0965		-1.63009	1.00996	0.60739		0.598923	0.757118
sp|P51642|CNTF_MOUSE	Cntf	P51642	Ciliary neurotrophic factor	-1.15195	-1.31187	1.14606	0.986142	0.41176	0.509345	0.598796	0.461084
sp|P51660|DHB4_MOUSE	Hsd17b4	P51660	Peroxisomal multifunctional enzyme type 2	0.586048	0.435759	0.0850964	-0.0651929	0.860194	0.782552	0.880326	0.859854
sp|P51667|MLRV_MOUSE	Myl2	P51667	Myosin regulatory light chain 2, ventricular/cardiac muscle isoform		-5.09549	-1.32236	-6.30534		0.0016596	0.238761	0.00131622
sp|P51791-2|CLCN3_MOUSE	Clcn3	P51791-2	Isoform 2 of H(+)/Cl(-) exchange transporter 3	-0.437614	0.238594	-0.0290774	0.64713	0.853527	0.720242	0.98499	0.714278
sp|P51807|DYLT1_MOUSE	Dynlt1	P51807	Dynein light chain Tctex-type 1	0.100502	0.419382	0.0713382	0.390218	0.963533	0.426315	0.944771	0.743098
sp|P51830|ADCY9_MOUSE	Adcy9	P51830	Adenylate cyclase type 9	-0.0896654	-0.139349	-0.130166	-0.17985	0.949138	0.768533	0.85602	0.805922
sp|P51855|GSHB_MOUSE	Gss	P51855	Glutathione synthetase	-0.0550086	-0.183522	0.0665806	-0.0619329	0.950254	0.697708	0.905662	0.863971
sp|P51859|HDGF_MOUSE	Hdgf	P51859	Hepatoma-derived growth factor	0.0382697	-0.0542089	0.282929	0.19045	0.97235	0.915597	0.525703	0.679157
sp|P51863|VA0D1_MOUSE	Atp6v0d1	P51863	V-type proton ATPase subunit d 1	0.334011	0.260942	0.275179	0.20211	0.630783	0.675541	0.622764	0.601477
sp|P51880|FABP7_MOUSE	Fabp7	P51880	Fatty acid-binding protein, brain	-0.171284	-0.110301	-0.142713	-0.0817297	0.928376	0.904239	0.812996	0.889135
sp|P51881|ADT2_MOUSE	Slc25a5	P51881	ADP/ATP translocase 2	-0.000213066	-0.493296	0.0800546	-0.413029	0.999899	0.702213	0.960896	0.794451
sp|P51885|LUM_MOUSE	Lum	P51885	Lumican	-0.341633	-1.15185	0.638546	-0.171675	0.885306	0.675541	0.860625	0.92042
sp|P51906|EAA3_MOUSE	Slc1a1	P51906	Excitatory amino acid transporter 3	1.98588	1.57644	2.20662	1.79718	0.680437	0.0376301	0.0161535	0.627504
sp|P51910|APOD_MOUSE	Apod	P51910	Apolipoprotein D	-0.110894	-0.506141	0.0476192	-0.347628	0.906548	0.677235	0.978432	0.548557
sp|P52194|CLGN_MOUSE	Clgn	P52194	Calmegin	0.476534	-0.635867	0.833264	-0.279137	0.856514	0.357155	0.392456	0.878691
sp|P52196|THTR_MOUSE	Tst	P52196	Thiosulfate sulfurtransferase	-0.125721	0.0386368	-0.0781749	0.0861828	0.844215	0.924169	0.858045	0.814495
sp|P52332|JAK1_MOUSE	Jak1	P52332	Tyrosine-protein kinase JAK1	-1.48824			1.37395	0.815705			0.738127
sp|P52430|PON1_MOUSE	Pon1	P52430	Serum paraoxonase/arylesterase 1
sp|P52479-2|UBP10_MOUSE	Usp10	P52479-2	Isoform 2 of Ubiquitin carboxyl-terminal hydrolase 10	0.57335	-0.00723072	-0.0362074	-0.616788	0.577992	0.990426	0.977705	0.567822
sp|P52480-2|KPYM_MOUSE	Pkm	P52480-2	Isoform M1 of Pyruvate kinase PKM	-0.00269635	-0.0217769	-0.110878	-0.129958	0.997235	0.960332	0.79436	0.757118
sp|P52480|KPYM_MOUSE	Pkm	P52480	Pyruvate kinase PKM	0.141053	0.132854	0.0270185	0.0188201	0.835998	0.747278	0.969395	0.975322
sp|P52483|UB2E3_MOUSE	Ube2e3	P52483	Ubiquitin-conjugating enzyme E2 E3	0.188947	0.0872018	0.145063	0.0433174	0.897027	0.902807	0.907627	0.975322
sp|P52503|NDUS6_MOUSE	Ndufs6	P52503	NADH dehydrogenase [ubiquinone] iron-sulfur protein 6, mitochondrial	0.00208711	0.0401468	-0.164417	-0.126357	0.997627	0.926762	0.742138	0.785394
sp|P52623|UCK1_MOUSE	Uck1	P52623	Uridine-cytidine kinase 1	-0.476814	-1.08336	1.00984	0.403286	0.801669	0.629211	0.682221	0.755983
sp|P52760|RIDA_MOUSE	Rida	P52760	2-iminobutanoate/2-iminopropanoate deaminase	0.0862116	-0.0149249	0.0655377	-0.0355988	0.890156	0.975513	0.901948	0.923643
sp|P52825|CPT2_MOUSE	Cpt2	P52825	Carnitine O-palmitoyltransferase 2, mitochondrial	-0.170541	-0.0380643	-0.214928	-0.0824508	0.862573	0.955301	0.727063	0.868275
sp|P52840|ST1A1_MOUSE	Sult1a1	P52840	Sulfotransferase 1A1
sp|P52875|TM165_MOUSE	Tmem165	P52875	Transmembrane protein 165	0.00193685	-0.764485	-0.179575	-0.945996	0.997627	0.651371	0.9629	0.643122
sp|P52912|TIA1_MOUSE	Tia1	P52912	Cytotoxic granule associated RNA binding protein TIA1
sp|P53026|RL10A_MOUSE	Rpl10a	P53026	60S ribosomal protein L10a	-0.102375	0.0700658	0.0100653	0.182506	0.929764	0.851569	0.983443	0.766086
sp|P53395|ODB2_MOUSE	Dbt	P53395	Lipoamide acyltransferase component of branched-chain alpha-keto acid dehydrogenase complex, mitochondrial	0.11561	-0.0954915	-0.0408377	-0.251939	0.897053	0.848796	0.946911	0.578476
sp|P53612|PGTB2_MOUSE	Rabggtb	P53612	Geranylgeranyl transferase type-2 subunit beta	0.0881114	-0.0979929	-0.107226	-0.29333	0.94608	0.830375	0.819926	0.591711
sp|P53657|KPYR_MOUSE	Pklr	P53657	Pyruvate kinase PKLR	0.259532	-0.313353	-0.374155	-0.94704	0.960821	0.731872	0.429392	0.682308
sp|P53668|LIMK1_MOUSE	Limk1	P53668	LIM domain kinase 1	0.0393174	-0.233085	0.249832	-0.0225712	0.98597	0.798649	0.852351	0.989193
sp|P53702|CCHL_MOUSE	Hccs	P53702	Holocytochrome c-type synthase	-0.0898546	0.0983555	-0.170378	0.0178323	0.887661	0.765628	0.647848	0.96926
sp|P53810|PIPNA_MOUSE	Pitpna	P53810	Phosphatidylinositol transfer protein alpha isoform	0.150262	0.0714275	0.0503263	-0.0285079	0.787074	0.873715	0.93161	0.936299
sp|P53811|PIPNB_MOUSE	Pitpnb	P53811	Phosphatidylinositol transfer protein beta isoform	0.319638	-0.0439044	0.075702	-0.28784	0.599033	0.936561	0.948677	0.743098
sp|P53986|MOT1_MOUSE	Slc16a1	P53986	Monocarboxylate transporter 1	0.143958	0.251648	-0.0410361	0.0666532	0.906548	0.689003	0.93161	0.882098
sp|P53994|RAB2A_MOUSE	Rab2a	P53994	Ras-related protein Rab-2A	-0.066469	-0.188216	0.041755	-0.0799915	0.94818	0.672883	0.938464	0.861978
sp|P53995|APC1_MOUSE	Anapc1	P53995	Anaphase-promoting complex subunit 1	1.9533	-0.251159	2.38888		0.481742	0.791548	0.0212996
sp|P53996-2|CNBP_MOUSE	Cnbp	P53996-2	Isoform 2 of CCHC-type zinc finger nucleic acid binding protein	-0.0684726	-0.0669254	-0.0878067	-0.0862595	0.935271	0.863764	0.855096	0.856707
sp|P53996|CNBP_MOUSE	Cnbp	P53996	CCHC-type zinc finger nucleic acid binding protein	-3.03272			1.44704	0.0851727			0.572521
sp|P54071|IDHP_MOUSE	Idh2	P54071	Isocitrate dehydrogenase [NADP], mitochondrial	0.174123	-0.0343199	0.265676	0.0572324	0.865455	0.948487	0.638515	0.929705
sp|P54103|DNJC2_MOUSE	Dnajc2	P54103	DnaJ homolog subfamily C member 2	0.213773	-0.226008	1.59289	1.1531	0.966621	0.895754	0.444524	0.643122
sp|P54116|STOM_MOUSE	Stom	P54116	Stomatin	-1.01627	-1.90672	0.265073	-0.625382	0.865455	0.434853	0.869309	0.814744
sp|P54227|STMN1_MOUSE	Stmn1	P54227	Stathmin	-0.268884	-0.532282	-0.140519	-0.403917	0.881591	0.519594	0.904613	0.73103
sp|P54310-2|LIPS_MOUSE	Lipe	P54310-2	Isoform 2 of Hormone-sensitive lipase	0.8442	2.00558		1.23165	0.897027	0.603131		0.299321
sp|P54726|RD23A_MOUSE	Rad23a	P54726	UV excision repair protein RAD23 homolog A	-0.261649	-0.319187	-0.120115	-0.177653	0.784528	0.616669	0.812741	0.631604
sp|P54728|RD23B_MOUSE	Rad23b	P54728	UV excision repair protein RAD23 homolog B	0.0812489	0.336405	-0.273913	-0.0187575	0.929764	0.492261	0.528552	0.974859
sp|P54729|NUB1_MOUSE	Nub1	P54729	NEDD8 ultimate buster 1	-0.0199515	0.21865	-0.429655	-0.191054	0.992928	0.685232	0.240392	0.831069
sp|P54731|FAF1_MOUSE	Faf1	P54731	FAS-associated factor 1	0.688575	1.21308	-0.901923	-0.377421	0.729948	0.151232	0.0762317	0.757118
sp|P54754|EPHB3_MOUSE	Ephb3	P54754	Ephrin type-B receptor 3	3.47483	2.56455	-2.19018	-3.10046	0.589294	0.603131	0.673757	0.521842
sp|P54763-2|EPHB2_MOUSE	Ephb2	P54763-2	Isoform 2 of Ephrin type-B receptor 2	1.20375	-0.0609963	2.29359	1.02884	0.701425	0.953248	0.077254	0.69036
sp|P54775|PRS6B_MOUSE	Psmc4	P54775	26S proteasome regulatory subunit 6B	-0.187462	-0.106577	0.0145556	0.0954413	0.882136	0.879684	0.982403	0.832812
sp|P54797|TNG2_MOUSE	Tango2	P54797	Transport and Golgi organization 2 homolog	0.023793	0.0267169	-0.148874	-0.14595	0.988087	0.961818	0.69137	0.776256
sp|P54818|GALC_MOUSE	Galc	P54818	Galactocerebrosidase	-1.14753	-1.48189	0.381946	0.047592	0.621533	0.372593	0.674786	0.974859
sp|P54822|PUR8_MOUSE	Adsl	P54822	Adenylosuccinate lyase	0.0208422	-0.151982	0.0573006	-0.115523	0.986713	0.675141	0.887392	0.814822
sp|P54823|DDX6_MOUSE	Ddx6	P54823	Probable ATP-dependent RNA helicase DDX6	-0.580897	-0.853281	-1.12471	-1.39709	0.829872	0.584886	0.540229	0.463977
sp|P54830-2|PTN5_MOUSE	Ptpn5	P54830-2	Isoform STEP46 of Tyrosine-protein phosphatase non-receptor type 5	-0.0817416	0.303979	-0.230774	0.154947	0.906548	0.659049	0.829586	0.832812
sp|P54923|ADPRH_MOUSE	Adprh	P54923	ADP-ribosylhydrolase ARH1	-0.399809	-0.656999	0.629803	0.372613	0.791332	0.411986	0.413686	0.724527
sp|P55012|S12A2_MOUSE	Slc12a2	P55012	Solute carrier family 12 member 2	0.0316023	0.00778865	-0.116792	-0.140605	0.97235	0.983683	0.769658	0.72065
sp|P55065|PLTP_MOUSE	Pltp	P55065	Phospholipid transfer protein	-0.798989	-1.5072	1.15941	0.451203	0.887661	0.638485	0.743705	0.892771
sp|P55066|NCAN_MOUSE	Ncan	P55066	Neurocan core protein	-0.0699082	-0.167966	0.00134133	-0.0967168	0.965515	0.744195	0.998207	0.875077
sp|P55088-2|AQP4_MOUSE	Aqp4	P55088-2	Isoform 1 of Aquaporin-4	-0.15256	-0.11026	-0.223745	-0.181446	0.919667	0.882453	0.739975	0.788444
sp|P55096|ABCD3_MOUSE	Abcd3	P55096	ATP-binding cassette sub-family D member 3	-0.219706	0.503026	-0.395345	0.327387	0.897312	0.508977	0.540196	0.753757
sp|P55144-2|TYRO3_MOUSE	Tyro3	P55144-2	Isoform 2 of Tyrosine-protein kinase receptor TYRO3	-0.0694383	2.01338		1.96728	0.973109	0.426315		0.443084
sp|P55194|3BP1_MOUSE	Sh3bp1	P55194	SH3 domain-binding protein 1	1.28008	-0.28261	2.018	0.455311	0.577992	0.839694	0.654725	0.921173
sp|P55258|RAB8A_MOUSE	Rab8a	P55258	Ras-related protein Rab-8A	0.0322933	-0.165353	0.0885576	-0.109089	0.97235	0.691789	0.841082	0.766029
sp|P55264-2|ADK_MOUSE	Adk	P55264-2	Isoform 2 of Adenosine kinase	2.62856	2.64152			0.0813545	0.0254135
sp|P55264|ADK_MOUSE	Adk	P55264	Adenosine kinase	0.0237319	-0.226589	-0.180777	-0.431098	0.993134	0.73258	0.913916	0.814744
sp|P55288|CAD11_MOUSE	Cdh11	P55288	Cadherin-11
sp|P55302|AMRP_MOUSE	Lrpap1	P55302	Alpha-2-macroglobulin receptor-associated protein	-0.471498	-0.425841	0.108337	0.153995	0.694052	0.58102	0.885648	0.832812
sp|P55772|ENTP1_MOUSE	Entpd1	P55772	Ectonucleoside triphosphate diphosphohydrolase 1	1.35896	0.361488	-0.52546	-1.52294	0.752351	0.737745	0.71927	0.610103
sp|P55937|GOGA3_MOUSE	Golga3	P55937	Golgin subfamily A member 3	-0.171691	-0.470742	0.405576	0.106525	0.891896	0.508977	0.435917	0.865053
sp|P56135|ATPK_MOUSE	Atp5mf	P56135	ATP synthase subunit f, mitochondrial	-0.020381	-0.269683	-0.00295882	-0.252261	0.992024	0.683792	0.997642	0.74595
sp|P56183-2|RRP1_MOUSE	Rrp1	P56183-2	Isoform 2 of Ribosomal RNA processing protein 1 homolog A
sp|P56212|ARP19_MOUSE	Arpp19	P56212	cAMP-regulated phosphoprotein 19	-0.280781	-0.274204	-0.036323	-0.0297464	0.651035	0.603936	0.963613	0.959555
sp|P56213|ALR_MOUSE	Gfer	P56213	FAD-linked sulfhydryl oxidase ALR	0.0603188	0.669329	-0.392914	0.216096	0.988918	0.615507	0.643352	0.868649
sp|P56371|RAB4A_MOUSE	Rab4a	P56371	Ras-related protein Rab-4A	-0.0125428	0.410192	-0.674457	-0.251723	0.994835	0.713397	0.617125	0.821078
sp|P56375|ACYP2_MOUSE	Acyp2	P56375	Acylphosphatase-2	-0.184222	-0.231783	-0.16722	-0.21478	0.884365	0.719882	0.774787	0.702263
sp|P56376|ACYP1_MOUSE	Acyp1	P56376	Acylphosphatase-1	-0.131989	-0.19143	-0.0710842	-0.130526	0.87599	0.63943	0.863116	0.763003
sp|P56380|AP4A_MOUSE	Nudt2	P56380	Bis(5'-nucleosyl)-tetraphosphatase [asymmetrical]	-0.210823	0.00359965	-0.0348359	0.179586	0.757546	0.991636	0.964232	0.735599
sp|P56387|DYLT3_MOUSE	Dynlt3	P56387	Dynein light chain Tctex-type 3	-0.130598	-0.165118	0.0555184	0.020999	0.87599	0.705315	0.901948	0.958654
sp|P56388-2|CART_MOUSE	Cartpt	P56388-2	Isoform Short of Cocaine- and amphetamine-regulated transcript protein	-0.558547	-0.659772	0.189062	0.087837	0.514134	0.125398	0.678141	0.900231
sp|P56389|CDD_MOUSE	Cda	P56389	Cytidine deaminase	0.0874351	-0.21953	-0.0970768	-0.404042	0.981007	0.873715	0.938464	0.714278
sp|P56391|CX6B1_MOUSE	Cox6b1	P56391	Cytochrome c oxidase subunit 6B1	-0.0852345	-0.0235141	-0.163592	-0.101872	0.950254	0.969931	0.739975	0.85714
sp|P56393|COX7B_MOUSE	Cox7b	P56393	Cytochrome c oxidase subunit 7B, mitochondrial	0.0693793	0.0877674	-0.0592272	-0.0408391	0.920046	0.801414	0.905405	0.923643
sp|P56394|COX17_MOUSE	Cox17	P56394	Cytochrome c oxidase copper chaperone	0.0790521	0.233941	-0.345186	-0.190297	0.960821	0.710717	0.764666	0.868275
sp|P56395|CYB5_MOUSE	Cyb5a	P56395	Cytochrome b5	-0.171184	-0.209741	0.0758631	0.0373053	0.860194	0.714393	0.903003	0.914628
sp|P56399|UBP5_MOUSE	Usp5	P56399	Ubiquitin carboxyl-terminal hydrolase 5	-0.0742918	0.0257737	-0.15737	-0.0573043	0.897132	0.95535	0.71768	0.873192
sp|P56480|ATPB_MOUSE	Atp5f1b	P56480	ATP synthase subunit beta, mitochondrial	0.125518	-0.00519852	-0.0634631	-0.19418	0.844652	0.990719	0.914764	0.580457
sp|P56501|UCP3_MOUSE	Ucp3	P56501	Mitochondrial uncoupling protein 3	0.146422	-0.564922	0.40725	-0.304094	0.950254	0.731473	0.861295	0.802162
sp|P56528|CD38_MOUSE	Cd38	P56528	ADP-ribosyl cyclase/cyclic ADP-ribose hydrolase 1	0.0509688	0.00770542	-0.268644	-0.311908	0.956363	0.989154	0.793724	0.723667
sp|P56546-2|CTBP2_MOUSE	Ctbp2	P56546-2	Isoform 2 of C-terminal-binding protein 2	-0.945891	0.844907	1.19765	2.98845	0.64135	0.541883	0.175388	0.0154587
sp|P56564|EAA1_MOUSE	Slc1a3	P56564	Excitatory amino acid transporter 1	0.211451	0.0106243	0.243459	0.0426324	0.797252	0.982489	0.571977	0.923643
sp|P56565|S10A1_MOUSE	S100a1	P56565	Protein S100-A1	0.0747189	-0.0272256	0.0909908	-0.0109537	0.930921	0.958614	0.841082	0.979728
sp|P56695|WFS1_MOUSE	Wfs1	P56695	Wolframin	0.0507894	-0.433833	0.732721	0.248099	0.97235	0.48572	0.0604286	0.591711
sp|P56812|PDCD5_MOUSE	Pdcd5	P56812	Programmed cell death protein 5	-0.0502685	-0.150171	-0.155312	-0.255215	0.966621	0.731745	0.742138	0.582529
sp|P56873|ZNRD2_MOUSE	Znrd2	P56873	Protein ZNRD2	0.168075	0.813717	-0.094541	0.5511	0.964179	0.416423	0.864302	0.714278
sp|P56942|MCH_MOUSE	Pmch	P56942	Pro-MCH		-4.2668	0.417209	-4.13642		0.013351	0.794359	0.00133335
sp|P56959|FUS_MOUSE	Fus	P56959	RNA-binding protein FUS	0.0419049	-0.118783	0.0725064	-0.0881814	0.968449	0.762261	0.872958	0.824283
sp|P57716|NICA_MOUSE	Ncstn	P57716	Nicastrin	0.255742	0.60863	-0.147749	0.20514	0.834762	0.458452	0.870784	0.7636
sp|P57722-2|PCBP3_MOUSE	Pcbp3	P57722-2	Isoform 2 of Poly(rC)-binding protein 3	-0.0571552	-0.106121	0.0429955	-0.00597016	0.960116	0.774011	0.928166	0.994965
sp|P57724|PCBP4_MOUSE	Pcbp4	P57724	Poly(rC)-binding protein 4	-0.0193366	-0.598269	0.140581	-0.438352	0.993627	0.668638	0.886512	0.501014
sp|P57746|VATD_MOUSE	Atp6v1d	P57746	V-type proton ATPase subunit D	-0.133316	0.0169968	-0.488013	-0.3377	0.97235	0.988547	0.677822	0.836632
sp|P57759|ERP29_MOUSE	Erp29	P57759	Endoplasmic reticulum resident protein 29	-0.158242	-0.549776	-0.0292757	-0.42081	0.960821	0.627171	0.955517	0.631604
sp|P57776-2|EF1D_MOUSE	Eef1d	P57776-2	Isoform 2 of Elongation factor 1-delta	2.83866	4.21346			0.606601	0.0208215
sp|P57776-3|EF1D_MOUSE	Eef1d	P57776-3	Isoform 3 of Elongation factor 1-delta	0.125315	-0.102106	-0.269835	-0.497256	0.86915	0.785867	0.61893	0.356861
sp|P57780|ACTN4_MOUSE	Actn4	P57780	Alpha-actinin-4	0.0206417	-0.0153553	-0.258928	-0.294925	0.987242	0.975513	0.651244	0.655091
sp|P57784|RU2A_MOUSE	Snrpa1	P57784	U2 small nuclear ribonucleoprotein A'	-0.384652	-0.725526	0.629219	0.288345	0.881591	0.629211	0.62366	0.789697
sp|P58021|TM9S2_MOUSE	Tm9sf2	P58021	Transmembrane 9 superfamily member 2	1.01509	1.13056	-0.0277148	0.0877634	0.812438	0.640055	0.960896	0.808226
sp|P58044|IDI1_MOUSE	Idi1	P58044	Isopentenyl-diphosphate Delta-isomerase 1	0.00221001	0.057443	-0.087042	-0.031809	0.997627	0.888709	0.825221	0.925916
sp|P58158|B3GA3_MOUSE	B3gat3	P58158	Galactosylgalactosylxylosylprotein 3-beta-glucuronosyltransferase 3	2.46099	-0.244089	2.42568		0.582102	0.909691	0.376684
sp|P58252|EF2_MOUSE	Eef2	P58252	Elongation factor 2	0.0528212	-0.0399217	0.0787569	-0.013986	0.943096	0.914809	0.849891	0.975322
sp|P58281-2|OPA1_MOUSE	Opa1	P58281-2	Isoform 2 of Dynamin-like 120 kDa protein, mitochondrial	0.792197	0.812848	-0.0287266	-0.00807569	0.605515	0.458452	0.963613	0.994965
sp|P58389|PTPA_MOUSE	Ptpa	P58389	Serine/threonine-protein phosphatase 2A activator	0.052675	-0.103305	-0.0319386	-0.187919	0.97235	0.841047	0.955517	0.753757
sp|P58404-2|STRN4_MOUSE	Strn4	P58404-2	Isoform 2 of Striatin-4	-0.242584	0.0381389	0.157518	0.43824	0.891291	0.96337	0.835051	0.651418
sp|P58466|CTDS1_MOUSE	Ctdsp1	P58466	Carboxy-terminal domain RNA polymerase II polypeptide A small phosphatase 1		-3.31512	1.94078			0.00227878	0.496639
sp|P58501|PAXB1_MOUSE	Paxbp1	P58501	PAX3- and PAX7-binding protein 1	0.0836782	-1.70038	0.0615379	-1.72252	0.992928	0.482568	0.97565	0.599275
sp|P58742|AAAS_MOUSE	Aaas	P58742	Aladin	-0.690972	0.388711	0.596423	1.67611	0.883616	0.590423	0.601581	0.558874
sp|P58771-2|TPM1_MOUSE	Tpm1	P58771-2	Isoform 2 of Tropomyosin alpha-1 chain	0.0372347	0.217548	0.233225	0.413539	0.973109	0.720229	0.786561	0.50858
sp|P58771|TPM1_MOUSE	Tpm1	P58771	Tropomyosin alpha-1 chain	0.712246	-0.756797	-1.56456	-3.03361	0.630783	0.365588	0.0725625	0.0168789
sp|P58774-2|TPM2_MOUSE	Tpm2	P58774-2	Isoform 2 of Tropomyosin beta chain	-0.0639699	-0.454154	-1.45687	-1.84705	0.986014	0.740026	0.260507	0.0805355
sp|P58774|TPM2_MOUSE	Tpm2	P58774	Tropomyosin beta chain		-4.16707	-2.25893	-6.71175		0.0178827	0.291779	0.00612115
sp|P58802|TB10A_MOUSE	Tbc1d10a	P58802	TBC1 domain family member 10A	-0.283377	-0.625996	1.20226	0.859637	0.94818	0.714312	0.320957	0.505053
sp|P58854|GCP3_MOUSE	Tubgcp3	P58854	Gamma-tubulin complex component 3	2.46875	1.84183	-0.442302	-1.06923	0.549224	0.556841	0.931031	0.776228
sp|P58871|TB182_MOUSE	Tnks1bp1	P58871	182 kDa tankyrase-1-binding protein	0.65338	0.797507	0.00592649	0.150054	0.765861	0.535933	0.996671	0.878548
sp|P59016|VP33B_MOUSE	Vps33b	P59016	Vacuolar protein sorting-associated protein 33B	0.394509	0.647088	0.0702536	0.322833	0.893172	0.652616	0.925017	0.757118
sp|P59017|B2L13_MOUSE	Bcl2l13	P59017	Bcl-2-like protein 13	0.0151832	-0.18987	0.187632	-0.017421	0.992928	0.744195	0.619943	0.973735
sp|P59108|CPNE2_MOUSE	Cpne2	P59108	Copine-2	1.31062	0.881247	1.37012	0.940748	0.819925	0.751468	0.439299	0.629451
sp|P59114|CAPAM_MOUSE	Pcif1	P59114	mRNA (2'-O-methyladenosine-N(6)-)-methyltransferase	0.914784	-1.20046			0.744472	0.780163
sp|P59279|RAB2B_MOUSE	Rab2b	P59279	Ras-related protein Rab-2B	0.0619511	0.544469	0.363511	0.846029	0.975256	0.685289	0.914764	0.74595
sp|P59281-2|RHG39_MOUSE	Arhgap39	P59281-2	Isoform 2 of Rho GTPase-activating protein 39
sp|P59325|IF5_MOUSE	Eif5	P59325	Eukaryotic translation initiation factor 5	-0.00967964	0.170999	-0.375413	-0.194735	0.992928	0.719958	0.619943	0.805518
sp|P59326|YTHD1_MOUSE	Ythdf1	P59326	YTH domain-containing family protein 1	0.0216898	-1.01413	1.64761	0.61179	0.977053	0.73258	0.669783	0.578476
sp|P59644|PI5PA_MOUSE	Inpp5j	P59644	Phosphatidylinositol 4,5-bisphosphate 5-phosphatase A	0.140042	-1.23804	1.2969	-0.0811809	0.834762	0.720229	0.784314	0.957667
sp|P59672-2|ANS1A_MOUSE	Anks1a	P59672-2	Isoform 2 of Ankyrin repeat and SAM domain-containing protein 1A	0.241673	0.520623	0.141237	0.420187	0.960116	0.494022	0.919873	0.863126
sp|P59708|SF3B6_MOUSE	Sf3b6	P59708	Splicing factor 3B subunit 6		-2.59575	1.80319			0.434853	0.475994
sp|P59759|MRTFB_MOUSE	Mrtfb	P59759	Myocardin-related transcription factor B	-1.05433	-0.39858	0.0995782	0.75533	0.797252	0.63943	0.849144	0.763406
sp|P59764|DOCK4_MOUSE	Dock4	P59764	Dedicator of cytokinesis protein 4	-0.0930981	-1.07712	1.73223	0.748201	0.972521	0.680607	0.543707	0.572521
sp|P59808|SASH1_MOUSE	Sash1	P59808	SAM and SH3 domain-containing protein 1	-1.93448	0.739892	-0.0474619	2.62691	0.476077	0.692359	0.97565	0.0247827
sp|P59999|ARPC4_MOUSE	Arpc4	P59999	Actin-related protein 2/3 complex subunit 4	0.0223771	-0.089627	0.240918	0.128914	0.983466	0.804109	0.475994	0.775208
sp|P60122|RUVB1_MOUSE	Ruvbl1	P60122	RuvB-like 1	0.0834133	-0.0697282	-0.0207993	-0.173941	0.893493	0.860202	0.970656	0.69036
sp|P60202|MYPR_MOUSE	Plp1	P60202	Myelin proteolipid protein	-0.197333	-0.359352	-0.123039	-0.285059	0.91944	0.701088	0.85409	0.631604
sp|P60229|EIF3E_MOUSE	Eif3e	P60229	Eukaryotic translation initiation factor 3 subunit E	0.236979	0.232898	-1.29707	-1.30115	0.803609	0.689003	0.346749	0.351386
sp|P60335|PCBP1_MOUSE	Pcbp1	P60335	Poly(rC)-binding protein 1	0.0907856	-0.712048	0.672216	-0.130618	0.906416	0.695077	0.761676	0.746919
sp|P60469|LIPA3_MOUSE	Ppfia3	P60469	Liprin-alpha-3	0.397324	-0.544617	1.10919	0.167251	0.872735	0.810828	0.676228	0.869755
sp|P60487|PLPP_MOUSE	Pdxp	P60487	Chronophin	0.159866	-0.144022	0.29139	-0.012498	0.844908	0.792546	0.739975	0.993739
sp|P60521|GBRL2_MOUSE	Gabarapl2	P60521	Gamma-aminobutyric acid receptor-associated protein-like 2	0.0670216	-0.147098	0.0618564	-0.152263	0.930153	0.739848	0.927073	0.734081
sp|P60603|ROMO1_MOUSE	Romo1	P60603	Reactive oxygen species modulator 1	0.18302	0.0541301	0.134067	0.00517631	0.807165	0.909429	0.739975	0.994965
sp|P60670|NPL4_MOUSE	Nploc4	P60670	Nuclear protein localization protein 4 homolog	-0.138803	-0.178662	0.0322647	-0.00759499	0.914621	0.802822	0.977946	0.994965
sp|P60710|ACTB_MOUSE	Actb	P60710	Actin, cytoplasmic 1	0.0915969	0.0154312	0.00684108	-0.0693246	0.907277	0.975513	0.990317	0.860153
sp|P60755|MDGA2_MOUSE	Mdga2	P60755	MAM domain-containing glycosylphosphatidylinositol anchor protein 2	-0.627651	-1.84684	0.887541	-0.331651	0.878264	0.239117	0.340342	0.870879
sp|P60761|NEUG_MOUSE	Nrgn	P60761	Neurogranin		-2.03746	1.98124			0.713401	0.753333
sp|P60764|RAC3_MOUSE	Rac3	P60764	Ras-related C3 botulinum toxin substrate 3
sp|P60766-1|CDC42_MOUSE	Cdc42	P60766-1	Isoform 1 of Cell division control protein 42 homolog	-0.121488	0.271331	-0.273079	0.119741	0.957997	0.726433	0.864302	0.937772
sp|P60766|CDC42_MOUSE	Cdc42	P60766	Cell division control protein 42 homolog	0.128903	0.0880766	0.0937195	0.0528929	0.896259	0.861866	0.923005	0.951584
sp|P60824|CIRBP_MOUSE	Cirbp	P60824	Cold-inducible RNA-binding protein	0.0359352	-0.0160518	0.183516	0.131529	0.973109	0.975513	0.731159	0.795209
sp|P60840-2|ENSA_MOUSE	Ensa	P60840-2	Isoform 2 of Alpha-endosulfine	0.0831195	0.140162	-0.250572	-0.193529	0.909756	0.762261	0.701562	0.741369
sp|P60843|IF4A1_MOUSE	Eif4a1	P60843	Eukaryotic initiation factor 4A-I	0.0152857	-0.0212663	0.215459	0.178907	0.986111	0.95944	0.546327	0.601652
sp|P60867|RS20_MOUSE	Rps20	P60867	40S ribosomal protein S20	0.0799932	0.0284595	0.0773172	0.0257835	0.897027	0.950109	0.868651	0.947989
sp|P60879|SNP25_MOUSE	Snap25	P60879	Synaptosomal-associated protein 25	0.0745347	0.131698	-0.199266	-0.142103	0.923196	0.760095	0.752398	0.789577
sp|P60898|RPB9_MOUSE	Polr2i	P60898	DNA-directed RNA polymerase II subunit RPB9	0.203307	-0.189134	0.760089	0.367648	0.981007	0.958614	0.876043	0.934714
sp|P60904|DNJC5_MOUSE	Dnajc5	P60904	DnaJ homolog subfamily C member 5	0.376906	-0.182168	0.2549	-0.304174	0.84567	0.808528	0.658737	0.753757
sp|P61021|RAB5B_MOUSE	Rab5b	P61021	Ras-related protein Rab-5B	-0.0491288	-0.0830535	0.0285002	-0.00542447	0.94608	0.806736	0.963119	0.994965
sp|P61022|CHP1_MOUSE	Chp1	P61022	Calcineurin B homologous protein 1	-0.107953	-0.268344	0.0618719	-0.0985192	0.897027	0.722795	0.963613	0.878686
sp|P61027|RAB10_MOUSE	Rab10	P61027	Ras-related protein Rab-10	-0.35524	0.0535954	0.0969966	0.505832	0.902326	0.975513	0.969395	0.795179
sp|P61028|RAB8B_MOUSE	Rab8b	P61028	Ras-related protein Rab-8B	-0.0773367	-0.550136	0.201038	-0.271761	0.968449	0.541883	0.812996	0.68289
sp|P61079|UB2D3_MOUSE	Ube2d3	P61079	Ubiquitin-conjugating enzyme E2 D3	-0.114735	-0.399435	0.184583	-0.100117	0.94608	0.579663	0.67227	0.860153
sp|P61080|UB2D1_MOUSE	Ube2d1	P61080	Ubiquitin-conjugating enzyme E2 D1	-3.67505	-3.71441	-0.200112	-0.239464	0.57267	0.434853	0.820083	0.544841
sp|P61082|UBC12_MOUSE	Ube2m	P61082	NEDD8-conjugating enzyme Ubc12	-0.165033	-0.489528	-0.0397094	-0.364205	0.922255	0.580825	0.951684	0.470043
sp|P61087|UBE2K_MOUSE	Ube2k	P61087	Ubiquitin-conjugating enzyme E2 K	0.248722	1.10916	-0.0230024	0.83744	0.9157	0.298736	0.983443	0.483751
sp|P61089|UBE2N_MOUSE	Ube2n	P61089	Ubiquitin-conjugating enzyme E2 N	-0.2655	-0.378458	0.0188761	-0.0940814	0.811539	0.586291	0.983443	0.896745
sp|P61148|FGF1_MOUSE	Fgf1	P61148	Fibroblast growth factor 1	0.314958	0.29381	0.107337	0.0861892	0.882136	0.795012	0.909135	0.880412
sp|P61161|ARP2_MOUSE	Actr2	P61161	Actin-related protein 2	-0.0104147	0.0265582	-0.113598	-0.0766255	0.989731	0.950109	0.79762	0.835216
sp|P61164|ACTZ_MOUSE	Actr1a	P61164	Alpha-centractin	-0.0659168	-0.113061	-0.350037	-0.397181	0.97235	0.883273	0.413686	0.323301
sp|P61202-2|CSN2_MOUSE	Cops2	P61202-2	Isoform 2 of COP9 signalosome complex subunit 2	0.0410135	-0.0184302	0.0938264	0.0343827	0.973109	0.975513	0.825221	0.940012
sp|P61205|ARF3_MOUSE	Arf3	P61205	ADP-ribosylation factor 3	-0.0833342	-0.0891656	0.14743	0.141599	0.902473	0.802822	0.716597	0.740534
sp|P61211|ARL1_MOUSE	Arl1	P61211	ADP-ribosylation factor-like protein 1	0.211653	0.32666	-0.027409	0.087598	0.86836	0.628171	0.96733	0.862093
sp|P61222|ABCE1_MOUSE	Abce1	P61222	ATP-binding cassette sub-family E member 1	-0.135364	-0.341989	0.133189	-0.0734351	0.900554	0.661328	0.896673	0.912065
sp|P61226|RAP2B_MOUSE	Rap2b	P61226	Ras-related protein Rap-2b	-0.589469	0.703764	-1.2999	-0.00666736	0.291813	0.650357	0.432317	0.994965
sp|P61255|RL26_MOUSE	Rpl26	P61255	60S ribosomal protein L26	0.0459575	0.139226	-0.00410343	0.0891655	0.952453	0.725326	0.996867	0.880412
sp|P61264|STX1B_MOUSE	Stx1b	P61264	Syntaxin-1B	-0.0271849	-0.128738	0.103225	0.00167197	0.972644	0.703636	0.794077	0.995269
sp|P61290|PSME3_MOUSE	Psme3	P61290	Proteasome activator complex subunit 3	0.180217	-1.09142	-0.174978	-1.44661	0.94818	0.448772	0.905405	0.104067
sp|P61294|RAB6B_MOUSE	Rab6b	P61294	Ras-related protein Rab-6B	0.1644	0.0690837	0.249322	0.154005	0.852654	0.868975	0.598923	0.776256
sp|P61327|MGN_MOUSE	Magoh	P61327	Protein mago nashi homolog	-0.064472	-0.0262299	0.157337	0.195579	0.981007	0.980963	0.83277	0.774925
sp|P61329-2|FGF12_MOUSE	Fgf12	P61329-2	Isoform 2 of Fibroblast growth factor 12	-0.190883	-0.401674	0.293134	0.0823438	0.879113	0.544555	0.450772	0.863126
sp|P61358|RL27_MOUSE	Rpl27	P61358	60S ribosomal protein L27	-1.05359	1.02914	-1.73767	0.345069	0.87599	0.660852	0.509674	0.929971
sp|P61458|PHS_MOUSE	Pcbd1	P61458	Pterin-4-alpha-carbinolamine dehydratase	0.259797	-0.177206	0.761315	0.324312	0.786016	0.720229	0.413686	0.757118
sp|P61460-2|DEPD5_MOUSE	Depdc5	P61460-2	Isoform 2 of GATOR complex protein DEPDC5	1.13915	1.50985	0.0459533	0.416649	0.819925	0.456617	0.970656	0.874016
sp|P61514|RL37A_MOUSE	Rpl37a	P61514	60S ribosomal protein L37a	0.133933	-0.248452	0.47986	0.0974752	0.904212	0.763894	0.595486	0.850964
sp|P61620|S61A1_MOUSE	Sec61a1	P61620	Protein transport protein Sec61 subunit alpha isoform 1	-0.430509	0.25582	0.0300091	0.716337	0.459733	0.683792	0.984648	0.508084
sp|P61626|LYSC_HUMAN	LYZ	P61626	Lysozyme C
sp|P61750|ARF4_MOUSE	Arf4	P61750	ADP-ribosylation factor 4	0.0388234	0.239963	-0.0491555	0.151984	0.980983	0.744195	0.968304	0.832403
sp|P61759|PFD3_MOUSE	Vbp1	P61759	Prefoldin subunit 3	-0.0557371	0.0136841	-0.0194731	0.0499481	0.954783	0.975513	0.970163	0.914332
sp|P61922|GABT_MOUSE	Abat	P61922	4-aminobutyrate aminotransferase, mitochondrial	-0.0663623	-0.041464	0.0182912	0.0431895	0.930653	0.915597	0.969395	0.911403
sp|P61924|COPZ1_MOUSE	Copz1	P61924	Coatomer subunit zeta-1	-0.802237	0.206044	-0.746769	0.261512	0.577992	0.898658	0.678929	0.808226
sp|P61957|SUMO2_MOUSE	Sumo2	P61957	Small ubiquitin-related modifier 2	-0.00880176	-0.261996	0.286334	0.0331393	0.992928	0.633879	0.540196	0.923643
sp|P61961|UFM1_MOUSE	Ufm1	P61961	Ubiquitin-fold modifier 1	-0.133017	-0.31694	-0.350606	-0.534529	0.957523	0.648582	0.672481	0.664799
sp|P61963|DCAF7_MOUSE	Dcaf7	P61963	DDB1- and CUL4-associated factor 7	0.657128	-0.718543	0.105113	-1.27056	0.893493	0.1328	0.812996	0.680108
sp|P61965|WDR5_MOUSE	Wdr5	P61965	WD repeat-containing protein 5	1.16557	1.13991		0.201876	0.819925	0.719882		0.908179
sp|P61971|NTF2_MOUSE	Nutf2	P61971	Nuclear transport factor 2	0.0476547	0.0622044	-0.0327919	-0.0182422	0.963533	0.8899	0.946349	0.966614
sp|P61979-2|HNRPK_MOUSE	Hnrnpk	P61979-2	Isoform 2 of Heterogeneous nuclear ribonucleoprotein K	0.0303523	-0.0600162	0.0931513	0.00278277	0.97235	0.90109	0.887392	0.994965
sp|P61979-3|HNRPK_MOUSE	Hnrnpk	P61979-3	Isoform 3 of Heterogeneous nuclear ribonucleoprotein K	-0.0141903	0.0898216	-0.0534512	0.0505608	0.992928	0.875028	0.901948	0.890911
sp|P61982|1433G_MOUSE	Ywhag	P61982	14-3-3 protein gamma	0.0440374	0.0878693	-0.00256171	0.0412702	0.960945	0.802283	0.996782	0.914628
sp|P62046|LRCH1_MOUSE	Lrch1	P62046	Leucine-rich repeat and calponin homology domain-containing protein 1	0.329225	0.839651	-1.6507	-1.14027	0.966621	0.798898	0.802644	0.842848
sp|P62069|UBP46_MOUSE	Usp46	P62069	Ubiquitin carboxyl-terminal hydrolase 46	-0.0410656	0.0352085	0.495305	0.571579	0.975863	0.947124	0.608592	0.599589
sp|P62071|RRAS2_MOUSE	Rras2	P62071	Ras-related protein R-Ras2	0.686232	1.09169	0.063327	0.468786	0.435081	0.479016	0.978774	0.714278
sp|P62073|TIM10_MOUSE	Timm10	P62073	Mitochondrial import inner membrane translocase subunit Tim10	-0.245392	-0.240141	-0.0402584	-0.035007	0.744472	0.603936	0.966842	0.966409
sp|P62075|TIM13_MOUSE	Timm13	P62075	Mitochondrial import inner membrane translocase subunit Tim13	-0.0493931	0.012583	-0.0524905	0.00948567	0.960821	0.976929	0.925017	0.990681
sp|P62077|TIM8B_MOUSE	Timm8b	P62077	Mitochondrial import inner membrane translocase subunit Tim8 B	-0.0805568	-0.682157	0.179865	-0.421735	0.964003	0.591899	0.905405	0.510948
sp|P62082|RS7_MOUSE	Rps7	P62082	40S ribosomal protein S7	0.192733	0.255008	0.131546	0.193821	0.829872	0.675141	0.898696	0.80556
sp|P62137|PP1A_MOUSE	Ppp1ca	P62137	Serine/threonine-protein phosphatase PP1-alpha catalytic subunit	0.0721204	0.189653	-0.0352674	0.0822656	0.936308	0.678728	0.950806	0.827717
sp|P62141|PP1B_MOUSE	Ppp1cb	P62141	Serine/threonine-protein phosphatase PP1-beta catalytic subunit	0.388911	0.498111	0.10109	0.210291	0.744531	0.541883	0.905662	0.757118
sp|P62192|PRS4_MOUSE	Psmc1	P62192	26S proteasome regulatory subunit 4	0.000323182	-0.0748263	0.128381	0.0532318	0.999872	0.837166	0.770802	0.89935
sp|P62196|PRS8_MOUSE	Psmc5	P62196	26S proteasome regulatory subunit 8	-0.0756359	0.0428907	-0.090833	0.0276936	0.930921	0.92042	0.84167	0.954852
sp|P62242|RS8_MOUSE	Rps8	P62242	40S ribosomal protein S8	-0.109492	0.0116696	0.0296086	0.15077	0.906416	0.980963	0.951684	0.734359
sp|P62245|RS15A_MOUSE	Rps15a	P62245	40S ribosomal protein S15a	-0.00604731	0.0979069	-0.0732123	0.0307418	0.993657	0.815803	0.898363	0.948985
sp|P62254|UB2G1_MOUSE	Ube2g1	P62254	Ubiquitin-conjugating enzyme E2 G1	0.227649	0.673418	-0.210017	0.235752	0.887661	0.475299	0.808426	0.762908
sp|P62257|UBE2H_MOUSE	Ube2h	P62257	Ubiquitin-conjugating enzyme E2 H	-0.0531974	0.38072	-0.441369	-0.00745181	0.971717	0.434853	0.71667	0.994965
sp|P62259|1433E_MOUSE	Ywhae	P62259	14-3-3 protein epsilon	0.00787615	-0.0359269	0.00894145	-0.0348616	0.992928	0.928222	0.984744	0.923975
sp|P62264|RS14_MOUSE	Rps14	P62264	40S ribosomal protein S14	-0.161327	-0.163776	-0.0550521	-0.0575013	0.86836	0.737077	0.91777	0.889135
sp|P62267|RS23_MOUSE	Rps23	P62267	40S ribosomal protein S23	-0.289548	0.0894452	-0.0172994	0.361694	0.641224	0.879497	0.984648	0.538377
sp|P62270|RS18_MOUSE	Rps18	P62270	40S ribosomal protein S18	0.11224	0.114	-0.182916	-0.181156	0.879113	0.801244	0.759694	0.724527
sp|P62274|RS29_MOUSE	Rps29	P62274	40S ribosomal protein S29	0.120451	0.138634	-0.0358183	-0.0176355	0.881591	0.737745	0.963613	0.976664
sp|P62281|RS11_MOUSE	Rps11	P62281	40S ribosomal protein S11	-0.084253	0.199409	0.0359635	0.319625	0.884967	0.77386	0.973012	0.466129
sp|P62301|RS13_MOUSE	Rps13	P62301	40S ribosomal protein S13	0.0139905	0.0735549	-0.0660632	-0.00649876	0.992928	0.882195	0.892412	0.994965
sp|P62305|RUXE_MOUSE	Snrpe	P62305	Small nuclear ribonucleoprotein E	-0.0225429	-0.143074	0.10046	-0.0200712	0.991298	0.833805	0.849247	0.975322
sp|P62307|RUXF_MOUSE	Snrpf	P62307	Small nuclear ribonucleoprotein F	0.237693	0.0231188	0.500734	0.28616	0.786016	0.968406	0.453091	0.713736
sp|P62309|RUXG_MOUSE	Snrpg	P62309	Small nuclear ribonucleoprotein G	0.160654	-0.645916	1.20273	0.396164	0.891209	0.164506	0.515417	0.848464
sp|P62311|LSM3_MOUSE	Lsm3	P62311	U6 snRNA-associated Sm-like protein LSm3	0.0183267	0.195191	0.694659	0.871523	0.989731	0.779173	0.66282	0.548557
sp|P62313|LSM6_MOUSE	Lsm6	P62313	U6 snRNA-associated Sm-like protein LSm6	2.74331	2.53801			0.289565	0.347246
sp|P62315|SMD1_MOUSE	Snrpd1	P62315	Small nuclear ribonucleoprotein Sm D1	-0.0529462	0.275139	-0.0481495	0.279936	0.980286	0.722342	0.950594	0.629451
sp|P62317|SMD2_MOUSE	Snrpd2	P62317	Small nuclear ribonucleoprotein Sm D2	-0.877508	-1.57588	0.809796	0.111423	0.819925	0.516906	0.58262	0.914708
sp|P62320|SMD3_MOUSE	Snrpd3	P62320	Small nuclear ribonucleoprotein Sm D3	0.210185	0.0185918	0.029109	-0.162484	0.86836	0.980906	0.978774	0.832812
sp|P62331|ARF6_MOUSE	Arf6	P62331	ADP-ribosylation factor 6	-0.0118133	0.0195158	0.218577	0.249906	0.989731	0.966458	0.75605	0.715844
sp|P62334|PRS10_MOUSE	Psmc6	P62334	26S proteasome regulatory subunit 10B	-0.00890945	-0.1966	0.0511215	-0.136569	0.992928	0.677235	0.939826	0.750953
sp|P62342|SELT_MOUSE	Selenot	P62342	Thioredoxin reductase-like selenoprotein T	0.248232	0.140318	0.149454	0.04154	0.687798	0.806338	0.870935	0.9529
sp|P62482|KCAB2_MOUSE	Kcnab2	P62482	Voltage-gated potassium channel subunit beta-2	0.0431972	0.173021	-0.136844	-0.00702051	0.97235	0.69995	0.709758	0.993177
sp|P62484|ABI2_MOUSE	Abi2	P62484	Abl interactor 2	0.22851	0.36195	-0.11939	0.0140504	0.818442	0.454708	0.79436	0.985382
sp|P62492|RB11A_MOUSE	Rab11a	P62492	Ras-related protein Rab-11A	0.348592	1.46598	0.200801	1.31819	0.87599	0.1165	0.860625	0.28073
sp|P62500-2|T22D1_MOUSE	Tsc22d1	P62500-2	Isoform 2 of TSC22 domain family protein 1
sp|P62500-3|T22D1_MOUSE	Tsc22d1	P62500-3	Isoform 3 of TSC22 domain family protein 1	-0.0340119	0.0260995	-0.0622025	-0.00209105	0.971968	0.950102	0.873431	0.994965
sp|P62627|DLRB1_MOUSE	Dynlrb1	P62627	Dynein light chain roadblock-type 1	-0.0548957	0.0121478	-0.303374	-0.236331	0.951396	0.977413	0.584423	0.69036
sp|P62631|EF1A2_MOUSE	Eef1a2	P62631	Elongation factor 1-alpha 2	-0.144022	-0.290307	0.0565616	-0.0897226	0.929764	0.685324	0.905405	0.864443
sp|P62702|RS4X_MOUSE	Rps4x	P62702	40S ribosomal protein S4, X isoform	-0.0372739	-0.180779	-0.0326199	-0.176125	0.97235	0.688906	0.963613	0.741369
sp|P62715|PP2AB_MOUSE	Ppp2cb	P62715	Serine/threonine-protein phosphatase 2A catalytic subunit beta isoform	0.0642241	0.0461643	-0.0429745	-0.0610343	0.9157	0.898658	0.923993	0.861978
sp|P62717|RL18A_MOUSE	Rpl18a	P62717	60S ribosomal protein L18a	-0.131341	-0.104895	0.0401175	0.0665634	0.902473	0.849259	0.951684	0.900231
sp|P62737|ACTA_MOUSE	Acta2	P62737	Actin, aortic smooth muscle
sp|P62743|AP2S1_MOUSE	Ap2s1	P62743	AP-2 complex subunit sigma	0.070435	-0.155188	-0.284067	-0.509689	0.94666	0.762261	0.786119	0.576203
sp|P62746|RHOB_MOUSE	Rhob	P62746	Rho-related GTP-binding protein RhoB	0.05489	0.175754	-0.073769	0.047095	0.951388	0.652193	0.849521	0.908179
sp|P62748|HPCL1_MOUSE	Hpcal1	P62748	Hippocalcin-like protein 1	-0.019541	-0.299774	0.22934	-0.0508925	0.981007	0.472021	0.571627	0.900231
sp|P62751|RL23A_MOUSE	Rpl23a	P62751	60S ribosomal protein L23a	0.0509468	-0.118898	-0.0473114	-0.217157	0.97235	0.807661	0.932009	0.714278
sp|P62754|RS6_MOUSE	Rps6	P62754	40S ribosomal protein S6	-0.0900962	-0.259318	0.175544	0.00632251	0.966043	0.695077	0.819926	0.994965
sp|P62761|VISL1_MOUSE	Vsnl1	P62761	Visinin-like protein 1	-0.141816	-0.12836	-0.107389	-0.0939328	0.86836	0.728913	0.848683	0.872913
sp|P62774|MTPN_MOUSE	Mtpn	P62774	Myotrophin	0.015273	-0.15889	0.041306	-0.132857	0.986055	0.695077	0.946264	0.734359
sp|P62806|H4_MOUSE	H4c1	P62806	Histone H4	-0.21068	-0.289016	0.153593	0.0752558	0.897053	0.806839	0.93161	0.940524
sp|P62812|GBRA1_MOUSE	Gabra1	P62812	Gamma-aminobutyric acid receptor subunit alpha-1	-0.259146	-0.728429	0.907566	0.438283	0.879113	0.692496	0.676228	0.629451
sp|P62814|VATB2_MOUSE	Atp6v1b2	P62814	V-type proton ATPase subunit B, brain isoform	0.0334672	-0.051855	-0.00600901	-0.0913312	0.966621	0.890648	0.990878	0.801706
sp|P62821|RAB1A_MOUSE	Rab1A	P62821	Ras-related protein Rab-1A	0.070344	-0.140794	0.176447	-0.0346914	0.97235	0.841047	0.602089	0.934364
sp|P62823|RAB3C_MOUSE	Rab3c	P62823	Ras-related protein Rab-3C	0.93781	0.437256	0.515499	0.0149458	0.565349	0.706587	0.492828	0.976395
sp|P62827|RAN_MOUSE	Ran	P62827	GTP-binding nuclear protein Ran	-0.179311	-0.869683	0.308326	-0.382046	0.943827	0.56508	0.835051	0.669935
sp|P62830|RL23_MOUSE	Rpl23	P62830	60S ribosomal protein L23	0.147869	0.223341	-0.13401	-0.0585385	0.838844	0.603936	0.753297	0.889446
sp|P62835|RAP1A_MOUSE	Rap1a	P62835	Ras-related protein Rap-1A	-0.0642858	-0.0517303	0.194652	0.207208	0.94608	0.90724	0.669783	0.643122
sp|P62843|RS15_MOUSE	Rps15	P62843	40S ribosomal protein S15	-0.0641193	0.26065	0.00991076	0.33468	0.973316	0.766342	0.994724	0.702278
sp|P62849-2|RS24_MOUSE	Rps24	P62849-2	Isoform 2 of 40S ribosomal protein S24	-0.194578	-0.376601	0.0326717	-0.149351	0.884365	0.556841	0.951684	0.799509
sp|P62852|RS25_MOUSE	Rps25	P62852	40S ribosomal protein S25	-0.801821	-1.07496	-0.0995893	-0.372728	0.8586	0.617015	0.947631	0.806202
sp|P62855|RS26_MOUSE	Rps26	P62855	40S ribosomal protein S26	0.0116726	0.181104	-0.0755897	0.0938418	0.989731	0.720579	0.910304	0.783853
sp|P62858|RS28_MOUSE	Rps28	P62858	40S ribosomal protein S28	-0.222186	-0.535717	0.103509	-0.210022	0.940161	0.638199	0.851047	0.821657
sp|P62862|RS30_MOUSE	Fau	P62862	40S ribosomal protein S30	-0.0362985	-0.213427	-0.00766833	-0.184797	0.986713	0.659049	0.991576	0.84608
sp|P62869|ELOB_MOUSE	Elob	P62869	Elongin-B	-0.000393078	-0.158242	-0.100461	-0.258311	0.999899	0.725326	0.89307	0.743098
sp|P62874|GBB1_MOUSE	Gnb1	P62874	Guanine nucleotide-binding protein G(I)/G(S)/G(T) subunit beta-1	0.100821	-0.0936874	0.222066	0.0275582	0.87599	0.782552	0.543422	0.943883
sp|P62878|RBX1_MOUSE	Rbx1	P62878	E3 ubiquitin-protein ligase RBX1	-0.2934	-0.209678	0.0105001	0.0942225	0.605515	0.668638	0.988817	0.855967
sp|P62880|GBB2_MOUSE	Gnb2	P62880	Guanine nucleotide-binding protein G(I)/G(S)/G(T) subunit beta-2	-0.0901518	-0.148047	-0.0813903	-0.139286	0.893493	0.687171	0.896283	0.790108
sp|P62881-2|GNB5_MOUSE	Gnb5	P62881-2	Isoform 2 of Guanine nucleotide-binding protein subunit beta-5	0.106523	-0.662393	0.824944	0.0560276	0.906416	0.739841	0.749311	0.898339
sp|P62889|RL30_MOUSE	Rpl30	P62889	60S ribosomal protein L30	-0.00196662	-0.127701	0.0929081	-0.0328262	0.997627	0.733039	0.813776	0.961014
sp|P62897|CYC_MOUSE	Cycs	P62897	Cytochrome c, somatic	-0.098486	0.143606	-0.140116	0.101976	0.884365	0.707857	0.787358	0.821078
sp|P62900|RL31_MOUSE	Rpl31	P62900	60S ribosomal protein L31	-0.620528	0.112111	-0.467726	0.264913	0.242483	0.884104	0.673757	0.757118
sp|P62908|RS3_MOUSE	Rps3	P62908	40S ribosomal protein S3	0.0869998	0.0269061	0.0644153	0.00432161	0.907632	0.953298	0.905405	0.994965
sp|P62911|RL32_MOUSE	Rpl32	P62911	60S ribosomal protein L32	-0.0600558	0.185686	0.759624	1.00537	0.981007	0.849259	0.370614	0.220678
sp|P62915|TF2B_MOUSE	Gtf2b	P62915	Transcription initiation factor IIB	2.87282	0.142555	1.84549	-0.884773	0.0639957	0.766488	0.368059	0.73103
sp|P62918|RL8_MOUSE	Rpl8	P62918	60S ribosomal protein L8	-0.0252094	0.158731	0.069128	0.253069	0.977053	0.691873	0.871198	0.48834
sp|P62956|CCG7_MOUSE	Cacng7	P62956	Voltage-dependent calcium channel gamma-7 subunit	-1.7672	-1.64733	0.0539194	0.173783	0.641224	0.541883	0.970163	0.90531
sp|P62960|YBOX1_MOUSE	Ybx1	P62960	Y-box-binding protein 1	0.0617306	0.0165246	-0.159104	-0.20431	0.957997	0.975741	0.753297	0.643122
sp|P62962|PROF1_MOUSE	Pfn1	P62962	Profilin-1	0.161812	-0.0194831	0.0951759	-0.086119	0.890853	0.977413	0.863375	0.842848
sp|P62965|RABP1_MOUSE	Crabp1	P62965	Cellular retinoic acid-binding protein 1	-0.0122686	0.25889	0.238289	0.509448	0.992928	0.740225	0.889394	0.715844
sp|P62983|RS27A_MOUSE	Rps27a	P62983	Ubiquitin-40S ribosomal protein S27a	-0.165103	-0.400541	0.0637088	-0.171729	0.926532	0.653812	0.927598	0.757118
sp|P62984|RL40_MOUSE	Uba52	P62984	Ubiquitin-60S ribosomal protein L40	0.788557	0.0915327	0.695084	-0.00194048	0.40044	0.9525	0.813776	0.999107
sp|P62996|TRA2B_MOUSE	Tra2b	P62996	Transformer-2 protein homolog beta	-0.00853044	0.372251	0.0685685	0.44935	0.994149	0.541883	0.946264	0.583243
sp|P63001|RAC1_MOUSE	Rac1	P63001	Ras-related C3 botulinum toxin substrate 1	0.102226	-0.682377	0.318425	-0.466177	0.975294	0.672296	0.826893	0.689791
sp|P63002|TLE5_MOUSE	Tle5	P63002	TLE family member 5	0.182409	0.861087	-0.219037	0.459641	0.973109	0.63943	0.654725	0.782252
sp|P63005|LIS1_MOUSE	Pafah1b1	P63005	Platelet-activating factor acetylhydrolase IB subunit beta	0.0205118	-0.00146237	-0.0445966	-0.0665708	0.983466	0.996497	0.927073	0.863971
sp|P63011|RAB3A_MOUSE	Rab3a	P63011	Ras-related protein Rab-3A	-0.105783	-0.286308	0.0251861	-0.155339	0.971228	0.718216	0.968418	0.87092
sp|P63017|HSP7C_MOUSE	Hspa8	P63017	Heat shock cognate 71 kDa protein	0.0659367	-0.0529211	-0.0085263	-0.127384	0.928158	0.902807	0.986771	0.729999
sp|P63024|VAMP3_MOUSE	Vamp3	P63024	Vesicle-associated membrane protein 3	-0.0559972	0.0810546	-0.1154	0.0216516	0.951388	0.840872	0.804443	0.966519
sp|P63028|TCTP_MOUSE	Tpt1	P63028	Translationally-controlled tumor protein	-0.199425	-0.555257	-0.549224	-0.905056	0.97235	0.706587	0.500217	0.669814
sp|P63030|MPC1_MOUSE	Mpc1	P63030	Mitochondrial pyruvate carrier 1	0.0618868	0.156239	0.123657	0.218009	0.960821	0.77386	0.828862	0.599589
sp|P63037|DNJA1_MOUSE	Dnaja1	P63037	DnaJ homolog subfamily A member 1	-0.073228	-0.276195	-0.210618	-0.413585	0.964179	0.655633	0.849519	0.702278
sp|P63038|CH60_MOUSE	Hspd1	P63038	60 kDa heat shock protein, mitochondrial	0.0817055	0.145444	-0.103099	-0.0393608	0.956307	0.73258	0.81716	0.954852
sp|P63040|CPLX1_MOUSE	Cplx1	P63040	Complexin-1	0.108905	-0.110735	-0.0152588	-0.234899	0.949539	0.894055	0.983443	0.598411
sp|P63042|STMN4_MOUSE	Stmn4	P63042	Stathmin-4		-3.02646	0.91093	-1.82976		0.0111183	0.773229	0.536331
sp|P63044|VAMP2_MOUSE	Vamp2	P63044	Vesicle-associated membrane protein 2	0.247248	-0.0472519	0.312774	0.0182738	0.744472	0.929995	0.564228	0.976609
sp|P63046-2|ST4A1_MOUSE	Sult4a1	P63046-2	Isoform 2 of Sulfotransferase 4A1	-0.0712322	-0.195478	0.00878718	-0.115458	0.966621	0.720579	0.987078	0.84288
sp|P63054|PCP4_MOUSE	Pcp4	P63054	Calmodulin regulator protein PCP4	-0.403751	-0.520617	-0.10534	-0.222206	0.641224	0.334601	0.914764	0.805922
sp|P63073|IF4E_MOUSE	Eif4e	P63073	Eukaryotic translation initiation factor 4E	0.0935358	0.123389	-0.0218049	0.0080486	0.881591	0.720229	0.968304	0.989193
sp|P63080|GBRB3_MOUSE	Gabrb3	P63080	Gamma-aminobutyric acid receptor subunit beta-3	0.272085	0.350714	0.884615	0.963244	0.818442	0.726433	0.39017	0.0252776
sp|P63082|VATL_MOUSE	Atp6v0c	P63082	V-type proton ATPase 16 kDa proteolipid subunit c	0.451117	0.153126	0.321775	0.023784	0.289565	0.813211	0.690861	0.957563
sp|P63085|MK01_MOUSE	Mapk1	P63085	Mitogen-activated protein kinase 1	0.197621	0.0949501	0.219851	0.11718	0.869571	0.86953	0.613501	0.814744
sp|P63087-2|PP1G_MOUSE	Ppp1cc	P63087-2	Isoform 2 of Serine/threonine-protein phosphatase PP1-gamma catalytic subunit	-0.445426	-0.752129	0.208635	-0.0980691	0.781769	0.315678	0.71906	0.914887
sp|P63101|1433Z_MOUSE	Ywhaz	P63101	14-3-3 protein zeta/delta	0.0321732	-0.11198	0.157185	0.0130318	0.969075	0.731582	0.66282	0.975322
sp|P63115|AAA1_MOUSE	Slc7a10	P63115	Asc-type amino acid transporter 1	-0.0309748	0.313081	0.0333227	0.377379	0.986641	0.655668	0.969395	0.579203
sp|P63141|KCNA2_MOUSE	Kcna2	P63141	Potassium voltage-gated channel subfamily A member 2	-0.0491081	0.0514434	-0.0182111	0.0823404	0.960821	0.919963	0.9751	0.832812
sp|P63143|KCAB1_MOUSE	Kcnab1	P63143	Voltage-gated potassium channel subunit beta-1	0.812913	2.28153	1.26852	2.73714	0.565349	0.464027	0.695337	0.00386491
sp|P63147|UBE2B_MOUSE	Ube2b	P63147	Ubiquitin-conjugating enzyme E2 B
sp|P63158|HMGB1_MOUSE	Hmgb1	P63158	High mobility group protein B1	0.0991432	0.0965062	0.127725	0.125088	0.891896	0.849259	0.830469	0.762486
sp|P63165|SUMO1_HUMAN	SUMO1	P63165	Small ubiquitin-related modifier 1	-1.1226	-0.16851	0.969809	1.9239	0.111669	0.698779	0.622764	0.323301
sp|P63168|DYL1_MOUSE	Dynll1	P63168	Dynein light chain 1, cytoplasmic	-0.128901	-0.127361	0.0675202	0.0690597	0.837814	0.777182	0.921474	0.87179
sp|P63213|GBG2_MOUSE	Gng2	P63213	Guanine nucleotide-binding protein G(I)/G(S)/G(O) subunit gamma-2	-0.279949	-0.860585	0.345891	-0.234746	0.896344	0.439794	0.653645	0.805922
sp|P63216|GBG3_MOUSE	Gng3	P63216	Guanine nucleotide-binding protein G(I)/G(S)/G(O) subunit gamma-3	-0.255527	-0.668505	0.426947	0.0139687	0.879113	0.430417	0.451617	0.993177
sp|P63239|NEC1_MOUSE	Pcsk1	P63239	Neuroendocrine convertase 1	0.646343	-0.228887	0.842745	-0.032486	0.373112	0.798649	0.385674	0.954852
sp|P63242|IF5A1_MOUSE	Eif5a	P63242	Eukaryotic translation initiation factor 5A-1	0.00899776	-0.0352294	0.0148972	-0.02933	0.992928	0.93994	0.977946	0.958878
sp|P63248|IPKA_MOUSE	Pkia	P63248	cAMP-dependent protein kinase inhibitor alpha	-0.231977	-0.702575	1.66656	1.19597	0.767865	0.416423	0.0560836	0.030182
sp|P63260|ACTG_MOUSE	Actg1	P63260	Actin, cytoplasmic 2	-0.0750227	-0.17711	-0.275557	-0.377645	0.924818	0.719197	0.701562	0.527537
sp|P63268|ACTH_MOUSE	Actg2	P63268	Actin, gamma-enteric smooth muscle	0.0517396	0.327452	-0.219092	0.05662	0.989731	0.762261	0.821476	0.975322
sp|P63276|RS17_MOUSE	Rps17	P63276	40S ribosomal protein S17	0.329696	0.455372	-0.13396	-0.00828391	0.87599	0.638485	0.849247	0.994965
sp|P63279|UBC9_HUMAN	UBE2I	P63279	SUMO-conjugating enzyme UBC9	-1.01126	-1.59653	1.30244	0.717166	0.430681	0.0100616	0.0399733	0.517261
sp|P63318|KPCG_MOUSE	Prkcg	P63318	Protein kinase C gamma type	1.65691	0.134917	2.43952	0.917524	0.590231	0.940369	0.111489	0.702263
sp|P63321|RALA_MOUSE	Rala	P63321	Ras-related protein Ral-A	-0.074094	-0.176113	0.0145948	-0.0874241	0.971228	0.795916	0.983443	0.890911
sp|P63323|RS12_MOUSE	Rps12	P63323	40S ribosomal protein S12	-0.235547	-0.2578	-0.0940809	-0.116334	0.752351	0.63009	0.904343	0.847594
sp|P63325|RS10_MOUSE	Rps10	P63325	40S ribosomal protein S10	-0.0276795	0.181628	0.0394553	0.248762	0.983466	0.713397	0.9629	0.702263
sp|P63328|PP2BA_MOUSE	Ppp3ca	P63328	Serine/threonine-protein phosphatase 2B catalytic subunit alpha isoform	0.108591	0.132068	0.241319	0.264795	0.960821	0.893919	0.676228	0.576203
sp|P63330|PP2AA_MOUSE	Ppp2ca	P63330	Serine/threonine-protein phosphatase 2A catalytic subunit alpha isoform	-0.425538	-0.971174	0.0149196	-0.530717	0.9157	0.572235	0.98499	0.746928
sp|P67778|PHB1_MOUSE	Phb1	P67778	Prohibitin 1	0.0849139	0.215409	0.0964067	0.226902	0.920137	0.66432	0.895093	0.702278
sp|P67871|CSK2B_MOUSE	Csnk2b	P67871	Casein kinase II subunit beta	-0.0674546	-0.265269	-0.00697411	-0.204788	0.97235	0.673627	0.987436	0.747408
sp|P67984|RL22_MOUSE	Rpl22	P67984	60S ribosomal protein L22	-0.0121123	-0.00513799	-0.0487591	-0.0417847	0.989731	0.990207	0.931315	0.915324
sp|P68037|UB2L3_MOUSE	Ube2l3	P68037	Ubiquitin-conjugating enzyme E2 L3	0.0836138	0.140422	0.158825	0.215633	0.893493	0.706587	0.78209	0.682308
sp|P68040|RACK1_MOUSE	Rack1	P68040	Receptor of activated protein C kinase 1	-0.00719502	0.0374974	-0.075632	-0.0309396	0.992928	0.942108	0.897571	0.946175
sp|P68134|ACTS_MOUSE	Acta1	P68134	Actin, alpha skeletal muscle	0.111036	0.028534	-0.204129	-0.28663	0.897053	0.95459	0.658442	0.576203
sp|P68181|KAPCB_MOUSE	Prkacb	P68181	cAMP-dependent protein kinase catalytic subunit beta	-0.049978	-0.0355857	0.17525	0.189642	0.97235	0.950102	0.808624	0.805922
sp|P68254|1433T_MOUSE	Ywhaq	P68254	14-3-3 protein theta	0.0612702	-0.0575893	0.105278	-0.0135814	0.931306	0.894143	0.837681	0.976609
sp|P68368|TBA4A_MOUSE	Tuba4a	P68368	Tubulin alpha-4A chain	-0.0619416	-0.126524	0.00429956	-0.0602825	0.957446	0.772813	0.993688	0.885069
sp|P68369|TBA1A_MOUSE	Tuba1a	P68369	Tubulin alpha-1A chain	-0.14924	-0.369021	-0.0837538	-0.303536	0.924206	0.539375	0.886453	0.713736
sp|P68372|TBB4B_MOUSE	Tubb4b	P68372	Tubulin beta-4B chain	-0.323783	-0.376196	-0.00945768	-0.06187	0.854144	0.575863	0.98499	0.94444
sp|P68404-2|KPCB_MOUSE	Prkcb	P68404-2	Isoform Beta-II of Protein kinase C beta type	0.164227	-0.205833	0.374147	0.0040874	0.884603	0.707369	0.43645	0.994965
sp|P68433|H31_MOUSE	H3c1	P68433	Histone H3.1	-0.0420414	-0.0924379	0.153802	0.103406	0.98597	0.945859	0.914764	0.895085
sp|P68510|1433F_MOUSE	Ywhah	P68510	14-3-3 protein eta	-0.0118718	-0.158416	0.0563995	-0.0901446	0.992928	0.731473	0.896283	0.838968
sp|P68871|HBB_HUMAN	HBB	P68871	Hemoglobin subunit beta	2.16145	-3.83159	0.0163793	-5.97665	0.906548	0.603131	0.996346	0.460548
sp|P69566-2|RANB9_MOUSE	Ranbp9	P69566-2	Isoform 2 of Ran-binding protein 9	-0.160707	-0.36971	-0.152277	-0.36128	0.96988	0.866515	0.95687	0.757118
sp|P69905|HBA_HUMAN	HBA1	P69905	Hemoglobin subunit alpha	-0.741384	-2.42498	2.85655	1.17296	0.925014	0.591899	0.402719	0.702278
sp|P70122|SBDS_MOUSE	Sbds	P70122	Ribosome maturation protein SBDS	-0.0490185	-0.0845681	-0.0682569	-0.103806	0.971968	0.895754	0.931315	0.816375
sp|P70168|IMB1_MOUSE	Kpnb1	P70168	Importin subunit beta-1	0.0689012	-0.129472	-0.14229	-0.340663	0.930653	0.810828	0.851047	0.463977
sp|P70175|DLG3_MOUSE	Dlg3	P70175	Disks large homolog 3	0.217003	0.205586	0.176014	0.164598	0.697056	0.616626	0.674359	0.713736
sp|P70182-3|PI51A_MOUSE	Pip5k1a	P70182-3	Isoform 3 of Phosphatidylinositol 4-phosphate 5-kinase type-1 alpha	0.360817	0.80389	-0.148284	0.294789	0.829872	0.22675	0.895036	0.805922
sp|P70188-2|KIFA3_MOUSE	Kifap3	P70188-2	Isoform KAP3B of Kinesin-associated protein 3	0.782788	-0.750664	0.479297	-1.05416	0.742244	0.710987	0.861295	0.50575
sp|P70195|PSB7_MOUSE	Psmb7	P70195	Proteasome subunit beta type-7	-0.0911813	-0.0445613	-0.0700063	-0.0233863	0.885149	0.919963	0.901948	0.958654
sp|P70202|LXN_MOUSE	Lxn	P70202	Latexin	-0.121137	-0.171553	-0.180636	-0.231052	0.885149	0.728645	0.71898	0.547823
sp|P70206|PLXA1_MOUSE	Plxna1	P70206	Plexin-A1	-0.185448	0.723887	0.403226	1.31256	0.946379	0.731582	0.888388	0.118409
sp|P70207|PLXA2_MOUSE	Plxna2	P70207	Plexin-A2	1.53814	0.250165	0.633947		0.256903	0.838717	0.598923
sp|P70227|ITPR3_MOUSE	Itpr3	P70227	Inositol 1,4,5-trisphosphate receptor type 3	-1.17213	-1.61309	1.46434	1.02339	0.811539	0.509056	0.65106	0.776228
sp|P70232|NCHL1_MOUSE	Chl1	P70232	Neural cell adhesion molecule L1-like protein	-0.712627	-0.056924	-0.212017	0.443686	0.754855	0.916534	0.863729	0.805922
sp|P70236|MP2K6_MOUSE	Map2k6	P70236	Dual specificity mitogen-activated protein kinase kinase 6	-0.802324	-0.935802	0.125733	-0.00774468	0.619015	0.446343	0.782505	0.993177
sp|P70245|EBP_MOUSE	Ebp	P70245	3-beta-hydroxysteroid-Delta(8),Delta(7)-isomerase	0.0132845	-0.352108	0.239164	-0.126229	0.989731	0.686853	0.830469	0.755523
sp|P70255-3|NFIC_MOUSE	Nfic	P70255-3	Isoform 3 of Nuclear factor 1 C-type	1.32198	3.70503		2.09558	0.0963452	0.00227878		0.00573944
sp|P70261|PALD_MOUSE	Pald1	P70261	Paladin	-0.140582	-0.120594	0.30575	0.325738	0.930653	0.831286	0.407959	0.63605
sp|P70265|F262_MOUSE	Pfkfb2	P70265	6-phosphofructo-2-kinase/fructose-2,6-bisphosphatase 2	0.0759864	0.203426	1.47687	1.60431	0.980238	0.933493	0.510097	0.0913419
sp|P70271|PDLI4_MOUSE	Pdlim4	P70271	PDZ and LIM domain protein 4	0.130525	-0.15644	1.41955	1.13258	0.928158	0.821431	0.291779	0.423047
sp|P70280|VAMP7_MOUSE	Vamp7	P70280	Vesicle-associated membrane protein 7	0.238034	2.2359		1.77884	0.834762	0.430417		0.460548
sp|P70288|HDAC2_MOUSE	Hdac2	P70288	Histone deacetylase 2	-0.261294	0.24857	1.55928	2.06914	0.940161	0.892117	0.644494	0.509924
sp|P70290|EM55_MOUSE	Mpp1	P70290	55 kDa erythrocyte membrane protein	0.0435356	-0.766191	0.509758	-0.299969	0.986713	0.416423	0.669783	0.816033
sp|P70295|AUP1_MOUSE	Aup1	P70295	Lipid droplet-regulating VLDL assembly factor AUP1	2.84159	1.75995	-0.198485	-1.28012	0.242483	0.198397	0.848818	0.448445
sp|P70296|PEBP1_MOUSE	Pebp1	P70296	Phosphatidylethanolamine-binding protein 1	-0.218895	-0.384606	-0.097761	-0.263472	0.884365	0.616927	0.85602	0.667225
sp|P70297|STAM1_MOUSE	Stam	P70297	Signal transducing adapter molecule 1	0.0520438	0.135168	-0.0293666	0.0537572	0.950993	0.720229	0.951684	0.886402
sp|P70302|STIM1_MOUSE	Stim1	P70302	Stromal interaction molecule 1	0.316712	-0.0501909	0.121607	-0.245297	0.715121	0.94682	0.821245	0.47952
sp|P70303|PYRG2_MOUSE	Ctps2	P70303	CTP synthase 2	-0.0269141	0.0690892	-0.26917	-0.173167	0.975863	0.885941	0.643352	0.755983
sp|P70318|TIAR_MOUSE	Tial1	P70318	Nucleolysin TIAR	0.0675258	0.086883	0.242232	0.261589	0.968449	0.873715	0.664075	0.731899
sp|P70333|HNRH2_MOUSE	Hnrnph2	P70333	Heterogeneous nuclear ribonucleoprotein H2	0.0304906	-0.137514	0.113933	-0.054071	0.97235	0.689003	0.78	0.896091
sp|P70335-2|ROCK1_MOUSE	Rock1	P70335-2	Isoform 2 of Rho-associated protein kinase 1	1.54752	2.05751	0.791716	1.3017	0.360922	0.510612	0.860625	0.623459
sp|P70336-2|ROCK2_MOUSE	Rock2	P70336-2	Isoform 2 of Rho-associated protein kinase 2	0.410782	0.122998	-0.395452	-0.683237	0.847066	0.913015	0.740657	0.548557
sp|P70345-2|B2CL2_MOUSE	Bcl2l2	P70345-2	Isoform 2 of Bcl-2-like protein 2	1.34379	2.3039	-1.08583	-0.125726	0.639749	0.339067	0.756505	0.975322
sp|P70349|HINT1_MOUSE	Hint1	P70349	Adenosine 5'-monophosphoramidase HINT1	0.00279077	0.0210461	-0.0511633	-0.032908	0.997235	0.95944	0.910636	0.934714
sp|P70362|UFD1_MOUSE	Ufd1	P70362	Ubiquitin recognition factor in ER-associated degradation protein 1	-0.0347722	-0.0660195	0.273459	0.242212	0.971968	0.869609	0.556053	0.613876
sp|P70372|ELAV1_MOUSE	Elavl1	P70372	ELAV-like protein 1	-0.69809	-1.08392	-0.112259	-0.498084	0.71984	0.394797	0.92614	0.664799
sp|P70380|IL18_MOUSE	Il18	P70380	Interleukin-18		-3.14571	2.84157			0.520893	0.575875
sp|P70392|RGRF2_MOUSE	Rasgrf2	P70392	Ras-specific guanine nucleotide-releasing factor 2	0.375777	0.176484	-0.0101771	-0.20947	0.867935	0.924169	0.997642	0.895888
sp|P70398|USP9X_MOUSE	Usp9x	P70398	Probable ubiquitin carboxyl-terminal hydrolase FAF-X	0.429428	-0.218674	-0.210306	-0.858409	0.543848	0.882453	0.921474	0.158978
sp|P70399-5|TP53B_MOUSE	Tp53bp1	P70399-5	Isoform 2 of TP53-binding protein 1	1.37129	1.27533	0.621981	0.526015	0.577992	0.306535	0.657884	0.789577
sp|P70402|MYBPH_MOUSE	Mybph	P70402	Myosin-binding protein H
sp|P70404|IDHG1_MOUSE	Idh3g	P70404	Isocitrate dehydrogenase [NAD] subunit gamma 1, mitochondrial	-0.0284569	-0.222323	0.0820398	-0.111826	0.986316	0.655633	0.842194	0.851515
sp|P70414|NAC1_MOUSE	Slc8a1	P70414	Sodium/calcium exchanger 1	-0.0480105	-0.0100237	0.0104934	0.0484802	0.951958	0.984643	0.98843	0.897331
sp|P70425|RIT2_MOUSE	Rit2	P70425	GTP-binding protein Rit2	0.677926	0.515393	0.561647	0.399113	0.340758	0.662391	0.691777	0.629451
sp|P70429-2|EVL_MOUSE	Evl	P70429-2	Isoform 1 of Ena/VASP-like protein	0.580107	0.49589	0.350746	0.266529	0.605515	0.494082	0.658737	0.771522
sp|P70441|NHRF1_MOUSE	Slc9a3r1	P70441	Na(+)/H(+) exchange regulatory cofactor NHE-RF1	0.0591846	-0.014576	-0.12768	-0.201441	0.938969	0.975513	0.752398	0.560394
sp|P70444|BID_MOUSE	Bid	P70444	BH3-interacting domain death agonist	-0.297727	-0.0547859	1.26375	1.50669	0.650611	0.950109	0.658737	0.582529
sp|P70445|4EBP2_MOUSE	Eif4ebp2	P70445	Eukaryotic translation initiation factor 4E-binding protein 2	-2.02407	-2.22628	1.49964	1.29743	0.00623923	0.0028067	0.445521	0.538377
sp|P70452|STX4_MOUSE	Stx4	P70452	Syntaxin-4	0.354281	0.609205	-1.17927	-0.924348	0.924206	0.653812	0.157032	0.580457
sp|P70460|VASP_MOUSE	Vasp	P70460	Vasodilator-stimulated phosphoprotein	0.546934	0.326849	0.213667	-0.00641742	0.589294	0.653812	0.744474	0.994965
sp|P70663|SPRL1_MOUSE	Sparcl1	P70663	SPARC-like protein 1	-0.312267	-0.272845	-0.22347	-0.184049	0.637525	0.645753	0.810505	0.805922
sp|P70670|NACAM_MOUSE	Naca	P70670	Nascent polypeptide-associated complex subunit alpha, muscle-specific form	0.00881356	0.163347	0.166882	0.321415	0.997235	0.868206	0.79567	0.767501
sp|P70671|IRF3_MOUSE	Irf3	P70671	Interferon regulatory factor 3	0.38552	0.137562	0.562262	0.314304	0.605515	0.744747	0.190728	0.560743
sp|P70689|CXB6_MOUSE	Gjb6	P70689	Gap junction beta-6 protein	0.460706	0.450732	0.0581818	0.0482076	0.347193	0.588175	0.963613	0.914887
sp|P70697|DCUP_MOUSE	Urod	P70697	Uroporphyrinogen decarboxylase	-0.158406	-0.446406	0.794696	0.506696	0.967333	0.725326	0.580108	0.757118
sp|P70698|PYRG1_MOUSE	Ctps1	P70698	CTP synthase 1	0.201782	0.21989	0.117455	0.135563	0.918513	0.801414	0.814082	0.820885
sp|P70699|LYAG_MOUSE	Gaa	P70699	Lysosomal alpha-glucosidase	0.0428515	0.211953	0.0751316	0.244233	0.977053	0.677592	0.896907	0.734359
sp|P70704-3|AT8A1_MOUSE	Atp8a1	P70704-3	Isoform 3 of Phospholipid-transporting ATPase IA	0.137136	-0.44215	0.0768692	-0.502417	0.927403	0.479871	0.933535	0.567822
sp|P80313|TCPH_MOUSE	Cct7	P80313	T-complex protein 1 subunit eta	0.249927	0.208916	0.0956378	0.0546267	0.729948	0.603936	0.821131	0.913823
sp|P80314|TCPB_MOUSE	Cct2	P80314	T-complex protein 1 subunit beta	0.120619	0.118577	0.0721168	0.0700756	0.882136	0.78528	0.920537	0.900231
sp|P80315|TCPD_MOUSE	Cct4	P80315	T-complex protein 1 subunit delta	0.14551	-0.109578	0.296322	0.0412335	0.819925	0.798898	0.617125	0.937772
sp|P80316|TCPE_MOUSE	Cct5	P80316	T-complex protein 1 subunit epsilon	0.0176331	-0.0297632	-0.0119769	-0.0593731	0.985624	0.950109	0.980704	0.86825
sp|P80317|TCPZ_MOUSE	Cct6a	P80317	T-complex protein 1 subunit zeta	0.0420801	0.119124	0.0191579	0.0962016	0.975256	0.810402	0.970337	0.861978
sp|P80318|TCPG_MOUSE	Cct3	P80318	T-complex protein 1 subunit gamma	-0.355	0.0677543	-0.0367544	0.386	0.619015	0.886954	0.948677	0.436296
sp|P80560|PTPR2_MOUSE	Ptprn2	P80560	Receptor-type tyrosine-protein phosphatase N2	0.0702034	-0.190111	0.383905	0.12359	0.960116	0.728913	0.42115	0.800017
sp|P82198|BGH3_MOUSE	Tgfbi	P82198	Transforming growth factor-beta-induced protein ig-h3	-0.237166	-0.736201	0.710533	0.211498	0.872338	0.631359	0.741945	0.886402
sp|P83093|STIM2_MOUSE	Stim2	P83093	Stromal interaction molecule 2	1.65242	1.4482			0.360922	0.334601
sp|P83510-2|TNIK_MOUSE	Tnik	P83510-2	Isoform 2 of Traf2 and NCK-interacting protein kinase	-0.651965	-1.05392	1.56849	1.16654	0.848254	0.774011	0.763678	0.702278
sp|P83741-2|WNK1_MOUSE	Wnk1	P83741-2	Isoform 2 of Serine/threonine-protein kinase WNK1	0.356602	0.9765	1.01688	1.63678	0.859289	0.122773	0.077254	0.109832
sp|P83870|PHF5A_MOUSE	Phf5a	P83870	PHD finger-like domain-containing protein 5A	1.02517	0.694459	-0.573208	-0.903916	0.0848869	0.434853	0.492828	0.0504154
sp|P83877|TXN4A_MOUSE	Txnl4a	P83877	Thioredoxin-like protein 4A	4.11227	0.691792	-1.70266	-5.12314	0.740555	0.958793	0.921474	0.546429
sp|P83882|RL36A_MOUSE	Rpl36a	P83882	60S ribosomal protein L36a	0.262714	0.106996	0.063801	-0.0919171	0.753133	0.837166	0.896283	0.805922
sp|P83887|TBG1_MOUSE	Tubg1	P83887	Tubulin gamma-1 chain	0.104054	0.0429028	0.167863	0.106712	0.897027	0.923038	0.684342	0.812201
sp|P83917|CBX1_MOUSE	Cbx1	P83917	Chromobox protein homolog 1	0.697015	0.595126	-0.0979168	-0.199806	0.336127	0.472021	0.914764	0.629451
sp|P83940|ELOC_MOUSE	Eloc	P83940	Elongin-C	-0.0069202	0.0481024	-0.0297302	0.0252924	0.992928	0.895754	0.948677	0.943506
sp|P84075|HPCA_MOUSE	Hpca	P84075	Neuron-specific calcium-binding protein hippocalcin	-0.00132093	-0.35743	0.114768	-0.241342	0.998146	0.494082	0.901565	0.757118
sp|P84078|ARF1_MOUSE	Arf1	P84078	ADP-ribosylation factor 1	-0.13257	1.47035		1.74796	0.966621	0.334601		0.0683761
sp|P84084|ARF5_MOUSE	Arf5	P84084	ADP-ribosylation factor 5	0.0202408	-0.072017	0.197708	0.10545	0.981964	0.868128	0.756505	0.861978
sp|P84086|CPLX2_MOUSE	Cplx2	P84086	Complexin-2	0.307736	0.0279313	0.220116	-0.059688	0.488162	0.966458	0.747893	0.878691
sp|P84089|ERH_MOUSE	Erh	P84089	Enhancer of rudimentary homolog	0.172704	0.0223419	0.279715	0.129353	0.786016	0.95535	0.622764	0.829721
sp|P84091|AP2M1_MOUSE	Ap2m1	P84091	AP-2 complex subunit mu	0.00262835	-0.152204	0.323784	0.168952	0.997627	0.726452	0.469243	0.757118
sp|P84096|RHOG_MOUSE	Rhog	P84096	Rho-related GTP-binding protein RhoG	-0.433206	-0.417238	0.190673	0.206641	0.630783	0.726433	0.917578	0.790108
sp|P84099|RL19_MOUSE	Rpl19	P84099	60S ribosomal protein L19	0.0784516	-0.0274996	0.0294074	-0.0765438	0.901632	0.966042	0.969526	0.831069
sp|P84104-2|SRSF3_MOUSE	Srsf3	P84104-2	Isoform Short of Serine/arginine-rich splicing factor 3	0.102075	-0.0560202	-0.00752147	-0.165617	0.932211	0.928977	0.991572	0.755523
sp|P84228|H32_MOUSE	H3c2	P84228	Histone H3.2	0.0520075	0.225801	0.104014	0.277807	0.950946	0.789643	0.939826	0.546757
sp|P84309-2|ADCY5_MOUSE	Adcy5	P84309-2	Isoform 2 of Adenylate cyclase type 5	-0.0908196	0.637246	-0.151418	0.576647	0.936089	0.675541	0.950806	0.441145
sp|P85094|ISC2A_MOUSE	Isoc2a	P85094	Isochorismatase domain-containing protein 2A	0.11736	0.086054	0.0276795	-0.00362645	0.85844	0.822617	0.966699	0.994965
sp|P97290|IC1_MOUSE	Serping1	P97290	Plasma protease C1 inhibitor	-1.05971	-1.48547	0.847275	0.421514	0.514134	0.298736	0.600469	0.776256
sp|P97298|PEDF_MOUSE	Serpinf1	P97298	Pigment epithelium-derived factor	1.45094	0.844513	0.0139719	-0.592457	0.738519	0.747121	0.995492	0.344033
sp|P97300-3|NPTN_MOUSE	Nptn	P97300-3	Isoform 3 of Neuroplastin	-0.0499624	0.127639	-0.0448381	0.132763	0.968449	0.707857	0.916804	0.800871
sp|P97300|NPTN_MOUSE	Nptn	P97300	Neuroplastin	0.125029	-0.349161	1.83987	1.36568	0.897027	0.553308	0.135887	0.28073
sp|P97314|CSRP2_MOUSE	Csrp2	P97314	Cysteine and glycine-rich protein 2
sp|P97315|CSRP1_MOUSE	Csrp1	P97315	Cysteine and glycine-rich protein 1	0.0274814	-0.0421746	-0.012884	-0.08254	0.97235	0.910849	0.976591	0.802001
sp|P97326|CADH6_MOUSE	Cdh6	P97326	Cadherin-6
sp|P97328|KHK_MOUSE	Khk	P97328	Ketohexokinase	-0.169416	-0.655857	-0.000330113	-0.486771	0.986111	0.825283	0.999849	0.881728
sp|P97346|NXN_MOUSE	Nxn	P97346	Nucleoredoxin	0.7437	0.628072	0.647798	0.53217	0.577992	0.440894	0.402348	0.599589
sp|P97351|RS3A_MOUSE	Rps3a	P97351	40S ribosomal protein S3a	0.0442283	0.0130142	0.140791	0.109576	0.973316	0.987405	0.873431	0.826356
sp|P97352|S10AD_MOUSE	S100a13	P97352	Protein S100-A13	-0.0916623	-1.45154	0.518017	-0.841861	0.940008	0.201523	0.801454	0.591711
sp|P97355|SPSY_MOUSE	Sms	P97355	Spermine synthase	0.0141421	0.0608163	0.102277	0.148951	0.992024	0.892057	0.837067	0.789651
sp|P97364|SPS2_MOUSE	Sephs2	P97364	Selenide, water dikinase 2	1.13869	0.882109	-0.543586	-0.800171	0.514134	0.487916	0.733868	0.599589
sp|P97370|AT1B3_MOUSE	Atp1b3	P97370	Sodium/potassium-transporting ATPase subunit beta-3	-0.0549669	0.015004	-0.15797	-0.0879991	0.960821	0.98273	0.835051	0.801706
sp|P97371|PSME1_MOUSE	Psme1	P97371	Proteasome activator complex subunit 1	-0.382261	-0.437208	-0.206014	-0.260961	0.767865	0.548206	0.821476	0.776256
sp|P97372|PSME2_MOUSE	Psme2	P97372	Proteasome activator complex subunit 2	-0.0155592	-0.267966	-0.354599	-0.607006	0.993155	0.765344	0.803881	0.629451
sp|P97379|G3BP2_MOUSE	G3bp2	P97379	Ras GTPase-activating protein-binding protein 2	0.116365	0.224778	-0.0285348	0.0798785	0.897027	0.655633	0.963119	0.863971
sp|P97382|KCAB3_MOUSE	Kcnab3	P97382	Voltage-gated potassium channel subunit beta-3	-0.10311	0.040801	-0.0958512	0.0480594	0.875416	0.938758	0.863527	0.890911
sp|P97384|ANX11_MOUSE	Anxa11	P97384	Annexin A11	-0.166207	-0.263616	0.184854	0.0874454	0.791332	0.603936	0.756505	0.860153
sp|P97390|VPS45_MOUSE	Vps45	P97390	Vacuolar protein sorting-associated protein 45	-0.801658	0.193293	-0.50704	0.487911	0.837937	0.621885	0.745082	0.865053
sp|P97393|RHG05_MOUSE	Arhgap5	P97393	Rho GTPase-activating protein 5	0.141871	0.338804	-0.130581	0.0663514	0.918513	0.651371	0.812996	0.889861
sp|P97411|ICA69_MOUSE	Ica1	P97411	Islet cell autoantigen 1	-0.0476749	0.496888	1.41029	1.95485	0.98597	0.825283	0.62644	0.157064
sp|P97412-2|LYST_MOUSE	Lyst	P97412-2	Isoform 2 of Lysosomal-trafficking regulator	3.6349	1.99163	1.19278		0.632545	0.686853	0.463791
sp|P97427|DPYL1_MOUSE	Crmp1	P97427	Dihydropyrimidinase-related protein 1	-0.394803	-0.614892	0.884003	0.663913	0.866665	0.650357	0.358463	0.383958
sp|P97429|ANXA4_MOUSE	Anxa4	P97429	Annexin A4	-0.139758	-1.36285	1.28523	0.0621414	0.906548	0.153366	0.13198	0.921747
sp|P97434-2|MPRIP_MOUSE	Mprip	P97434-2	Isoform 2 of Myosin phosphatase Rho-interacting protein	-0.379435	-0.102179	0.348965	0.626221	0.860514	0.801244	0.368059	0.610694
sp|P97441|ZNT3_MOUSE	Slc30a3	P97441	Zinc transporter 3	0.077537	-0.297759	0.550943	0.175648	0.94608	0.558067	0.245076	0.757118
sp|P97443-2|SMYD1_MOUSE	Smyd1	P97443-2	Isoform 2 of Histone-lysine N-methyltransferase Smyd1			-4.20575	-4.26369			0.0162682	0.0112873
sp|P97445|CAC1A_MOUSE	Cacna1a	P97445	Voltage-dependent P/Q-type calcium channel subunit alpha-1A	0.47868	0.263429	-0.0291872	-0.244438	0.590231	0.710717	0.996671	0.953085
sp|P97447|FHL1_MOUSE	Fhl1	P97447	Four and a half LIM domains protein 1	0.118971	-0.037617	-0.680944	-0.837532	0.87599	0.945859	0.451356	0.359591
sp|P97449|AMPN_MOUSE	Anpep	P97449	Aminopeptidase N	0.351928	-0.41473	-0.0426886	-0.809346	0.57267	0.795916	0.991757	0.757118
sp|P97450|ATP5J_MOUSE	Atp5pf	P97450	ATP synthase-coupling factor 6, mitochondrial	-0.113183	0.00737348	-0.163868	-0.043311	0.902491	0.985589	0.738024	0.941423
sp|P97457|MLRS_MOUSE	Mylpf	P97457	Myosin regulatory light chain 2, skeletal muscle isoform	2.09027	-1.57487	-2.14852	-5.81366	0.390799	0.434853	0.0241525	0.000605588
sp|P97461|RS5_MOUSE	Rps5	P97461	40S ribosomal protein S5	0.0614229	0.177843	-0.0789787	0.0374409	0.943827	0.689003	0.887258	0.926776
sp|P97467|AMD_MOUSE	Pam	P97467	Peptidyl-glycine alpha-amidating monooxygenase	-0.0451623	-0.379397	0.590889	0.256654	0.974638	0.603936	0.470752	0.757118
sp|P97470|PP4C_MOUSE	Ppp4c	P97470	Serine/threonine-protein phosphatase 4 catalytic subunit
sp|P97471|SMAD4_MOUSE	Smad4	P97471	Mothers against decapentaplegic homolog 4	1.63781	0.581898	0.95284	-0.103073	0.701425	0.703484	0.603851	0.978424
sp|P97478|COQ7_MOUSE	Coq7	P97478	5-demethoxyubiquinone hydroxylase, mitochondrial	-0.378865	0.0875475	0.448259	0.914671	0.819925	0.925056	0.694381	0.424908
sp|P97490|ADCY8_MOUSE	Adcy8	P97490	Adenylate cyclase type 8	0.179262	-0.86704	1.37034	0.324039	0.87599	0.715836	0.638429	0.631604
sp|P97493|THIOM_MOUSE	Txn2	P97493	Thioredoxin, mitochondrial	0.0300161	0.0323486	0.0302059	0.0325384	0.976955	0.950109	0.951684	0.937314
sp|P97494|GSH1_MOUSE	Gclc	P97494	Glutamate--cysteine ligase catalytic subunit	-0.592129	0.0310149	-0.116898	0.506246	0.335716	0.970389	0.931031	0.548557
sp|P97742|CPT1A_MOUSE	Cpt1a	P97742	Carnitine O-palmitoyltransferase 1, liver isoform	0.0181797	-0.105415	0.041535	-0.0820595	0.988087	0.829831	0.96733	0.900677
sp|P97760|RPB3_MOUSE	Polr2c	P97760	DNA-directed RNA polymerase II subunit RPB3
sp|P97765-2|WBP2_MOUSE	Wbp2	P97765-2	Isoform 2 of WW domain-binding protein 2	-0.309675	-0.391502	-0.166175	-0.248002	0.819925	0.603131	0.784314	0.72065
sp|P97770-2|THUM3_MOUSE	Thumpd3	P97770-2	Isoform 2 of THUMP domain-containing protein 3	1.57076	-0.0889219	0.361579	-1.2981	0.291813	0.950109	0.658737	0.0203404
sp|P97783|AF1Q_MOUSE	Mllt11	P97783	Protein AF1q	-0.0822126	-0.100759	-0.0573252	-0.0758713	0.981007	0.951032	0.969395	0.937772
sp|P97785|GFRA1_MOUSE	Gfra1	P97785	GDNF family receptor alpha-1	0.453831	0.29309	0.777556	0.616815	0.577992	0.651371	0.395087	0.501014
sp|P97789-2|XRN1_MOUSE	Xrn1	P97789-2	Isoform 2 of 5'-3' exoribonuclease 1
sp|P97797-2|SHPS1_MOUSE	Sirpa	P97797-2	Isoform 2 of Tyrosine-protein phosphatase non-receptor type substrate 1	0.120508	0.0504103	0.110731	0.0406327	0.951731	0.942201	0.920537	0.975564
sp|P97797|SHPS1_MOUSE	Sirpa	P97797	Tyrosine-protein phosphatase non-receptor type substrate 1
sp|P97798-2|NEO1_MOUSE	Neo1	P97798-2	Isoform 2 of Neogenin	0.18408	-0.178168	0.306813	-0.0554352	0.747615	0.752138	0.653241	0.886902
sp|P97807-2|FUMH_MOUSE	Fh	P97807-2	Isoform Cytoplasmic of Fumarate hydratase, mitochondrial	0.0889871	0.0747344	0.1381	0.123847	0.889382	0.849259	0.740411	0.741369
sp|P97813|PLD2_MOUSE	Pld2	P97813	Phospholipase D2	0.00473322	-0.0858296	-0.0620252	-0.152588	0.994835	0.835992	0.963613	0.880412
sp|P97817|CDR2_MOUSE	Cdr2	P97817	Cerebellar degeneration-related protein 2
sp|P97819-2|PLPL9_MOUSE	Pla2g6	P97819-2	Isoform Short of 85/88 kDa calcium-independent phospholipase A2	-0.2574	-0.112378	-0.133642	0.0113797	0.882136	0.919963	0.931929	0.994965
sp|P97820|M4K4_MOUSE	Map4k4	P97820	Mitogen-activated protein kinase kinase kinase kinase 4	-0.249616	0.154133	-0.584827	-0.181078	0.88887	0.892268	0.811058	0.932785
sp|P97822|AN32E_MOUSE	Anp32e	P97822	Acidic leucine-rich nuclear phosphoprotein 32 family member E	-0.0868112	-0.374925	0.250274	-0.0378404	0.884751	0.603131	0.772965	0.941025
sp|P97823-2|LYPA1_MOUSE	Lypla1	P97823-2	Isoform 2 of Acyl-protein thioesterase 1	0.162095	0.15718	0.00260875	-0.00230555	0.879113	0.747907	0.997642	0.995875
sp|P97825|JUPI1_MOUSE	Jpt1	P97825	Jupiter microtubule associated homolog 1	-0.539703	-0.488934	-0.414455	-0.363686	0.589294	0.556841	0.79436	0.794673
sp|P97855|G3BP1_MOUSE	G3bp1	P97855	Ras GTPase-activating protein-binding protein 1	0.740862	0.792998	-0.130447	-0.0783114	0.433842	0.315678	0.855096	0.90531
sp|P97927|LAMA4_MOUSE	Lama4	P97927	Laminin subunit alpha-4	-0.844033	-2.15469	1.40238	0.0917218	0.485982	0.18076	0.342909	0.900231
sp|P97930|KTHY_MOUSE	Dtymk	P97930	Thymidylate kinase	0.173371	0.00971449	-0.516885	-0.680542	0.918513	0.991636	0.734846	0.542117
sp|P97952|SCN1B_MOUSE	Scn1b	P97952	Sodium channel subunit beta-1	0.217363	0.272845	0.313514	0.368996	0.931498	0.78689	0.605174	0.672074
sp|P98084|APBA2_MOUSE	Apba2	P98084	Amyloid-beta A4 precursor protein-binding family A member 2	0.320855	-0.186351	1.01114	0.503934	0.742244	0.760095	0.291779	0.61834
sp|P98086|C1QA_MOUSE	C1qa	P98086	Complement C1q subcomponent subunit A	1.78646	-0.14964			0.508214	0.972467
sp|P98191|CDS1_MOUSE	Cds1	P98191	Phosphatidate cytidylyltransferase 1	0.0208529	0.104252	0.127449	0.210847	0.987602	0.764828	0.79436	0.743039
sp|P98192|GNPAT_MOUSE	Gnpat	P98192	Dihydroxyacetone phosphate acyltransferase	-1.85008	-1.11773	0.354489	1.08684	0.57267	0.616669	0.830469	0.487763
sp|P98197|AT11A_MOUSE	Atp11a	P98197	Phospholipid-transporting ATPase IH	0.332064	1.50955		1.0154	0.960821	0.43062		0.727354
sp|P98200|AT8A2_MOUSE	Atp8a2	P98200	Phospholipid-transporting ATPase IB	-0.0343288	0.623069	-0.00496169	0.652436	0.993615	0.703484	0.995793	0.72065
sp|P98203-2|ARVC_MOUSE	Arvcf	P98203-2	Isoform 2 of Armadillo repeat protein deleted in velo-cardio-facial syndrome homolog	0.0953513	-0.35402	0.413099	-0.036273	0.945153	0.58102	0.723766	0.978424
sp|P99024|TBB5_MOUSE	Tubb5	P99024	Tubulin beta-5 chain	-0.225155	-0.276635	-0.153856	-0.205336	0.895178	0.761041	0.901948	0.831069
sp|P99026|PSB4_MOUSE	Psmb4	P99026	Proteasome subunit beta type-4	-0.0810186	-0.0963022	-0.0360691	-0.0513527	0.904212	0.798649	0.93881	0.880412
sp|P99027|RLA2_MOUSE	Rplp2	P99027	60S acidic ribosomal protein P2	0.00594937	-0.0366187	-0.0220613	-0.0646294	0.992928	0.929995	0.970656	0.889998
sp|P99028|QCR6_MOUSE	Uqcrh	P99028	Cytochrome b-c1 complex subunit 6, mitochondrial	-0.0257659	-0.0859983	-0.0592007	-0.119433	0.97235	0.813042	0.921474	0.775571
sp|P99029-2|PRDX5_MOUSE	Prdx5	P99029-2	Isoform Cytoplasmic+peroxisomal of Peroxiredoxin-5, mitochondrial	-0.121318	-0.0940013	-0.170893	-0.143576	0.884457	0.806236	0.754023	0.801706
sp|Q00262|STX2_MOUSE	Stx2	Q00262	Syntaxin-2	0.128211	-0.513336	0.163079	-0.478468	0.931306	0.396904	0.811058	0.54882
sp|Q00493|CBPE_MOUSE	Cpe	Q00493	Carboxypeptidase E	-0.0343351	-0.223621	0.28915	0.0998635	0.97235	0.569541	0.526962	0.858571
sp|Q00519|XDH_MOUSE	Xdh	Q00519	Xanthine dehydrogenase/oxidase	0.0707419	-1.20121	2.12807	0.856116	0.98706	0.72161	0.620108	0.712141
sp|Q00558|HAP40_MOUSE	F8a1	Q00558	40-kDa huntingtin-associated protein	-0.044301	0.183515	-0.43758	-0.209764	0.986713	0.813211	0.65106	0.85714
sp|Q00560|IL6RB_MOUSE	Il6st	Q00560	Interleukin-6 receptor subunit beta	-0.0541061	0.791826	-0.554993	0.290939	0.992024	0.604189	0.71768	0.889998
sp|Q00612|G6PD1_MOUSE	G6pdx	Q00612	Glucose-6-phosphate 1-dehydrogenase X	0.0367184	-0.0412712	-0.0131467	-0.0911364	0.966621	0.915597	0.977946	0.80556
sp|Q00623|APOA1_MOUSE	Apoa1	Q00623	Apolipoprotein A-I	-0.661577	-0.766203	-0.112947	-0.217573	0.589294	0.62801	0.969516	0.90531
sp|Q00724|RET4_MOUSE	Rbp4	Q00724	Retinol-binding protein 4		-3.28997	2.5287			0.029202	0.077254
sp|Q00896|A1AT3_MOUSE	Serpina1c	Q00896	Alpha-1-antitrypsin 1-3	-0.539747	-0.722596	0.195264	0.0124145	0.786016	0.675141	0.946911	0.994965
sp|Q00897|A1AT4_MOUSE	Serpina1d	Q00897	Alpha-1-antitrypsin 1-4	0.557209	0.280896	0.0558666	-0.220446	0.885306	0.90724	0.99067	0.947173
sp|Q00899|TYY1_MOUSE	Yy1	Q00899	Transcriptional repressor protein YY1	-0.291119	2.79189		3.02008	0.854144	0.00854225		0.0116338
sp|Q00915|RET1_MOUSE	Rbp1	Q00915	Retinol-binding protein 1	-0.942172			0.347076	0.834762			0.914887
sp|Q00PI9|HNRL2_MOUSE	Hnrnpul2	Q00PI9	Heterogeneous nuclear ribonucleoprotein U-like protein 2	-0.0704916	-0.244943	0.0678714	-0.10658	0.951731	0.678728	0.931031	0.832812
sp|Q01063-2|PDE4D_MOUSE	Pde4d	Q01063-2	Isoform 9 of cAMP-specific 3',5'-cyclic phosphodiesterase 4D	0.176052	0.467049	0.22788	0.518877	0.890853	0.510612	0.658737	0.340736
sp|Q01065|PDE1B_MOUSE	Pde1b	Q01065	Calcium/calmodulin-dependent 3',5'-cyclic nucleotide phosphodiesterase 1B	0.125233	-0.0640382	-0.256602	-0.445873	0.904212	0.873715	0.745476	0.619606
sp|Q01097|NMDE2_MOUSE	Grin2b	Q01097	Glutamate receptor ionotropic, NMDA 2B	1.1238	1.31295	0.301738	0.490881	0.630783	0.490873	0.85531	0.702278
sp|Q01149|CO1A2_MOUSE	Col1a2	Q01149	Collagen alpha-2(I) chain	-1.56719	-1.52588	-0.151774	-0.110469	0.606601	0.35247	0.968418	0.976664
sp|Q01279|EGFR_MOUSE	Egfr	Q01279	Epidermal growth factor receptor	-4.03299	-4.09087	-1.33352	-1.3914	0.151988	0.0100616	0.093416	0.521842
sp|Q01338|ADA2A_MOUSE	Adra2a	Q01338	Alpha-2A adrenergic receptor	-0.110514	0.231091	-0.0309172	0.310688	0.94818	0.750318	0.971323	0.623459
sp|Q01339|APOH_MOUSE	Apoh	Q01339	Beta-2-glycoprotein 1	-2.36994	-1.81068	-0.169477	0.389784	0.0121936	0.510612	0.970163	0.863971
sp|Q01405|SC23A_MOUSE	Sec23a	Q01405	Protein transport protein Sec23A	-0.355424	0.0436973	-0.0517975	0.347324	0.791332	0.926762	0.917578	0.683344
sp|Q01730|RSU1_MOUSE	Rsu1	Q01730	Ras suppressor protein 1	0.103318	-0.165183	0.0698646	-0.198636	0.894962	0.718509	0.925017	0.726668
sp|Q01768|NDKB_MOUSE	Nme2	Q01768	Nucleoside diphosphate kinase B	0.0337881	-0.0241204	-0.012292	-0.0702005	0.97235	0.953298	0.979952	0.88028
sp|Q01853|TERA_MOUSE	Vcp	Q01853	Transitional endoplasmic reticulum ATPase	0.117435	-0.099087	0.123501	-0.0930209	0.879113	0.841047	0.829356	0.805922
sp|Q02013|AQP1_MOUSE	Aqp1	Q02013	Aquaporin-1	-0.142915	-0.370777	0.234394	0.00653235	0.95972	0.802822	0.914764	0.994965
sp|Q02053|UBA1_MOUSE	Uba1	Q02053	Ubiquitin-like modifier-activating enzyme 1	0.372489	0.066705	0.256636	-0.049148	0.794439	0.949225	0.71906	0.927764
sp|Q02105|C1QC_MOUSE	C1qc	Q02105	Complement C1q subcomponent subunit C
sp|Q02248|CTNB1_MOUSE	Ctnnb1	Q02248	Catenin beta-1	-0.0529427	-0.312626	0.293356	0.033673	0.951731	0.728519	0.804751	0.928521
sp|Q02257|PLAK_MOUSE	Jup	Q02257	Junction plakoglobin	-0.223072	-0.244116	0.260579	0.239535	0.731491	0.588112	0.657884	0.702263
sp|Q02357-6|ANK1_MOUSE	Ank1	Q02357-6	Isoform 6 of Ankyrin-1	-0.205548	0.133514	-0.282841	0.0562199	0.752351	0.760429	0.731806	0.941025
sp|Q02384|SOS2_MOUSE	Sos2	Q02384	Son of sevenless homolog 2
sp|Q02780-2|NFIA_MOUSE	Nfia	Q02780-2	Isoform 1 of Nuclear factor 1 A-type	0.239795	0.626399	-0.490932	-0.104328	0.859289	0.246945	0.305793	0.895085
sp|Q02788|CO6A2_MOUSE	Col6a2	Q02788	Collagen alpha-2(VI) chain	2.03427	0.748029	0.603489	-0.682756	0.577992	0.733706	0.851047	0.814744
sp|Q02819|NUCB1_MOUSE	Nucb1	Q02819	Nucleobindin-1	-0.185233	-0.0947823	-0.0987905	-0.00833931	0.707239	0.784058	0.864302	0.994936
sp|Q02956-2|KPCZ_MOUSE	Prkcz	Q02956-2	Isoform 2 of Protein kinase C zeta type	0.37117	0.857777			0.951388	0.675141
sp|Q03059|CLAT_MOUSE	Chat	Q03059	Choline O-acetyltransferase	0.528316	-0.165488	0.783775	0.0899721	0.740795	0.689563	0.330199	0.948985
sp|Q03137-2|EPHA4_MOUSE	Epha4	Q03137-2	Isoform Short of Ephrin type-A receptor 4	0.256612	-1.57479	2.99115		0.97235	0.448772	0.00602081
sp|Q03141-2|MARK3_MOUSE	Mark3	Q03141-2	Isoform 2 of MAP/microtubule affinity-regulating kinase 3	1.19424	0.95347	-1.48502	-1.72578	0.0848869	0.517336	0.492828	0.317473
sp|Q03157|APLP1_MOUSE	Aplp1	Q03157	Amyloid beta precursor like protein 1	-0.272959	-0.136367	-0.412342	-0.27575	0.707239	0.731745	0.524801	0.723292
sp|Q03173-4|ENAH_MOUSE	Enah	Q03173-4	Isoform 3 of Protein enabled homolog	0.406634	0.273191	0.0400282	-0.0934151	0.498933	0.571204	0.939826	0.805922
sp|Q03173-5|ENAH_MOUSE	Enah	Q03173-5	Isoform 4 of Protein enabled homolog	1.91026	1.88868			0.661101	0.486222
sp|Q03265|ATPA_MOUSE	Atp5f1a	Q03265	ATP synthase subunit alpha, mitochondrial	0.0248543	0.140944	-0.0574275	0.0586626	0.981007	0.720579	0.906078	0.896091
sp|Q03517|SCG2_MOUSE	Scg2	Q03517	Secretogranin-2	0.35277	-0.0429837	0.246799	-0.148955	0.707239	0.958805	0.790348	0.828253
sp|Q03719|KCND1_MOUSE	Kcnd1	Q03719	Potassium voltage-gated channel subfamily D member 1	-0.236531	0.572277	-0.561433	0.247375	0.97235	0.569541	0.65106	0.941025
sp|Q03958|PFD6_MOUSE	Pfdn6	Q03958	Prefoldin subunit 6	-0.255389	-0.300415	-0.0488038	-0.0938296	0.86915	0.675141	0.93161	0.881728
sp|Q03963|E2AK2_MOUSE	Eif2ak2	Q03963	Interferon-induced, double-stranded RNA-activated protein kinase	0.478683	1.29806	-0.174906	0.644473	0.918044	0.522519	0.778485	0.702263
sp|Q04447|KCRB_MOUSE	Ckb	Q04447	Creatine kinase B-type	-0.00430027	-0.023716	-0.0714739	-0.0908896	0.995558	0.958793	0.889018	0.826338
sp|Q04519|ASM_MOUSE	Smpd1	Q04519	Sphingomyelin phosphodiesterase	0.142977	0.160947	0.0360599	0.0540299	0.829872	0.690958	0.946349	0.886402
sp|Q04690-2|NF1_MOUSE	Nf1	Q04690-2	Isoform I of Neurofibromin	0.200053	0.390589	0.0434114	0.233948	0.950254	0.766342	0.966654	0.656545
sp|Q04735-2|CDK16_MOUSE	Cdk16	Q04735-2	Isoform Short of Cyclin-dependent kinase 16	0.172209	0.712254	-0.113966	0.426079	0.955798	0.472021	0.789274	0.708295
sp|Q04736|YES_MOUSE	Yes1	Q04736	Tyrosine-protein kinase Yes	0.479856	0.233194	0.722972	0.476309	0.881591	0.882137	0.695337	0.802914
sp|Q04750|TOP1_MOUSE	Top1	Q04750	DNA topoisomerase 1	0.676624	1.83485	0.524487	1.68271	0.782954	0.444542	0.848533	0.188162
sp|Q04857|CO6A1_MOUSE	Col6a1	Q04857	Collagen alpha-1(VI) chain	-0.0583566	-0.0723432	0.188724	0.174738	0.975863	0.953248	0.909413	0.881728
sp|Q04888|SOX10_MOUSE	Sox10	Q04888	Transcription factor SOX-10	1.03301	2.65789	-1.76421	-0.139328	0.337982	0.274868	0.44876	0.896091
sp|Q04899|CDK18_MOUSE	Cdk18	Q04899	Cyclin-dependent kinase 18	1.10073	0.891025	0.0101159	-0.199589	0.630783	0.434853	0.992465	0.900231
sp|Q05512-2|MARK2_MOUSE	Mark2	Q05512-2	Isoform 2 of Serine/threonine-protein kinase MARK2	0.0847995	-0.0120734	0.802207	0.705334	0.960945	0.986654	0.546327	0.623217
sp|Q05793|PGBM_MOUSE	Hspg2	Q05793	Basement membrane-specific heparan sulfate proteoglycan core protein	-0.0614773	-2.35284	1.23732	-1.05404	0.966621	0.00287682	0.524801	0.623217
sp|Q05816|FABP5_MOUSE	Fabp5	Q05816	Fatty acid-binding protein 5	-0.0911913	-0.240049	-0.208304	-0.357162	0.960821	0.720704	0.742138	0.582529
sp|Q05909|PTPRG_MOUSE	Ptprg	Q05909	Receptor-type tyrosine-protein phosphatase gamma	1.81902	-0.111373			0.0640161	0.980906
sp|Q05920|PYC_MOUSE	Pc	Q05920	Pyruvate carboxylase, mitochondrial	0.529275	0.859934	-0.609662	-0.279003	0.88887	0.569914	0.330199	0.880412
sp|Q05AA6|DRP2_MOUSE	Drp2	Q05AA6	Dystrophin-related protein 2	-0.406799	-1.21767	0.55612	-0.254748	0.641224	0.510612	0.860625	0.90531
sp|Q05BC3-2|EMAL1_MOUSE	Eml1	Q05BC3-2	Isoform 2 of Echinoderm microtubule-associated protein-like 1	-0.0942592	0.474559	-0.00533633	0.563482	0.956051	0.479871	0.993751	0.333778
sp|Q05D44|IF2P_MOUSE	Eif5b	Q05D44	Eukaryotic translation initiation factor 5B	0.320298	-0.100019	1.93672	1.5164	0.864982	0.886437	0.0178811	0.111506
sp|Q06138|CAB39_MOUSE	Cab39	Q06138	Calcium-binding protein 39	-0.00166279	-0.182482	0.227646	0.0468264	0.997627	0.707844	0.682224	0.922836
sp|Q06185|ATP5I_MOUSE	Atp5me	Q06185	ATP synthase subunit e, mitochondrial	-0.366248	-0.690074	0.131358	-0.192468	0.819925	0.464981	0.85602	0.772553
sp|Q06335|APLP2_MOUSE	Aplp2	Q06335	Amyloid beta precursor like protein 2	-0.0546858	0.0142145	0.203748	0.272649	0.97235	0.980963	0.745082	0.709936
sp|Q06770|CBG_MOUSE	Serpina6	Q06770	Corticosteroid-binding globulin		-2.16803	1.99945	-0.388133		0.472634	0.305191	0.921671
sp|Q06890|CLUS_MOUSE	Clu	Q06890	Clusterin	0.00969859	-0.240831	0.165888	-0.0846416	0.992928	0.675541	0.809761	0.828253
sp|Q07076|ANXA7_MOUSE	Anxa7	Q07076	Annexin A7	0.0675626	-0.163369	0.159504	-0.0714282	0.960821	0.713662	0.749077	0.905748
sp|Q07235|GDN_MOUSE	Serpine2	Q07235	Glia-derived nexin	0.1628	0.459689	-0.101761	0.195128	0.884365	0.510612	0.917578	0.785394
sp|Q07417|ACADS_MOUSE	Acads	Q07417	Short-chain specific acyl-CoA dehydrogenase, mitochondrial	0.036837	-0.195882	0.0949916	-0.137727	0.973316	0.66432	0.825221	0.776256
sp|Q07797|LG3BP_MOUSE	Lgals3bp	Q07797	Galectin-3-binding protein
sp|Q07813|BAX_MOUSE	Bax	Q07813	Apoptosis regulator BAX	0.00413082	-0.0850392	0.220476	0.131306	0.997627	0.926963	0.754478	0.771232
sp|Q08024-2|PEBB_MOUSE	Cbfb	Q08024-2	Isoform 2 of Core-binding factor subunit beta	0.303264	0.251743	-0.0998873	-0.151409	0.87599	0.817599	0.931315	0.781653
sp|Q08091|CNN1_MOUSE	Cnn1	Q08091	Calponin-1
sp|Q08274|DMWD_MOUSE	Dmwd	Q08274	Dystrophia myotonica WD repeat-containing protein	0.0175906	-0.186116	0.836683	0.632976	0.992024	0.704712	0.369296	0.548557
sp|Q08331|CALB2_MOUSE	Calb2	Q08331	Calretinin	0.0874304	0.10307	-0.263316	-0.247677	0.896926	0.802454	0.559206	0.541238
sp|Q08509|EPS8_MOUSE	Eps8	Q08509	Epidermal growth factor receptor kinase substrate 8	-0.413199	-0.401143	-0.35376	-0.341704	0.750506	0.680607	0.828408	0.788646
sp|Q08642|PADI2_MOUSE	Padi2	Q08642	Protein-arginine deiminase type-2	0.263452	0.423432	-0.302737	-0.142757	0.860514	0.569541	0.59748	0.835299
sp|Q08943-2|SSRP1_MOUSE	Ssrp1	Q08943-2	Isoform 2 of FACT complex subunit SSRP1	0.127481	-0.793111	0.87138	-0.0492122	0.966621	0.453265	0.190728	0.96854
sp|Q0GA42|CNNM1_MOUSE	Cnnm1	Q0GA42	Metal transporter CNNM1	-0.205549	0.750956			0.981964	0.325495
sp|Q0GNC1|INF2_MOUSE	Inf2	Q0GNC1	Inverted formin-2	0.191063	0.291508	0.248177	0.348622	0.910351	0.717697	0.741903	0.661594
sp|Q0KK55|KNDC1_MOUSE	Kndc1	Q0KK55	Kinase non-catalytic C-lobe domain-containing protein 1	0.0520004	0.374241	-0.109867	0.212374	0.972644	0.634179	0.940248	0.832812
sp|Q0KK59|UNC79_MOUSE	Unc79	Q0KK59	Protein unc-79 homolog
sp|Q0KL02-3|TRIO_MOUSE	Trio	Q0KL02-3	Isoform 3 of Triple functional domain protein	-0.136618	0.162971	-0.116478	0.183111	0.97235	0.752138	0.868072	0.911649
sp|Q0P5W1-3|VPS8_MOUSE	Vps8	Q0P5W1-3	Isoform 3 of Vacuolar protein sorting-associated protein 8 homolog	0.239931	0.0739142	1.58108	1.41506	0.819925	0.932349	0.280533	0.316049
sp|Q0P678|ZCH18_MOUSE	Zc3h18	Q0P678	Zinc finger CCCH domain-containing protein 18	-0.0961835	-0.488058	0.582181	0.190307	0.952546	0.544555	0.402719	0.776228
sp|Q0V8T9|CTP5A_MOUSE	Cntnap5a	Q0V8T9	Contactin-associated protein like 5-1	-0.111132	0.0749891	1.26843	1.45455	0.968449	0.895754	0.0560836	0.200789
sp|Q0VBD0|ITB8_MOUSE	Itgb8	Q0VBD0	Integrin beta-8	0.438419	0.439096	-0.264446	-0.263769	0.605515	0.450988	0.629035	0.681402
sp|Q0VBL3-2|RBM15_MOUSE	Rbm15	Q0VBL3-2	Isoform 2 of RNA-binding protein 15	-0.150702	0.791153	-1.51046	-0.568604	0.968449	0.802822	0.701562	0.742099
sp|Q0VGB7|PP4R2_MOUSE	Ppp4r2	Q0VGB7	Serine/threonine-protein phosphatase 4 regulatory subunit 2	-0.925118			1.2971	0.87599			0.0713386
sp|Q0VGU4|VGF_MOUSE	Vgf	Q0VGU4	Neurosecretory protein VGF	0.611952	-0.0987097	0.536885	-0.173777	0.243786	0.951032	0.753333	0.723292
sp|Q0VGY8|TANC1_MOUSE	Tanc1	Q0VGY8	Protein TANC1	0.227695	0.598255	-0.231396	0.139164	0.904212	0.464027	0.674359	0.884275
sp|Q11011|PSA_MOUSE	Npepps	Q11011	Puromycin-sensitive aminopeptidase	0.109741	0.00665009	0.145705	0.0426143	0.946382	0.990207	0.80558	0.960844
sp|Q11136|PEPD_MOUSE	Pepd	Q11136	Xaa-Pro dipeptidase	0.310687	-0.241384	-0.221859	-0.773931	0.797252	0.698779	0.741945	0.224083
sp|Q148V7-2|RELCH_MOUSE	Relch	Q148V7-2	Isoform 2 of RAB11-binding protein RELCH	-0.0274273	0.0889202	0.129072	0.24542	0.986316	0.868128	0.812741	0.686007
sp|Q149F3|ERF3B_MOUSE	Gspt2	Q149F3	Eukaryotic peptide chain release factor GTP-binding subunit ERF3B	-0.207549	0.0892326	0.0253182	0.3221	0.811539	0.839694	0.960896	0.446994
sp|Q149L6-2|DJB14_MOUSE	Dnajb14	Q149L6-2	Isoform 2 of DnaJ homolog subfamily B member 14	-0.628465	-0.618033	3.09557	3.10601	0.786016	0.629211	0.00686706	0.00762968
sp|Q14B80|KCNC2_MOUSE	Kcnc2	Q14B80	Potassium voltage-gated channel subfamily C member 2	0.298446	0.178354	0.32127	0.201177	0.922803	0.90639	0.49362	0.731899
sp|Q14BB9|MA6D1_MOUSE	Map6d1	Q14BB9	MAP6 domain-containing protein 1	-0.133306	-0.0705144	-0.062552	0.000240059	0.851026	0.90639	0.942154	0.999328
sp|Q14C51|PTCD3_MOUSE	Ptcd3	Q14C51	Pentatricopeptide repeat domain-containing protein 3, mitochondrial	-2.33934	-1.61578	-1.32031	-0.596753	0.641224	0.715439	0.744474	0.647053
sp|Q19LI2|A1BG_MOUSE	A1bg	Q19LI2	Alpha-1B-glycoprotein
sp|Q1HFZ0-2|NSUN2_MOUSE	Nsun2	Q1HFZ0-2	Isoform 2 of RNA cytosine C(5)-methyltransferase NSUN2	0.221874	-0.25541	-0.54589	-1.02317	0.827811	0.808309	0.645669	0.011755
sp|Q1HKZ5|M3K13_MOUSE	Map3k13	Q1HKZ5	Mitogen-activated protein kinase kinase kinase 13	2.62354	2.34133			0.582535	0.510612
sp|Q1XH17|TRI72_MOUSE	Trim72	Q1XH17	Tripartite motif-containing protein 72			-1.98981	-2.50908			0.233772	0.138799
sp|Q2KN98|CYTSA_MOUSE	Specc1l	Q2KN98	Cytospin-A	-0.0283882	0.252558	-0.289231	-0.00828391	0.991788	0.771678	0.838189	0.994965
sp|Q2M3X8-3|PHAR1_MOUSE	Phactr1	Q2M3X8-3	Isoform 3 of Phosphatase and actin regulator 1	-0.555506	0.53003	1.2531	2.33864	0.867935	0.749823	0.526439	0.183274
sp|Q2NL51|GSK3A_MOUSE	Gsk3a	Q2NL51	Glycogen synthase kinase-3 alpha	-0.255104	-0.0361281	0.000710114	0.219686	0.810203	0.926762	0.999609	0.762411
sp|Q2PFD7-2|PSD3_MOUSE	Psd3	Q2PFD7-2	Isoform 2 of PH and SEC7 domain-containing protein 3	0.183604	0.276522	-0.00525851	0.0876595	0.940161	0.680607	0.991757	0.933516
sp|Q2TBE6|P4K2A_MOUSE	Pi4k2a	Q2TBE6	Phosphatidylinositol 4-kinase type 2-alpha	0.852597	-0.558703	1.42215	0.0108523	0.753335	0.570624	0.44876	0.995533
sp|Q2TPA8|HSDL2_MOUSE	Hsdl2	Q2TPA8	Hydroxysteroid dehydrogenase-like protein 2	0.0997842	0.166161	0.18429	0.250666	0.950254	0.691789	0.79436	0.778401
sp|Q2YDW2|MSTO1_MOUSE	Msto1	Q2YDW2	Protein misato homolog 1	0.350406	-0.467708	1.08279	0.264678	0.887661	0.672252	0.492828	0.890687
sp|Q32NY4-2|CNNM3_MOUSE	Cnnm3	Q32NY4-2	Isoform 2 of Metal transporter CNNM3	-0.0192405	0.0138384	-0.511447	-0.478368	0.989731	0.980963	0.435917	0.499581
sp|Q3B7Z2|OSBP1_MOUSE	Osbp	Q3B7Z2	Oxysterol-binding protein 1	0.150746	0.284268	0.266473	0.399996	0.906416	0.766342	0.821785	0.502189
sp|Q3HNM7-2|INSC_MOUSE	Insc	Q3HNM7-2	Isoform 2 of Protein inscuteable homolog	0.242384	0.583633	-0.113488	0.227761	0.98926	0.894143	0.968304	0.973735
sp|Q3KNM2|MARH5_MOUSE	Marchf5	Q3KNM2	E3 ubiquitin-protein ligase MARCHF5	0.106067	0.185743	0.229179	0.308855	0.94666	0.747121	0.672419	0.628358
sp|Q3SXD3|HDDC2_MOUSE	Hddc2	Q3SXD3	5'-deoxynucleotidase HDDC2	-0.0235841	0.379327	-0.356723	0.0461887	0.986321	0.499679	0.442398	0.927764
sp|Q3TB82|PKHF1_MOUSE	Plekhf1	Q3TB82	Pleckstrin homology domain-containing family F member 1	3.11175	0.919534	0.130026	-2.06219	0.0809852	0.689003	0.968418	0.0203404
sp|Q3TBW2|RM10_MOUSE	Mrpl10	Q3TBW2	39S ribosomal protein L10, mitochondrial	0.00953649	-0.226098	1.66165	1.42601	0.992928	0.604189	0.482098	0.578476
sp|Q3TC33|CC127_MOUSE	Ccdc127	Q3TC33	Coiled-coil domain-containing protein 127	0.298344	-0.272142	0.510618	-0.0598681	0.690571	0.675541	0.38297	0.888879
sp|Q3TC72|FAHD2_MOUSE	Fahd2	Q3TC72	Fumarylacetoacetate hydrolase domain-containing protein 2A	-0.0723415	-0.123047	0.224964	0.174258	0.921926	0.865812	0.809836	0.723292
sp|Q3TC93|H1BP3_MOUSE	Hs1bp3	Q3TC93	HCLS1-binding protein 3	0.645182	1.38315	-1.16851	-0.430542	0.558594	0.434853	0.465024	0.524553
sp|Q3TCH7|CUL4A_MOUSE	Cul4a	Q3TCH7	Cullin-4A	-0.191431	-1.89346	2.96471	1.26268	0.87599	0.572235	0.413686	0.450598
sp|Q3TCJ1|ABRX2_MOUSE	Abraxas2	Q3TCJ1	BRISC complex subunit Abraxas 2	1.35973	1.63499	-0.419915	-0.144651	0.747615	0.588175	0.937114	0.975322
sp|Q3TCN2|PLBL2_MOUSE	Plbd2	Q3TCN2	Putative phospholipase B-like 2	0.155172	-2.81371	3.31486	0.345985	0.964179	0.0208215	0.00174109	0.764761
sp|Q3TDD9|PPR21_MOUSE	Ppp1r21	Q3TDD9	Protein phosphatase 1 regulatory subunit 21	0.252939	0.110777	0.0661204	-0.0760408	0.845148	0.882348	0.931315	0.890582
sp|Q3TDK6-2|ROGDI_MOUSE	Rogdi	Q3TDK6-2	Isoform 2 of Protein rogdi homolog	0.171162	0.0741759	0.115919	0.0189332	0.819925	0.865812	0.756505	0.962144
sp|Q3TDN2|FAF2_MOUSE	Faf2	Q3TDN2	FAS-associated factor 2	0.088907	0.0625567	-0.0207749	-0.0471252	0.893172	0.886437	0.970656	0.909578
sp|Q3TDQ1|STT3B_MOUSE	Stt3b	Q3TDQ1	Dolichyl-diphosphooligosaccharide--protein glycosyltransferase subunit STT3B	0.3752	0.581525	0.211116	0.417441	0.88893	0.680607	0.931315	0.827717
sp|Q3TEA8-2|HP1B3_MOUSE	Hp1bp3	Q3TEA8-2	Isoform 2 of Heterochromatin protein 1-binding protein 3	-0.507169	-0.51253	0.128558	0.123198	0.793629	0.607774	0.905405	0.909578
sp|Q3TEL6-2|RN157_MOUSE	Rnf157	Q3TEL6-2	Isoform 2 of E3 ubiquitin ligase Rnf157
sp|Q3TES0|IQEC3_MOUSE	Iqsec3	Q3TES0	IQ motif and SEC7 domain-containing protein 3	0.211984	0.198359	0.0965168	0.0828915	0.834762	0.737745	0.87365	0.832812
sp|Q3TFD2-2|PCAT1_MOUSE	Lpcat1	Q3TFD2-2	Isoform 2 of Lysophosphatidylcholine acyltransferase 1	-0.250066	-0.284707	0.0978833	0.0632425	0.829872	0.661437	0.872958	0.909578
sp|Q3TFQ1|SPRY7_MOUSE	Spryd7	Q3TFQ1	SPRY domain-containing protein 7	-0.00197673	0.133644	0.157223	0.292843	0.997627	0.78117	0.79436	0.623217
sp|Q3TGF2|F107B_MOUSE	Fam107b	Q3TGF2	Protein FAM107B	4.8235	2.60741	0.225774	-1.99032	0.34657	0.376256	0.716597	0.527537
sp|Q3TH73-2|TTYH2_MOUSE	Ttyh2	Q3TH73-2	Isoform 2 of Protein tweety homolog 2	-0.000243033	0.0559397	-0.0361086	0.0200741	0.999899	0.918698	0.969738	0.98167
sp|Q3THE2|ML12B_MOUSE	Myl12b	Q3THE2	Myosin regulatory light chain 12B	-0.030267	-0.0273173	-0.113865	-0.110915	0.97235	0.948487	0.756505	0.755983
sp|Q3THF9|CQ10B_MOUSE	Coq10b	Q3THF9	Coenzyme Q-binding protein COQ10 homolog B, mitochondrial	0.417222	0.788357	0.363797	0.734933	0.861546	0.417701	0.802538	0.664799
sp|Q3THG9|AASD1_MOUSE	Aarsd1	Q3THG9	Alanyl-tRNA editing protein Aarsd1	0.120044	0.331241	-0.00287722	0.20832	0.951637	0.675541	0.997398	0.755523
sp|Q3THK7|GUAA_MOUSE	Gmps	Q3THK7	GMP synthase [glutamine-hydrolyzing]	0.307751	0.101142	0.575398	0.368789	0.854144	0.898658	0.134279	0.528723
sp|Q3THS6|METK2_MOUSE	Mat2a	Q3THS6	S-adenosylmethionine synthase isoform type-2	-0.527798	-0.129729	-0.0116826	0.386387	0.803609	0.722222	0.983443	0.776228
sp|Q3TIR1-2|TPC13_MOUSE	Trappc13	Q3TIR1-2	Isoform 2 of Trafficking protein particle complex subunit 13	0.284372	0.135545	1.15556	1.00673	0.87599	0.895754	0.181636	0.164824
sp|Q3TIR3|RIC8A_MOUSE	Ric8a	Q3TIR3	Synembryn-A	-0.195894	-0.532949	0.283132	-0.0539233	0.897027	0.510612	0.540229	0.929971
sp|Q3TIU4|PDE12_MOUSE	Pde12	Q3TIU4	2',5'-phosphodiesterase 12	0.100995	0.648151	-0.812873	-0.265716	0.975256	0.670583	0.205436	0.60179
sp|Q3TIV5-2|ZC3HF_MOUSE	Zc3h15	Q3TIV5-2	Isoform 2 of Zinc finger CCCH domain-containing protein 15		-3.57251	2.43027			0.152802	0.402719
sp|Q3TIX9|SNUT2_MOUSE	Usp39	Q3TIX9	U4/U6.U5 tri-snRNP-associated protein 2	-0.363569	-0.795043	0.50159	0.0701154	0.884457	0.479016	0.635428	0.966623
sp|Q3TJD7-2|PDLI7_MOUSE	Pdlim7	Q3TJD7-2	Isoform 2 of PDZ and LIM domain protein 7			-3.33468	-3.46249			0.0284022	0.0234022
sp|Q3TJZ6|FA98A_MOUSE	Fam98a	Q3TJZ6	Protein FAM98A	-0.0749525	0.0521358	-0.221953	-0.0948645	0.943827	0.908695	0.704785	0.881728
sp|Q3TKT4-2|SMCA4_MOUSE	Smarca4	Q3TKT4-2	Isoform 2 of Transcription activator BRG1
sp|Q3TL44|NLRX1_MOUSE	Nlrx1	Q3TL44	NLR family member X1	0.483857	0.391255	-0.818424	-0.911026	0.621533	0.590423	0.130448	0.102951
sp|Q3TLH4-5|PRC2C_MOUSE	Prrc2c	Q3TLH4-5	Isoform 5 of Protein PRRC2C	-0.117686	-0.136906	-0.245809	-0.265028	0.920114	0.902219	0.888876	0.80166
sp|Q3TLI0|TPC10_MOUSE	Trappc10	Q3TLI0	Trafficking protein particle complex subunit 10	0.241544	0.579207	0.608411	0.946074	0.943008	0.689003	0.543707	0.323301
sp|Q3TLP5-2|ECHD2_MOUSE	Echdc2	Q3TLP5-2	Isoform 2 of Enoyl-CoA hydratase domain-containing protein 2, mitochondrial	0.0514535	-0.0531242	-0.0382651	-0.142843	0.965751	0.885941	0.963119	0.832812
sp|Q3TLS3|GDPP1_MOUSE	Gdpgp1	Q3TLS3	GDP-D-glucose phosphorylase 1	-0.0522319	-0.11917	0.587812	0.520874	0.968449	0.813363	0.474183	0.538377
sp|Q3TMH2|SCRN3_MOUSE	Scrn3	Q3TMH2	Secernin-3	-0.0344737	0.0207565	-0.176857	-0.121627	0.969518	0.958793	0.622764	0.757118
sp|Q3TMP8|TM38A_MOUSE	Tmem38a	Q3TMP8	Trimeric intracellular cation channel type A	0.0759687	0.652347	-1.79088	-1.2145	0.973477	0.655017	0.482098	0.629451
sp|Q3TPE9|ANKY2_MOUSE	Ankmy2	Q3TPE9	Ankyrin repeat and MYND domain-containing protein 2	1.03663	-0.0429831	1.60036	0.520745	0.605515	0.942201	0.442398	0.848464
sp|Q3TPX4|EXOC5_MOUSE	Exoc5	Q3TPX4	Exocyst complex component 5	-0.313483	0.481977	-1.04761	-0.252151	0.907972	0.744195	0.429828	0.825514
sp|Q3TRM4-2|PLPL6_MOUSE	Pnpla6	Q3TRM4-2	Isoform 2 of Patatin-like phospholipase domain-containing protein 6	-1.09745	-0.0179232	0.274425	1.35395	0.767686	0.975513	0.613794	0.582529
sp|Q3TUH1|TAM41_MOUSE	Tamm41	Q3TUH1	Phosphatidate cytidylyltransferase, mitochondrial	-0.274415	0.161011	-0.870175	-0.434749	0.936308	0.919963	0.288829	0.643122
sp|Q3TVA9-2|CC136_MOUSE	Ccdc136	Q3TVA9-2	Isoform 2 of Coiled-coil domain-containing protein 136	-0.0328061	0.211222	-0.135075	0.108953	0.97235	0.713401	0.851047	0.777593
sp|Q3TVI8|PBIP1_MOUSE	Pbxip1	Q3TVI8	Pre-B-cell leukemia transcription factor-interacting protein 1	0.291673	0.307845	-0.782002	-0.765829	0.791332	0.737987	0.475994	0.299321
sp|Q3TW96|UAP1L_MOUSE	Uap1l1	Q3TW96	UDP-N-acetylhexosamine pyrophosphorylase-like protein 1	0.230837	0.0634912	0.136866	-0.0304805	0.650611	0.873652	0.754478	0.941527
sp|Q3TWI9|CSCL2_MOUSE	Tmem63b	Q3TWI9	CSC1-like protein 2	-0.498305	0.0966574	0.016889	0.611852	0.80253	0.924362	0.992465	0.702263
sp|Q3TWL2|PP4P1_MOUSE	Pip4p1	Q3TWL2	Type 1 phosphatidylinositol 4,5-bisphosphate 4-phosphatase	-0.0918691	-1.11698	2.5767	1.55159	0.965837	0.315678	0.137467	0.375318
sp|Q3TX08|TRM1_MOUSE	Trmt1	Q3TX08	tRNA (guanine(26)-N(2))-dimethyltransferase		-1.64687	0.216182	-1.02483		0.548865	0.968304	0.757118
sp|Q3TXS7|PSMD1_MOUSE	Psmd1	Q3TXS7	26S proteasome non-ATPase regulatory subunit 1	-0.0414423	-0.0953965	0.0501142	-0.00384006	0.960821	0.867466	0.951684	0.994965
sp|Q3TXU5|DHYS_MOUSE	Dhps	Q3TXU5	Deoxyhypusine synthase	-0.286237	-0.861416	0.95706	0.381881	0.9157	0.334601	0.617125	0.878548
sp|Q3TXX3-2|ZFY27_MOUSE	Zfyve27	Q3TXX3-2	Isoform 2 of Protrudin	0.349864	-0.197794	0.0141337	-0.533524	0.753133	0.841047	0.994631	0.591711
sp|Q3TXX4|VGLU1_MOUSE	Slc17a7	Q3TXX4	Vesicular glutamate transporter 1	0.388613	0.280625	0.093543	-0.0144448	0.455951	0.744195	0.950806	0.982763
sp|Q3TY60-2|F131B_MOUSE	Fam131b	Q3TY60-2	Isoform 2 of Protein FAM131B	-0.193253	0.219808	0.138874	0.551935	0.86836	0.883874	0.960438	0.664799
sp|Q3TY86-2|AIFM3_MOUSE	Aifm3	Q3TY86-2	Isoform 2 of Apoptosis-inducing factor 3	0.356547	0.628457	1.36022	1.63213	0.865973	0.508977	0.45851	0.432746
sp|Q3TYD4|ARSG_MOUSE	Arsg	Q3TYD4	Arylsulfatase G	0.18976	0.141389	-0.407168	-0.455539	0.774361	0.792546	0.485409	0.252046
sp|Q3TYD6|LMTK2_MOUSE	Lmtk2	Q3TYD6	Serine/threonine-protein kinase LMTK2	1.70473	1.05817	0.927462	0.280905	0.637525	0.541883	0.451617	0.914127
sp|Q3TYS2|CYBC1_MOUSE	Cybc1	Q3TYS2	Cytochrome b-245 chaperone 1	0.2083	0.386284	-0.027735	0.150249	0.926532	0.659049	0.960896	0.868275
sp|Q3TYX3|SMYD5_MOUSE	Smyd5	Q3TYX3	Histone-lysine N-trimethyltransferase SMYD5	0.365827	0.0197431	0.158486	-0.187598	0.726041	0.975513	0.756505	0.7682
sp|Q3TZM9-2|ALG11_MOUSE	Alg11	Q3TZM9-2	Isoform 2 of GDP-Man:Man(3)GlcNAc(2)-PP-Dol alpha-1,2-mannosyltransferase	1.66036	-0.106616	1.82297	0.0559975	0.283	0.882137	0.390585	0.988585
sp|Q3TZX3|S2533_MOUSE	Slc25a33	Q3TZX3	Solute carrier family 25 member 33
sp|Q3TZZ7-2|ESYT2_MOUSE	Esyt2	Q3TZZ7-2	Isoform 2 of Extended synaptotagmin-2	0.174975	0.136107	-0.143964	-0.182831	0.87599	0.802822	0.745082	0.671263
sp|Q3U0B3|DHR11_MOUSE	Dhrs11	Q3U0B3	Dehydrogenase/reductase SDR family member 11			-0.874212	-0.695255			0.593837	0.734359
sp|Q3U0D9-2|HACE1_MOUSE	Hace1	Q3U0D9-2	Isoform 2 of E3 ubiquitin-protein ligase HACE1
sp|Q3U0K8-3|OGFD1_MOUSE	Ogfod1	Q3U0K8-3	Isoform 3 of Prolyl 3-hydroxylase OGFOD1	0.181885	0.0274148	-1.5034	-1.65787	0.819925	0.972689	0.714816	0.686007
sp|Q3U0M1-2|TPPC9_MOUSE	Trappc9	Q3U0M1-2	Isoform 2 of Trafficking protein particle complex subunit 9	-0.331718	-0.0201371	0.679424	0.991005	0.924818	0.988565	0.190728	0.457065
sp|Q3U0V1|FUBP2_MOUSE	Khsrp	Q3U0V1	Far upstream element-binding protein 2	0.00400281	0.0449073	0.0160772	0.0569816	0.997235	0.936586	0.977946	0.918103
sp|Q3U186|SYRM_MOUSE	Rars2	Q3U186	Probable arginine--tRNA ligase, mitochondrial	-0.167667	-0.0197478	0.786828	0.934747	0.940642	0.980963	0.483145	0.488017
sp|Q3U1J4|DDB1_MOUSE	Ddb1	Q3U1J4	DNA damage-binding protein 1	-0.209919	-0.174089	-0.125031	-0.0892005	0.884833	0.737745	0.804751	0.908179
sp|Q3U1V6|UEVLD_MOUSE	Uevld	Q3U1V6	Ubiquitin-conjugating enzyme E2 variant 3	-0.272816	-0.333644	-0.153982	-0.21481	0.897027	0.680284	0.895258	0.880412
sp|Q3U1Y4|DEN4B_MOUSE	Dennd4b	Q3U1Y4	DENN domain-containing protein 4B	0.473619	0.762663	0.490142	0.779186	0.896213	0.61509	0.830469	0.761087
sp|Q3U2A8|SYVM_MOUSE	Vars2	Q3U2A8	Valine--tRNA ligase, mitochondrial	-3.54073	0.576165	-1.02363	3.09327	0.573221	0.720704	0.556235	0.50575
sp|Q3U2P1|SC24A_MOUSE	Sec24a	Q3U2P1	Protein transport protein Sec24A	0.223475	2.34865	-2.06558	0.0595897	0.881591	0.00409942	0.0161535	0.957667
sp|Q3U2V3|NUD18_MOUSE	Nudt18	Q3U2V3	8-oxo-dGDP phosphatase NUDT18	0.654803	-0.863328	0.880248	-0.637883	0.680437	0.510181	0.43645	0.527537
sp|Q3U3E2|F117B_MOUSE	Fam117b	Q3U3E2	Protein FAM117B	1.7199	2.02482			0.347193	0.1328
sp|Q3U3Q1-2|ULK3_MOUSE	Ulk3	Q3U3Q1-2	Isoform 2 of Serine/threonine-protein kinase ULK3	-1.52212	-0.259409	1.02716	2.28988	0.535502	0.889767	0.368059	0.0115983
sp|Q3U3W5|ANM9_MOUSE	Prmt9	Q3U3W5	Protein arginine N-methyltransferase 9
sp|Q3U487|HECD3_MOUSE	Hectd3	Q3U487	E3 ubiquitin-protein ligase HECTD3	-0.825157	-0.706301	-0.16532	-0.0464647	0.666001	0.619079	0.812996	0.929959
sp|Q3U595|CV039_MOUSE		Q3U595	UPF0545 protein C22orf39 homolog
sp|Q3U5F4|YRDC_MOUSE	Yrdc	Q3U5F4	YrdC domain-containing protein, mitochondrial
sp|Q3U5Q7|CMPK2_MOUSE	Cmpk2	Q3U5Q7	UMP-CMP kinase 2, mitochondrial	-0.783322	-0.10859	-0.374184	0.300548	0.313005	0.830375	0.540196	0.686231
sp|Q3U7R1|ESYT1_MOUSE	Esyt1	Q3U7R1	Extended synaptotagmin-1	-0.572797	-0.657296	0.639434	0.554935	0.872338	0.691789	0.756505	0.78222
sp|Q3U7U3|FBX7_MOUSE	Fbxo7	Q3U7U3	F-box only protein 7	0.0186079	0.204865	0.0574442	0.243701	0.993134	0.834192	0.969395	0.839264
sp|Q3UDE2|TTL12_MOUSE	Ttll12	Q3UDE2	Tubulin--tyrosine ligase-like protein 12	0.252614	0.382641	0.012035	0.142062	0.813291	0.539375	0.982631	0.760231
sp|Q3UDP0|WDR41_MOUSE	Wdr41	Q3UDP0	WD repeat-containing protein 41	-0.0529768	0.104143	0.266121	0.423241	0.957997	0.809332	0.603851	0.361679
sp|Q3UE37|UBE2Z_MOUSE	Ube2z	Q3UE37	Ubiquitin-conjugating enzyme E2 Z	0.0214954	-0.161013	0.687552	0.505044	0.987242	0.736399	0.639036	0.743098
sp|Q3UEB3-2|PUF60_MOUSE	Puf60	Q3UEB3-2	Isoform 2 of Poly(U)-binding-splicing factor PUF60	0.118254	0.212918	0.089464	0.184128	0.897053	0.703484	0.907627	0.755983
sp|Q3UFF7|LYPL1_MOUSE	Lyplal1	Q3UFF7	Lysophospholipase-like protein 1	0.231062	0.204022	-0.288706	-0.315745	0.829872	0.725326	0.537192	0.467658
sp|Q3UFK8|FRMD8_MOUSE	Frmd8	Q3UFK8	FERM domain-containing protein 8	0.0459762	-0.221414	0.474899	0.207509	0.958166	0.643238	0.516517	0.774283
sp|Q3UFS0|ZY11B_MOUSE	Zyg11b	Q3UFS0	Protein zyg-11 homolog B	0.183524	1.0836	-0.783854	0.116224	0.897027	0.448445	0.540196	0.84608
sp|Q3UFS4|GPT11_MOUSE	Gpatch11	Q3UFS4	G patch domain-containing protein 11
sp|Q3UFY7-4|5NT3B_MOUSE	Nt5c3b	Q3UFY7-4	Isoform 4 of 7-methylguanosine phosphate-specific 5'-nucleotidase	0.0282796	0.0717467	-0.118898	-0.0754308	0.97235	0.842113	0.761845	0.821657
sp|Q3UGR5|HDHD2_MOUSE	Hdhd2	Q3UGR5	Haloacid dehalogenase-like hydrolase domain-containing protein 2	0.0126426	-0.00530413	0.0864962	0.0685494	0.989118	0.989154	0.844831	0.863971
sp|Q3UGS4|MCRI1_MOUSE	Mcrip1	Q3UGS4	Mapk-regulated corepressor-interacting protein 1	0.0836196	-1.12522	0.841465	-0.367379	0.949598	0.594307	0.813776	0.886402
sp|Q3UGX3|NAT8L_MOUSE	Nat8l	Q3UGX3	N-acetylaspartate synthetase	-0.176492	-0.314337	0.138091	0.000246248	0.829872	0.509913	0.835051	0.999584
sp|Q3UGY8|BIG3_MOUSE	Arfgef3	Q3UGY8	Brefeldin A-inhibited guanine nucleotide-exchange protein 3	0.268622	0.26451	0.556444	0.552332	0.765861	0.697773	0.628347	0.592117
sp|Q3UH60|DIP2B_MOUSE	Dip2b	Q3UH60	Disco-interacting protein 2 homolog B	0.10062	0.230174	0.00685112	0.136405	0.950254	0.675141	0.990317	0.832812
sp|Q3UH66-7|WNK2_MOUSE	Wnk2	Q3UH66-7	Isoform 7 of Serine/threonine-protein kinase WNK2	-0.604855	-0.0191811	1.51557	2.10125	0.897027	0.991636	0.233125	0.188577
sp|Q3UH68|LIMC1_MOUSE	Limch1	Q3UH68	LIM and calponin homology domains-containing protein 1	-0.505307	-0.433841	-0.00450488	0.0669611	0.729948	0.661256	0.996782	0.900231
sp|Q3UHB1|NT5D3_MOUSE	Nt5dc3	Q3UHB1	5'-nucleotidase domain-containing protein 3	0.0517257	0.458896	-0.135947	0.271224	0.977053	0.535933	0.931031	0.832812
sp|Q3UHB8|CC177_MOUSE	Ccdc177	Q3UHB8	Coiled-coil domain-containing protein 177	2.61737	4.56675	-2.19642	-0.247046	0.57267	0.0281964	0.540229	0.962572
sp|Q3UHC7-2|DAB2P_MOUSE	Dab2ip	Q3UHC7-2	Isoform 2 of Disabled homolog 2-interacting protein	0.176755	0.077039	1.56451	1.46479	0.906416	0.945859	0.508688	0.545732
sp|Q3UHD6-2|SNX27_MOUSE	Snx27	Q3UHD6-2	Isoform 2 of Sorting nexin-27	-0.0751889	-0.0536462	-0.112943	-0.0914005	0.940008	0.895754	0.823271	0.868649
sp|Q3UHD9-2|AGAP2_MOUSE	Agap2	Q3UHD9-2	Isoform 2 of Arf-GAP with GTPase, ANK repeat and PH domain-containing protein 2	-1.01932	-1.2607	-0.25625	-0.497629	0.589294	0.343228	0.951684	0.880412
sp|Q3UHE1-2|PITM3_MOUSE	Pitpnm3	Q3UHE1-2	Isoform 2 of Membrane-associated phosphatidylinositol transfer protein 3		-3.3114	3.23964			0.523869	0.541172
sp|Q3UHG7-2|DEN11_MOUSE	Dennd11	Q3UHG7-2	Isoform 2 of DENN domain-containing protein 11	0.357372	1.04699	0.175332	0.86495	0.897027	0.440894	0.94028	0.677897
sp|Q3UHH1-2|ZSWM8_MOUSE	Zswim8	Q3UHH1-2	Isoform 2 of Zinc finger SWIM domain-containing protein 8	-0.757557	0.122388	-0.287552	0.592393	0.543848	0.88103	0.914764	0.785394
sp|Q3UHH2|S22AN_MOUSE	Slc22a23	Q3UHH2	Solute carrier family 22 member 23	0.38812	-1.32841	-0.778993	-2.49552	0.94818	0.510612	0.821476	0.493944
sp|Q3UHJ0|AAK1_MOUSE	Aak1	Q3UHJ0	AP2-associated protein kinase 1	0.0176562	0.0758981	-0.0630414	-0.00479948	0.98314	0.828667	0.881933	0.994965
sp|Q3UHK1|MYCT_MOUSE	Slc2a13	Q3UHK1	Proton myo-inositol cotransporter	1.65305	2.0779	0.590876	1.01572	0.430681	0.0100616	0.729473	0.667105
sp|Q3UHK6-2|TEN4_MOUSE	Tenm4	Q3UHK6-2	Isoform 2 of Teneurin-4	1.19951	0.981358	-0.664782	-0.882935	0.715121	0.590423	0.825221	0.772553
sp|Q3UHL1|CAMKV_MOUSE	Camkv	Q3UHL1	CaM kinase-like vesicle-associated protein	0.566763	0.461277	0.396508	0.291022	0.87599	0.728913	0.701562	0.859887
sp|Q3UHQ6-2|DOP2_MOUSE	Dop1b	Q3UHQ6-2	Isoform 2 of Protein dopey-2	0.71591	1.61938	-0.867192	0.0362764	0.904212	0.472021	0.773229	0.994965
sp|Q3UHU5-3|MTCL1_MOUSE	Mtcl1	Q3UHU5-3	Isoform 3 of Microtubule cross-linking factor 1	-2.49197			2.94157	0.844215			0.682308
sp|Q3UHX2|HAP28_MOUSE	Pdap1	Q3UHX2	28 kDa heat- and acid-stable phosphoprotein	-0.0249988	-0.135057	-0.0799315	-0.18999	0.977053	0.713662	0.886512	0.713736
sp|Q3UI43|BABA1_MOUSE	Babam1	Q3UI43	BRISC and BRCA1-A complex member 1	-0.0960523	-0.00403505	-0.153309	-0.061292	0.885306	0.991206	0.714396	0.879972
sp|Q3UIA2-2|RHG17_MOUSE	Arhgap17	Q3UIA2-2	Isoform 2 of Rho GTPase-activating protein 17	0.56818	0.775225	0.251183	0.458229	0.715121	0.372593	0.582725	0.59599
sp|Q3UIU2|NDUB6_MOUSE	Ndufb6	Q3UIU2	NADH dehydrogenase [ubiquinone] 1 beta subcomplex subunit 6	0.0762355	-0.0110141	-0.01055	-0.0977996	0.906416	0.980095	0.983443	0.776256
sp|Q3UJB9-2|EDC4_MOUSE	Edc4	Q3UJB9-2	Isoform 2 of Enhancer of mRNA-decapping protein 4	-0.621945	0.111525	0.0790102	0.81248	0.516842	0.873715	0.950806	0.357139
sp|Q3UJD6-2|UBP19_MOUSE	Usp19	Q3UJD6-2	Isoform 2 of Ubiquitin carboxyl-terminal hydrolase 19	0.483116	1.10761	0.359979	0.984474	0.86974	0.603936	0.873431	0.429257
sp|Q3UJP5|CF418_MOUSE	Cfap418	Q3UJP5	Cilia- and flagella-associated protein 418	-0.066508	-0.00446043	-0.0858355	-0.0237879	0.927703	0.991206	0.880557	0.954852
sp|Q3UJU9|RMD3_MOUSE	Rmdn3	Q3UJU9	Regulator of microtubule dynamics protein 3	-0.600631	-0.324143	1.24424	1.52073	0.69439	0.78117	0.190728	0.0141617
sp|Q3UKC1|TAXB1_MOUSE	Tax1bp1	Q3UKC1	Tax1-binding protein 1 homolog	2.88496	3.0185			0.438749	0.157664
sp|Q3UKJ7|SMU1_MOUSE	Smu1	Q3UKJ7	WD40 repeat-containing protein SMU1	-0.747072	0.374613	0.0832105	1.20489	0.794439	0.802822	0.931315	0.0903175
sp|Q3ULD5|MCCB_MOUSE	Mccc2	Q3ULD5	Methylcrotonoyl-CoA carboxylase beta chain, mitochondrial	-0.189231	0.552418	0.977137	1.71878	0.906416	0.56508	0.296736	0.0547063
sp|Q3ULF4|SPG7_MOUSE	Spg7	Q3ULF4	Paraplegin	-0.851923	-1.56484	1.07526	0.36235	0.577992	0.37012	0.651244	0.860153
sp|Q3ULJ0|GPD1L_MOUSE	Gpd1l	Q3ULJ0	Glycerol-3-phosphate dehydrogenase 1-like protein	-0.124058	0.100749	-0.201521	0.0232857	0.881591	0.802822	0.583293	0.957667
sp|Q3UM29|COG7_MOUSE	Cog7	Q3UM29	Conserved oligomeric Golgi complex subunit 7	-0.959262	-1.99695	0.660524	-0.377167	0.881591	0.482568	0.895775	0.937772
sp|Q3UM45|PP1R7_MOUSE	Ppp1r7	Q3UM45	Protein phosphatase 1 regulatory subunit 7	0.105003	0.0505278	0.0685953	0.0141199	0.897027	0.915597	0.890285	0.976867
sp|Q3UMB5-2|SMCR8_MOUSE	Smcr8	Q3UMB5-2	Isoform 2 of Guanine nucleotide exchange protein SMCR8	-2.10718	0.191566	-1.85861	0.440136	0.771317	0.846762	0.711004	0.9529
sp|Q3UMB9|WASC4_MOUSE	Washc4	Q3UMB9	WASH complex subunit 4	0.0602046	-0.120699	0.254402	0.0734981	0.950254	0.774112	0.574496	0.878548
sp|Q3UMF0-2|COBL1_MOUSE	Cobll1	Q3UMF0-2	Isoform 2 of Cordon-bleu protein-like 1	-0.765943	0.882224		1.30532	0.641224	0.626338		0.436119
sp|Q3UMR5|MCU_MOUSE	Mcu	Q3UMR5	Calcium uniporter protein, mitochondrial	0.136799	0.339238	0.0197511	0.22219	0.885306	0.579663	0.973769	0.601477
sp|Q3UMT1|PP12C_MOUSE	Ppp1r12c	Q3UMT1	Protein phosphatase 1 regulatory subunit 12C	-0.476667	0.00769756	-0.683302	-0.198937	0.760485	0.990777	0.540136	0.886902
sp|Q3UMY5-2|EMAL4_MOUSE	Eml4	Q3UMY5-2	Isoform 2 of Echinoderm microtubule-associated protein-like 4	-0.166101	-0.155286	0.264162	0.274977	0.94608	0.887721	0.802644	0.772156
sp|Q3UN90|LYRM9_MOUSE	Lyrm9	Q3UN90	LYR motif-containing protein 9	0.65107	1.66101	-0.905145	0.104795	0.57267	0.275465	0.496924	0.875452
sp|Q3UNH4|GRIN1_MOUSE	Gprin1	Q3UNH4	G protein-regulated inducer of neurite outgrowth 1	-0.688511	-0.353492	0.108512	0.443531	0.767102	0.737931	0.969395	0.850592
sp|Q3UNZ8|QORL2_MOUSE	Cryzl2	Q3UNZ8	Quinone oxidoreductase-like protein 2	0.0599422	-0.0398754	-0.0913758	-0.191193	0.980323	0.958793	0.894448	0.843136
sp|Q3UPF5-2|ZCCHV_MOUSE	Zc3hav1	Q3UPF5-2	Isoform 2 of Zinc finger CCCH-type antiviral protein 1		-1.44923	2.23279			0.680607	0.135887
sp|Q3UPH1|PRRC1_MOUSE	Prrc1	Q3UPH1	Protein PRRC1	0.317029	0.16962	0.356787	0.209378	0.881591	0.900714	0.781106	0.795179
sp|Q3UPH7-2|ARH40_MOUSE	Arhgef40	Q3UPH7-2	Isoform 2 of Rho guanine nucleotide exchange factor 40	1.45599	0.752657			0.565349	0.747121
sp|Q3UPL0|SC31A_MOUSE	Sec31a	Q3UPL0	Protein transport protein Sec31A	-0.600856	0.0352641	-0.479077	0.157043	0.87599	0.989154	0.848818	0.908822
sp|Q3UPR9|SBSPO_MOUSE	Sbspon	Q3UPR9	Somatomedin-B and thrombospondin type-1 domain-containing protein	-0.564561	-0.910205	0.839606	0.493962	0.283	0.603936	0.752398	0.773193
sp|Q3UQ44|IQGA2_MOUSE	Iqgap2	Q3UQ44	Ras GTPase-activating-like protein IQGAP2	0.407256	0.211192			0.867935	0.877797
sp|Q3UQ84|SYTM_MOUSE	Tars2	Q3UQ84	Threonine--tRNA ligase, mitochondrial	0.253901	0.0168345	-0.501185	-0.73825	0.859289	0.984117	0.682221	0.501297
sp|Q3UQN2|FCHO2_MOUSE	Fcho2	Q3UQN2	F-BAR domain only protein 2	0.60136	-0.06712	0.851808	0.183328	0.753133	0.941394	0.33489	0.892761
sp|Q3UR70|TGFA1_MOUSE	Tgfbrap1	Q3UR70	Transforming growth factor-beta receptor-associated protein 1	-0.138345	-0.27774	0.406984	0.267589	0.975256	0.856637	0.841082	0.90531
sp|Q3URD3-2|SLMAP_MOUSE	Slmap	Q3URD3-2	Isoform 2 of Sarcolemmal membrane-associated protein	-0.146513	0.162789	0.00589638	0.315199	0.906416	0.744195	0.99604	0.701389
sp|Q3URE1|ACSF3_MOUSE	Acsf3	Q3URE1	Malonate--CoA ligase ACSF3, mitochondrial	-0.125347	0.0947347	-0.018817	0.201265	0.94608	0.862716	0.969394	0.785929
sp|Q3URS9-2|MITOK_MOUSE	Ccdc51	Q3URS9-2	Isoform 2 of Mitochondrial potassium channel	0.869876	0.432744	2.14548	1.70835	0.641224	0.603131	0.00679566	0.157417
sp|Q3USB7|PLCL1_MOUSE	Plcl1	Q3USB7	Inactive phospholipase C-like protein 1	0.045947	0.457057	-0.365884	0.0452264	0.973477	0.334601	0.440276	0.956484
sp|Q3UTH8-2|ARHG9_MOUSE	Arhgef9	Q3UTH8-2	Isoform 2 of Rho guanine nucleotide exchange factor 9	0.444355	0.519831	0.187975	0.26345	0.744531	0.56218	0.81716	0.734359
sp|Q3UTJ2-4|SRBS2_MOUSE	Sorbs2	Q3UTJ2-4	Isoform 4 of Sorbin and SH3 domain-containing protein 2	0.0491858	-1.15128	0.769748	-0.430722	0.973316	0.0992141	0.0677005	0.361679
sp|Q3UTZ3|TPC14_MOUSE	Trappc14	Q3UTZ3	Trafficking protein particle complex subunit 14	-0.651381	0.162805	0.377453	1.19164	0.881591	0.70606	0.540196	0.631604
sp|Q3UU96|MRCKA_MOUSE	Cdc42bpa	Q3UU96	Serine/threonine-protein kinase MRCK alpha	0.205821	-0.379262	-0.359809	-0.944892	0.785645	0.689003	0.889394	0.629451
sp|Q3UUF8|AN34B_MOUSE	Ankrd34b	Q3UUF8	Ankyrin repeat domain-containing protein 34B	0.230369	1.59722	0.0240231	1.39087	0.973109	0.603131	0.991109	0.361679
sp|Q3UUG6-2|TBC24_MOUSE	Tbc1d24	Q3UUG6-2	Isoform 2 of TBC1 domain family member 24	-0.149156	-1.01665	0.817128	-0.0503652	0.893493	0.334601	0.33178	0.909578
sp|Q3UUI3|THEM4_MOUSE	Them4	Q3UUI3	Acyl-coenzyme A thioesterase THEM4	-0.174301	-0.275985	0.110127	0.00844305	0.87599	0.660852	0.849521	0.993177
sp|Q3UUJ4|STRAA_MOUSE	Strada	Q3UUJ4	STE20-related kinase adapter protein alpha	0.150768	-0.912957	3.29633	2.2326	0.87599	0.700228	0.354475	0.361679
sp|Q3UUQ7|PGAP1_MOUSE	Pgap1	Q3UUQ7	GPI inositol-deacylase	0.102994	0.228487	0.447951	0.573444	0.950254	0.698779	0.22262	0.292076
sp|Q3UV70|PDP1_MOUSE	Pdp1	Q3UV70	[Pyruvate dehydrogenase [acetyl-transferring]]-phosphatase 1, mitochondrial	-0.174148	0.0213774	-0.958828	-0.763303	0.865973	0.972689	0.627889	0.719487
sp|Q3UVC0|KSR2_MOUSE	Ksr2	Q3UVC0	Kinase suppressor of Ras 2	-1.40041			0.512356	0.757546			0.886193
sp|Q3UVG3|F91A1_MOUSE	Fam91a1	Q3UVG3	Protein FAM91A1	-0.303708	-0.406252	1.10163	0.999088	0.882136	0.698779	0.330199	0.383958
sp|Q3UVK0|ERMP1_MOUSE	Ermp1	Q3UVK0	Endoplasmic reticulum metallopeptidase 1	0.0766031	0.184873	-0.0839148	0.0243552	0.950254	0.731582	0.863729	0.948985
sp|Q3UVL4|VPS51_MOUSE	Vps51	Q3UVL4	Vacuolar protein sorting-associated protein 51 homolog	-0.181832	0.0113605	0.011066	0.204259	0.87599	0.975741	0.980268	0.757118
sp|Q3UVX5|GRM5_MOUSE	Grm5	Q3UVX5	Metabotropic glutamate receptor 5	-0.492393	-0.692049	2.03869	1.83904	0.786016	0.569541	0.111489	0.111506
sp|Q3UY34|CSTOS_MOUSE	Custos	Q3UY34	Protein CUST	-0.388336	-0.440666			0.938202	0.63009
sp|Q3UYC0|PPM1H_MOUSE	Ppm1h	Q3UYC0	Protein phosphatase 1H	0.195502	0.415821	-0.587064	-0.366745	0.867935	0.628171	0.402719	0.299321
sp|Q3UYG8|MACD2_MOUSE	Macrod2	Q3UYG8	ADP-ribose glycohydrolase MACROD2	1.74854	2.20155	-0.538779	-0.0857638	0.565349	0.00460445	0.741903	0.978424
sp|Q3UYV9|NCBP1_MOUSE	Ncbp1	Q3UYV9	Nuclear cap-binding protein subunit 1	-0.0535836	-1.02657	1.64125		0.992928	0.720579	0.60384
sp|Q3UZ39-2|LRRF1_MOUSE	Lrrfip1	Q3UZ39-2	Isoform 2 of Leucine-rich repeat flightless-interacting protein 1	0.518795			-1.31219	0.881591			0.686007
sp|Q3UZP4|SVIP_MOUSE	Svip	Q3UZP4	Small VCP/p97-interacting protein	0.0108296	-0.596762	0.271069	-0.336522	0.995846	0.655633	0.871683	0.782923
sp|Q3UZV7-2|ELAP2_MOUSE	Elapor2	Q3UZV7-2	Isoform 2 of Endosome/lysosome-associated apoptosis and autophagy regulator family member 2	0.0813439	0.0854781	0.144814	0.148948	0.951731	0.914809	0.849144	0.726766
sp|Q3V038|TTC9A_MOUSE	Ttc9	Q3V038	Tetratricopeptide repeat protein 9A	-0.0884157	0.0576304	0.0599605	0.206007	0.88893	0.890437	0.895036	0.527537
sp|Q3V0K9|PLSI_MOUSE	Pls1	Q3V0K9	Plastin-1	0.251055	0.6158	-0.198021	0.166724	0.9029	0.569398	0.617125	0.785929
sp|Q3V1D3|AMPD1_MOUSE	Ampd1	Q3V1D3	AMP deaminase 1			-5.03299	-5.07195			0.00167824	0.000605588
sp|Q3V1L4|5NTC_MOUSE	Nt5c2	Q3V1L4	Cytosolic purine 5'-nucleotidase	0.0293105	-0.0549091	-0.0240314	-0.108251	0.973109	0.900714	0.969395	0.814495
sp|Q3V1U8|ELMD1_MOUSE	Elmod1	Q3V1U8	ELMO domain-containing protein 1	0.385192	0.242487	0.251128	0.108423	0.769123	0.720579	0.804573	0.911649
sp|Q3V384|AFG1L_MOUSE	Afg1l	Q3V384	AFG1-like ATPase	0.0898095	-0.256915	0.259572	-0.0871518	0.893493	0.629211	0.647381	0.832812
sp|Q3V3Q7|PACS2_MOUSE	Pacs2	Q3V3Q7	Phosphofurin acidic cluster sorting protein 2	-0.179592	-0.252774	0.199352	0.12617	0.838844	0.572235	0.678929	0.821657
sp|Q3V3R1|C1TM_MOUSE	Mthfd1l	Q3V3R1	Monofunctional C1-tetrahydrofolate synthase, mitochondrial	-0.406009	0.318513	0.00344549	0.727967	0.851845	0.434853	0.996782	0.576203
sp|Q3V3V9-2|CARL2_MOUSE	Carmil2	Q3V3V9-2	Isoform 2 of Capping protein, Arp2/3 and myosin-I linker protein 2	0.120501	0.256178	0.116469	0.252146	0.972644	0.713401	0.886453	0.880412
sp|Q3ZK22-3|VEZA_MOUSE	Vezt	Q3ZK22-3	Isoform 3 of Vezatin	-1.89855	-2.66429	2.38909	1.62335	0.392179	0.0111183	0.0127671	0.359591
sp|Q499X9|SYMM_MOUSE	Mars2	Q499X9	Methionine--tRNA ligase, mitochondrial	0.245991	-1.58355	3.05727	1.22773	0.968449	0.359244	0.0957007	0.676665
sp|Q4ACU6-3|SHAN3_MOUSE	Shank3	Q4ACU6-3	Isoform 4 of SH3 and multiple ankyrin repeat domains protein 3	-0.634254			1.04552	0.929764			0.723292
sp|Q4JIM5|ABL2_MOUSE	Abl2	Q4JIM5	Tyrosine-protein kinase ABL2	0.86715	0.630243	0.0396827	-0.197225	0.838229	0.762261	0.960896	0.734359
sp|Q4KML4|ABRAL_MOUSE	Abracl	Q4KML4	Costars family protein ABRACL	0.149689	0.203389	-0.0778161	-0.0241161	0.884457	0.675141	0.905008	0.975322
sp|Q4KMM3|OXR1_MOUSE	Oxr1	Q4KMM3	Oxidation resistance protein 1	-0.819358	-0.99055	0.323402	0.15221	0.785645	0.675541	0.943943	0.962144
sp|Q4KUS2|UN13A_MOUSE	Unc13a	Q4KUS2	Protein unc-13 homolog A	-0.0511261	0.425327	-0.0869694	0.389484	0.97235	0.434853	0.860625	0.527537
sp|Q4LDD4-2|ARAP1_MOUSE	Arap1	Q4LDD4-2	Isoform 2 of Arf-GAP with Rho-GAP domain, ANK repeat and PH domain-containing protein 1	0.687015	0.641638		-0.922877	0.827142	0.77437		0.837184
sp|Q4PJX1-3|ODR4_MOUSE	Odr4	Q4PJX1-3	Isoform 3 of Protein odr-4 homolog	-0.47739	-0.999258	0.597113	0.0752449	0.909756	0.660852	0.566493	0.945377
sp|Q4QQM5|MIGA1_MOUSE	Miga1	Q4QQM5	Mitoguardin 1	0.0715556	0.0502151	0.572142	0.550801	0.930653	0.901424	0.237556	0.28073
sp|Q4U2R1|HERC2_MOUSE	Herc2	Q4U2R1	E3 ubiquitin-protein ligase HERC2	-1.12151	0.93536		3.08807	0.881591	0.856482		0.160423
sp|Q4V9Z5-2|SE6L2_MOUSE	Sez6l2	Q4V9Z5-2	Isoform 2 of Seizure 6-like protein 2	-0.193171	-0.227466	-0.0543958	-0.0886905	0.848254	0.65089	0.940208	0.889446
sp|Q4VA53-3|PDS5B_MOUSE	Pds5b	Q4VA53-3	Isoform 3 of Sister chromatid cohesion protein PDS5 homolog B	1.43563	0.196109	1.18188	-0.0576419	0.605515	0.926953	0.653241	0.988167
sp|Q4VAA2-2|CDV3_MOUSE	Cdv3	Q4VAA2-2	Isoform 2 of Protein CDV3	-0.241328	-0.236669	-0.120641	-0.115982	0.786016	0.629211	0.863471	0.869146
sp|Q4VAE3|TMM65_MOUSE	Tmem65	Q4VAE3	Transmembrane protein 65	-0.172754	-0.464903	0.574397	0.282247	0.968449	0.675541	0.620108	0.882265
sp|Q4VBD2|TAPT1_MOUSE	Tapt1	Q4VBD2	Transmembrane anterior posterior transformation protein 1	0.713922	1.69069	-1.20251	-0.225741	0.747615	0.359244	0.540196	0.900231
sp|Q501J6|DDX17_MOUSE	Ddx17	Q501J6	Probable ATP-dependent RNA helicase DDX17	0.223908	0.0622163	-0.0857506	-0.247442	0.641224	0.90109	0.903003	0.582529
sp|Q501J7-2|PHAR4_MOUSE	Phactr4	Q501J7-2	Isoform 2 of Phosphatase and actin regulator 4	-0.425157	0.361223	-0.677426	0.108954	0.885164	0.841047	0.742252	0.948985
sp|Q505D1|ANR28_MOUSE	Ankrd28	Q505D1	Serine/threonine-protein phosphatase 6 regulatory ankyrin repeat subunit A	-0.990903	-1.03125	0.101923	0.0615779	0.799052	0.616669	0.889018	0.966623
sp|Q505D7|OPA3_MOUSE	Opa3	Q505D7	Optic atrophy 3 protein homolog	-0.00845459	-0.276145	0.04085	-0.22684	0.993426	0.680284	0.963613	0.623459
sp|Q505F5|LRC47_MOUSE	Lrrc47	Q505F5	Leucine-rich repeat-containing protein 47	0.186671	-0.10418	0.186545	-0.104305	0.753133	0.811407	0.742138	0.805922
sp|Q50H33-2|KCTD8_MOUSE	Kctd8	Q50H33-2	Isoform 2 of BTB/POZ domain-containing protein KCTD8	0.310295	0.248901	0.201006	0.139612	0.859289	0.762261	0.676228	0.767501
sp|Q52KF3-2|SPIR1_MOUSE	Spire1	Q52KF3-2	Isoform 2 of Protein spire homolog 1	0.280766	-0.31853	1.03882	0.439523	0.879113	0.805572	0.447599	0.623459
sp|Q52KI8-2|SRRM1_MOUSE	Srrm1	Q52KI8-2	Isoform 2 of Serine/arginine repetitive matrix protein 1	-0.112771	0.146491	0.00437754	0.26364	0.906416	0.706587	0.993688	0.623459
sp|Q52KR3|PRUN2_MOUSE	Prune2	Q52KR3	Protein prune homolog 2	-0.385699	0.0315725	-0.0672378	0.350033	0.87599	0.975513	0.957709	0.800017
sp|Q566J8|COQ8B_MOUSE	Coq8b	Q566J8	Atypical kinase COQ8B, mitochondrial	0.0398138	-0.0319232	0.333808	0.262071	0.987242	0.982388	0.898696	0.889135
sp|Q569Z5-2|DDX46_MOUSE	Ddx46	Q569Z5-2	Isoform 2 of Probable ATP-dependent RNA helicase DDX46
sp|Q569Z6|TR150_MOUSE	Thrap3	Q569Z6	Thyroid hormone receptor-associated protein 3	0.817101	1.84626	-0.746795	0.282361	0.87599	0.367773	0.813776	0.939871
sp|Q56A07|SCN2B_MOUSE	Scn2b	Q56A07	Sodium channel subunit beta-2	0.098589	0.00529052	0.198032	0.104733	0.897027	0.990719	0.676232	0.800675
sp|Q571K4|TAB3_MOUSE	Tab3	Q571K4	TGF-beta-activated kinase 1 and MAP3K7-binding protein 3	0.0108539	-0.3904	0.221946	-0.179308	0.992928	0.510612	0.739975	0.783263
sp|Q58A65-2|JIP4_MOUSE	Spag9	Q58A65-2	Isoform 2 of C-Jun-amino-terminal kinase-interacting protein 4	-0.299686	-0.978683	0.643999	-0.0349978	0.936308	0.691789	0.841082	0.993177
sp|Q59J78|NDUF2_MOUSE	Ndufaf2	Q59J78	NADH dehydrogenase [ubiquinone] 1 alpha subcomplex assembly factor 2	-0.129277	-0.204585	0.0540188	-0.0212895	0.884833	0.699303	0.923993	0.956531
sp|Q5BKP2|UBP13_MOUSE	Usp13	Q5BKP2	Ubiquitin carboxyl-terminal hydrolase 13	-0.305733	-1.00428	0.714255	0.0157073	0.949234	0.712152	0.797404	0.994965
sp|Q5DQR4-3|STB5L_MOUSE	Stxbp5l	Q5DQR4-3	Isoform 3 of Syntaxin-binding protein 5-like	0.166426	-0.0428255	-0.0906735	-0.299925	0.799052	0.924574	0.868651	0.501014
sp|Q5DQR4|STB5L_MOUSE	Stxbp5l	Q5DQR4	Syntaxin-binding protein 5-like	0.0291312	2.65117		2.57377	0.989731	0.504763		0.504804
sp|Q5DTL9-10|S4A10_MOUSE	Slc4a10	Q5DTL9-10	Isoform 10 of Sodium-driven chloride bicarbonate exchanger	0.0393832	0.106852	0.212805	0.280274	0.97235	0.817377	0.709758	0.619606
sp|Q5DTM8|BRE1A_MOUSE	Rnf20	Q5DTM8	E3 ubiquitin-protein ligase BRE1A	-0.981335	-1.77046	-2.19102	-2.98015	0.630783	0.728166	0.741346	0.041131
sp|Q5DTY9|KCD16_MOUSE	Kctd16	Q5DTY9	BTB/POZ domain-containing protein KCTD16	2.65157	0.252833	2.08696		0.619015	0.779431	0.502561
sp|Q5DU25|IQEC2_MOUSE	Iqsec2	Q5DU25	IQ motif and SEC7 domain-containing protein 2	0.0722483	0.129907	0.392097	0.449756	0.950254	0.749823	0.502561	0.508659
sp|Q5DU37-2|ZFY26_MOUSE	Zfyve26	Q5DU37-2	Isoform 2 of Zinc finger FYVE domain-containing protein 26	-0.459186	-1.54416	0.693904	-0.391068	0.767102	0.615861	0.860162	0.790108
sp|Q5EBG6|HSPB6_MOUSE	Hspb6	Q5EBG6	Heat shock protein beta-6			-1.6446	-1.8024			0.453091	0.385238
sp|Q5EBJ4|ERMIN_MOUSE	Ermn	Q5EBJ4	Ermin	-0.130951	-0.687091	-0.576168	-1.13231	0.973109	0.706587	0.764666	0.426296
sp|Q5EG47|AAPK1_MOUSE	Prkaa1	Q5EG47	5'-AMP-activated protein kinase catalytic subunit alpha-1	-0.0920659	-0.454849	0.435292	0.0725089	0.949598	0.675541	0.812741	0.961014
sp|Q5F285|TM256_MOUSE	Tmem256	Q5F285	Transmembrane protein 256	-0.295012	-0.356469	0.269573	0.208116	0.819925	0.580825	0.682221	0.789651
sp|Q5F2E7-2|NUFP2_MOUSE	Nufip2	Q5F2E7-2	Isoform 2 of Nuclear fragile X mental retardation-interacting protein 2	-1.89032			1.88353	0.605515			0.396802
sp|Q5F2E8|TAOK1_MOUSE	Taok1	Q5F2E8	Serine/threonine-protein kinase TAO1	0.739309	1.19757	-0.130561	0.327701	0.819925	0.402491	0.969395	0.914127
sp|Q5FW52-2|MLIP_MOUSE	Mlip	Q5FW52-2	Isoform 2 of Muscular LMNA-interacting protein	-2.27549	-2.81859	1.805	1.2619	0.00471561	0.116274	0.514442	0.582529
sp|Q5FWH7-2|S39AC_MOUSE	Slc39a12	Q5FWH7-2	Isoform 2 of Zinc transporter ZIP12	-0.637563	0.0883797	-0.953762	-0.22782	0.799052	0.875028	0.743264	0.943883
sp|Q5FWK3|RHG01_MOUSE	Arhgap1	Q5FWK3	Rho GTPase-activating protein 1	0.351426	0.000468851	0.147264	-0.203693	0.630783	0.998939	0.756505	0.73852
sp|Q5H8C4-2|VP13A_MOUSE	Vps13a	Q5H8C4-2	Isoform 2 of Vacuolar protein sorting-associated protein 13A	0.538569	0.487198	0.186768	0.135397	0.390799	0.351498	0.811058	0.857627
sp|Q5HZI2|C2C4C_MOUSE	C2cd4c	Q5HZI2	C2 calcium-dependent domain-containing protein 4C	0.00600144	1.80938			0.999872	0.550477
sp|Q5HZI9|S2551_MOUSE	Slc25a51	Q5HZI9	Mitochondrial nicotinamide adenine dinucleotide transporter SLC25A51	0.619121	0.166428	0.417025	-0.0356676	0.325526	0.721136	0.625168	0.974397
sp|Q5IRJ6-2|ZNT9_MOUSE	Slc30a9	Q5IRJ6-2	Isoform 2 of Zinc transporter 9	0.849508	0.887059	0.152159	0.18971	0.577992	0.434853	0.756505	0.72065
sp|Q5KU39|VPS41_MOUSE	Vps41	Q5KU39	Vacuolar protein sorting-associated protein 41 homolog	0.360747	-1.51921	0.269107	-1.61085	0.97235	0.616669	0.812741	0.672045
sp|Q5M8N0|CNRP1_MOUSE	Cnrip1	Q5M8N0	CB1 cannabinoid receptor-interacting protein 1	0.0293294	-0.00322761	0.0713225	0.0387655	0.97235	0.991636	0.892293	0.911403
sp|Q5M8N4|D39U1_MOUSE	Sdr39u1	Q5M8N4	Epimerase family protein SDR39U1	0.0609586	0.0200964	0.101508	0.0606456	0.935271	0.962842	0.85409	0.900231
sp|Q5MPP0-2|FA2H_MOUSE	Fa2h	Q5MPP0-2	Isoform 2 of Fatty acid 2-hydroxylase	-0.146159	0.314916	-1.47937	-1.0183	0.943827	0.448772	0.629035	0.757118
sp|Q5NCE8|MRS2_MOUSE	Mrs2	Q5NCE8	Magnesium transporter MRS2 homolog, mitochondrial	0.0252083	0.545428	-0.190791	0.329429	0.992928	0.645753	0.849847	0.755983
sp|Q5NCF2|TPPC1_MOUSE	Trappc1	Q5NCF2	Trafficking protein particle complex subunit 1	1.53921	2.36437	-0.644994	0.180161	0.749851	0.242718	0.432884	0.948985
sp|Q5NCI0-2|URGCP_MOUSE	Urgcp	Q5NCI0-2	Isoform 2 of Up-regulator of cell proliferation
sp|Q5NCX5-2|NEUL4_MOUSE	Neurl4	Q5NCX5-2	Isoform 2 of Neuralized-like protein 4	1.70158	-0.688955	1.99809		0.701425	0.815739	0.238761
sp|Q5ND34-3|WDR81_MOUSE	Wdr81	Q5ND34-3	Isoform 3 of WD repeat-containing protein 81	0.298461	0.336893	0.492751	0.531182	0.787074	0.701088	0.598796	0.356861
sp|Q5PR69|CRACD_MOUSE	Cracd	Q5PR69	Capping protein-inhibiting regulator of actin dynamics	1.57336	3.05557	0.0202325	1.50244	0.776336	0.275465	0.994724	0.62216
sp|Q5PR73|DIRA2_MOUSE	Diras2	Q5PR73	GTP-binding protein Di-Ras2	-0.14843	-0.484178	0.405257	0.0695088	0.919667	0.509913	0.507208	0.924029
sp|Q5RJG7|ISPD_MOUSE	Crppa	Q5RJG7	D-ribitol-5-phosphate cytidylyltransferase	0.132324	0.082311	0.331137	0.281124	0.884365	0.916181	0.673757	0.521842
sp|Q5RJI5|BRSK1_MOUSE	Brsk1	Q5RJI5	Serine/threonine-protein kinase BRSK1	0.371864	0.94288	-0.198063	0.372952	0.926532	0.516384	0.909413	0.865053
sp|Q5SNZ0-2|GRDN_MOUSE	Ccdc88a	Q5SNZ0-2	Isoform 2 of Girdin	0.20105	0.267971	-0.194081	-0.12716	0.901226	0.891857	0.94039	0.755983
sp|Q5SQX6|CYFP2_MOUSE	Cyfip2	Q5SQX6	Cytoplasmic FMR1-interacting protein 2	0.671652	0.991715	-0.336095	-0.0160317	0.881591	0.603936	0.897571	0.994965
sp|Q5SQY2|BOD1_MOUSE	Bod1	Q5SQY2	Biorientation of chromosomes in cell division protein 1	0.446333	1.74651	-0.722015	0.578158	0.881591	0.417701	0.65106	0.538377
sp|Q5SRX1-2|TM1L2_MOUSE	Tom1l2	Q5SRX1-2	Isoform 2 of TOM1-like protein 2	0.0552104	0.0973487	0.0508181	0.0929564	0.966043	0.851843	0.915728	0.791813
sp|Q5SRY7-2|FBW1B_MOUSE	Fbxw11	Q5SRY7-2	Isoform 2 of F-box/WD repeat-containing protein 11	0.199895	2.1383	-1.17036	0.768047	0.950254	0.201523	0.385674	0.50858
sp|Q5SS80-2|DHR13_MOUSE	Dhrs13	Q5SS80-2	Isoform 2 of Dehydrogenase/reductase SDR family member 13	1.18172	1.09945	-0.485905	-0.568177	0.515055	0.499679	0.756505	0.623459
sp|Q5SSH7-2|ZZEF1_MOUSE	Zzef1	Q5SSH7-2	Isoform 2 of Zinc finger ZZ-type and EF-hand domain-containing protein 1	0.821105	1.34504	0.447679	0.97161	0.524484	0.031373	0.683198	0.463977
sp|Q5SSL4-2|ABR_MOUSE	Abr	Q5SSL4-2	Isoform 2 of Active breakpoint cluster region-related protein	0.201404	0.0967147	-0.429983	-0.534672	0.766279	0.849259	0.527159	0.383958
sp|Q5SSM3-2|RHG44_MOUSE	Arhgap44	Q5SSM3-2	Isoform 2 of Rho GTPase-activating protein 44	-0.145074	-0.198687	0.0240307	-0.0295817	0.830853	0.691789	0.971514	0.947989
sp|Q5SSZ5|TENS3_MOUSE	Tns3	Q5SSZ5	Tensin-3	-0.0373933	-0.385212	0.311893	-0.0359254	0.960821	0.434853	0.475994	0.914628
sp|Q5SUC9|SCO1_MOUSE	Sco1	Q5SUC9	Protein SCO1 homolog, mitochondrial	-0.254635	-0.093583	0.240292	0.401344	0.767865	0.799086	0.743705	0.623459
sp|Q5SUE8-2|ANR40_MOUSE	Ankrd40	Q5SUE8-2	Isoform 2 of Ankyrin repeat domain-containing protein 40	-0.248684	3.21953		3.19112	0.881591	0.0101314		0.00339802
sp|Q5SUF2-2|LC7L3_MOUSE	Luc7l3	Q5SUF2-2	Isoform 2 of Luc7-like protein 3	0.18386	-0.0956647	0.607978	0.328454	0.765861	0.850702	0.622764	0.781653
sp|Q5SUR0|PUR4_MOUSE	Pfas	Q5SUR0	Phosphoribosylformylglycinamidine synthase	0.126566	0.0502783	0.0126577	-0.0636303	0.844215	0.895754	0.983443	0.895285
sp|Q5SV85-2|SYNRG_MOUSE	Synrg	Q5SV85-2	Isoform 2 of Synergin gamma	0.462023	0.502062	-0.0272344	0.0128044	0.606601	0.479016	0.970656	0.988585
sp|Q5SVL6|RPGP2_MOUSE	Rap1gap2	Q5SVL6	Rap1 GTPase-activating protein 2	0.480807	0.114606	0.498269	0.132069	0.621993	0.894055	0.53085	0.843136
sp|Q5SVR0-2|TBC9B_MOUSE	Tbc1d9b	Q5SVR0-2	Isoform 2 of TBC1 domain family member 9B	-0.436712	-0.128736	0.0370043	0.344981	0.791332	0.90109	0.968304	0.484095
sp|Q5SW19|CLU_MOUSE	Cluh	Q5SW19	Clustered mitochondria protein homolog	-1.30274	0.484182	-0.284098	1.50283	0.749851	0.840872	0.849519	0.154225
sp|Q5SWP3|NACAD_MOUSE	Nacad	Q5SWP3	NAC-alpha domain-containing protein 1	0.376592	0.902947	0.031637	0.557993	0.94608	0.629211	0.971514	0.767364
sp|Q5SWU9-2|ACACA_MOUSE	Acaca	Q5SWU9-2	Isoform 2 of Acetyl-CoA carboxylase 1	-0.394832	0.253089	-1.10719	-0.459271	0.881591	0.675541	0.66282	0.880412
sp|Q5SX39|MYH4_MOUSE	Myh4	Q5SX39	Myosin-4	1.53449	-1.00791	-1.52488	-4.06729	0.524484	0.520267	0.149643	0.0105631
sp|Q5SX40|MYH1_MOUSE	Myh1	Q5SX40	Myosin-1	4.57555	-2.01963	-1.44904	-8.04423	0.0110244	0.165288	0.359532	0.000975857
sp|Q5SXA9|KIBRA_MOUSE	Wwc1	Q5SXA9	Protein KIBRA			-0.51025	-0.590416			0.83819	0.763596
sp|Q5SXY1-3|CYTSB_MOUSE	Specc1	Q5SXY1-3	Isoform 4 of Cytospin-B	0.475493	-0.240786	-0.0395529	-0.755831	0.767102	0.875121	0.98464	0.351386
sp|Q5SYD0|MYO1D_MOUSE	Myo1d	Q5SYD0	Unconventional myosin-Id	-0.0301605	0.11021	0.0704227	0.210793	0.989731	0.895754	0.943943	0.78119
sp|Q5SYL3|K0100_MOUSE	Kiaa0100	Q5SYL3	Protein KIAA0100		-1.45811	-0.0910369			0.372593	0.984648
sp|Q5U3K5|RABL6_MOUSE	Rabl6	Q5U3K5	Rab-like protein 6	0.187274	0.242657	-0.248463	-0.19308	0.819925	0.629211	0.482098	0.582529
sp|Q5U430|UBR3_MOUSE	Ubr3	Q5U430	E3 ubiquitin-protein ligase UBR3	-0.107588	0.047611	-0.0380192	0.11718	0.87599	0.932349	0.960896	0.757118
sp|Q5U458|DJC11_MOUSE	Dnajc11	Q5U458	DnaJ homolog subfamily C member 11	0.254185	0.107157	-0.0419503	-0.188979	0.872338	0.822884	0.95687	0.832812
sp|Q5U4C1|GASP1_MOUSE	Gprasp1	Q5U4C1	G-protein coupled receptor-associated sorting protein 1	0.424078	0.183316	1.44964	1.20888	0.813291	0.832832	0.320957	0.444506
sp|Q5U5M8|BL1S3_MOUSE	Bloc1s3	Q5U5M8	Biogenesis of lysosome-related organelles complex 1 subunit 3
sp|Q5XG69|F169A_MOUSE	Fam169a	Q5XG69	Soluble lamin-associated protein of 75 kDa	-0.744982	-0.453333	0.156894	0.448543	0.589294	0.706587	0.969815	0.889135
sp|Q5XG73-2|ACBD5_MOUSE	Acbd5	Q5XG73-2	Isoform 2 of Acyl-CoA-binding domain-containing protein 5	-0.252693	-0.0012998	0.454007	0.705399	0.902326	0.997896	0.363195	0.527537
sp|Q5XJV6|LMTK3_MOUSE	Lmtk3	Q5XJV6	Serine/threonine-protein kinase LMTK3	-0.571645	0.931257	0.78828	2.29118	0.800394	0.570624	0.79436	0.361679
sp|Q5XJY5|COPD_MOUSE	Arcn1	Q5XJY5	Coatomer subunit delta	-0.0206632	-0.157741	-0.0921301	-0.229208	0.989731	0.802822	0.907627	0.635905
sp|Q5XKE0|MYPC2_MOUSE	Mybpc2	Q5XKE0	Myosin-binding protein C, fast-type		-3.58516	-1.56563	-5.9228		0.223436	0.0943548	0.00398646
sp|Q5XKN4|JAGN1_MOUSE	Jagn1	Q5XKN4	Protein jagunal homolog 1	-0.747214	-0.380295	-0.120237	0.246682	0.801669	0.806736	0.861295	0.702278
sp|Q5XPI3-2|RN123_MOUSE	Rnf123	Q5XPI3-2	Isoform 2 of E3 ubiquitin-protein ligase RNF123	0.125734	-0.297784	1.05759	0.63407	0.900554	0.780698	0.440562	0.486481
sp|Q5Y5T1-2|ZDH20_MOUSE	Zdhhc20	Q5Y5T1-2	Isoform 2 of Palmitoyltransferase ZDHHC20	-0.5353	-1.12151	0.678472	0.0922594	0.854144	0.479016	0.564613	0.942758
sp|Q60575|KIF1B_MOUSE	Kif1b	Q60575	Kinesin-like protein KIF1B	-1.17755	0.0117157	-0.913203	0.276063	0.605515	0.991206	0.811058	0.941025
sp|Q60590|A1AG1_MOUSE	Orm1	Q60590	Alpha-1-acid glycoprotein 1		-3.08074	3.51078			0.315678	0.0169048
sp|Q60597-3|ODO1_MOUSE	Ogdh	Q60597-3	Isoform 3 of 2-oxoglutarate dehydrogenase, mitochondrial	-0.032959	0.225238	-0.134098	0.1241	0.970142	0.603131	0.753297	0.741059
sp|Q60597-4|ODO1_MOUSE	Ogdh	Q60597-4	Isoform 4 of 2-oxoglutarate dehydrogenase, mitochondrial	0.888224	1.22452	-0.888554	-0.552257	0.707239	0.461499	0.540196	0.731899
sp|Q60597|ODO1_MOUSE	Ogdh	Q60597	2-oxoglutarate dehydrogenase, mitochondrial	0.0174006	0.0444811	-0.0823843	-0.0553037	0.981964	0.909429	0.873431	0.896745
sp|Q60598|SRC8_MOUSE	Cttn	Q60598	Src substrate cortactin	-0.0311729	-0.0670119	-0.01242	-0.0482589	0.971538	0.849623	0.981827	0.906613
sp|Q60605-2|MYL6_MOUSE	Myl6	Q60605-2	Isoform Smooth muscle of Myosin light polypeptide 6	-0.141756	-0.238986	0.166437	0.0692073	0.844908	0.597988	0.661667	0.850964
sp|Q60631|GRB2_MOUSE	Grb2	Q60631	Growth factor receptor-bound protein 2	0.0324616	-0.107557	0.0201566	-0.119862	0.981007	0.834217	0.970656	0.81318
sp|Q60634-2|FLOT2_MOUSE	Flot2	Q60634-2	Isoform 2 of Flotillin-2	0.634494	0.228959	0.514034	0.108498	0.819925	0.867466	0.146528	0.900231
sp|Q60649|CLPB_MOUSE	Clpb	Q60649	Caseinolytic peptidase B protein homolog	0.0840343	0.288448	0.420947	0.625361	0.94774	0.675541	0.653241	0.436119
sp|Q60668-3|HNRPD_MOUSE	Hnrnpd	Q60668-3	Isoform 3 of Heterogeneous nuclear ribonucleoprotein D0	0.191247	-0.101556	0.0137471	-0.279056	0.866665	0.867841	0.990878	0.755983
sp|Q60673|PTPRN_MOUSE	Ptprn	Q60673	Receptor-type tyrosine-protein phosphatase-like N	0.0662269	-0.385295	0.394232	-0.0572891	0.960821	0.691789	0.72731	0.909941
sp|Q60675|LAMA2_MOUSE	Lama2	Q60675	Laminin subunit alpha-2	0.358454	-0.00700342	0.398452	0.0329943	0.959062	0.997462	0.859719	0.994965
sp|Q60676|PPP5_MOUSE	Ppp5c	Q60676	Serine/threonine-protein phosphatase 5	0.0105131	0.0625035	-0.0328551	0.0191353	0.991788	0.868121	0.944771	0.962306
sp|Q60692|PSB6_MOUSE	Psmb6	Q60692	Proteasome subunit beta type-6	-0.229116	-0.21772	-0.0984961	-0.0871007	0.853385	0.714312	0.80132	0.821078
sp|Q60710-2|SAMH1_MOUSE	Samhd1	Q60710-2	Isoform 2 of Deoxynucleoside triphosphate triphosphohydrolase SAMHD1	0.226021	-0.195639	0.177393	-0.244268	0.799052	0.802822	0.871683	0.701781
sp|Q60714|S27A1_MOUSE	Slc27a1	Q60714	Long-chain fatty acid transport protein 1	-0.854352	-0.76043	-0.708792	-0.61487	0.619015	0.582426	0.439464	0.443084
sp|Q60715-2|P4HA1_MOUSE	P4ha1	Q60715-2	Isoform 2 of Prolyl 4-hydroxylase subunit alpha-1	-0.303855	-0.399968	0.414288	0.318175	0.819925	0.629211	0.519149	0.600794
sp|Q60737|CSK21_MOUSE	Csnk2a1	Q60737	Casein kinase II subunit alpha	0.0399179	-0.00699557	-0.0548342	-0.101748	0.960821	0.985062	0.931315	0.831069
sp|Q60738|ZNT1_MOUSE	Slc30a1	Q60738	Zinc transporter 1	-0.240278	-0.075542	0.0640761	0.228812	0.934081	0.839243	0.924901	0.886402
sp|Q60739-2|BAG1_MOUSE	Bag1	Q60739-2	Isoform 2 of BAG family molecular chaperone regulator 1	0.252682	-1.62516	2.17664	0.298797	0.973109	0.517336	0.562961	0.953827
sp|Q60749|KHDR1_MOUSE	Khdrbs1	Q60749	KH domain-containing, RNA-binding, signal transduction-associated protein 1	0.117248	0.0949049	0.0374444	0.0151009	0.879113	0.807661	0.946136	0.975322
sp|Q60759|GCDH_MOUSE	Gcdh	Q60759	Glutaryl-CoA dehydrogenase, mitochondrial	-0.0720719	-0.15107	-0.0139088	-0.0929066	0.938969	0.740225	0.983443	0.845425
sp|Q60760-2|GRB10_MOUSE	Grb10	Q60760-2	Isoform 2 of Growth factor receptor-bound protein 10	1.31831	0.857495	1.19797		0.819925	0.680607	0.463791
sp|Q60766-2|IRGM1_MOUSE	Irgm1	Q60766-2	Isoform 2 of Immunity-related GTPase family M protein 1	0.337957	1.06515	-1.93943	-1.21223	0.97235	0.672883	0.392456	0.757118
sp|Q60770|STXB3_MOUSE	Stxbp3	Q60770	Syntaxin-binding protein 3	0.148298	0.40323	-0.268919	-0.0139871	0.887661	0.502237	0.445521	0.976664
sp|Q60771|CLD11_MOUSE	Cldn11	Q60771	Claudin-11	0.0200721	0.0701188	-0.0338547	0.016192	0.985553	0.921974	0.971979	0.979728
sp|Q60780|GAS7_MOUSE	Gas7	Q60780	Growth arrest-specific protein 7	-0.107615	1.2331	-0.0894437	1.25127	0.989731	0.541883	0.867212	0.602219
sp|Q60790|RASA3_MOUSE	Rasa3	Q60790	Ras GTPase-activating protein 3	-0.316179	-0.0391062	0.687104	0.964177	0.834762	0.982121	0.741903	0.23591
sp|Q60803|TRAF3_MOUSE	Traf3	Q60803	TNF receptor-associated factor 3	0.39211	0.691286	0.0605161	0.359692	0.906548	0.660852	0.970656	0.832812
sp|Q60823|AKT2_MOUSE	Akt2	Q60823	RAC-beta serine/threonine-protein kinase
sp|Q60829|PPR1B_MOUSE	Ppp1r1b	Q60829	Protein phosphatase 1 regulatory subunit 1B	0.298848	0.114764	-0.16312	-0.347204	0.767102	0.886954	0.828719	0.315224
sp|Q60847-2|COCA1_MOUSE	Col12a1	Q60847-2	Isoform 2 of Collagen alpha-1(XII) chain	-2.24372	-0.469315	-0.531596	1.24281	0.739535	0.914809	0.832245	0.501014
sp|Q60854|SPB6_MOUSE	Serpinb6	Q60854	Serpin B6	-0.0642411	-0.342028	0.313193	0.0354064	0.946379	0.674289	0.778666	0.966623
sp|Q60857|SC6A4_MOUSE	Slc6a4	Q60857	Sodium-dependent serotonin transporter	-0.382094	-0.520088	0.248544	0.11055	0.694052	0.49516	0.745082	0.873192
sp|Q60864|STIP1_MOUSE	Stip1	Q60864	Stress-induced-phosphoprotein 1	0.0313424	0.0275208	-0.06585	-0.0696716	0.96988	0.952824	0.909135	0.873192
sp|Q60865|CAPR1_MOUSE	Caprin1	Q60865	Caprin-1	-0.00566617	0.0939589	-0.0990431	0.000582038	0.993627	0.816693	0.848392	0.998523
[truncated: 3,210 more rows]
